# Supplementary material for: circRNA-miRNA-mRNA Deregulated Network in Ischemic Heart Failure Patients
Source: Cells. 2023 Nov 5;12(21):2578. doi: 10.3390/cells12212578 (PMC10648415; doi:10.3390/cells12212578)
Supplement: Supplementary file 1 [file cells-12-02578-s001.zip]

Archive with 19 entries (17 files):
- Supplemental Materials and Methods.pdf
- Supplementary Figures/
- Supplementary Figures/Figure S1.JPG
- Supplementary Figures/Figure S2.png
- Supplementary Figures/Figure S3.JPG
- Supplementary Figures/Figure S4.JPG
- Supplementary Figures/Figure S5.JPG
- Supplementary Figures/Figure S6.JPG
- Supplementary Figures/Figure S7.JPG
- Supplementary Figures/Thumbs.db
- Supplementary Tables/
- Supplementary Tables/Supplemental_Table_S1.xlsx
- Supplementary Tables/Supplemental_Table_S2.xlsx
- Supplementary Tables/Supplemental_Table_S3.xlsx
- Supplementary Tables/Supplemental_Table_S4.xlsx
- Supplementary Tables/Supplemental_Table_S5.xlsx
- Supplementary Tables/Supplemental_Table_S6.xlsx
- Supplementary Tables/Supplemental_Table_S7.xlsx
- Supplementary Tables/Supplemental_Table_S8.xlsx
