# Supplementary material for: circRNA-miRNA-mRNA Deregulated Network in Ischemic Heart Failure Patients
Source: Cells. 2023 Nov 5;12(21):2578. doi: 10.3390/cells12212578 (PMC10648415; doi:10.3390/cells12212578)
Supplement: Supplementary file 1 [file cells-12-02578-s001.zip › Supplementary Tables/Supplemental_Table_S1.xlsx]

## Sheet: Table S1A 
Table S1A. IHF patients and healthy controls characteristics_miRNA analysis
Characteristics_IHF PATIENTS (n=29)	Value			Characteristics_HEALTHY CONTROLS
Age (years)	60.8±2.3			Age- and sex-matched organ donor whose hearts were not used for transplantation due to technical reasons.
Sex (male, %)	93			All subjects died for causes different from stroke, ischemia, or cachexia for chronic diseases
Smoke				n = 16, 7 females/9 males, aged 57 ±3.2 years (MEAN±SEM)
current smoker (%)	20
previous smoker (%)	66
non smoker(%)	14
Glucose (mg/dl)	112.1±5.8
HbA1c (%) (IFCC)	5.0±0.3
Total Cholesterol (mg/dl)	151.4±11.4
HDL (mg/dl)	36.4±2.1
LDL (mg/dl)	90±7.8
Triglycerides (mg/dl)	167.6±18.5
Time from MI, median (months)	7.0±1.8
LVEF (%)	27.2±2.5
EDV (ml)	197.4±12.3
ESV (ml)	172.3±9.5
ESVI (ml/mm2)	93.9±0.04
EDVI (ml/mm2)	122.6±6.1
Stroke volume (ml)	60.1±6.0
Medications (%)
Oral antidiabetic agents	60
Insulin	40
Statins	85
ACEIs	87
β-Blockers	83
Aspirin	95
Loop diuretics	90
Nitrates	25
Abbreviations:
HbA1c=glycated hemoglobin; HDL=High-Density Lipoprotein; LDL=Low-Density Lipoprotein; MI=Myocardial Infarction; LVEF=Left Ventricular Ejection Fraction; EDV=End-Diastolic Volume; ESV=End-Systolic Volume; ESVI=End-Systolic Volume/Body Surface Area (BSA); ACEI=Angiotensin Converting Enzymes Inhibitor

## Sheet: Table S1B 
Table S1B. IHF patients and healthy controls characteristics_RNA-Sequencing
Characteristics_IHF PATIENTS (n=20)	Value			Characteristics_HEALTHY CONTROLS
Age (years)	62±1.7			Age- and sex-matched organ donor whose hearts were not used for transplantation due to technical reasons.
Sex (male, %)	80			All subjects died for causes different from stroke, ischemia, or cachexia for chronic diseases
Smoke				n = 19, 3 females/16 males, aged 48 ±2.2 years (MEAN±SEM)
current smoker (%)	31.5
previous smoker (%)	42
non smoker(%)	26.5
Glucose (mg/dl)	118.5±3.8
HbA1c (%) (IFCC)	4.9±0.8
Total Cholesterol (mg/dl)	161.4±16.4
HDL (mg/dl)	45.4±2.1
LDL (mg/dl)	94±7.1
Triglycerides (mg/dl)	177.6±11.5
Time from MI, median (months)	5.4±2.1
LVEF (%)	29±1.6
EDV (ml)	203±14.2
ESV (ml)	143±7.3
ESVI (ml/mm2)	73±6.6
EDVI (ml/mm2)	106±7.3
Stroke volume (ml)	55±4.0
Medications (%)
Oral antidiabetic agents	16.6
Insulin	5.5
Statins	94.4
ACEIs	72.2
β-Blockers	78.0
Aspirin	87.5
Loop diuretics	83
Nitrates	12
Abbreviations:
HbA1c=glycated hemoglobin; HDL=High-Density Lipoprotein; LDL=Low-Density Lipoprotein; MI=Myocardial Infarction; LVEF=Left Ventricular Ejection Fraction; EDV=End-Diastolic Volume; ESV=End-Systolic Volume; ESVI=End-Systolic Volume/Body Surface Area (BSA); ACEI=Angiotensin Converting Enzymes Inhibitor

## Sheet: Table S1C
Table S1C. Non-end and end-stage IHF patients and healthy controls characteristics_qPCR validation
Characteristics_IHF PATIENTS (n=12)_NON END-STAGE (NES IHF)	Value		Characteristics_HEALTHY CONTROLS		Characteristics_IHF PATIENTS (n=36)_END-STAGE (ES IHF)	Value		Characteristics_HEALTHY CONTROLS
Age (years)	60±2.7		Age- and sex-matched organ donor whose hearts were not used for transplantation due to technical reasons.		Age (years)	50±0.2		Age- and sex-matched organ donor whose hearts were not used for transplantation due to technical reasons.
Sex (male, %)	83		All subjects died for causes different from stroke, ischemia, or cachexia for chronic diseases		Sex (male, %)	88		All subjects died for causes different from stroke, ischemia, or cachexia for chronic diseases
Smoke			(n = 12, 4 females/8 males, aged 55.8 ±5.2 years (MEAN±SEM))		Glucose (mg/dl)	104.2±0.8		(n = 44, 13 females/31 males, aged 47.4 ±3.4 years (MEAN±SEM))
current smoker (%)	30				Total Cholesterol (mg/dl)	348.4±3.4
previous smoker (%)	40				HDL (mg/dl)	41.8±2.4
non smoker(%)	30				LDL (mg/dl)	91.3±0.9
Glucose (mg/dl)	100.5±2.1				Triglycerides (mg/dl)	128.5±2.5
HbA1c (%) (IFCC)	4.0±1.2				NTproBNP (ng/l)	4476.4±166.28
Total Cholesterol (mg/dl)	172.4±11.4				LVEF (%)	20±1.2
HDL (mg/dl)	53.4±1.1				EDV (ml)	74.4±2.4
LDL (mg/dl)	86±3.1				ESV (ml)	65.5±5.3
Triglycerides (mg/dl)	137.6±10.5				Stroke volume (ml)	20.3±2.5
Time from MI, median (months)	6.4±1.1				Cardiac stimulator
LVEF (%)	39±2.6				ICD (%)	61
EDV (ml)	210±10.2				CRTD (%)	39
ESV (ml)	140±5.3				Medications (%)
ESVI (ml/mm2)	80±4.6				Oral antidiabetic agents	15
EDVI (ml/mm2)	116±4.3				Insulin	12
Stroke volume (ml)	61±4.0				Statins	96
					ACEIs	77
Medications (%)					β-Blockers	88
Oral antidiabetic agents	21				Aspirin	54
Insulin	19				Loop diuretics	100
Statins	92
ACEIs	75				Note: in bold statistical significance between ES and NES IHF
β-Blockers	80
Aspirin	90
Loop diuretics	81
Nitrates	15
Abbreviations:					Abbreviations:
HbA1c=glycated hemoglobin; HDL=High-Density Lipoprotein; LDL=Low-Density Lipoprotein; MI=Myocardial Infarction; LVEF=Left Ventricular Ejection Fraction; EDV=End-Diastolic Volume; ESV=End-Systolic Volume; ESVI=End-Systolic Volume/Body Surface Area (BSA); ACEI=Angiotensin Converting Enzymes Inhibitor					CRTD=Cardiac Resynchronization Therapy Defibrillator; HbA1c=glycated hemoglobin; HDL=High-Density Lipoprotein; ICD=Implantable Cardioverter-Defibrillator; LDL=Low-Density Lipoprotein; MI=Myocardial Infarction; LVEF=Left Ventricular Ejection Fraction; EDV=End-Diastolic Volume; ESV=End-Systolic Volume; ESVI=End-Systolic Volume/Body Surface Area (BSA); ACEI=Angiotensin Converting Enzymes Inhibitor
