# Supplementary material for: circRNA-miRNA-mRNA Deregulated Network in Ischemic Heart Failure Patients
Source: Cells. 2023 Nov 5;12(21):2578. doi: 10.3390/cells12212578 (PMC10648415; doi:10.3390/cells12212578)
Supplement: Supplementary file 1 [file cells-12-02578-s001.zip › Supplementary Tables/Supplemental_Table_S2.xlsx]

## Sheet: Table S2A
TableS2A.Divergent and convergent primer sequences for measuring circRNA or linRNA
GENE	FORWARD SEQUENCE	REVERSE SEQUENCE	CIRBASE/REF_SEQ_ID
circALPK2	GGCAACACAAATTGCAAGGGA	TCATGTTTCCAACCCCTGTCC	hsa_circ_0141401
circANKRD17	CAACATTTTTCCCCGCTTAG	CAATTTCTTTGTCTGGATCCTTG	hsa_circ_0001417
circBPTF	TCCAAGTGACTCCCCATTTT	GTACCTGCATCTGGGGTGAC	hsa_circ_0000799*
circFBXO7	TCTGGTGTTTGGAATGACGA	CCAGTGAGGGGATCCTTGTA	hsa_circ_0008832
circHDAC9	TTGGATCAAAGCTCTCCACCC	GGGCATCATCATCCTGAGGT	hsa_circ_0001680
circHIPK3	TCGGCCAGTCATGTATCAAA	CATTCACATAGGTCCGTGGATA	hsa_circ_0000284
circMLIP	CCTGGAGTAATTCGCCCAGTA	TGTGTTTGTAGGGATTGCTGC	hsa_circ_0131933
circNAA16	GCTGCCCACCCTTGTTTACT	CGAAGTCCTTTACGAACAAACTCA	hsa_circ_0030069
circNEBL	AAGTTCTTGATATCCAAAGAGCAA	TTCCATTCCTTTCCCTTTTATC	hsa_circ_0093286
circPCMTD1	CACTTGTCAGCACCTTGCAT	CTCACAGCTCCTCCCATGAT	hsa_circ_0001801
circPVT1	CGACTCTTCCTGGTGAAGCATCTGAT	TACTTGAACGAAGCTCCATGCAGC	hsa_circ_0001821
circSLC6A6	ACACCATGCGCAAGAACAAG	CTGGTGAGGGCTTCAGGATG	hsa_circ_0004705
circSLC8A1	CTGCCAGAGGTGGAGGGGAGG	GGTGGGTGAAAGACTTAATCGCCG	hsa_circ_0000994
circTTN275	GCTAAAGCCAAAGAACAAGAAACT	TGCGGAAATTACTACCTTTGGT	na
circTTN29	TTATTAAGAAGCCAGTAATTGAAAAA	TAGGAGGTGGTGGTGCTTTC	na
circTTN90	GGTAGAGAAGGCATTACTACCAAAA	TTCTTTGACTTTGGGTGTGG	na
linALPK2	GGCAACACAAATTGCAAGGGA	TTGACCTCCGAGTGTTGAGC	ENST00000361673.3
linANKRD17	AAGAGTAAAGCCTGAGTAAAGAGT	GGCTGTCTTTTAGCTCTCCCT	NM_198889
linBPTF	CAAATCGGAGAAGTCCAACGG	ATTTGCTTCATGTGCAGCGG	NM_182641
linFBXO7	GGGTACAGTTTCTTCTAATACCCG	GATTGGAGCTGGTGGCCAAA	NM_012179
linHDAC9	GGCTCAGCAAAGAATGCACA	TAAAGGTGAGATGGGCTCCAG	NM_001204146
linHIPK3	CGTGGCGAAACAGATTGCAT	AACGTGCCTCGACCAAGAAA	ENST00000525975
linMLIP	CCCAAAACACAGGGGACTGA	TGTGTTTGTAGGGATTGCTGC	ENST00000514921.1
linNAA16	TGGCCTCAAGTTTTGCAAGATG	CGAAGTCCTTTACGAACAAACTCA	NM_024561
linNEBL	GGTGGACCCCTTTATAGGCA	CAAAGGGGAGAGGCTTTACTC	ENST00000377122.4
linPCMTD1	AATGCAAGGTGCTGACAAGTG	TCAGAGCGATTGATCGTGGA	NM_052937
linPVT1	GAAAGGATGTTGGCGGTCCC	TACTTGAACGAAGCTCCATGCAGC	NR_003367
linSLC6A6	ACACCATGCGCAAGAACAAG	CAGAGAGCGAGGTCCCATTT	NM_003043
linSLC8A1	GGCAGTCCCTTCGATGGTTT	TCTACACTTGCTTGCCTCGG	NM_021097
linTTN	TCTCCCTTCTTTGACATCAAG	ATGGATTCTCCCTGCTTTGC	NM_001256850
RPL23A	TCCGGATTTCCTTGGGTCTT	TGTTCAGCCGTCCCTTGATC	NM_000978
UBC	GATCGCTGTGATCGTCACTTGACAA	AGTCAGACAGGGTGCGCCCA	NM_021009
PTGS2 (COX-2)	CGGTGAAACTCTGGCTAGACAG	GCAAACCGTAGATGCTCAGGGA	NM_000963.4
ICAM1	AGCGGCTGACGTGTGCAGTAAT	TCTGAGACCTCTGGCTTCGTCA	NM_000201.3
VCAM1	GATTCTGTGCCCACAGTAAGGC	TGGTCACAGAGCCACCTTCTTG	NM_001199834.2
IL6	AGACAGCCACTCACCTCTTCAG	TTCTGCCAGTGCCTCTTTGCTG	NM_000600.5
IL8	GAGAGTGATTGAGAGTGGACCAC	CACAACCCTCTGCACCCAGTTT	NM_000584.4
MALAT1	CAATTGCGTCATTTAAAGCCTAGTT	GTTTCATCCTACCACTCCCAATTAAT	ENST00000619449.2
LRRC17	GTCATCAAGCCTGAGGTGGACT	CTGGAGGGATGTTGTTTGGCAC	NM_001031692
Note:
*Sanger’s sequencing identified some differences with the annotated sequence (see page14)

## Sheet: Table S2B
Table S2B.Antisense oligo probes sequences
NEG CTR-ASO	5’-UCACAACCUCCUAGAAAGAGUAGA-3’[BtnTg]			miRNA pull-down
miR-196b-5p -ASO	5’-UAGGUAGUUUCCUGUUGUUGGG-3’[BtnTg]
NEG CTR-ASO	5’-TGCGTAACGAACGACGAATCGTCGCAGATC-3’[BtnTg]			circRNA pull-down
circBPTF-ASO	5’- AAGCTAGCAGGTACAGGTGAA -3’[BtnTg]

## Sheet: Table S2C
Table S2C. siRNA sequences
CircBPTF siRNA#1	5’-AAGCTAGCAGGTACAGGTGAA-3’
CircBPTF siRNA#2	5’-CTAGCAGGTACAGGTGAACAA-3’
CircBPTF siRNA#3	5’-AGCAGGTACAGGTGAACAAAG-3’
