# Supplementary material for: circRNA-miRNA-mRNA Deregulated Network in Ischemic Heart Failure Patients
Source: Cells. 2023 Nov 5;12(21):2578. doi: 10.3390/cells12212578 (PMC10648415; doi:10.3390/cells12212578)
Supplement: Supplementary file 1 [file cells-12-02578-s001.zip › Supplementary Tables/Supplemental_Table_S3.xlsx]

## Sheet: Table S3A
Table S3A. Raw data of miRNAs profiling
Ct	ISCHEMIC HEART FAILURE																															Ct	CONTROLS
DETECTOR	IHF1	IHF2	IHF3	IHF4	IHF5	IHF6	IHF7	IHF8	IHF9	IHF10	IHF11	IHF12	IHF13	IHF14	IHF15	IHF16	IHF17	IHF18	IHF19	IHF20	IHF21	IHF22	IHF23	IHF24	IHF25	IHF26	IHF27	IHF28	IHF29	Std.D.	Average		CTR1	CTR2	CTR3	CTR4	CTR5	CTR6	CTR7	CTR8	CTR9	CTR10	CTR11	CTR12	CTR13	CTR14	CTR15	CTR16	Std.D.
hsa-let-7a-4373169	23.78	22.60	21.44	22.00	21.09	22.23	21.37	22.99	22.42	22.30	22.89	22.98	21.73	22.37	23.08	21.85	21.34	21.54	20.27	25.44	22.96	24.78	21.94	21.59	20.41	20.39	21.19	19.49	21.54	1.28	22.07	hsa-let-7a-4373169	21.49	22.39	22.44	20.18	19.99	20.46	19.95	22.52	22.09	22.10	22.69	21.74	22.15	21.17	20.57	22.60	1.00
hsa-let-7b-4373168	21.56	20.17	19.96	20.20	19.16	20.08	20.39	21.51	20.65	20.66	21.01	21.12	21.16	21.05	22.08	20.18	20.20	20.79	19.97	22.42	20.57	22.61	19.86	19.37	20.11	18.86	19.95	18.18	19.79	1.00	20.47	hsa-let-7b-4373168	20.15	20.62	20.42	19.63	19.39	20.16	19.35	21.07	20.36	22.18	21.01	20.48	20.98	19.80	20.08	20.26	0.72
hsa-let-7c-4373167	23.73	21.80	21.56	21.35	20.86	21.44	21.19	22.68	22.26	22.00	22.57	22.77	22.39	22.31	22.92	22.07	21.71	21.67	21.90	24.28	22.40	24.11	21.46	21.55	21.08	20.43	20.96	20.50	21.47	0.96	21.98	hsa-let-7c-4373167	21.08	21.53	22.20	20.97	20.66	21.36	20.55	22.68	22.00	22.73	22.41	21.96	22.13	21.11	21.07	21.99	0.70
hsa-let-7d-4373166	26.80	25.45	24.32	24.26	24.11	24.61	23.33	24.99	25.10	23.90	25.72	26.17	23.57	24.52	24.40	24.34	23.32	23.61	23.72	27.20	24.97	27.67	24.43	24.77	23.61	23.79	23.51	23.10	24.51	1.17	24.61	hsa-let-7d-4373166	23.83	23.75	24.24	22.29	22.73	22.92	21.91	25.42	24.27	25.82	25.89	25.01	24.98	23.83	24.32	24.95	1.21
hsa-let-7e-4373165	28.46	27.82	26.85	25.92	25.95	27.67	26.29	27.23	27.88	26.55	27.37	28.24	27.67	27.86	28.49	27.13	26.31	26.88	26.26	29.17	27.90	29.62	26.39	26.58	25.95	25.98	26.68	25.77	26.91	1.02	27.16	hsa-let-7e-4373165	25.95	26.45	28.91	25.44	24.99	25.33	24.88	27.21	27.17	28.66	28.71	27.33	28.24	27.11	26.90	27.84	1.34
hsa-let-7f-4373164	26.51	22.58	24.15	24.63	24.27	23.94	22.82	26.08	24.80	24.77	24.50	24.58	26.07	26.94	27.21	23.88	24.54	24.67	24.08	26.80	23.95	23.52	23.48	25.48	24.03	NA	23.79	23.86	24.92	1.20	24.67	hsa-let-7f-4373164	24.00	24.54	24.73	23.57	22.93	23.61	23.53	25.40	25.08	24.93	25.22	24.04	23.41	24.06	23.73	25.52	0.80
hsa-let-7g-4373163	22.55	21.44	20.98	21.28	20.42	20.42	20.62	21.76	22.13	21.14	22.42	22.85	21.01	22.96	21.74	21.52	21.36	21.28	20.01	23.39	21.49	23.52	20.54	21.10	19.98	20.65	20.21	21.04	21.16	0.96	21.41	hsa-let-7g-4373163	20.57	20.59	21.52	19.41	19.97	20.20	18.92	23.00	21.22	22.76	22.13	22.02	21.77	20.69	21.47	21.35	1.14
hsa-miR-100-4373160	20.71	19.60	20.22	20.37	18.87	19.90	19.07	21.24	21.23	20.90	19.98	20.81	20.26	21.75	20.55	20.10	19.39	20.96	19.02	21.47	20.61	20.84	20.31	20.45	19.13	20.17	18.68	18.92	18.69	0.88	20.14	hsa-miR-100-4373160	19.30	19.87	20.35	19.58	20.52	20.40	19.38	21.44	21.22	21.47	22.41	20.94	20.89	20.12	20.60	21.61	0.87
hsa-miR-101-4373159	26.06	23.20	23.81	23.68	23.33	23.59	22.65	25.42	25.45	24.34	23.72	24.87	23.93	25.50	24.88	23.99	24.04	24.11	23.41	25.89	24.46	26.22	24.11	25.60	22.87	23.63	23.15	23.26	23.71	1.01	24.24	hsa-miR-101-4373159	23.03	23.17	23.07	23.08	23.47	23.84	24.81	24.80	24.64	25.65	26.10	25.23	24.86	24.19	24.00	24.29	0.96
hsa-miR-103-4373158	22.10	21.27	21.35	20.73	20.70	21.13	20.82	23.34	22.90	21.63	22.45	21.79	21.96	23.89	21.85	22.60	21.44	22.20	20.44	22.25	21.44	22.06	20.84	22.00	20.93	21.39	19.98	20.57	20.87	0.90	21.62	hsa-miR-103-4373158	20.82	21.51	21.29	20.85	20.62	21.31	20.71	23.11	22.22	22.67	23.23	21.06	21.40	21.73	21.49	22.07	0.82
hsa-miR-106b-4373155	22.46	21.48	21.54	21.97	21.58	21.28	20.80	22.16	21.77	21.19	21.15	21.96	22.75	24.53	23.35	21.72	21.51	22.00	20.37	23.00	20.91	21.30	21.71	22.29	21.45	NA	21.66	21.25	22.10	0.84	21.83	hsa-miR-106b-4373155	21.21	21.07	21.51	20.96	21.11	21.65	20.82	22.33	23.48	23.92	23.22	23.30	22.49	22.25	21.91	22.33	0.98
hsa-miR-107-4373154	26.66	25.87	25.83	26.16	25.91	26.12	25.99	27.28	27.60	25.98	27.89	28.14	26.35	27.82	26.78	28.03	26.43	26.35	26.20	27.55	26.71	27.09	26.47	26.99	25.33	25.40	25.14	26.06	27.31	0.83	26.60	hsa-miR-107-4373154	25.92	25.87	26.42	25.11	25.53	25.17	24.70	27.96	26.69	27.31	28.14	27.48	26.96	26.30	26.71	28.32	1.12
hsa-miR-10a-4373153	25.68	27.27	26.90	27.60	24.35	28.22	27.90	27.02	27.90	27.13	27.80	27.25	27.02	29.68	27.95	27.40	27.59	28.51	24.19	28.31	27.59	30.12	24.77	28.40	26.67	27.42	23.41	26.15	26.79	1.51	27.14	hsa-miR-10a-4373153	23.73	25.86	26.83	25.66	24.99	23.70	23.41	27.29	26.95	25.19	27.72	24.92	27.67	26.13	23.63	25.92	1.47
hsa-miR-10b-4373152	28.38	29.64	29.91	29.94	28.03	29.33	27.93	29.05	30.39	28.74	29.76	30.35	30.21	30.60	29.44	27.61	29.00	30.10	26.67	30.28	28.17	31.86	27.11	30.13	28.90	30.48	26.30	26.85	29.00	1.35	29.11	hsa-miR-10b-4373152	26.65	29.33	29.01	28.26	27.63	27.34	26.13	29.87	28.77	28.52	31.00	28.45	29.87	30.64	26.65	30.55	1.51
hsa-miR-125a-4373149	18.68	18.47	18.82	18.14	18.11	18.68	18.52	20.42	20.32	19.21	20.05	19.60	19.83	20.69	19.30	19.97	18.37	19.80	18.52	18.81	18.53	19.12	18.41	19.21	18.44	18.60	17.20	17.68	17.71	0.87	18.94	hsa-miR-125a-4373149	18.03	18.74	18.54	18.41	18.40	18.86	18.38	20.18	19.89	19.74	20.40	19.45	18.93	19.22	18.60	19.68	0.72
hsa-miR-125b-4373148	19.91	17.97	17.91	17.32	17.18	17.61	16.12	19.40	18.81	17.99	18.81	18.15	17.83	19.36	18.09	18.33	17.41	18.36	17.23	19.89	19.09	21.97	17.82	18.57	17.11	17.76	16.79	17.40	17.32	1.16	18.19	hsa-miR-125b-4373148	17.45	18.40	17.96	17.53	17.51	17.85	17.09	19.88	19.41	19.81	20.29	18.84	18.50	18.28	18.25	18.75	0.95
hsa-miR-126-4373269	21.20	19.92	20.02	19.86	19.57	19.34	19.25	22.56	23.14	21.64	20.27	21.36	21.42	23.50	22.01	21.52	21.17	21.76	23.44	21.66	19.60	22.24	20.24	22.71	20.11	21.25	20.87	21.51	21.50	1.22	21.19	hsa-miR-126-4373269	19.32	19.31	20.99	20.04	20.46	20.37	19.22	21.29	20.75	21.41	21.43	21.51	20.97	20.57	20.80	20.87	0.76
hsa-miR-126-4378064	16.02	15.54	15.31	16.46	16.01	15.56	14.94	17.72	16.81	16.07	15.97	16.14	17.26	19.29	18.07	16.64	16.13	16.61	17.05	16.31	15.64	15.70	16.06	18.40	16.22	NA	15.67	16.13	17.17	0.98	16.46	hsa-miR-126-4378064	15.34	15.17	15.58	15.71	15.86	16.44	15.46	16.48	17.42	17.43	17.23	17.23	16.49	16.24	15.91	16.71	0.76
hsa-miR-127-4373147	22.24	22.66	22.54	22.51	21.31	22.88	22.45	24.39	24.88	23.63	23.67	23.98	24.19	25.41	22.94	23.55	22.43	23.85	19.63	23.73	23.88	24.41	22.48	22.24	22.54	23.75	21.54	22.18	20.35	1.29	22.97	hsa-miR-127-4373147	22.54	22.30	22.66	22.18	23.15	23.21	22.47	23.86	23.60	23.30	24.36	23.39	23.76	23.59	22.99	23.88	0.64
hsa-miR-130a-4373145	23.96	20.72	21.10	21.95	21.24	21.28	19.82	22.66	21.33	20.95	20.64	20.93	22.20	23.98	22.60	20.34	20.96	20.98	20.66	24.40	21.47	21.53	21.75	22.78	21.05	NA	20.38	20.31	20.97	1.16	21.53	hsa-miR-130a-4373145	20.52	20.87	21.13	20.59	21.19	21.39	21.69	21.66	22.13	22.42	22.10	21.29	21.17	21.37	21.19	21.55	0.53
hsa-miR-130b-4373144	26.38	23.99	24.99	25.25	24.03	24.49	23.52	26.84	24.55	24.75	24.25	24.58	25.84	27.26	25.68	23.90	23.84	24.23	22.74	27.25	24.59	24.20	24.88	24.89	25.19	NA	23.97	23.53	23.75	1.13	24.76	hsa-miR-130b-4373144	24.67	24.69	24.71	23.67	24.38	24.77	24.48	25.40	25.84	26.07	25.95	25.03	24.75	24.55	25.43	24.96	0.64
hsa-miR-132-4373143	23.11	22.00	22.38	22.35	21.64	22.60	22.38	24.75	24.94	23.99	22.70	23.82	23.45	24.26	22.53	21.87	22.15	23.44	22.73	23.61	21.66	24.38	21.12	22.59	23.28	23.43	21.85	20.38	21.09	1.13	22.78	hsa-miR-132-4373143	22.17	21.75	22.21	21.92	22.12	21.99	21.39	22.64	21.99	23.91	23.70	23.38	22.73	21.62	22.98	23.54	0.79
hsa-miR-133a-4373142	21.01	17.13	17.49	18.36	18.03	17.00	16.22	19.53	19.02	17.83	17.68	19.04	15.98	18.54	16.56	17.85	16.81	17.35	19.06	20.97	18.93	21.64	17.94	20.30	16.71	17.75	16.98	18.56	18.28	1.44	18.23	hsa-miR-133a-4373142	16.43	17.27	16.79	16.36	17.50	16.83	16.15	19.03	17.78	17.41	19.12	17.83	17.63	17.07	16.81	17.58	0.85
hsa-miR-133b-4373172	13.69	15.63	15.01	14.80	14.90	14.72	16.39	16.64	NA	NA	15.98	17.03	16.35	18.93	17.02	18.18	17.86	18.00	17.02	13.80	14.58	13.81	15.73	17.99	NA	17.45	15.32	18.90	18.51	1.62	16.32	hsa-miR-133b-4373172	13.94	14.35	15.19	NA	16.96	12.49	10.21	16.72	17.96	17.41	17.59	17.19	17.63	17.33	17.24	16.98	2.26
hsa-miR-134-4373141	25.40	26.51	26.19	26.53	25.88	26.40	26.06	27.53	27.20	26.13	26.81	26.77	27.79	28.39	27.59	26.55	31.37	26.90	23.35	26.70	26.81	25.96	26.62	26.59	26.20	27.08	24.77	25.19	24.52	1.38	26.54	hsa-miR-134-4373141	26.50	26.55	26.62	26.50	27.24	27.28	26.98	27.39	27.22	27.00	27.19	27.26	27.15	27.44	26.24	27.43	0.39
hsa-miR-135a-4373140	29.01	25.41	25.99	25.21	24.61	26.37	26.14	28.11	27.16	27.05	26.61	26.41	25.77	27.56	26.05	24.65	24.64	26.86	24.82	27.18	26.33	26.76	26.34	29.43	25.28	25.82	26.08	24.89	24.33	1.26	26.24	hsa-miR-135a-4373140	23.31	26.70	24.96	24.57	27.98	24.49	25.29	25.99	26.80	29.13	26.31	26.79	24.83	25.93	25.25	26.34	1.43
hsa-miR-135b-4373139	30.51	29.68	29.42	28.97	28.65	28.72	28.81	31.56	31.46	31.93	30.19	29.67	30.56	32.06	29.75	28.49	28.72	28.79	26.96	30.70	29.14	29.53	26.14	30.79	27.47	29.94	28.57	28.76	27.80	1.43	29.44	hsa-miR-135b-4373139	28.34	29.13	29.26	28.33	29.64	29.57	29.25	29.27	29.85	32.65	30.49	31.58	28.96	29.77	28.49	29.43	1.14
hsa-miR-137-4373174	30.30	31.63	31.14	30.11	30.35	29.86	29.35	30.67	31.25	30.33	32.09	31.28	30.41	30.72	30.95	31.35	31.42	30.94	28.77	30.69	30.54	32.83	30.47	30.42	29.45	31.88	30.31	31.25	30.22	0.85	30.72	hsa-miR-137-4373174	29.65	29.94	30.82	28.03	28.99	30.08	28.72	31.37	30.23	31.56	31.15	33.81	30.52	28.97	30.94	31.15	1.39
hsa-miR-139-4373176	28.18	25.70	26.21	26.36	26.38	26.54	25.58	26.89	26.70	26.19	26.39	27.14	27.78	29.78	28.39	26.98	26.93	27.22	28.87	28.10	26.35	27.58	27.67	28.83	26.48	NA	27.83	26.83	28.47	1.04	27.23	hsa-miR-139-4373176	26.06	26.48	26.54	25.16	25.73	25.53	25.88	27.71	28.03	28.38	28.47	27.66	27.23	27.29	26.70	28.27	1.08
hsa-miR-140-4373138	19.93	19.17	19.97	19.69	19.65	19.71	18.89	20.57	19.91	19.86	19.73	20.17	21.12	21.69	21.15	19.76	19.51	20.18	17.99	20.24	19.36	19.24	20.48	21.78	19.70	NA	18.87	20.10	20.34	0.82	19.96	hsa-miR-140-4373138	19.57	19.75	19.52	24.45	20.56	20.84	20.27	20.73	21.44	21.57	21.60	20.75	20.97	20.99	20.46	21.03	1.14
hsa-miR-141-4373137	32.39	32.69	31.98	31.67	31.24	32.15	31.95	33.10	33.58	33.82	32.75	32.55	32.72	33.06	33.90	32.92	33.87	32.31	29.74	33.22	32.68	33.69	32.31	31.56	31.30	31.46	31.15	31.68	31.69	0.97	32.38	hsa-miR-141-4373137	31.35	32.13	32.00	30.19	31.40	31.77	31.59	33.11	33.00	34.28	30.40	33.63	32.88	32.13	31.37	28.73	1.38
hsa-miR-142-3p-4373136	21.93	21.99	20.55	20.50	20.08	20.70	20.82	22.10	23.22	21.39	23.07	23.04	20.97	22.59	22.74	21.70	21.66	21.77	17.40	24.20	21.56	24.76	21.69	20.17	20.34	20.64	20.92	20.12	20.37	1.45	21.48	hsa-miR-142-3p-4373136	20.52	21.34	20.73	19.19	18.54	20.34	18.33	22.81	21.22	23.94	22.40	22.80	22.55	21.01	20.77	21.88	1.58
hsa-miR-142-5p-4373135	25.72	26.51	25.02	24.58	22.80	24.93	25.87	26.26	27.53	25.33	26.84	26.91	26.33	27.10	25.72	26.45	26.18	26.32	20.50	26.71	24.54	26.54	25.59	23.43	24.50	25.46	24.50	23.90	24.19	1.49	25.39	hsa-miR-142-5p-4373135	24.92	25.61	24.59	23.12	22.76	23.36	23.26	26.17	25.47	28.48	26.76	27.42	27.23	25.03	25.50	25.62	1.66
hsa-miR-143-4373134	26.52	22.26	23.57	23.20	23.67	23.05	21.48	23.36	23.35	21.98	22.74	24.11	22.97	23.90	23.29	22.90	22.90	22.80	21.43	26.78	22.93	23.98	24.58	25.09	22.25	NA	23.17	23.62	24.01	1.23	23.42	hsa-miR-143-4373134	22.52	22.70	22.56	22.07	22.58	22.86	22.06	24.33	26.07	25.47	25.77	24.65	24.56	24.89	23.91	24.77	1.37
hsa-miR-1-4373161	18.53	16.41	16.34	16.23	15.73	16.47	15.12	17.64	18.41	17.09	17.80	17.29	16.89	19.59	17.91	18.57	17.25	17.12	18.28	18.02	17.04	18.39	17.32	18.91	15.27	16.62	16.28	17.04	17.00	1.08	17.26	hsa-miR-1-4373161	15.75	16.30	17.24	15.85	15.33	15.85	15.67	17.73	17.59	17.80	18.17	17.75	17.55	17.07	16.60	17.06	0.92
hsa-miR-145-4373133	24.62	20.16	21.67	21.56	21.98	21.29	19.82	22.00	21.93	21.29	21.03	22.53	21.55	21.99	21.72	21.07	20.50	20.50	21.78	25.05	20.83	22.50	22.44	22.95	20.42	NA	21.63	21.39	22.20	1.16	21.73	hsa-miR-145-4373133	21.19	21.48	21.95	20.43	20.58	21.04	20.85	22.93	22.84	23.17	23.66	22.34	22.09	22.41	21.75	23.21	1.01
hsa-miR-146a-4373132	21.86	22.62	22.92	22.10	21.83	21.86	22.19	23.87	24.27	22.88	24.11	23.90	23.33	25.07	23.44	24.64	23.63	23.09	21.30	22.60	22.46	23.49	22.09	22.28	21.64	22.78	20.51	22.19	22.25	1.05	22.80	hsa-miR-146a-4373132	21.84	22.20	21.88	22.09	21.78	23.13	21.97	23.72	23.28	22.78	24.01	23.16	22.98	22.17	21.76	23.55	0.77
hsa-miR-146b-4373178	21.74	23.20	23.89	23.99	23.14	23.80	24.10	24.47	25.36	22.32	25.03	25.09	24.92	25.85	25.17	22.79	24.50	24.17	19.83	23.42	23.23	22.78	22.90	21.07	22.79	24.41	21.10	20.71	21.40	1.54	23.35	hsa-miR-146b-4373178	23.00	22.81	21.67	20.57	20.98	20.06	21.54	22.30	21.77	24.61	22.78	24.27	23.64	22.53	24.27	23.65	1.37
hsa-miR-148a-4373130	24.16	22.66	22.90	23.40	22.94	23.27	21.78	25.41	24.94	23.78	23.87	24.31	22.86	25.65	23.44	23.87	22.79	23.85	21.87	24.79	23.45	25.54	23.14	23.93	22.19	24.10	23.07	23.48	23.09	1.00	23.61	hsa-miR-148a-4373130	22.33	23.37	22.56	21.57	23.20	22.75	21.96	24.68	24.07	23.72	25.35	24.28	24.09	23.95	23.83	24.53	1.05
hsa-miR-148b-4373129	27.74	24.38	24.73	24.68	24.79	24.53	23.79	27.43	26.89	26.47	25.39	26.19	24.96	26.57	25.02	26.16	24.66	25.55	25.14	27.50	25.30	26.68	26.14	26.35	25.22	25.77	25.84	25.43	25.14	1.00	25.67	hsa-miR-148b-4373129	24.48	24.63	24.60	23.42	24.47	24.33	23.64	25.89	25.44	26.75	27.67	27.10	26.02	26.02	24.91	27.33	1.32
hsa-miR-149-4373128	23.98	22.71	23.74	24.13	24.05	22.44	22.85	24.54	24.92	24.33	23.72	24.26	23.88	25.28	23.98	24.18	24.48	23.69	24.33	24.67	24.02	22.77	24.52	25.06	23.27	23.53	22.79	23.32	23.09	0.74	23.88	hsa-miR-149-4373128	23.01	23.36	23.88	23.25	24.12	23.90	23.77	24.23	23.83	24.04	24.28	23.68	24.13	23.43	23.04	24.81	0.49
hsa-miR-151-4373179	21.93	21.80	22.13	21.86	22.19	21.57	21.43	23.04	23.33	22.51	21.93	22.72	22.49	24.46	22.60	22.32	23.10	22.77	20.69	22.54	21.78	21.73	22.22	24.03	22.06	22.64	20.88	22.30	22.34	0.80	22.32	hsa-miR-151-4373179	21.63	22.04	21.69	21.54	22.45	22.26	22.28	22.76	22.86	23.01	23.18	23.05	22.76	22.76	22.60	22.87	0.53
hsa-miR-152-4373126	20.84	20.53	20.76	21.26	20.09	20.51	20.39	22.39	22.02	21.15	21.77	21.31	21.66	23.48	21.30	22.10	20.72	22.06	18.63	20.73	20.97	22.47	20.76	21.42	20.62	21.16	18.80	20.72	19.53	1.03	21.04	hsa-miR-152-4373126	19.98	20.76	20.76	20.42	21.01	20.68	20.09	22.24	21.33	21.18	21.27	21.29	20.78	20.46	20.59	21.08	0.55
hsa-miR-153-4373125	35.31	31.45	32.50	32.73	33.41	31.44	30.81	32.63	34.43	30.78	34.15	31.81	32.94	34.54	33.13	30.52	31.09	32.45	30.43	NA	32.35	34.48	32.88	33.58	30.30	32.09	31.73	31.07	33.53	1.40	32.45	hsa-miR-153-4373125	33.92	31.16	32.08	31.03	30.88	32.04	30.46	33.60	38.36	33.84	33.82	35.00	33.59	34.94	33.05	34.20	2.00
hsa-miR-155-4373124	22.48	24.25	23.75	22.54	22.79	22.73	23.60	24.71	25.03	24.03	25.56	24.75	25.85	26.48	25.07	24.14	24.12	25.74	22.81	23.37	23.42	22.09	22.77	21.86	22.40	24.79	22.53	22.56	21.81	1.31	23.73	hsa-miR-155-4373124	23.42	23.65	25.36	23.10	22.31	23.18	22.74	25.08	23.83	24.46	23.77	24.04	23.38	23.68	23.88	24.47	0.80
hsa-miR-15a-4373123	23.88	24.37	26.19	24.61	25.25	23.83	23.63	25.56	24.52	24.10	24.00	24.49	24.97	26.65	24.94	24.10	25.11	23.32	24.33	28.90	24.49	24.18	25.16	26.21	23.96	24.72	23.30	23.87	24.85	1.15	24.74	hsa-miR-15a-4373123	24.48	24.38	23.61	23.98	23.68	24.97	23.63	25.34	25.17	25.00	25.52	24.95	25.56	25.09	24.39	NA	0.68
hsa-miR-15b-4373122	20.75	21.14	22.09	21.15	21.08	21.38	21.15	22.44	21.50	21.24	21.40	21.34	21.48	22.40	21.34	20.96	21.37	21.26	23.76	22.89	21.29	20.72	21.54	21.96	21.84	21.99	21.95	21.15	21.97	0.66	21.61	hsa-miR-15b-4373122	20.97	21.03	21.14	21.38	20.61	22.02	21.05	21.95	22.22	21.93	22.41	21.82	21.95	22.06	21.12	NA	0.56
hsa-miR-16-4373121	16.73	16.86	16.68	17.04	16.75	16.82	16.66	18.54	17.62	17.75	16.80	16.79	17.93	19.89	18.18	17.07	16.78	17.22	16.50	17.52	16.90	16.57	17.78	18.71	16.94	17.35	15.51	17.17	17.87	0.84	17.27	hsa-miR-16-4373121	16.99	16.77	16.65	16.87	16.95	17.22	16.63	17.36	17.92	17.64	17.14	17.28	17.13	17.05	16.65	16.96	0.36
hsa-miR-17-3p-4373120	30.67	27.34	28.71	28.37	28.92	29.01	27.81	30.43	30.26	29.49	31.19	31.99	28.68	30.77	29.90	27.38	28.46	26.50	26.38	31.49	29.82	31.36	28.34	27.38	27.96	28.65	28.49	28.68	29.65	1.49	29.11	hsa-miR-17-3p-4373120	28.02	28.70	28.09	27.05	27.26	27.75	26.74	30.83	28.94	30.89	30.03	30.21	28.61	29.41	28.84	29.30	1.28
hsa-miR-17-5p-4373119	23.76	24.68	23.61	23.17	23.62	23.61	24.02	25.02	25.64	24.41	25.81	26.30	24.87	26.02	24.60	26.61	25.60	25.56	23.58	24.78	24.00	26.05	24.65	24.09	23.77	24.27	23.43	24.22	24.12	0.96	24.62	hsa-miR-17-5p-4373119	22.68	23.77	23.86	23.24	23.56	23.64	23.18	25.13	23.70	25.31	24.97	25.04	24.44	24.19	23.96	25.83	0.88
hsa-miR-181b-4373116	21.93	21.83	21.78	21.41	20.66	20.89	21.14	22.20	22.44	21.71	23.09	23.20	21.86	23.09	22.17	22.63	21.94	21.75	20.49	23.14	21.40	22.36	21.28	21.49	21.18	21.58	19.98	20.41	20.91	0.85	21.72	hsa-miR-181b-4373116	21.48	21.36	21.25	21.42	21.58	21.89	21.54	23.13	22.43	23.18	23.14	22.86	22.58	21.95	22.54	22.40	0.69
hsa-miR-181c-4373115	29.68	28.49	28.44	27.66	27.51	28.02	27.44	28.92	29.16	28.22	30.12	30.19	28.93	29.59	30.10	29.99	28.59	28.70	27.10	30.59	29.13	30.13	27.68	28.18	26.88	28.02	28.09	28.03	28.06	1.03	28.68	hsa-miR-181c-4373115	27.55	27.44	28.25	27.39	27.02	27.78	27.24	30.17	30.18	29.82	31.29	29.99	29.28	28.95	29.51	29.84	1.33
hsa-miR-181d-4373180	22.58	22.97	22.95	22.11	21.83	22.26	21.72	23.52	23.33	22.51	24.22	24.46	23.36	24.43	23.68	23.90	23.21	23.35	20.75	23.84	22.19	23.22	21.62	22.42	21.86	22.32	21.05	22.10	22.32	0.97	22.76	hsa-miR-181d-4373180	22.39	22.69	22.40	21.71	22.12	22.65	22.89	24.14	23.41	24.22	24.37	23.65	23.67	23.17	23.58	23.49	0.79
hsa-miR-182-4373271	30.54	28.26	27.96	27.18	28.20	27.22	27.82	28.16	28.61	29.71	28.01	29.36	27.48	27.52	29.51	31.40	28.60	27.38	26.81	29.27	28.13	28.98	28.26	29.24	26.89	29.61	26.93	27.92	27.35	1.13	28.36	hsa-miR-182-4373271	28.16	26.67	26.29	29.66	25.33	27.37	25.48	27.40	29.66	27.19	25.86	27.07	25.76	25.75	24.63	25.13	1.50
hsa-miR-183-4373114	33.42	34.59	33.32	32.18	33.48	33.27	34.21	36.49	36.49	34.79	34.55	34.71	34.21	38.95	35.00	38.09	33.32	33.29	31.78	36.08	33.87	34.35	32.40	33.40	33.47	33.76	32.92	33.91	32.58	1.65	34.24	hsa-miR-183-4373114	33.68	32.09	31.84	34.02	31.34	32.23	29.57	34.71	35.34	33.29	30.92	32.47	28.27	31.02	30.08	30.80	1.91
hsa-miR-184-4373113	29.55	28.51	29.61	30.09	30.39	28.40	29.24	30.64	30.92	31.05	28.62	31.51	29.09	32.82	32.13	28.45	29.91	29.53	27.36	29.14	28.81	27.97	29.28	28.81	29.35	30.24	27.46	27.90	27.54	1.37	29.46	hsa-miR-184-4373113	29.59	29.20	29.82	30.83	32.19	30.26	29.86	32.15	32.26	29.50	31.74	29.31	29.94	29.69	31.09	29.96	1.09
hsa-miR-185-4373181	35.01	30.74	32.64	32.41	32.32	31.52	31.49	32.24	32.08	32.88	32.25	33.05	34.50	35.81	35.13	31.68	32.68	32.40	34.08	40.00	32.49	34.26	33.53	40.00	33.38	40.00	31.62	32.31	35.21	2.51	33.71	hsa-miR-185-4373181	33.20	31.68	31.71	31.76	30.52	31.77	30.97	33.06	33.68	33.67	32.33	34.69	30.74	32.86	32.06	30.66	1.23
hsa-miR-186-4373112	21.00	20.49	20.45	20.66	20.68	19.58	19.45	21.60	21.70	20.84	20.14	21.28	21.11	22.68	21.26	21.22	21.59	20.82	19.51	21.50	20.64	20.96	21.09	22.53	20.42	21.28	19.73	21.26	20.66	0.78	20.90	hsa-miR-186-4373112	19.68	19.85	19.92	NA	21.03	20.76	20.21	20.86	21.50	21.47	21.69	21.31	21.32	20.98	21.21	21.61	0.67
hsa-miR-187-4373111	26.66	24.49	24.67	23.50	27.87	24.99	26.80	26.47	26.29	23.69	26.48	26.53	24.56	29.27	26.05	26.43	25.60	24.68	26.85	25.25	24.62	25.53	25.13	29.51	24.09	25.88	25.73	26.01	26.06	1.42	25.85	hsa-miR-187-4373111	23.58	26.77	24.15	27.08	28.20	24.64	26.81	28.30	29.39	26.42	29.02	28.96	23.89	25.83	30.65	24.68	2.18
hsa-miR-189-4378067	25.45	24.89	25.07	25.97	25.59	25.09	25.79	26.96	26.43	26.02	24.93	26.50	28.91	30.64	29.22	27.81	28.04	27.72	25.83	25.92	25.66	24.38	26.14	27.15	26.76	26.15	25.34	25.39	26.50	1.43	26.42	hsa-miR-189-4378067	24.83	24.46	24.63	25.59	26.50	27.33	26.25	26.84	27.66	27.91	27.66	27.52	26.25	26.02	25.74	26.97	1.12
hsa-miR-18a-4373118	28.19	27.79	27.15	26.56	26.92	27.32	26.82	28.42	28.24	27.20	28.88	28.84	27.61	28.68	27.49	28.38	27.48	26.98	23.50	29.54	27.28	28.47	27.51	27.54	26.19	27.17	26.97	26.42	27.69	1.11	27.49	hsa-miR-18a-4373118	26.29	26.39	25.90	25.18	24.85	25.77	25.32	27.85	26.49	28.69	27.59	29.40	28.68	27.52	27.53	27.43	1.36
hsa-miR-190-4373110	29.88	25.88	26.98	27.12	26.84	25.82	24.96	27.67	28.56	26.95	26.68	27.06	26.68	28.70	27.66	27.23	28.07	26.86	27.54	30.47	26.91	28.55	27.33	29.32	25.73	26.87	27.62	27.32	27.46	1.20	27.40	hsa-miR-190-4373110	25.92	26.25	26.63	25.08	25.68	26.22	25.16	27.53	27.08	28.84	28.50	28.27	27.92	27.45	26.96	28.59	1.22
hsa-miR-191-4373109	19.62	20.18	20.31	19.98	19.39	19.63	19.84	21.22	21.58	20.15	21.93	22.04	20.56	21.67	20.76	21.46	20.86	20.72	18.98	19.81	20.02	19.99	20.35	20.23	19.74	20.53	18.19	19.93	19.48	0.89	20.32	hsa-miR-191-4373109	19.27	19.78	19.65	20.07	19.91	20.11	19.44	21.86	21.15	20.03	20.56	20.21	20.18	20.06	19.79	20.70	0.65
hsa-miR-192-4373108	24.05	24.20	23.98	24.17	23.93	23.99	23.21	25.79	25.84	24.91	24.12	25.48	24.75	27.04	24.98	24.90	24.97	25.57	23.95	23.94	23.98	25.22	23.38	25.84	23.93	24.06	23.00	24.14	23.42	0.93	24.51	hsa-miR-192-4373108	23.89	23.79	23.78	23.93	24.48	23.96	23.46	24.84	25.09	25.02	25.48	25.29	24.93	24.55	24.03	23.12	0.70
hsa-miR-193a-4373107	25.40	24.09	24.26	23.52	24.31	23.99	23.80	25.12	24.61	23.86	23.79	24.90	24.95	27.33	24.88	24.59	25.89	25.38	22.58	25.72	23.92	23.67	24.54	25.50	24.30	23.36	22.09	22.88	23.51	1.08	24.37	hsa-miR-193a-4373107	24.09	24.26	23.37	24.94	25.29	25.14	25.55	25.02	24.50	24.12	23.41	23.97	23.51	23.77	23.34	23.22	0.77
hsa-miR-193b-4373185	27.98	24.17	24.39	25.05	25.77	24.49	23.51	26.06	25.85	24.95	24.60	26.13	24.29	26.05	24.58	25.41	25.36	24.62	25.95	27.40	24.83	25.78	25.75	27.30	24.74	24.65	24.84	25.47	25.61	1.01	25.36	hsa-miR-193b-4373185	24.69	24.79	25.09	5.82	25.60	25.33	24.35	25.77	25.31	25.22	26.12	25.53	24.78	25.60	24.54	25.48	4.87
hsa-miR-194-4373106	25.65	25.67	25.27	24.58	25.18	25.30	24.92	27.11	26.92	25.71	25.70	26.52	25.06	27.76	25.63	26.05	25.81	26.66	24.45	26.37	25.50	27.12	24.72	26.96	25.24	25.23	24.38	25.52	24.79	0.89	25.72	hsa-miR-194-4373106	24.88	25.12	25.30	24.86	25.65	25.26	24.71	26.78	26.27	26.35	26.84	26.66	26.40	25.68	25.58	25.06	0.73
hsa-miR-195-4373105	20.13	19.08	19.61	20.29	19.37	19.79	18.98	21.40	20.34	19.72	19.65	19.66	21.04	22.26	22.09	19.20	18.71	19.26	19.65	20.22	19.62	19.19	19.56	20.79	19.71	21.56	18.54	18.74	20.41	0.97	19.95	hsa-miR-195-4373105	19.56	19.60	20.39	19.80	19.99	20.25	19.76	20.50	21.91	20.97	21.42	20.43	20.12	20.63	19.98	20.59	0.65
hsa-miR-196b-4373103	32.43	31.64	32.39	30.76	31.28	30.66	31.33	31.55	32.81	34.20	31.79	31.82	33.27	35.10	33.80	32.33	31.95	33.42	30.67	32.53	32.24	31.67	30.81	33.63	31.69	32.63	31.33	30.88	30.07	1.18	32.09	hsa-miR-196b-4373103	33.15	31.89	31.17	30.77	30.55	31.63	31.15	31.16	32.23	30.91	30.74	32.53	31.03	30.95	31.15	29.43	0.87
hsa-miR-197-4373102	21.45	20.09	20.95	20.29	21.27	20.36	19.95	21.92	21.01	21.09	20.39	21.53	20.90	22.82	21.44	21.07	22.44	20.90	22.69	21.60	20.56	20.41	21.02	22.84	21.20	20.95	20.63	21.12	21.35	0.77	21.18	hsa-miR-197-4373102	21.01	20.23	20.70	20.96	21.10	21.05	21.48	21.49	21.34	22.08	22.63	22.45	22.20	21.91	21.82	22.74	0.73
hsa-miR-199a-4373272	23.87	25.47	28.07	26.42	25.85	26.46	25.24	26.37	25.94	25.37	26.00	25.88	26.10	27.30	26.06	24.28	24.63	25.45	24.09	30.15	25.67	25.38	26.12	25.83	25.69	26.50	25.40	24.39	24.06	1.26	25.79	hsa-miR-199a-4373272	26.23	26.56	26.00	26.41	26.80	26.97	26.17	28.00	28.08	26.97	28.36	27.15	26.95	27.40	27.15	NA	0.71
hsa-miR-199a-4378068	19.77	20.26	22.29	22.16	20.97	21.38	20.56	21.15	20.50	20.10	20.78	20.99	21.16	22.61	21.33	19.23	20.01	20.29	18.84	23.80	20.52	20.56	21.02	21.40	20.74	21.24	20.62	19.49	19.30	1.06	20.80	hsa-miR-199a-4378068	20.66	20.91	20.85	20.54	20.52	22.09	20.67	21.94	21.88	21.76	22.54	21.85	21.71	21.98	21.32	NA	0.67
hsa-miR-199b-4373100	23.90	25.12	27.30	25.98	25.49	26.45	25.55	26.15	25.15	25.07	25.59	25.71	25.75	27.03	26.41	23.57	24.51	24.38	23.81	28.64	25.81	25.03	25.78	25.92	25.22	26.35	25.20	24.49	24.04	1.11	25.50	hsa-miR-199b-4373100	25.80	25.71	25.92	26.59	26.22	26.62	25.30	27.91	28.44	26.91	28.51	26.57	27.25	27.37	25.81	NA	1.00
hsa-miR-19a-4373099	23.35	23.91	23.56	22.99	22.20	23.02	22.90	24.48	25.38	23.66	25.58	25.19	24.24	25.91	24.60	25.12	24.84	24.09	21.98	23.64	22.91	24.10	23.29	22.99	22.55	23.89	22.27	23.95	22.62	1.06	23.77	hsa-miR-19a-4373099	22.53	22.75	22.92	22.62	22.52	23.05	21.83	24.49	22.94	23.91	23.07	24.19	23.61	23.01	22.48	23.60	0.70
hsa-miR-19b-4373098	18.93	19.85	19.19	19.06	19.09	18.55	18.74	20.45	21.34	19.75	21.53	21.39	19.97	21.45	19.86	21.23	20.75	20.60	17.51	19.92	19.55	20.19	19.83	19.64	19.16	19.64	17.98	19.35	19.09	1.02	19.78	hsa-miR-19b-4373098	17.95	18.99	18.65	18.42	18.37	19.35	18.45	20.49	19.08	19.95	19.09	20.01	18.62	19.00	18.34	18.95	0.69
hsa-miR-200a-4378069	31.15	30.90	31.57	31.64	30.44	31.17	29.83	33.14	32.12	30.99	31.33	31.20	32.89	36.17	32.31	30.72	31.07	30.32	27.76	31.89	31.11	31.84	31.48	32.08	30.03	NA	30.31	30.15	30.50	1.42	31.29	hsa-miR-200a-4378069	30.07	30.95	30.74	30.58	30.09	31.46	29.75	32.09	32.48	33.11	31.24	33.15	32.02	31.47	29.36	28.04	1.39
hsa-miR-200c-4373096	27.49	27.59	28.25	28.00	27.40	27.52	28.12	29.21	29.23	28.39	29.64	30.12	28.74	29.51	28.97	30.56	22.99	28.58	26.93	28.57	28.07	28.44	27.99	27.27	27.52	28.83	26.68	27.95	26.81	1.38	28.12	hsa-miR-200c-4373096	27.15	25.57	28.38	27.50	27.25	27.18	26.51	29.22	28.77	28.17	27.09	28.07	28.04	28.35	26.24	25.06	1.15
hsa-miR-203-4373095	26.59	26.92	27.75	26.99	28.21	28.21	27.35	28.40	28.35	27.46	27.20	28.46	26.92	29.40	27.74	29.23	27.23	29.90	26.86	26.69	27.41	27.07	26.88	27.77	26.44	28.23	26.71	27.39	26.12	0.92	27.58	hsa-miR-203-4373095	26.72	28.27	27.22	26.67	27.81	27.01	26.68	27.99	27.87	27.43	29.44	27.36	27.74	27.54	28.26	26.71	0.75
hsa-miR-204-4373094	22.52	24.97	24.97	23.48	22.39	25.30	22.97	26.79	26.95	26.97	24.89	25.34	25.68	26.62	26.44	24.69	23.54	26.92	23.24	24.71	24.83	24.54	24.27	25.13	24.53	25.06	22.48	24.11	23.93	1.37	24.77	hsa-miR-204-4373094	25.11	27.04	26.76	27.22	27.94	27.06	26.13	27.15	29.30	27.51	28.88	26.16	26.09	25.00	26.97	23.86	1.39
hsa-miR-206-4373092	40.00	32.59	32.37	31.08	32.58	27.01	34.06	38.20	40.00	32.38	33.17	31.70	34.99	37.35	33.79	33.92	34.52	34.67	27.36	31.10	32.31	32.42	31.43	NA	32.89	29.61	29.42	31.53	29.62	3.19	32.93	hsa-miR-206-4373092	38.68	30.15	32.50	38.08	32.25	32.10	30.62	33.48	38.26	30.10	31.17	32.57	30.05	31.35	31.50	31.05	2.94
hsa-miR-208-4373091	28.72	26.30	27.23	26.61	28.33	27.64	27.50	28.86	29.42	28.39	27.26	29.03	29.06	32.45	28.65	28.29	30.76	28.81	26.17	30.02	27.27	27.82	29.33	27.86	26.94	27.74	26.86	27.67	26.23	1.40	28.18	hsa-miR-208-4373091	27.17	26.77	26.10	26.08	27.29	28.35	28.60	29.85	29.14	29.44	29.64	30.24	30.34	29.20	28.76	29.73	1.43
hsa-miR-20a-4373286	20.72	21.74	20.22	20.19	20.19	20.42	19.65	21.30	22.23	19.75	21.94	22.42	21.04	22.86	21.43	22.31	21.80	21.68	19.53	22.08	20.44	24.08	20.73	21.15	19.83	20.71	19.85	20.67	20.65	1.09	21.09	hsa-miR-20a-4373286	19.96	20.50	20.84	19.98	19.25	19.81	19.22	20.99	20.30	21.04	20.68	21.03	19.92	19.96	19.63	20.34	0.60
hsa-miR-20b-4373263	25.37	27.39	25.73	25.23	25.47	25.39	25.31	26.76	27.54	25.95	26.89	27.70	26.82	27.80	24.12	29.09	26.28	27.17	23.96	26.11	24.15	28.79	24.68	25.91	25.54	26.54	23.77	25.85	25.22	1.36	26.09	hsa-miR-20b-4373263	24.10	25.48	24.91	25.64	25.18	25.93	24.94	27.25	27.57	26.11	25.60	27.27	25.32	26.17	25.76	25.73	0.92
hsa-miR-210-4373089	22.15	21.94	21.77	21.27	21.04	21.74	21.38	23.96	23.49	22.26	23.12	22.58	22.93	24.17	22.20	23.79	22.95	23.38	19.94	21.63	22.30	23.02	20.83	21.74	22.42	22.05	19.96	19.74	20.99	1.17	22.09	hsa-miR-210-4373089	21.65	22.00	22.09	22.16	22.54	22.45	22.78	24.07	23.12	23.36	23.51	23.26	22.40	21.96	22.47	22.61	0.66
hsa-miR-213-4373086	29.36	26.71	28.31	27.36	27.63	26.78	26.20	29.02	28.20	27.61	26.91	28.25	27.50	28.90	27.38	27.35	27.75	26.48	26.30	29.60	27.24	28.42	27.35	28.54	26.47	27.44	26.86	27.11	27.20	0.91	27.59	hsa-miR-213-4373086	26.96	27.36	27.35	26.63	27.26	27.73	27.44	28.04	29.00	28.49	29.51	29.26	27.79	28.77	28.92	28.73	0.89
hsa-miR-21-4373090	21.95	23.44	21.76	21.81	19.78	21.19	20.82	22.98	22.32	21.90	23.08	22.81	21.41	22.75	21.34	19.50	19.88	20.89	NA	24.84	22.60	NA	20.38	19.76	21.10	21.94	21.45	19.86	18.79	1.39	21.49	hsa-miR-21-4373090	21.52	21.44	21.37	19.29	18.29	19.41	19.24	23.57	21.22	24.24	23.04	22.57	23.52	21.86	23.04	22.64	1.78
hsa-miR-214-4373085	21.92	20.44	21.05	20.93	20.16	20.58	19.92	21.57	21.30	20.56	20.57	20.89	21.35	21.81	21.15	20.48	20.43	20.88	20.19	21.92	20.47	21.21	21.62	20.80	21.39	22.17	20.21	19.12	19.53	0.73	20.85	hsa-miR-214-4373085	20.96	20.46	20.88	20.26	20.70	21.32	20.97	21.64	21.83	21.92	22.13	21.97	20.70	21.83	21.10	22.10	0.62
hsa-miR-215-4373084	30.71	32.55	31.29	31.98	30.28	32.25	31.36	32.96	26.15	31.78	32.39	33.10	32.29	33.09	33.83	32.70	31.80	31.70	29.77	32.33	31.18	31.61	30.57	31.38	30.79	32.43	30.15	30.87	28.94	1.50	31.46	hsa-miR-215-4373084	32.46	31.70	32.36	32.55	30.09	31.48	29.26	33.31	32.53	33.36	32.43	31.99	33.22	33.55	31.20	29.14	1.39
hsa-miR-216-4373083	34.62	28.18	31.93	29.88	28.16	32.49	28.30	32.90	31.15	31.16	30.20	30.73	31.31	32.97	30.89	27.79	28.20	32.42	NA	33.01	30.84	30.92	30.79	28.99	29.49	29.31	27.55	27.61	27.76	1.97	30.34	hsa-miR-216-4373083	32.09	33.40	40.00	34.67	32.27	34.23	32.57	34.04	40.00	31.27	40.00	32.00	34.11	32.79	33.25	30.97	3.05
hsa-miR-218-4373081	21.59	NA	21.34	21.77	21.28	NA	22.30	NA	21.31	18.67	21.31	23.74	21.85	23.63	23.53	22.64	23.10	22.94	18.98	21.74	22.15	21.86	20.78	22.44	20.38	22.43	20.71	21.59	22.32	1.24	21.78	hsa-miR-218-4373081	18.30	22.14	20.29	21.59	NA	22.24	22.42	24.24	23.73	25.07	24.78	25.10	23.46	23.15	23.22	23.29	1.83
hsa-miR-219-4373080	32.11	31.17	34.21	32.99	33.61	32.73	31.85	33.55	33.40	32.36	31.70	34.49	32.84	34.87	33.82	32.30	35.16	32.85	31.14	NA	32.57	32.07	32.20	35.03	31.70	32.84	33.30	31.38	33.69	1.15	32.93	hsa-miR-219-4373080	31.80	32.01	30.70	31.64	32.04	33.38	33.77	35.11	33.28	40.00	36.05	33.54	33.57	34.59	33.36	40.00	2.69
hsa-miR-221-4373077	24.52	21.36	20.21	21.85	21.19	19.40	20.05	21.80	22.99	21.97	22.97	22.14	21.67	22.49	21.40	24.52	23.95	21.92	21.42	23.03	21.70	26.43	21.79	23.11	20.57	21.73	21.74	22.20	24.10	1.48	22.21	hsa-miR-221-4373077	19.98	18.86	19.62	18.30	18.86	19.34	18.72	20.94	20.11	23.08	21.47	21.30	21.42	20.33	21.59	21.56	1.34
hsa-miR-222-4373076	20.41	19.11	18.65	19.17	19.17	18.65	17.30	20.44	21.37	20.61	20.58	19.33	21.00	21.41	22.00	22.23	21.24	21.20	20.19	19.31	18.94	21.43	19.10	21.82	19.43	19.61	18.49	19.70	20.09	1.22	20.07	hsa-miR-222-4373076	19.08	18.71	18.79	18.81	18.56	19.06	19.55	19.52	19.05	20.99	19.62	19.52	19.34	18.78	19.08	19.91	0.60
hsa-miR-223-4373075	19.71	21.27	19.98	20.86	19.64	18.90	20.12	21.36	22.27	20.53	21.87	22.18	21.18	22.69	21.68	22.09	21.57	21.86	18.53	20.91	19.60	20.43	20.50	18.74	19.72	20.34	18.55	19.23	19.73	1.20	20.55	hsa-miR-223-4373075	19.93	19.97	19.62	18.29	17.49	17.95	17.97	20.54	18.78	20.93	19.50	19.49	19.79	17.85	19.85	19.38	1.03
hsa-miR-22-4373079	22.92	20.95	20.92	21.69	21.56	20.22	20.21	22.95	21.57	21.00	21.42	21.43	21.89	24.04	22.42	20.69	21.30	20.61	19.33	22.87	20.97	21.35	21.69	22.95	20.40	21.77	20.45	20.99	21.60	1.02	21.45	hsa-miR-22-4373079	20.65	20.61	19.93	20.01	20.46	20.84	19.84	21.76	22.05	21.94	21.53	21.65	20.33	20.75	21.04	20.48	0.72
hsa-miR-224-4373187	26.06	23.20	24.68	25.02	24.15	25.17	24.01	25.92	25.53	24.94	25.03	26.43	24.71	26.72	25.19	25.07	24.70	25.16	23.71	26.23	24.75	25.67	23.83	25.17	24.23	25.19	24.07	24.07	24.40	0.85	24.93	hsa-miR-224-4373187	23.47	24.55	24.47	24.03	25.06	23.44	24.09	25.31	25.39	26.13	27.93	26.88	26.58	25.41	26.37	26.23	1.29
hsa-miR-23a-4373074	27.03	23.05	24.07	24.62	24.25	24.21	22.42	25.74	23.98	23.84	23.75	24.16	24.36	25.93	25.17	23.16	22.51	22.81	24.08	27.45	23.71	24.61	24.44	25.25	23.16	24.88	23.57	23.31	24.16	1.20	24.27	hsa-miR-23a-4373074	23.65	23.84	24.42	23.01	23.33	23.61	23.23	25.32	25.47	25.07	25.97	24.70	23.85	24.34	24.14	24.70	0.86
hsa-miR-23b-4373073	24.84	20.47	21.40	21.54	21.94	20.89	19.89	22.40	22.22	21.80	20.79	21.74	20.27	22.13	21.05	20.65	20.86	19.60	22.09	24.96	22.02	22.99	21.83	23.33	20.27	21.32	20.97	20.40	21.15	1.27	21.58	hsa-miR-23b-4373073	20.90	21.05	21.85	20.11	20.48	20.31	20.26	22.07	21.45	21.52	22.65	21.36	21.16	20.50	21.21	22.11	0.74
hsa-miR-24-4373072	15.12	16.05	15.35	15.65	15.23	15.09	16.02	16.65	17.13	15.77	16.95	17.92	16.04	18.01	17.21	17.65	16.69	16.49	14.79	15.57	15.93	15.86	15.89	16.16	15.42	16.31	14.67	15.54	15.30	0.90	16.08	hsa-miR-24-4373072	14.71	15.50	15.85	15.06	15.00	15.53	15.08	17.51	16.82	16.65	17.18	17.11	16.58	15.81	16.74	16.32	0.89
hsa-miR-25-4373071	22.79	22.89	24.24	23.92	23.70	23.32	22.52	23.75	22.74	22.90	22.97	23.43	22.57	24.25	23.24	21.98	22.53	22.25	23.13	26.81	22.77	23.27	23.46	24.35	22.97	23.55	23.60	22.86	23.33	0.89	23.31	hsa-miR-25-4373071	23.11	22.88	22.49	22.56	22.41	22.89	22.43	23.60	24.08	23.77	24.09	24.01	23.56	23.91	23.37	40.00	4.23
hsa-miR-26a-4373070	16.99	16.49	16.05	15.60	15.49	15.62	14.98	17.52	17.99	16.29	17.36	16.74	16.92	18.45	16.83	17.41	15.88	16.75	15.83	17.04	16.30	18.24	16.26	17.47	15.51	16.79	14.77	15.79	15.56	0.95	16.51	hsa-miR-26a-4373070	15.12	15.52	15.89	15.43	15.26	15.70	14.88	17.48	17.05	17.49	17.45	16.90	16.07	15.75	15.95	16.08	0.87
hsa-miR-26b-4373069	19.09	18.43	18.61	17.67	17.64	18.04	17.50	19.89	20.13	18.65	19.20	18.87	19.40	20.55	19.13	20.06	18.53	19.41	18.61	19.61	18.48	21.08	18.11	19.38	17.87	18.82	17.75	17.96	18.46	0.91	18.86	hsa-miR-26b-4373069	17.66	17.97	18.42	18.02	17.91	18.14	17.55	19.56	19.08	19.68	19.49	18.85	18.96	18.60	18.33	18.83	0.68
hsa-miR-27a-4373287	21.49	19.07	19.52	18.19	18.56	19.44	17.94	20.86	20.17	18.73	19.91	19.54	18.76	20.94	19.22	19.55	18.15	19.37	16.89	21.62	20.63	22.81	19.13	20.26	18.32	19.08	17.76	18.23	18.69	1.30	19.41	hsa-miR-27a-4373287	18.69	19.52	18.23	17.86	18.14	18.33	18.28	21.20	20.47	20.60	21.18	20.32	19.37	19.98	19.50	19.46	1.11
hsa-miR-27b-4373068	24.47	20.99	20.55	20.17	20.04	20.23	18.61	22.01	21.66	20.36	20.85	20.71	19.14	21.24	19.66	20.66	19.02	19.76	19.60	23.98	22.50	NA	20.60	21.79	18.97	20.06	19.69	19.66	20.00	1.39	20.61	hsa-miR-27b-4373068	19.54	20.19	18.55	18.35	18.36	18.90	18.52	21.72	21.33	21.61	21.81	20.86	20.09	19.97	20.05	20.45	1.23
hsa-miR-28-4373067	21.65	20.09	19.85	20.21	20.50	19.40	20.10	20.20	19.85	19.69	20.13	20.79	20.46	20.68	20.59	21.10	21.05	20.70	19.57	21.93	19.96	20.66	20.15	20.68	19.97	20.56	20.04	20.25	20.70	0.57	20.40	hsa-miR-28-4373067	20.35	19.85	20.38	19.86	19.61	19.91	20.06	20.72	21.58	20.71	20.91	20.83	20.28	20.31	20.47	20.94	0.51
hsa-miR-296-4373066	26.91	25.02	24.15	23.88	23.97	24.56	23.51	26.09	26.46	25.38	25.71	25.74	24.81	26.06	24.42	25.98	24.66	25.71	24.82	26.96	24.84	28.58	25.04	24.56	24.74	24.72	23.33	24.39	24.72	1.14	25.16	hsa-miR-296-4373066	23.89	24.27	25.17	24.43	24.44	24.53	24.05	26.81	25.39	26.98	27.41	25.11	24.97	25.43	24.63	26.54	1.11
hsa-miR-299-5p-4373188	27.00	27.20	27.01	27.41	26.06	28.64	26.93	28.68	28.82	27.59	28.25	28.29	28.78	29.98	27.90	28.22	27.30	28.68	24.96	28.39	28.38	27.88	27.25	27.03	27.23	28.62	26.94	26.59	25.84	1.06	27.65	hsa-miR-299-5p-4373188	27.09	27.01	27.75	27.08	27.74	27.73	27.28	28.34	29.08	28.41	29.80	28.24	28.60	28.82	27.43	29.71	0.90
hsa-miR-29a-4373065	21.12	17.97	19.26	19.54	19.62	18.89	18.10	20.48	18.89	18.80	18.80	19.61	19.76	21.70	20.98	18.52	19.06	19.13	19.83	21.03	18.88	19.51	19.95	21.19	18.40	18.65	18.91	18.89	20.00	0.98	19.50	hsa-miR-29a-4373065	18.43	18.96	18.93	18.60	18.81	19.13	19.29	20.31	20.90	20.76	20.63	19.99	19.41	19.22	19.48	19.33	0.78
hsa-miR-29c-4373289	22.37	18.90	19.76	20.40	20.22	19.60	18.31	20.79	20.10	19.97	19.44	20.74	20.36	22.50	21.63	19.14	20.18	19.63	21.21	22.09	19.84	20.33	20.03	22.24	19.23	22.65	19.97	20.07	21.13	1.13	20.44	hsa-miR-29c-4373289	19.29	19.51	19.21	18.62	19.30	19.37	20.22	21.18	21.57	21.60	21.11	20.89	20.41	19.86	19.83	20.08	0.92
hsa-miR-301-4373064	23.68	23.57	22.65	22.90	22.35	22.99	22.72	23.89	24.90	23.27	24.88	24.91	23.77	25.07	24.48	24.94	24.27	23.43	21.19	24.88	23.49	25.32	23.08	22.96	22.68	23.13	22.55	22.52	22.60	1.03	23.55	hsa-miR-301-4373064	22.58	22.27	23.24	22.70	22.97	23.37	24.10	24.91	23.49	24.91	24.24	24.56	24.48	23.74	23.82	24.70	0.85
hsa-miR-302a-4378070	29.56	25.74	26.12	27.04	28.11	26.51	24.57	27.63	26.26	26.67	26.86	27.08	26.17	27.79	26.67	27.20	27.02	26.26	27.56	30.50	27.11	28.06	27.35	29.12	25.94	31.57	27.13	27.45	29.08	1.46	27.38	hsa-miR-302a-4378070	26.15	27.02	26.73	25.28	26.35	27.02	25.78	27.69	28.42	27.85	28.02	27.14	26.48	26.79	26.36	28.00	0.88
hsa-miR-302b-4378071	24.89	24.18	23.16	23.80	24.90	23.71	23.33	26.01	24.88	24.53	24.14	24.26	24.64	26.85	25.95	26.32	25.49	24.84	27.61	25.55	24.15	24.68	24.89	25.91	24.34	25.90	24.51	25.44	26.46	1.06	25.01	hsa-miR-302b-4378071	23.23	24.19	23.85	24.16	24.77	25.48	24.45	24.74	26.04	26.35	25.67	24.75	24.88	24.24	24.23	27.13	1.01
hsa-miR-302c-4378072	27.24	25.60	24.97	25.98	26.61	25.65	24.01	26.08	25.22	25.54	25.48	25.87	26.12	27.63	26.41	27.24	26.73	26.11	26.71	27.69	25.79	26.34	26.93	28.18	25.66	27.90	25.02	26.33	26.69	0.96	26.27	hsa-miR-302c-4378072	25.40	26.43	24.83	24.88	25.68	27.66	25.81	26.66	27.44	27.50	27.42	26.89	25.91	25.77	25.75	27.18	0.95
hsa-miR-302d-4373063	26.58	26.58	24.92	25.08	26.05	25.17	23.69	27.49	27.60	26.17	27.09	26.25	26.04	27.97	26.15	29.47	26.72	27.44	25.96	26.77	26.40	27.84	25.92	27.74	25.03	26.76	24.44	26.54	25.99	1.19	26.41	hsa-miR-302d-4373063	24.48	26.30	24.11	24.30	25.16	26.00	24.82	26.82	26.22	26.87	26.30	25.15	24.66	24.96	25.30	26.01	0.90
hsa-miR-30a-3p-4373062	20.72	20.27	20.40	20.77	20.09	19.76	19.74	22.65	23.04	22.13	20.75	22.01	21.00	22.52	21.10	21.83	21.13	21.40	21.97	20.58	20.46	20.81	21.40	22.56	20.54	21.13	19.10	20.93	20.67	0.95	21.09	hsa-miR-30a-3p-4373062	19.89	19.85	20.30	20.49	21.24	20.99	20.32	21.47	21.03	21.10	21.50	21.07	20.92	20.30	20.65	21.16	0.52
hsa-miR-30a-5p-4373061	18.67	16.93	16.82	17.28	17.19	16.51	16.17	18.63	18.54	17.78	17.16	18.57	16.69	18.78	17.39	17.99	17.43	17.64	17.56	18.37	17.92	18.98	17.80	19.27	16.77	17.47	15.82	17.53	17.19	0.86	17.62	hsa-miR-30a-5p-4373061	16.35	16.44	16.78	16.40	17.16	16.94	16.16	17.85	17.44	17.51	17.90	17.95	17.43	17.00	16.96	17.11	0.57
hsa-miR-30b-4373290	17.61	16.90	17.36	17.02	16.54	17.20	16.93	19.51	19.70	18.99	17.99	19.25	17.67	19.73	18.37	18.78	18.44	18.50	18.84	17.32	16.92	17.05	17.62	19.12	17.38	17.81	16.94	18.45	18.14	0.95	18.00	hsa-miR-30b-4373290	16.97	17.16	17.41	17.24	17.91	17.89	17.29	18.74	18.24	18.31	19.27	18.28	18.14	17.85	17.43	19.40	0.73
hsa-miR-30c-4373060	16.63	15.69	15.62	16.21	16.24	15.66	15.55	17.59	17.70	17.16	16.00	17.32	16.53	18.37	16.75	17.67	17.17	17.46	17.28	16.48	15.83	16.52	16.53	18.22	15.73	16.76	14.89	17.00	16.37	0.85	16.65	hsa-miR-30c-4373060	15.10	15.13	16.05	15.72	16.86	15.99	15.65	16.65	16.63	16.86	17.34	16.98	17.03	16.48	16.21	17.64	0.75
hsa-miR-30d-4373059	19.77	18.11	17.60	18.25	18.36	17.20	17.64	19.56	19.62	18.90	18.09	19.48	18.61	20.24	18.80	19.43	18.79	19.24	19.12	19.31	18.97	20.40	19.15	20.46	17.69	18.52	17.09	18.89	18.26	0.90	18.81	hsa-miR-30d-4373059	17.20	17.53	17.98	17.77	17.96	18.29	17.22	19.21	19.01	18.96	19.43	19.08	18.61	18.60	18.45	18.29	0.70
hsa-miR-30e-3p-4373057	20.94	19.68	19.37	20.48	19.84	18.92	19.70	21.03	18.76	NA	19.85	21.08	19.95	21.68	19.89	21.64	20.44	20.82	21.84	20.40	20.25	20.81	21.14	22.47	18.86	20.45	18.96	19.96	19.92	0.95	20.33	hsa-miR-30e-3p-4373057	18.40	18.78	18.81	19.54	20.36	20.21	19.53	20.53	20.32	20.07	20.66	20.21	20.40	19.83	19.40	20.70	0.72
hsa-miR-30e-5p-4373058	21.26	19.98	22.21	21.76	21.78	20.51	19.55	21.14	21.14	20.83	20.21	20.99	20.05	22.62	21.00	20.00	21.75	20.32	21.44	24.41	20.68	20.94	21.46	23.23	20.24	20.80	21.50	21.27	22.29	1.05	21.22	hsa-miR-30e-5p-4373058	20.20	20.44	19.87	19.66	19.82	20.44	20.17	21.92	21.71	22.52	22.32	21.99	22.16	21.37	21.16	NA	1.01
hsa-miR-31-4373190	26.30	29.68	29.43	29.65	27.23	27.83	30.07	29.33	31.01	29.86	29.30	29.56	25.94	30.89	28.56	29.38	29.22	27.62	24.46	28.55	28.28	26.57	28.20	26.34	27.68	29.00	27.07	27.38	25.89	1.61	28.29	hsa-miR-31-4373190	28.25	29.39	28.89	27.90	28.32	30.50	27.28	28.37	27.49	30.23	30.15	29.23	28.27	29.08	26.92	28.52	1.05
hsa-miR-320-4373055	20.88	20.71	21.26	20.83	21.30	20.66	21.12	22.24	21.80	21.20	20.50	21.06	21.62	22.76	22.10	20.87	22.03	21.81	19.80	21.44	20.88	20.41	20.40	22.14	21.38	21.00	19.31	20.03	19.92	0.80	21.09	hsa-miR-320-4373055	21.10	21.35	21.15	21.04	21.58	21.23	21.07	21.28	20.87	21.24	21.50	21.32	21.13	21.06	21.35	20.85	0.20
hsa-miR-323-4373054	28.70	31.52	32.87	31.77	30.32	33.23	32.45	34.37	32.72	31.95	32.16	31.34	32.15	33.36	30.78	30.86	32.21	31.24	29.31	34.56	33.39	31.63	31.41	31.12	31.67	32.49	33.49	32.07	31.67	1.31	31.96	hsa-miR-323-4373054	30.38	31.42	32.41	30.30	30.14	31.90	31.67	32.11	32.72	35.60	36.44	35.77	34.06	34.40	33.28	40.00	2.66
hsa-miR-32-4373056	25.99	24.14	25.44	24.83	24.61	24.65	23.92	26.04	26.58	25.34	24.55	25.30	25.45	28.07	25.90	24.97	26.87	25.65	24.31	26.22	25.11	24.92	25.40	26.87	24.20	24.96	24.91	25.08	25.28	0.93	25.36	hsa-miR-32-4373056	24.32	24.31	24.73	24.22	25.04	25.64	24.44	26.65	26.32	27.37	26.88	27.06	27.02	26.23	26.04	26.66	1.13
hsa-miR-324-3p-4373053	24.33	23.55	24.12	23.51	23.21	23.63	23.02	25.58	25.40	24.50	25.04	24.60	24.40	25.62	24.30	25.63	23.95	24.99	23.48	24.59	23.74	24.69	23.92	24.28	24.01	23.76	22.39	23.53	23.40	0.81	24.18	hsa-miR-324-3p-4373053	23.33	24.09	24.02	23.79	23.82	24.19	23.57	25.74	24.98	24.80	24.89	24.65	23.59	24.02	24.02	24.22	0.63
hsa-miR-324-5p-4373052	27.86	25.54	24.25	24.53	24.60	24.18	23.12	25.92	25.91	24.19	25.01	24.27	24.35	25.64	24.09	25.22	23.76	24.46	23.27	27.81	26.15	NA	25.11	25.34	23.86	24.27	23.85	24.26	24.07	1.16	24.82	hsa-miR-324-5p-4373052	23.72	24.87	23.36	23.83	22.89	24.05	23.47	26.52	26.10	26.63	26.20	25.78	24.71	25.37	25.17	25.44	1.21
hsa-miR-325-4373051	30.93	28.93	28.46	28.96	29.48	28.65	29.01	29.65	28.89	29.13	29.70	29.32	29.29	28.71	29.92	29.50	29.64	28.98	29.20	31.27	29.79	31.49	28.72	28.72	28.69	28.56	28.98	28.54	28.93	0.78	29.31	hsa-miR-325-4373051	29.06	28.95	28.56	28.46	28.10	29.20	28.81	29.43	29.30	29.63	29.80	29.01	28.17	29.08	28.94	29.33	0.48
hsa-miR-326-4373050	29.39	27.39	28.07	27.21	27.49	27.45	26.84	27.60	27.33	27.04	28.26	28.76	28.55	27.89	28.91	28.85	28.45	28.12	27.27	29.71	27.39	28.75	27.05	27.61	26.64	28.01	27.75	26.96	28.19	0.78	27.89	hsa-miR-326-4373050	28.33	27.95	28.20	27.23	26.96	27.23	27.11	28.20	29.08	28.11	28.62	27.73	27.06	27.73	27.64	28.20	0.61
hsa-miR-328-4373049	23.01	20.83	21.17	21.06	21.75	21.08	20.22	22.50	22.17	21.61	21.31	23.07	21.80	22.77	21.97	22.04	22.33	21.73	23.95	22.65	21.36	20.91	22.10	23.60	22.24	21.32	21.34	21.81	22.36	0.85	21.93	hsa-miR-328-4373049	21.40	21.24	22.55	22.17	22.54	22.92	21.91	22.86	22.49	22.93	23.96	23.20	22.54	22.78	21.89	23.49	0.72
hsa-miR-330-4373047	27.95	28.04	28.61	28.30	27.76	28.04	28.25	29.90	29.88	29.04	28.68	29.64	29.74	30.72	28.13	30.07	28.79	29.30	26.55	29.12	28.82	28.40	27.89	28.73	28.23	28.38	26.25	27.92	27.01	1.02	28.56	hsa-miR-330-4373047	28.01	27.70	28.23	28.40	30.09	28.89	28.09	30.18	29.78	28.80	30.53	29.48	29.55	29.05	28.91	29.30	0.84
hsa-miR-331-4373046	19.87	19.59	20.06	19.48	20.11	19.69	19.56	20.87	20.86	19.91	19.78	20.71	19.98	21.92	20.39	20.26	21.46	19.87	19.82	20.30	19.88	19.80	20.00	21.81	20.18	20.55	18.67	20.15	19.86	0.69	20.19	hsa-miR-331-4373046	19.67	19.50	20.00	20.18	20.87	20.53	20.75	20.86	20.82	20.95	21.49	20.79	20.91	20.45	19.96	22.24	0.68
hsa-miR-335-4373045	26.72	26.02	25.91	25.98	25.44	25.77	25.10	28.32	28.58	27.06	25.79	27.23	26.30	28.90	26.61	25.91	26.02	26.76	23.86	26.79	25.76	26.27	25.21	26.55	25.03	26.55	24.79	24.96	25.81	1.11	26.21	hsa-miR-335-4373045	24.52	25.28	25.79	25.00	26.56	26.20	24.20	26.57	26.62	25.88	27.14	25.64	25.61	26.83	25.49	26.99	0.87
hsa-miR-337-4373044	37.11	32.56	31.97	32.54	31.79	30.84	32.14	32.09	31.55	31.08	31.89	33.71	32.91	32.73	36.14	33.70	33.61	33.11	30.76	34.75	32.83	34.19	31.84	32.84	31.37	32.53	32.93	31.85	33.36	1.44	32.78	hsa-miR-337-4373044	34.15	32.18	33.15	30.95	32.43	32.86	31.93	33.71	34.46	32.72	33.47	33.05	32.30	33.40	32.06	34.02	0.94
hsa-miR-338-4373043	30.07	29.45	30.73	30.29	30.82	30.00	28.49	30.77	29.66	29.57	29.64	29.93	29.44	30.30	29.28	29.30	29.79	29.27	28.29	35.62	29.74	31.78	31.14	31.85	28.73	30.17	29.59	30.59	29.67	1.35	30.14	hsa-miR-338-4373043	29.21	28.83	28.01	26.85	27.35	29.04	30.30	29.85	29.36	29.85	29.28	29.50	31.11	29.99	28.84	NA	1.10
hsa-miR-339-4373042	30.62	27.41	28.93	28.53	28.57	27.88	26.94	29.19	28.49	27.77	28.06	28.69	27.61	28.88	28.47	27.35	28.25	28.19	26.37	31.05	28.44	29.66	28.47	29.71	27.44	27.97	27.55	27.24	27.65	1.03	28.32	hsa-miR-339-4373042	28.71	28.61	28.30	27.64	28.00	28.00	27.13	29.56	29.40	28.82	28.79	28.65	28.20	28.12	27.83	28.91	0.64
hsa-miR-340-4373041	25.28	24.22	24.71	24.44	25.19	24.42	24.23	25.65	26.22	25.28	24.55	25.58	25.14	26.97	25.46	25.48	26.35	25.09	24.91	25.55	24.41	24.97	25.57	26.56	24.27	25.38	24.84	25.16	24.69	0.71	25.19	hsa-miR-340-4373041	23.95	24.01	24.70	24.17	24.96	25.12	24.75	25.24	25.25	25.60	26.31	25.60	25.37	25.28	24.50	27.81	0.95
hsa-miR-342-4373040	21.93	21.26	21.81	21.30	21.36	21.86	21.34	23.07	23.41	22.62	21.55	22.58	22.08	24.00	22.33	22.19	22.69	22.20	21.45	22.61	21.32	21.53	21.93	22.54	21.63	22.40	21.25	20.98	20.91	0.74	22.00	hsa-miR-342-4373040	21.73	21.17	21.76	21.37	21.91	22.13	21.52	22.14	22.13	22.14	22.73	22.59	22.49	22.43	21.69	23.49	0.58
hsa-miR-345-4373039	23.97	24.44	23.63	23.42	23.02	23.14	23.17	24.68	24.50	22.94	25.34	25.35	23.64	25.17	24.45	24.91	24.26	24.33	23.29	24.41	24.22	25.26	23.58	24.07	23.35	24.13	22.77	23.14	23.83	0.77	24.02	hsa-miR-345-4373039	22.80	22.58	23.85	22.30	22.78	22.57	22.40	24.88	23.95	25.69	25.07	24.73	24.24	23.76	24.16	24.50	1.07
hsa-miR-34a-4373278	28.41	28.23	27.39	26.74	26.04	27.30	25.98	27.12	27.84	26.67	28.67	29.26	26.10	27.79	26.77	26.67	26.25	26.85	23.77	30.69	28.57	30.66	27.47	26.73	25.64	25.96	26.27	26.08	26.71	1.47	27.19	hsa-miR-34a-4373278	27.36	27.29	27.41	26.17	25.92	26.32	25.22	30.09	28.64	29.14	28.62	28.64	28.22	27.34	28.38	27.52	1.29
hsa-miR-34b-4373037	32.37	31.05	31.46	30.55	29.94	31.29	32.92	31.15	31.44	31.17	32.00	34.20	31.26	31.99	32.19	31.52	31.64	31.31	28.00	33.18	30.97	33.10	29.77	29.49	31.27	30.96	30.92	28.33	29.68	1.36	31.21	hsa-miR-34b-4373037	31.85	31.82	32.16	30.93	31.05	31.78	30.92	32.83	34.59	33.40	31.97	33.99	34.01	31.61	32.27	32.14	1.13
hsa-miR-34c-4373036	31.88	30.80	31.01	30.84	29.91	32.83	31.76	32.03	34.41	30.28	33.43	33.74	30.64	33.75	31.13	32.31	32.14	30.26	27.24	34.76	30.19	31.97	29.32	29.23	32.19	30.97	30.24	28.56	29.89	1.75	31.30	hsa-miR-34c-4373036	31.44	30.86	36.87	29.67	31.01	32.09	30.85	33.77	34.77	30.92	33.16	33.03	35.24	32.83	32.31	34.01	1.92
hsa-miR-361-4373035	26.81	23.32	24.53	23.90	24.98	24.29	22.53	25.09	24.69	23.91	23.58	24.82	23.32	25.30	24.75	23.89	24.29	23.94	24.13	27.41	24.65	25.73	24.53	26.02	23.04	24.33	23.98	24.19	24.57	1.05	24.50	hsa-miR-361-4373035	24.24	23.97	24.57	NA	23.84	23.34	23.19	24.98	25.76	25.23	25.81	25.09	24.17	24.69	24.57	25.30	0.80
hsa-miR-362-4378092	25.19	25.70	25.38	25.74	25.46	24.94	25.77	28.27	27.26	26.92	25.95	26.50	27.23	28.15	26.91	26.46	26.01	26.77	26.61	26.21	25.92	26.20	25.64	26.92	27.09	NA	25.45	25.95	26.13	0.83	26.31	hsa-miR-362-4378092	25.20	25.80	25.68	24.77	26.34	26.57	26.04	26.35	26.85	27.05	26.42	26.62	26.41	26.05	26.35	26.94	0.62
hsa-miR-365-4373194	21.52	19.58	19.58	19.95	20.24	20.18	18.99	20.93	20.89	19.89	19.91	21.00	19.78	22.36	20.87	20.51	21.18	20.47	20.66	21.81	20.46	20.83	19.97	21.76	20.01	20.16	20.42	20.97	20.92	0.75	20.55	hsa-miR-365-4373194	19.58	19.69	20.52	18.64	20.07	20.36	20.16	20.76	20.55	20.31	21.61	20.40	20.36	20.72	19.86	21.27	0.69
hsa-miR-367-4373034	30.73	28.23	26.34	25.76	27.65	26.33	24.61	28.57	29.16	26.73	28.08	27.30	25.87	27.37	25.76	28.55	26.44	26.57	27.43	30.25	28.28	NA	28.15	28.63	25.65	26.98	26.02	26.61	26.12	1.44	27.29	hsa-miR-367-4373034	25.88	27.03	25.50	24.97	24.99	26.56	25.41	28.94	27.10	29.38	28.51	27.94	26.26	26.89	27.00	27.99	1.37
hsa-miR-369-5p-4373195	30.62	30.85	31.65	30.50	29.64	31.88	30.13	32.43	32.33	31.56	32.40	30.89	34.81	34.34	30.75	32.06	29.48	31.53	27.75	32.59	32.90	32.62	30.21	30.48	29.78	31.65	29.70	29.52	28.91	1.57	31.17	hsa-miR-369-5p-4373195	30.83	30.50	29.75	30.09	30.14	30.56	29.78	33.01	31.71	31.60	33.25	30.75	31.25	32.26	31.23	32.84	1.14
hsa-miR-371-4373030	30.62	31.29	30.47	28.89	29.15	29.34	28.30	32.28	31.37	30.63	29.90	NA	30.36	32.23	29.38	32.33	28.59	31.42	33.45	30.91	29.41	32.01	28.94	30.83	31.41	30.52	28.98	30.29	29.31	1.32	30.45	hsa-miR-371-4373030	30.16	30.27	30.75	33.13	31.45	33.47	33.15	32.55	32.17	31.94	34.92	35.03	33.93	33.21	32.58	32.50	1.45
hsa-miR-372-4373029	26.57	28.76	27.98	25.92	25.50	27.43	26.32	28.99	29.15	27.33	28.47	30.61	28.46	28.83	27.06	31.32	27.05	28.67	27.32	27.83	25.58	29.13	26.52	27.42	28.00	27.31	25.79	28.23	26.55	1.41	27.73	hsa-miR-372-4373029	27.56	27.52	26.72	29.66	27.19	31.71	30.41	29.88	30.66	28.70	31.84	31.98	29.64	30.30	29.77	31.34	1.71
hsa-miR-373-4378073	29.72	32.95	31.95	30.91	30.68	31.22	29.64	32.73	30.98	31.56	31.28	33.65	31.89	31.92	30.71	32.93	30.92	30.94	32.97	35.26	29.41	32.24	30.81	32.86	30.77	30.54	31.47	32.27	31.26	1.27	31.60	hsa-miR-373-4378073	32.36	33.40	31.28	31.31	33.19	33.97	34.61	34.44	40.00	32.39	35.14	34.75	32.63	32.65	40.00	40.00	2.95
hsa-miR-374-4373028	21.69	20.68	21.13	20.64	21.14	20.50	20.43	22.05	22.78	21.47	21.16	21.79	21.40	24.03	22.64	21.48	22.06	21.40	21.21	22.05	21.15	21.06	21.53	22.71	20.35	21.91	20.77	20.82	20.36	0.84	21.46	hsa-miR-374-4373028	20.40	20.39	21.35	19.86	21.19	21.56	20.63	21.97	22.34	22.78	22.64	22.26	22.35	21.88	21.41	22.22	0.89
hsa-miR-376a-4373026	25.35	26.98	26.79	27.54	25.55	27.12	26.53	28.43	27.86	27.19	27.76	26.81	28.27	29.32	27.92	26.41	25.68	27.25	22.77	27.66	27.73	27.30	26.50	26.99	27.01	27.90	26.02	26.21	25.10	1.25	26.90	hsa-miR-376a-4373026	26.21	26.69	26.68	25.78	25.69	26.67	26.88	26.97	27.39	28.79	27.75	27.78	27.72	27.38	27.20	28.03	0.83
hsa-miR-376a-4378104	28.91	30.09	30.76	31.36	30.17	31.95	29.58	32.46	32.21	30.49	30.55	31.55	32.32	33.65	31.16	29.29	30.18	30.57	28.68	33.65	31.93	30.22	30.25	30.47	30.92	33.33	31.62	30.49	29.95	1.31	30.99	hsa-miR-376a-4378104	32.11	30.59	31.54	29.67	29.40	31.10	29.16	33.26	32.18	33.77	33.47	32.24	32.90	31.00	32.51	33.50	1.50
hsa-miR-378-4373024	24.73	22.96	21.56	21.88	21.85	20.95	21.11	22.68	22.43	21.51	23.54	23.80	21.41	22.63	21.79	22.72	22.16	21.59	22.39	24.25	22.62	24.98	22.42	23.68	21.24	22.12	21.89	22.42	23.61	1.06	22.51	hsa-miR-378-4373024	20.68	21.20	21.72	19.71	20.21	20.79	19.43	23.21	22.84	24.44	24.26	23.81	22.87	22.46	23.32	23.47	1.63
hsa-miR-379-4373023	26.72	27.15	27.35	27.31	25.61	27.38	26.51	29.46	28.91	27.86	28.01	28.36	28.91	30.30	28.59	27.96	26.91	28.32	25.87	28.13	27.39	27.92	27.06	26.85	26.74	27.38	26.54	26.34	25.20	1.14	27.48	hsa-miR-379-4373023	27.03	26.84	27.71	26.74	26.92	27.36	26.21	28.03	27.75	27.98	28.90	28.22	27.41	27.55	27.25	28.32	0.69
hsa-miR-380-3p-4373022	32.75	30.15	29.05	29.18	29.39	29.00	28.23	29.34	29.08	28.09	29.73	29.65	29.17	28.50	29.33	32.14	28.44	28.30	27.40	NA	29.03	NA	27.64	28.92	27.43	28.00	28.92	27.93	28.76	1.21	29.02	hsa-miR-380-3p-4373022	29.09	29.85	28.35	26.63	28.14	29.14	28.69	30.59	31.26	29.54	29.82	28.99	27.85	28.42	28.39	29.37	1.11
hsa-miR-381-4373020	33.09	31.28	32.42	33.26	31.27	34.01	31.95	35.95	32.81	32.80	32.88	NA	32.25	38.17	32.99	31.84	30.84	34.48	29.90	34.37	33.36	40.00	32.94	32.96	29.37	32.29	29.85	31.23	30.39	2.33	32.82	hsa-miR-381-4373020	32.24	32.35	31.45	30.78	30.98	31.32	30.42	36.98	33.22	33.39	32.33	31.72	31.56	31.62	33.38	32.66	1.55
hsa-miR-382-4373019	24.23	25.73	26.63	26.33	24.76	26.61	26.30	27.06	26.11	26.07	26.24	25.92	27.30	28.73	28.09	25.40	26.01	26.38	23.52	27.17	26.95	25.84	25.26	25.26	26.37	26.95	25.60	25.22	24.07	1.13	26.07	hsa-miR-382-4373019	26.17	26.44	26.55	25.75	25.96	26.99	26.15	26.94	26.89	27.31	28.06	26.83	26.85	27.00	26.42	NA	0.58
hsa-miR-383-4373018	NA	30.95	32.58	30.46	32.89	31.78	34.80	30.97	32.51	31.61	31.61	34.17	32.25	33.83	33.02	32.16	33.35	31.73	30.06	33.76	NA	34.35	31.10	33.70	30.13	31.88	29.81	31.16	32.36	1.38	32.19	hsa-miR-383-4373018	33.20	31.69	30.62	36.38	30.01	32.45	30.24	32.09	35.68	36.00	40.00	31.30	32.66	32.04	32.73	34.39	2.67
hsa-miR-409-5p-4373197	32.20	30.91	30.99	32.32	30.27	32.14	31.68	33.04	34.12	32.42	32.35	32.71	32.09	34.19	31.12	30.98	29.71	31.68	28.36	34.52	31.62	32.79	30.09	30.63	30.90	31.72	30.69	30.53	29.44	1.42	31.59	hsa-miR-409-5p-4373197	33.02	31.59	30.84	28.94	30.34	31.51	30.71	32.40	31.78	31.69	34.90	32.14	32.50	32.01	31.71	31.75	1.28
hsa-miR-410-4378093	25.95	27.82	27.23	27.72	26.00	28.08	27.54	29.29	28.76	27.88	27.74	27.88	29.90	30.61	28.93	28.28	27.78	28.52	24.20	27.63	28.48	26.86	26.86	26.65	28.19	NA	26.93	27.13	26.32	1.28	27.68	hsa-miR-410-4378093	27.63	27.32	27.57	27.13	27.27	28.12	28.71	28.45	28.59	29.10	29.00	29.02	28.63	28.77	28.19	29.03	0.69
hsa-miR-411-4381013	24.34	25.94	26.54	26.28	25.03	27.68	26.67	27.63	27.17	25.84	26.54	25.98	27.77	28.97	27.24	26.42	27.34	27.23	22.02	26.55	26.68	26.04	25.62	25.77	26.72	27.55	24.69	25.88	24.43	1.34	26.30	hsa-miR-411-4381013	26.09	26.18	29.30	25.97	25.82	27.45	25.80	26.60	26.88	26.98	27.14	26.95	26.57	27.10	26.35	27.83	0.89
hsa-miR-422a-4373200	28.73	26.22	27.21	26.66	26.95	25.93	25.57	27.70	28.73	27.16	26.99	26.87	27.14	28.56	28.52	27.47	28.02	27.01	29.87	28.40	26.10	27.32	26.28	28.97	26.21	27.36	26.24	27.07	26.60	1.05	27.31	hsa-miR-422a-4373200	26.05	26.96	27.31	25.83	26.55	26.63	25.94	27.23	26.59	27.84	28.38	26.91	26.63	26.85	26.94	26.99	0.66
hsa-miR-422b-4373016	26.97	23.71	23.64	22.45	23.89	21.98	21.93	24.55	24.26	22.75	23.27	23.79	22.70	24.12	23.43	23.63	23.48	22.92	25.59	26.49	22.84	25.52	23.20	25.80	22.31	23.35	22.56	22.70	23.80	1.29	23.71	hsa-miR-422b-4373016	22.59	23.82	23.64	30.62	22.45	23.50	22.22	23.87	23.26	23.73	24.55	23.73	22.73	23.76	23.10	23.61	1.91
hsa-miR-423-4373015	26.32	24.01	23.87	23.73	23.90	23.85	22.56	25.11	25.22	23.70	24.73	24.60	23.51	24.35	23.52	24.75	23.03	23.48	24.15	26.48	24.27	26.53	24.48	24.71	23.49	23.92	23.29	22.82	23.95	1.00	24.22	hsa-miR-423-4373015	23.76	23.41	23.59	23.72	23.41	23.76	23.58	25.53	25.35	25.57	25.45	24.43	24.40	24.41	24.27	24.93	0.80
hsa-miR-424-4373201	25.99	26.83	28.75	26.86	27.48	27.11	25.81	27.81	27.25	26.75	26.46	27.38	26.92	28.85	26.74	25.54	26.79	26.27	26.84	30.82	26.39	26.90	26.52	27.75	26.72	27.33	26.65	26.40	26.66	1.03	27.05	hsa-miR-424-4373201	26.79	26.88	26.76	27.22	26.49	27.39	26.56	27.77	27.73	28.40	29.55	28.65	28.44	28.84	27.59	40.00	3.21
hsa-miR-425-4373202	24.49	24.44	25.16	24.64	24.78	24.54	24.53	25.90	25.27	24.13	24.04	25.36	25.36	27.08	25.64	25.45	25.88	25.70	23.79	24.78	24.52	24.32	24.62	25.80	24.70	25.47	23.97	24.60	24.90	0.72	24.96	hsa-miR-425-4373202	24.78	24.48	24.71	25.09	25.72	25.28	24.73	25.72	25.90	25.73	26.28	25.69	25.79	25.53	25.67	25.70	0.52
hsa-miR-425-5p-4380926	24.47	24.51	24.55	25.45	24.68	25.10	24.88	26.16	24.94	24.65	24.70	24.59	25.19	26.78	25.85	24.97	25.26	25.16	23.70	25.53	24.49	24.76	25.13	25.59	25.55	25.63	23.66	24.80	24.53	0.66	25.01	hsa-miR-425-5p-4380926	25.02	24.65	24.90	24.94	24.76	25.48	24.58	25.17	26.11	26.23	25.68	25.87	25.58	25.21	25.35	25.60	0.50
hsa-miR-432-4373280	25.65	26.44	26.76	25.74	24.40	27.45	27.56	28.55	29.02	28.17	27.46	27.56	28.84	29.09	28.47	27.35	26.90	28.43	23.27	27.58	27.45	27.38	26.45	25.32	26.90	27.30	25.68	25.61	24.33	1.46	26.94	hsa-miR-432-4373280	26.58	26.94	27.05	23.97	27.28	27.35	27.41	28.12	27.65	27.80	27.96	27.28	27.51	27.30	26.78	28.31	0.98
hsa-miR-433-4373205	25.69	26.68	27.13	27.12	25.68	27.11	27.06	28.90	29.43	28.12	27.23	27.95	28.63	29.44	27.49	27.26	26.81	27.90	23.86	27.61	28.21	27.08	26.84	26.52	27.06	27.88	26.08	26.37	25.10	1.22	27.18	hsa-miR-433-4373205	27.12	27.11	27.18	26.92	27.33	27.54	26.90	28.58	27.97	27.84	29.29	28.49	28.51	27.77	27.84	28.82	0.73
hsa-miR-449-4373207	31.34	33.18	32.14	31.94	32.14	32.35	31.34	33.08	34.12	31.81	34.64	33.82	34.17	36.62	33.04	33.29	32.23	32.90	29.48	32.96	32.56	35.20	31.66	31.73	33.61	32.91	31.90	32.42	31.22	1.39	32.75	hsa-miR-449-4373207	33.46	32.21	31.80	31.15	33.94	32.62	31.11	34.72	34.97	31.88	31.48	32.20	32.68	32.26	33.10	32.29	1.16
hsa-miR-450-4373208	29.76	30.33	32.59	33.54	31.86	30.88	29.98	31.51	31.59	30.53	30.30	31.84	30.61	31.85	30.26	29.04	30.86	29.06	30.39	33.84	31.39	30.31	31.82	32.55	30.30	31.23	31.83	30.58	31.50	1.15	31.11	hsa-miR-450-4373208	31.04	32.38	31.22	31.39	30.68	31.50	31.32	32.75	32.20	31.83	32.45	34.13	32.23	32.81	31.61	40.00	2.18
hsa-miR-451-4373209	26.05	24.54	25.02	23.50	23.85	24.23	25.20	24.75	23.77	25.24	24.97	25.24	23.09	24.98	25.32	26.97	24.53	23.42	24.20	28.41	24.38	25.07	25.30	26.79	23.23	25.32	24.44	24.97	24.69	1.15	24.88	hsa-miR-451-4373209	25.11	23.35	22.13	23.48	21.86	24.41	21.55	24.28	26.99	23.39	22.53	24.16	22.29	23.40	22.04	NA	1.45
hsa-miR-452-4373281	27.14	25.53	28.00	27.71	27.72	26.69	26.25	28.66	27.07	26.38	26.51	27.43	26.46	28.67	28.00	25.81	27.88	26.54	27.67	28.40	27.42	26.71	26.91	27.84	26.73	27.10	25.62	26.68	26.51	0.85	27.11	hsa-miR-452-4373281	25.83	26.52	26.68	27.67	27.73	25.93	26.69	26.89	27.42	26.79	28.28	28.14	26.87	27.60	28.65	NA	0.83
hsa-miR-452-4378077	24.25	22.60	24.64	24.74	24.45	23.74	23.43	25.30	23.98	23.40	23.58	24.36	23.42	25.78	24.98	22.91	24.24	22.71	24.03	25.95	24.35	23.85	22.98	25.57	24.02	24.42	22.47	23.63	23.29	0.92	24.04	hsa-miR-452-4378077	21.99	23.50	23.06	24.24	24.39	23.70	23.45	24.18	24.58	24.78	25.18	25.14	23.99	24.56	25.24	NA	0.89
hsa-miR-484-4381032	19.51	19.23	20.13	19.92	19.77	20.47	19.72	20.83	19.93	19.65	18.99	19.67	20.31	21.02	20.36	20.15	21.36	21.14	18.58	20.19	19.96	19.49	20.04	21.41	20.75	20.10	18.83	20.05	19.49	0.71	20.04	hsa-miR-484-4381032	19.35	20.20	21.39	19.88	20.82	21.63	20.49	20.00	20.19	20.92	21.19	20.63	21.62	21.11	20.56	22.02	0.73
hsa-miR-485-3p-4378095	26.05	27.69	28.36	27.72	27.00	28.26	27.77	29.00	28.12	27.53	28.10	27.48	28.92	29.43	28.26	27.01	27.25	28.57	26.69	28.61	28.09	27.21	27.45	26.92	28.20	28.17	27.46	26.98	26.60	0.79	27.76	hsa-miR-485-3p-4378095	28.01	27.76	28.84	28.27	27.58	28.66	29.25	28.45	28.75	29.08	30.13	28.74	29.80	29.57	28.34	NA	0.73
hsa-miR-485-5p-4373212	28.59	29.12	29.07	29.02	27.98	29.81	30.16	31.36	31.98	30.64	30.25	30.31	30.63	31.52	30.94	30.27	28.89	30.82	27.52	29.78	29.42	29.38	29.27	28.26	29.78	29.72	28.38	27.90	27.64	1.18	29.60	hsa-miR-485-5p-4373212	29.71	29.20	29.18	30.26	30.82	30.74	30.25	30.44	30.39	30.36	32.13	30.42	30.82	30.54	29.75	32.91	0.95
hsa-miR-486-4378096	19.70	18.91	20.68	19.74	19.80	19.56	19.30	20.51	19.53	19.00	19.04	19.69	20.12	21.17	19.90	20.88	21.16	19.50	22.27	19.68	19.47	19.55	20.31	22.39	19.75	20.23	18.50	20.88	21.54	0.96	20.09	hsa-miR-486-4378096	19.51	18.97	18.64	19.58	19.58	20.45	19.89	19.77	20.28	19.79	20.19	19.67	20.54	19.99	19.16	NA	0.53
hsa-miR-487b-4378102	25.04	26.44	27.01	26.62	25.30	29.10	26.74	28.13	27.65	26.46	26.92	27.08	28.30	29.20	27.60	27.10	27.50	27.66	24.74	27.70	27.08	26.58	26.19	26.39	27.29	27.92	26.66	26.47	25.31	1.07	26.97	hsa-miR-487b-4378102	26.87	26.67	28.74	26.73	27.02	28.54	26.40	27.91	28.50	27.65	28.57	27.66	27.80	27.72	27.77	29.03	0.81
hsa-miR-489-4373214	27.33	28.24	27.57	27.72	27.02	28.62	27.56	28.81	29.39	28.32	27.41	29.06	28.74	30.60	28.11	28.87	28.16	28.88	27.17	27.01	28.72	27.38	28.63	29.78	27.60	29.00	25.99	27.85	27.15	0.98	28.16	hsa-miR-489-4373214	27.35	27.58	27.93	27.90	29.06	29.80	28.51	28.58	29.51	29.35	30.56	29.06	28.98	28.19	27.82	29.62	0.91
hsa-miR-490-4373215	25.64	24.66	26.20	25.71	26.35	24.88	24.48	26.73	25.51	25.39	25.10	25.39	24.60	25.85	24.64	24.55	25.28	24.66	26.42	29.70	25.97	25.56	26.37	27.76	25.56	25.23	25.26	26.22	25.51	1.08	25.70	hsa-miR-490-4373215	24.72	24.98	24.53	24.74	25.24	24.94	24.68	25.81	24.95	25.98	26.06	25.91	25.18	25.60	25.19	NA	0.51
hsa-miR-491-4373216	24.66	23.39	23.93	23.83	24.76	23.27	23.49	25.34	24.70	23.92	23.57	24.64	23.35	25.68	24.43	24.29	25.58	24.18	25.20	24.50	24.17	24.62	25.25	26.54	23.80	24.07	23.63	25.22	25.28	0.81	24.46	hsa-miR-491-4373216	23.58	23.37	23.98	23.59	24.54	24.34	24.52	24.59	25.75	24.40	25.37	25.03	24.81	24.30	24.47	24.99	0.65
hsa-miR-493-4373218	30.56	32.48	32.80	33.49	31.40	36.62	32.28	34.16	33.66	36.00	33.04	32.50	32.43	34.61	34.39	31.24	31.60	32.43	32.01	35.56	32.71	32.47	31.60	32.38	33.86	32.98	33.03	31.39	30.31	1.52	32.90	hsa-miR-493-4373218	33.99	32.63	34.32	32.70	32.82	34.33	32.90	34.98	34.78	33.79	36.71	33.85	32.49	34.07	34.29	40.00	1.87
hsa-miR-497-4373222	27.24	23.91	23.50	23.37	22.96	23.38	21.08	25.01	25.39	23.98	24.90	24.19	23.60	24.64	23.67	23.77	22.19	23.38	22.18	27.05	24.26	28.14	22.91	24.45	21.81	23.71	22.75	22.81	23.80	1.56	23.93	hsa-miR-497-4373222	23.57	23.89	23.27	22.82	22.43	23.58	22.67	26.20	25.57	24.90	26.12	24.51	23.99	24.77	23.85	24.76	1.16
hsa-miR-500-4373225	30.16	27.78	28.08	27.64	28.55	27.30	27.41	28.79	28.92	27.77	27.57	29.05	27.58	29.37	28.31	28.78	28.75	27.74	27.56	29.79	27.65	29.06	28.18	29.25	27.72	28.73	28.25	27.88	27.75	0.76	28.32	hsa-miR-500-4373225	28.13	27.72	27.94	27.43	27.85	28.01	27.58	28.63	29.23	28.95	29.16	28.99	28.69	29.25	28.86	29.18	0.65
hsa-miR-501-4373226	27.82	27.67	26.69	25.99	25.18	24.27	26.58	28.84	28.54	27.66	28.19	27.07	27.69	29.47	27.20	28.73	26.94	28.37	25.99	27.77	26.69	28.35	25.20	26.76	26.37	26.64	25.76	26.03	25.15	1.28	27.02	hsa-miR-501-4373226	25.54	26.58	26.20	26.01	26.18	27.04	28.05	28.63	27.05	25.28	29.83	27.91	28.75	24.65	27.87	28.32	1.44
hsa-miR-502-4373227	29.69	28.31	28.84	27.56	28.46	28.21	27.67	29.83	29.29	28.54	27.87	29.06	28.54	30.28	28.87	28.54	29.20	28.85	28.91	29.77	28.05	29.01	27.65	29.56	28.29	28.68	28.03	27.34	28.26	0.74	28.66	hsa-miR-502-4373227	28.25	28.46	29.36	28.33	28.32	28.57	27.60	29.83	30.72	29.45	29.47	29.32	28.67	28.89	28.91	29.48	0.76
hsa-miR-503-4373228	27.56	28.76	31.60	28.85	28.56	29.57	28.98	29.70	29.37	28.54	28.99	29.31	30.17	30.95	29.17	28.43	30.23	29.47	26.80	30.81	28.36	28.35	28.00	29.00	29.20	29.48	29.15	28.66	29.29	0.99	29.15	hsa-miR-503-4373228	29.05	28.78	28.56	28.98	28.64	29.80	29.69	30.19	29.18	29.88	30.72	30.61	30.58	30.69	30.53	NA	0.80
hsa-miR-504-4373229	32.47	31.46	30.82	31.23	31.21	32.36	30.81	34.33	33.30	32.11	32.72	33.77	32.02	33.70	33.81	31.06	31.49	31.69	33.97	34.38	32.08	31.40	30.73	34.70	32.13	33.28	32.54	31.96	33.38	1.19	32.45	hsa-miR-504-4373229	33.95	33.03	33.69	32.39	33.97	31.98	33.84	36.04	35.24	36.61	38.59	33.93	35.92	35.77	34.65	40.00	2.15
hsa-miR-505-4373230	32.08	29.58	32.64	34.30	32.78	34.10	29.65	35.30	34.51	32.44	32.40	32.25	30.22	NA	31.19	29.69	29.02	32.74	31.90	NA	30.78	31.60	35.22	35.17	32.58	32.91	31.86	31.24	31.34	1.77	32.20	hsa-miR-505-4373230	32.35	32.39	32.81	30.66	31.76	31.80	29.68	35.03	35.37	37.77	38.66	37.37	33.96	32.52	34.48	40.00	3.00
hsa-miR-511-4373236	26.14	26.52	26.50	26.75	26.66	26.28	26.27	27.83	28.04	26.91	28.07	27.15	27.76	28.71	27.34	28.59	27.62	27.30	26.65	26.92	26.75	27.73	26.96	27.88	26.10	27.72	25.70	24.50	25.21	0.96	26.98	hsa-miR-511-4373236	25.33	25.91	25.16	24.78	24.74	26.09	24.46	28.28	28.35	24.03	29.58	24.42	27.85	26.89	27.64	28.23	1.76
hsa-miR-512-3p-4381034	27.43	28.18	28.16	26.59	26.70	27.33	26.86	28.22	27.95	27.57	26.19	29.26	27.53	30.52	27.76	29.63	29.51	28.63	27.73	28.32	26.30	29.98	28.00	29.82	28.75	27.80	26.80	30.00	28.24	1.18	28.13	hsa-miR-512-3p-4381034	26.14	29.42	27.24	28.87	27.86	29.90	30.85	27.67	28.09	29.55	31.30	29.20	29.20	30.42	28.78	29.79	1.37
hsa-miR-514-4373240	40.00	33.37	30.78	31.91	34.16	30.98	30.02	34.87	35.48	31.29	38.21	36.68	31.70	39.52	32.82	35.94	40.00	33.58	34.19	33.56	39.09	NA	34.97	31.45	29.06	34.09	31.55	30.51	29.19	3.26	33.89	hsa-miR-514-4373240	29.80	31.33	33.22	30.01	28.17	31.62	26.57	40.00	36.31	40.00	29.95	30.34	30.62	31.30	29.70	NA	3.93
hsa-miR-515-3p-4373241	33.14	33.85	32.28	31.84	32.26	30.73	31.79	33.99	34.10	34.63	32.48	35.25	31.86	32.25	31.52	33.87	32.57	31.97	33.86	34.79	31.93	NA	32.37	33.96	32.32	31.15	32.49	25.01	32.58	1.87	32.53	hsa-miR-515-3p-4373241	29.92	33.52	28.55	33.46	31.11	32.35	36.07	34.03	29.75	34.70	40.00	32.32	31.38	38.23	33.77	29.54	3.16
hsa-miR-517a-4373243	29.28	30.92	29.41	28.39	29.24	28.24	28.50	30.21	31.38	28.54	29.93	31.65	31.03	32.24	33.39	NA	31.40	30.00	30.77	31.63	28.79	NA	28.45	31.28	29.57	31.23	29.92	33.28	30.00	1.45	30.32	hsa-miR-517a-4373243	26.50	29.27	28.12	30.61	29.63	32.18	30.60	32.44	30.56	32.52	36.22	29.70	31.19	28.70	31.30	33.14	2.28
hsa-miR-517b-4373244	31.88	32.08	31.51	29.95	30.26	30.46	29.75	31.82	33.11	30.70	32.17	33.35	32.73	35.57	35.21	NA	32.70	33.42	32.05	33.31	28.52	NA	30.12	31.81	31.84	31.06	32.58	35.40	31.61	1.71	32.04	hsa-miR-517b-4373244	28.65	32.08	29.76	32.64	32.11	34.85	32.18	34.57	31.11	33.00	36.29	31.48	32.73	34.81	31.97	33.32	1.94
hsa-miR-517c-4373264	27.88	28.25	27.62	26.07	25.62	26.25	25.97	29.10	29.37	27.50	27.89	29.71	28.26	30.73	27.70	31.25	27.26	28.18	27.94	28.24	25.26	31.58	24.08	29.45	28.09	27.33	27.96	29.51	27.47	1.72	27.98	hsa-miR-517c-4373264	25.26	28.84	25.09	28.97	28.16	29.71	30.11	29.79	27.57	28.25	32.58	28.83	29.20	31.00	29.29	29.69	1.87
hsa-miR-518a-4373186	31.07	32.07	30.91	28.98	28.71	28.89	29.19	32.02	31.81	32.04	30.72	33.77	30.30	33.60	31.32	34.29	30.19	30.40	31.91	31.20	28.79	NA	30.13	31.93	31.08	30.52	30.38	33.17	30.60	1.50	31.07	hsa-miR-518a-4373186	28.21	31.60	27.26	31.98	30.11	32.16	34.10	32.88	30.84	34.46	NA	32.88	32.08	34.06	32.41	33.04	2.06
hsa-miR-518b-4373246	29.43	28.47	28.66	27.68	26.73	27.02	27.35	30.13	29.20	28.19	28.45	30.36	28.34	30.46	28.14	31.01	27.87	28.71	28.89	29.04	26.77	32.84	26.76	30.31	28.88	28.09	27.75	30.27	28.34	1.42	28.76	hsa-miR-518b-4373246	26.32	28.90	25.56	28.44	27.76	29.54	30.19	29.52	29.68	31.33	33.76	31.50	29.78	31.01	29.78	31.44	2.03
hsa-miR-518c-4373247	30.36	31.07	30.09	28.58	28.04	27.67	28.72	31.09	31.91	30.49	30.78	32.12	30.67	32.79	29.52	34.49	29.97	30.64	30.69	31.34	28.37	NA	29.15	31.75	29.88	29.66	29.76	32.31	30.17	1.52	30.43	hsa-miR-518c-4373247	27.43	30.60	27.53	30.14	28.68	31.33	32.73	33.27	30.85	32.35	NA	31.27	32.76	34.18	31.49	31.59	1.98
hsa-miR-518e-4373265	31.84	32.90	30.37	29.64	29.32	29.27	29.46	31.66	32.68	30.87	30.63	31.89	31.04	35.48	31.04	35.90	30.76	31.52	31.98	33.01	29.49	35.40	30.12	31.82	31.19	30.68	30.68	33.98	31.13	1.80	31.58	hsa-miR-518e-4373265	28.05	31.36	27.60	31.59	30.55	32.06	32.61	31.40	30.23	32.04	32.86	32.30	32.94	33.78	31.64	32.47	1.68
hsa-miR-518f-4378083	30.85	30.43	32.62	30.45	30.12	29.47	29.90	31.78	31.63	31.30	30.59	33.27	30.77	32.87	31.93	31.53	31.11	31.03	33.21	33.38	29.38	34.67	29.72	33.56	32.05	31.12	30.51	34.23	31.53	1.42	31.55	hsa-miR-518f-4378083	29.65	32.94	29.77	40.00	30.38	32.13	37.34	32.06	31.70	34.35	35.98	32.13	33.59	35.04	32.95	40.00	3.22
hsa-miR-519c-4373251	31.73	32.70	32.54	31.75	30.78	30.10	31.12	33.60	32.26	32.33	31.16	32.91	31.86	33.34	32.72	33.82	32.38	32.81	32.26	33.82	29.94	34.90	32.39	33.49	33.54	32.63	32.40	33.16	32.64	1.11	32.45	hsa-miR-519c-4373251	29.80	33.51	29.14	29.87	31.17	33.55	35.19	33.02	31.53	33.97	37.40	33.69	34.29	33.59	39.35	40.00	3.16
hsa-miR-519d-4373266	28.97	29.60	30.35	28.38	29.19	27.96	28.07	30.94	29.68	29.31	28.29	30.80	28.34	31.46	28.97	30.86	29.22	29.48	31.24	30.61	27.88	32.11	28.82	31.62	30.15	29.18	29.08	31.36	29.46	1.21	29.70	hsa-miR-519d-4373266	27.26	30.25	26.57	30.66	29.04	32.12	37.65	29.51	29.34	30.97	36.82	31.11	31.32	34.74	30.40	NA	3.12
hsa-miR-520b-4373252	32.82	32.61	31.45	29.89	30.41	30.85	30.07	32.95	34.85	31.76	31.38	NA	32.06	34.44	31.81	35.99	31.35	32.41	33.05	32.83	31.34	40.00	30.00	33.69	30.36	31.04	32.06	35.77	31.65	2.20	32.46	hsa-miR-520b-4373252	29.87	32.28	28.81	30.20	30.83	33.30	37.25	33.28	31.57	34.55	NA	33.67	31.83	33.55	34.09	33.50	2.14
hsa-miR-520f-4373256	40.00	35.64	32.93	31.10	30.68	30.42	32.14	33.36	31.96	32.57	35.57	40.00	32.82	39.44	31.83	34.13	32.88	33.50	40.00	36.53	40.00	40.00	34.41	40.00	31.46	31.55	33.49	36.33	33.56	3.33	34.77	hsa-miR-520f-4373256	30.47	32.59	29.30	31.29	31.02	32.41	36.49	33.11	31.33	31.48	34.97	32.72	33.15	NA	37.63	33.24	2.23
hsa-miR-520g-4373257	30.01	30.40	30.09	28.59	28.70	29.27	28.63	31.70	31.92	30.51	30.11	31.68	29.94	32.95	30.88	33.99	29.23	30.78	30.67	30.22	28.46	32.49	28.69	31.66	29.56	29.88	29.48	32.25	30.57	1.41	30.46	hsa-miR-520g-4373257	27.60	30.82	27.52	30.93	30.83	31.94	32.37	31.28	29.09	30.96	33.60	30.77	33.09	33.65	32.14	32.40	1.85
hsa-miR-520h-4373258	31.75	30.83	29.76	28.42	28.80	28.96	28.31	32.33	31.38	29.50	30.59	33.04	29.58	32.26	29.49	31.93	29.20	29.69	31.57	31.97	28.59	NA	29.76	31.24	29.79	29.10	29.60	30.91	30.82	1.34	30.33	hsa-miR-520h-4373258	27.93	30.99	26.92	31.04	29.54	30.49	32.18	31.60	30.63	31.37	34.91	31.06	32.31	NA	31.63	32.30	1.88
hsa-miR-532-4380928	22.63	22.88	23.12	23.79	23.43	22.76	22.74	24.09	23.27	22.86	22.53	22.67	22.85	24.47	22.92	23.24	23.02	22.71	22.22	24.32	22.57	23.04	23.09	24.44	23.62	24.06	22.24	23.20	22.96	0.63	23.16	hsa-miR-532-4380928	22.83	23.02	23.09	22.74	22.95	23.84	22.83	23.54	23.92	24.19	24.17	23.94	23.76	23.62	23.90	24.01	0.52
hsa-miR-542-5p-4378105	26.81	27.57	28.22	27.44	28.32	28.23	27.69	29.47	28.10	27.85	27.80	27.93	28.92	30.10	28.21	28.16	29.60	27.70	26.97	29.59	28.70	27.84	27.85	28.78	27.72	28.99	27.59	29.15	28.46	0.80	28.27	hsa-miR-542-5p-4378105	27.71	28.26	28.76	28.86	29.17	29.32	29.25	29.24	30.17	28.95	30.67	30.05	29.19	29.91	29.68	30.74	0.81
hsa-miR-545-4380918	28.32	27.70	28.53	28.79	28.45	28.74	27.80	29.98	29.20	28.10	27.94	28.95	28.56	31.04	29.17	27.91	29.79	28.42	29.19	30.45	28.25	28.11	28.67	30.25	28.10	29.08	29.19	28.77	29.62	0.84	28.86	hsa-miR-545-4380918	28.20	27.81	28.66	27.54	29.05	29.96	29.48	30.34	30.12	31.35	31.31	30.55	31.04	31.34	29.89	31.29	1.30
hsa-miR-550-4380954	26.12	25.69	25.97	26.26	26.34	25.90	25.32	26.48	25.73	25.51	25.46	25.89	26.14	26.89	26.54	25.54	26.34	25.91	24.75	27.28	25.42	25.46	26.09	27.44	25.97	26.42	25.02	26.15	26.32	0.60	26.01	hsa-miR-550-4380954	25.58	25.96	25.66	25.50	26.16	26.14	26.16	26.20	26.76	27.67	27.33	26.82	26.47	26.82	26.41	27.44	0.66
hsa-miR-551b-4380945	31.34	31.83	34.04	31.30	34.70	33.63	31.20	32.70	32.37	32.11	35.67	30.46	33.25	31.36	31.00	30.93	31.29	31.59	31.94	40.00	31.16	32.00	32.36	33.88	32.37	35.28	32.51	31.72	33.41	1.94	32.67	hsa-miR-551b-4380945	32.10	33.69	31.68	32.71	32.08	32.04	31.87	31.96	40.00	40.00	35.10	36.52	40.00	31.71	37.17	32.57	3.23
hsa-miR-564-4380941	33.02	35.57	30.94	33.73	32.45	30.00	31.87	31.60	33.31	30.88	32.22	31.74	32.39	31.81	31.98	32.44	32.25	33.07	32.12	37.31	34.40	36.38	34.13	34.19	30.74	40.00	30.81	32.27	33.04	2.15	32.99	hsa-miR-564-4380941	30.42	31.60	30.92	30.19	30.88	32.33	30.29	32.42	33.97	30.15	31.50	32.63	30.40	31.82	32.19	32.00	1.09
hsa-miR-565-4380942	23.86	24.61	23.93	23.95	24.50	23.33	24.04	25.61	24.01	24.11	24.96	23.59	23.97	24.31	23.89	24.04	24.10	24.18	23.69	25.37	24.49	24.51	23.19	24.04	24.28	24.75	23.74	24.14	23.46	0.55	24.16	hsa-miR-565-4380942	22.71	22.21	22.53	21.59	22.78	24.80	25.19	21.88	21.91	27.46	26.98	23.43	25.94	25.01	24.15	27.75	2.08
hsa-miR-572-4381017	31.16	31.78	28.91	31.26	31.55	29.26	30.38	30.38	31.81	29.36	30.79	33.50	30.29	30.87	30.31	31.56	31.08	30.85	30.94	33.55	31.25	32.97	30.06	31.27	29.81	31.15	30.59	31.13	31.64	1.10	31.02	hsa-miR-572-4381017	29.17	31.26	32.95	30.45	31.41	31.85	30.42	31.37	32.82	30.87	29.90	31.94	29.49	32.06	31.03	30.06	1.11
hsa-miR-576-4381021	30.47	29.98	31.00	30.23	30.77	33.09	29.82	31.30	31.31	30.29	31.41	30.97	30.68	30.67	30.91	29.73	32.12	30.68	30.92	35.57	29.76	30.53	31.18	31.44	30.85	31.25	30.97	31.20	31.27	1.11	31.05	hsa-miR-576-4381021	30.29	30.53	31.70	30.14	30.32	31.26	30.07	30.72	31.49	31.92	32.69	32.03	32.32	31.59	31.52	32.83	0.90
hsa-miR-579-4381023	31.06	30.99	33.47	31.83	33.11	33.71	30.58	33.65	32.77	31.72	31.05	32.02	30.68	32.24	31.38	30.98	32.57	31.74	31.91	NA	31.76	32.80	33.04	32.93	31.75	31.85	31.90	31.30	31.06	0.91	31.99	hsa-miR-579-4381023	30.78	32.38	33.05	29.87	31.12	31.84	30.25	33.42	32.94	33.87	33.00	32.91	33.10	31.85	32.81	32.49	1.17
hsa-miR-589-4380953	30.21	29.32	29.59	30.70	30.56	29.54	30.16	31.79	29.57	29.51	29.50	29.28	29.72	30.78	30.45	29.59	30.71	29.77	28.49	30.96	31.00	30.36	30.24	31.49	29.87	30.33	28.52	30.74	28.51	0.83	30.04	hsa-miR-589-4380953	29.52	29.56	30.02	29.41	30.15	30.69	29.49	29.58	30.60	31.24	31.00	31.02	30.00	29.88	31.50	31.03	0.71
hsa-miR-594-4380958	19.38	19.36	19.03	19.08	20.88	19.90	19.70	20.42	19.96	19.33	19.71	19.88	19.49	19.77	19.28	19.95	19.95	19.57	19.27	21.49	19.65	19.79	18.83	20.78	19.67	20.89	20.51	20.46	20.13	0.63	19.86	hsa-miR-594-4380958	19.15	19.30	21.20	19.95	19.14	20.87	24.27	19.28	21.32	28.44	27.51	25.11	26.34	24.49	25.20	29.25	3.56
hsa-miR-597-4380960	28.59	27.72	29.75	30.22	29.60	29.50	27.86	30.59	28.96	29.58	28.82	29.12	28.62	29.73	28.83	28.00	28.37	28.31	27.90	32.51	28.84	28.82	29.29	31.92	28.73	30.55	29.67	29.41	29.95	1.12	29.30	hsa-miR-597-4380960	29.33	29.57	29.39	28.44	29.31	29.11	28.56	30.60	30.42	32.11	32.56	31.88	29.78	31.22	30.72	31.15	1.27
hsa-miR-616-4380992	29.01	28.68	29.23	29.30	29.43	29.52	27.93	30.13	29.65	28.76	28.41	29.26	28.95	30.08	29.63	29.09	30.14	29.53	29.09	31.39	29.25	29.32	28.97	30.50	29.07	29.69	28.80	28.93	29.92	0.68	29.37	hsa-miR-616-4380992	27.42	28.17	30.06	28.23	29.09	29.74	28.38	29.13	30.02	30.21	29.63	29.99	29.71	29.02	29.80	30.41	0.87
hsa-miR-618-4380996	29.16	28.94	28.32	28.78	28.43	28.91	23.73	28.66	27.38	28.95	28.86	28.18	28.42	30.09	29.76	28.85	32.41	29.63	30.09	30.72	28.92	28.50	29.10	30.20	NA	29.06	29.29	30.07	30.72	1.44	29.08	hsa-miR-618-4380996	28.17	27.80	27.34	27.24	28.83	29.61	25.01	27.90	29.52	30.70	31.01	30.37	30.14	29.38	29.80	31.87	1.73
hsa-miR-627-4380967	30.98	31.29	30.87	30.77	30.37	30.49	26.87	31.80	31.67	31.25	31.18	32.61	32.18	32.43	34.12	32.20	35.79	33.15	31.24	33.97	31.52	31.27	31.24	32.10	28.40	32.10	30.67	30.86	30.91	1.63	31.53	hsa-miR-627-4380967	29.86	30.68	31.32	30.60	31.57	31.79	28.80	32.00	36.24	32.70	34.39	31.93	32.18	33.45	32.38	32.89	1.76
hsa-miR-629-4380969	30.09	29.69	30.91	31.20	30.42	31.01	30.18	32.13	30.12	30.07	29.62	29.83	30.74	31.21	30.46	30.21	30.79	29.99	27.89	30.96	29.99	30.04	30.70	30.97	30.72	31.35	28.07	29.68	29.21	0.90	30.28	hsa-miR-629-4380969	30.33	30.17	29.82	30.36	30.52	30.64	30.71	30.22	30.60	32.03	30.71	31.67	30.81	30.30	30.58	29.82	0.58
hsa-miR-642-4380995	25.32	25.04	25.71	25.57	26.48	26.31	26.96	26.10	25.30	24.57	26.06	25.15	25.53	27.94	25.99	25.29	26.20	26.16	26.93	26.60	25.82	24.70	25.73	26.86	26.53	25.61	25.07	25.57	26.08	0.75	25.90	hsa-miR-642-4380995	24.89	25.27	25.85	25.38	26.61	27.33	25.15	26.74	26.86	26.89	27.06	26.67	26.29	26.14	26.72	26.97	0.77
hsa-miR-650-4381006	28.54	29.39	28.90	30.86	29.24	26.86	31.51	30.18	29.93	27.51	29.68	30.37	29.23	31.04	30.77	29.22	30.56	30.60	25.50	30.41	29.38	29.99	29.52	29.97	27.13	32.43	27.82	28.53	27.78	1.51	29.41	hsa-miR-650-4381006	27.76	27.89	30.04	26.87	26.66	29.45	27.14	28.24	29.65	28.20	27.20	29.16	26.91	28.70	28.57	26.95	1.09
hsa-miR-651-4381007	32.58	31.76	32.61	31.68	32.96	31.85	30.29	35.03	33.02	32.71	31.93	31.93	31.07	32.41	31.94	31.85	31.58	31.12	32.68	35.21	33.17	32.02	32.93	33.49	30.61	33.95	33.25	33.66	34.99	1.23	32.56	hsa-miR-651-4381007	32.28	31.66	31.41	30.36	29.90	31.85	30.10	32.76	34.47	32.93	34.13	32.80	33.96	32.69	33.23	36.20	1.69
hsa-miR-652-4380927	31.18	30.94	31.49	34.34	35.07	30.86	30.46	33.70	31.03	32.50	32.23	32.03	29.90	32.59	30.03	31.18	31.54	30.37	31.85	36.38	31.95	32.31	35.54	36.97	31.72	33.30	30.56	32.94	32.97	1.85	32.34	hsa-miR-652-4380927	32.44	32.48	28.82	30.38	30.16	31.37	30.40	32.52	33.45	34.80	34.39	33.61	34.10	33.91	33.37	40.00	2.57
hsa-miR-654-4381014	29.76	32.24	33.63	31.70	29.83	NA	32.38	32.37	33.35	33.29	33.18	31.48	35.84	39.34	34.15	32.65	33.03	36.49	28.09	33.87	35.22	31.87	32.06	30.46	32.78	32.92	31.10	30.87	29.57	2.30	32.63	hsa-miR-654-4381014	33.01	32.15	33.75	33.46	33.94	38.16	32.48	34.74	39.69	40.00	36.99	33.72	34.51	34.43	35.86	40.00	2.70
hsa-miR-656-4380920	29.13	30.68	31.01	31.89	30.50	33.53	29.32	31.99	31.68	31.45	32.00	31.43	32.11	31.83	30.67	30.15	29.33	29.94	28.92	36.73	31.09	31.10	31.54	31.42	30.29	33.16	32.22	31.77	30.45	1.54	31.29	hsa-miR-656-4380920	31.56	31.59	30.97	29.74	29.51	31.04	30.65	32.62	32.74	33.38	33.11	32.51	32.18	32.12	33.04	33.07	1.21
hsa-miR-660-4380925	22.08	22.40	22.57	23.10	23.06	22.29	22.09	23.66	22.64	22.19	22.13	22.08	22.60	24.37	22.89	22.47	22.81	22.59	21.51	23.91	22.33	22.73	23.01	24.49	22.77	23.33	21.86	22.82	22.54	0.70	22.74	hsa-miR-660-4380925	22.06	22.43	22.69	22.24	22.58	23.34	22.29	23.14	24.18	24.20	24.17	24.21	23.63	23.62	23.76	24.09	0.80
hsa-miR-7-4373014	30.79	28.08	28.69	28.96	28.94	27.81	27.60	29.51	29.91	28.91	29.13	29.13	29.22	31.21	29.68	28.96	29.95	29.03	27.86	30.84	28.23	29.52	29.31	30.58	27.58	30.19	28.29	28.45	28.82	0.98	29.14	hsa-miR-7-4373014	28.56	28.31	28.31	26.87	27.12	27.58	26.16	27.73	27.86	28.99	28.59	29.81	28.81	29.30	28.40	28.37	0.93
hsa-miR-92-4373013	19.81	19.99	18.66	18.63	18.66	18.44	18.70	19.49	20.16	19.25	20.29	20.73	19.57	20.61	19.73	20.35	20.12	20.16	20.49	20.13	19.36	20.86	19.34	18.93	18.50	19.06	18.76	18.77	19.10	0.75	19.54	hsa-miR-92-4373013	18.22	18.68	20.55	17.79	18.03	18.66	18.02	19.66	19.17	21.19	20.53	20.30	19.74	19.38	19.24	19.62	1.02
hsa-miR-93-4373012	22.13	22.11	21.23	20.59	20.49	20.51	20.35	22.04	22.20	20.73	22.32	22.75	21.51	23.01	21.84	22.31	21.41	21.11	20.12	22.81	21.47	24.81	21.20	20.77	20.87	20.75	19.94	20.08	20.14	1.10	21.44	hsa-miR-93-4373012	20.39	20.82	22.16	20.80	20.16	20.78	20.44	22.39	21.21	21.11	20.94	21.94	20.66	21.43	21.33	21.16	0.63
hsa-miR-9-4373285	24.51	26.02	24.28	24.05	24.39	24.55	24.42	25.74	26.43	25.18	26.54	26.06	26.33	26.48	26.29	28.27	26.62	26.12	26.73	25.54	25.08	28.01	25.99	25.14	25.58	25.60	24.08	26.38	25.86	1.07	25.73	hsa-miR-9-4373285	23.75	24.97	24.87	24.09	24.30	24.97	24.34	26.43	26.16	26.79	27.33	28.76	26.54	24.81	26.54	26.89	1.40
hsa-miR-9-4378074	27.06	28.51	27.21	27.69	27.82	27.67	26.97	29.97	30.34	28.51	28.04	27.73	29.43	29.69	29.64	31.09	29.12	28.40	29.64	27.80	27.25	29.98	28.15	28.62	29.22	NA	27.45	28.91	30.02	1.12	28.64	hsa-miR-9-4378074	26.83	27.77	27.37	27.05	27.81	28.84	27.88	28.81	29.39	29.35	29.56	30.73	28.30	27.71	28.89	29.74	1.09
hsa-miR-95-4373011	24.38	23.62	23.95	24.15	23.94	23.66	23.24	26.20	25.96	25.26	23.87	25.05	24.87	26.97	25.25	24.01	24.35	24.97	23.40	24.49	24.65	24.01	23.97	25.34	23.85	24.01	22.30	24.21	23.82	0.96	24.41	hsa-miR-95-4373011	23.59	23.58	24.18	24.08	24.76	24.33	23.16	24.63	24.03	25.15	25.01	24.56	23.46	23.96	24.68	24.44	0.58
hsa-miR-98-4373009	26.71	25.21	25.40	25.65	25.38	25.01	24.85	27.16	26.55	25.75	25.79	25.91	26.16	27.41	27.76	26.03	26.35	25.80	24.35	27.66	25.57	25.69	24.67	26.33	25.29	25.62	25.69	24.85	25.09	0.87	25.85	hsa-miR-98-4373009	25.88	26.05	26.01	25.67	25.75	25.80	25.72	26.37	25.79	26.58	27.12	26.14	25.44	25.79	25.77	27.06	0.49
hsa-miR-99a-4373008	20.04	19.21	20.27	20.25	19.19	20.16	19.09	21.87	20.64	19.90	20.14	19.83	21.47	22.46	22.11	19.78	19.52	20.33	19.67	21.06	19.87	19.83	20.15	21.20	19.86	21.35	19.76	20.04	20.80	0.87	20.34	hsa-miR-99a-4373008	19.57	20.14	20.72	19.79	19.76	20.00	20.17	21.05	22.15	21.74	22.67	21.52	21.39	20.98	21.28	22.05	0.96
hsa-miR-99b-4373007	21.55	21.01	20.88	21.28	21.03	21.00	20.74	22.06	21.01	20.99	20.98	21.50	22.05	23.00	21.92	21.65	21.22	21.46	21.68	21.98	20.59	20.48	20.95	21.80	21.55	22.04	20.41	20.74	21.91	0.59	21.36	hsa-miR-99b-4373007	20.25	20.87	20.90	20.81	21.76	21.71	21.51	21.85	22.71	22.64	23.37	21.93	21.76	21.95	21.49	22.87	0.83
RNU44-4373384	20.33	21.72	21.08	19.54	20.99	20.24	21.63	21.45	22.68	21.27	22.68	23.12	20.88	21.34	21.82	21.62	20.05	20.80	20.14	21.29	20.65	21.69	20.68	21.41	20.26	21.70	19.48	18.89	19.47	1.01	21.00	RNU44-4373384	20.29	20.30	20.50	20.23	20.30	20.41	20.13	22.15	20.96	22.75	23.39	22.03	23.01	21.18	20.69	23.51	1.24
RNU44-4373384	20.61	20.93	21.05	19.31	20.10	20.92	20.66	22.64	23.11	20.75	22.40	21.32	21.07	22.75	20.11	21.35	20.58	22.27	20.43	20.92	20.25	21.92	19.60	20.20	20.47	22.13	19.09	19.94	19.40	1.07	20.91	RNU44-4373384	19.96	20.31	20.82	19.95	19.97	20.60	20.03	22.39	20.63	21.81	22.70	21.47	20.91	21.33	21.07	23.06	1.00
RNU44-4373384	19.93	21.48	20.50	20.22	20.60	20.63	20.38	22.08	22.47	21.32	20.79	22.00	20.91	21.31	19.97	21.48	20.48	21.97	20.01	21.37	20.45	21.27	20.89	20.71	20.36	21.97	18.71	19.92	19.77	0.84	20.83	RNU44-4373384	19.98	20.32	20.93	20.19	20.55	20.60	19.85	21.46	20.57	22.27	22.93	21.80	22.45	21.14	20.94	22.32	0.96
RNU44-4373384	20.27	21.60	20.81	20.56	20.67	20.31	20.00	21.50	21.96	21.17	20.93	21.02	20.91	22.57	20.38	21.20	21.44	21.34	20.61	21.18	19.46	20.55	20.39	21.56	20.42	22.03	19.79	20.44	20.49	0.70	20.88	RNU44-4373384	20.34	20.34	21.24	20.14	20.39	20.62	19.91	21.12	20.84	22.14	22.56	21.56	22.05	21.04	21.40	22.86	0.89
RNU44-4373384	20.60	20.63	20.08	19.78	20.04	19.75	19.40	20.97	21.22	20.14	20.15	20.54	20.67	21.95	19.99	20.48	19.66	21.05	20.04	21.11	19.59	19.80	20.69	21.33	20.39	21.35	19.75	20.07	20.08	0.63	20.39	RNU44-4373384	19.77	20.40	19.72	19.68	19.56	20.18	19.46	20.97	21.99	23.00	23.16	21.76	22.14	20.96	20.70	22.73	1.29
RNU44-4373384	19.92	20.84	21.75	20.11	20.96	19.98	20.67	21.11	20.95	20.40	20.11	20.47	20.42	21.51	19.98	20.19	20.65	20.46	20.77	21.18	19.88	19.73	20.78	21.11	20.96	21.61	19.55	20.02	19.59	0.60	20.54	RNU44-4373384	19.96	20.40	20.85	19.97	20.39	20.98	19.99	20.83	20.03	21.84	22.01	21.08	21.67	21.07	20.94	NA	0.68
RNU44-4373384	19.34	20.42	20.73	20.12	20.57	20.80	20.50	21.27	20.97	20.62	20.49	19.87	19.87	22.06	20.08	20.25	20.71	20.66	19.98	21.01	19.96	19.83	20.81	21.03	20.83	22.33	19.52	20.95	19.84	0.67	20.53	RNU44-4373384	20.36	20.41	21.30	19.77	20.33	20.98	20.17	20.68	21.81	22.92	22.86	21.61	21.92	21.46	21.95	23.72	1.12
RNU44-4373384	19.34	20.58	20.37	18.85	20.33	21.50	19.94	20.91	20.71	20.16	19.84	20.44	20.57	22.35	20.55	21.13	21.67	21.56	19.63	21.24	20.21	20.12	20.22	20.48	20.59	21.88	19.73	20.85	19.74	0.79	20.53	RNU44-4373384	20.03	21.46	21.37	19.74	20.85	22.20	19.49	20.59	21.81	22.59	22.79	21.68	22.22	21.34	21.93	23.42	1.11
RNU48-4373383	17.77	19.88	18.50	18.35	17.92	18.15	18.86	19.59	20.62	18.81	20.65	20.56	19.37	19.83	19.00	20.70	19.23	19.81	17.10	18.29	18.38	18.03	18.80	17.95	18.37	20.15	16.61	17.95	17.24	1.12	18.84	RNU48-4373383	17.96	18.12	18.72	17.97	18.36	18.70	18.54	20.09	18.94	19.15	20.25	19.13	18.83	18.52	18.61	20.97	0.84
RNU48-4373383	17.92	19.50	18.63	17.80	17.85	18.07	18.40	20.38	20.69	19.13	19.95	19.16	19.70	20.19	18.33	20.99	18.22	19.98	16.87	18.49	17.84	18.38	18.71	18.86	18.39	19.91	16.62	17.47	17.60	1.12	18.76	RNU48-4373383	17.87	18.47	18.64	17.88	18.07	18.78	18.60	20.00	18.71	19.47	20.04	19.09	19.32	18.69	18.62	20.59	0.78
RNU48-4373383	17.74	19.70	18.35	18.00	18.01	18.01	18.07	20.18	20.74	19.61	18.98	19.67	19.24	20.05	17.95	19.96	18.90	19.64	16.92	18.35	18.29	18.04	18.88	18.69	18.51	20.07	16.47	17.92	17.27	1.05	18.70	RNU48-4373383	17.95	18.51	18.73	17.93	18.87	19.07	18.50	19.33	18.81	19.49	20.31	18.76	19.27	18.64	18.24	20.70	0.76
RNU48-4373383	17.64	19.27	18.66	17.97	18.44	17.88	18.30	19.64	19.97	18.71	18.44	18.96	18.77	20.22	18.50	19.28	19.34	19.20	17.10	18.20	17.71	18.05	18.84	19.16	18.28	20.01	16.84	18.01	17.38	0.85	18.58	RNU48-4373383	18.09	18.51	18.58	18.71	18.71	18.90	18.93	18.81	18.97	19.59	20.03	18.94	19.59	18.74	18.44	20.71	0.66
RNU48-4373383	17.67	19.05	18.41	18.19	18.43	18.25	18.45	19.70	19.17	18.50	18.53	18.71	18.95	19.87	17.95	19.18	17.90	18.99	17.27	18.29	17.94	17.97	18.57	19.22	18.84	21.35	16.91	17.66	18.37	0.86	18.56	RNU48-4373383	18.51	18.53	18.53	17.84	18.51	19.20	19.06	18.77	19.22	19.91	20.25	19.01	19.81	18.80	18.55	20.62	0.74
RNU48-4373383	17.71	18.75	19.69	17.92	18.73	18.27	18.59	19.15	18.93	18.23	18.00	18.19	18.79	19.45	17.91	18.78	18.64	18.42	17.63	18.54	17.95	18.05	18.38	18.89	18.95	19.94	16.73	17.75	17.45	0.69	18.43	RNU48-4373383	18.33	18.67	18.51	18.17	18.60	19.33	18.92	18.46	18.73	19.66	19.72	18.73	19.88	18.55	18.44	NA	0.54
RNU48-4373383	17.51	18.65	18.51	18.34	18.40	18.32	18.44	19.37	18.69	17.96	17.99	17.51	18.65	19.39	17.95	18.62	18.27	18.16	16.79	18.53	17.83	18.08	18.17	18.94	18.63	20.02	16.43	17.97	17.35	0.73	18.26	RNU48-4373383	18.41	18.72	18.70	17.97	18.40	19.29	18.86	18.33	18.79	19.68	20.27	18.74	19.70	18.70	18.51	20.23	0.68
RNU48-4373383	17.55	19.20	18.99	18.18	18.26	19.62	18.70	19.06	19.00	18.22	17.99	17.97	18.97	19.66	18.53	19.50	19.50	19.56	17.06	18.71	18.37	18.18	18.61	19.01	18.93	19.81	16.82	18.16	17.45	0.78	18.61	RNU48-4373383	18.36	18.91	19.18	17.88	18.74	20.22	18.58	18.53	18.80	19.50	19.92	18.97	19.50	18.65	18.88	20.80	0.75
RNU6B-4373381	27.62	27.44	27.65	27.13	27.46	26.30	27.70	28.51	28.59	27.78	27.69	27.85	28.23	29.23	27.83	27.39	28.51	28.39	25.15	28.33	27.06	27.85	27.29	27.98	26.89	27.61	24.72	26.97	27.20	0.94	27.53	RNU6B-4373381	26.56	25.93	24.82	24.73	26.70	26.96	25.60	27.75	28.32	26.75	27.88	26.36	25.27	26.51	26.11	27.06	1.04
DCt	HEART FAILURE																															DCt	CONTROLS
DETECTOR	HF1	HF2	HF3	HF4	HF5	HF6	HF7	HF8	HF9	HF10	HF11	HF12	HF13	HF14	HF15	HF16	HF17	HF18	HF19	HF20	HF21	HF22	HF23	HF24	HF25	HF26	HF27	HF28	HF29	Std.D.	Average		CTR1	CTR2	CTR3	CTR4	CTR5	CTR6	CTR7	CTR8	CTR9	CTR10	CTR11	CTR12	CTR13	CTR14	CTR15	CTR16	Std.D.
hsa-let-7a-4373169	-1.93	-2.43	-3.58	-3.02	-3.70	-2.70	-3.05	-3.24	-3.62	-3.04	-2.69	-2.89	-3.95	-4.68	-2.77	-3.63	-4.26	-4.15	-3.86	-1.34	-2.06	-0.91	-3.26	-4.38	-4.63	-5.22	-3.31	-5.48	-3.25	1.06	-3.35	hsa-let-7a-4373169	-3.02	-2.58	-2.38	-4.58	-5.03	-4.71	-4.76	-3.83	-4.07	-4.32	-3.90	-4.17	-3.46	-4.26	-4.86	-3.68	0.79
hsa-let-7b-4373168	-4.15	-4.86	-5.06	-4.82	-5.63	-4.85	-4.03	-4.72	-5.39	-4.68	-4.57	-4.76	-4.52	-6.01	-3.77	-5.30	-5.40	-4.90	-4.16	-4.35	-4.45	-3.08	-5.34	-6.60	-4.93	-6.75	-4.55	-6.80	-5.00	0.84	-4.95	hsa-let-7b-4373168	-4.37	-4.35	-4.40	-5.12	-5.62	-5.02	-5.35	-5.28	-5.79	-4.24	-5.57	-5.43	-4.63	-5.62	-5.35	-6.03	0.57
hsa-let-7c-4373167	-1.97	-3.23	-3.46	-3.67	-3.93	-3.49	-3.23	-3.55	-3.78	-3.33	-3.00	-3.10	-3.29	-4.75	-2.93	-3.41	-3.89	-4.02	-2.23	-2.50	-2.62	-1.58	-3.74	-4.42	-3.95	-5.18	-3.54	-4.47	-3.32	0.79	-3.43	hsa-let-7c-4373167	-3.43	-3.43	-2.62	-3.78	-4.36	-3.81	-4.15	-3.67	-4.15	-3.70	-4.18	-3.95	-3.48	-4.31	-4.35	-4.29	0.47
hsa-let-7d-4373166	1.09	0.43	-0.70	-0.77	-0.68	-0.31	-1.09	-1.24	-0.94	-1.44	0.15	0.30	-2.11	-2.54	-1.45	-1.14	-2.28	-2.09	-0.41	0.42	-0.05	1.98	-0.77	-1.20	-1.43	-1.81	-0.99	-1.87	-0.28	1.04	-0.80	hsa-let-7d-4373166	-0.69	-1.21	-0.59	-2.46	-2.29	-2.26	-2.79	-0.94	-1.88	-0.61	-0.69	-0.91	-0.63	-1.59	-1.10	-1.34	0.74
hsa-let-7e-4373165	2.75	2.79	1.83	0.90	1.16	2.75	1.87	1.00	1.85	1.21	1.79	2.36	1.99	0.80	2.64	1.65	0.72	1.18	2.13	2.39	2.88	3.93	1.19	0.61	0.92	0.37	2.18	0.79	2.12	0.86	1.75	hsa-let-7e-4373165	1.44	1.49	4.09	0.69	-0.03	0.16	0.18	0.86	1.02	2.24	2.12	1.42	2.63	1.68	1.47	1.55	1.04
hsa-let-7f-4373164	0.80	-2.44	-0.87	-0.39	-0.52	-0.99	-1.60	-0.15	-1.24	-0.57	-1.08	-1.30	0.39	-0.12	1.36	-1.60	-1.06	-1.02	-0.05	0.03	-1.07	-2.17	-1.72	-0.49	-1.00		-0.71	-1.11	0.13	0.85	-0.74	hsa-let-7f-4373164	-0.52	-0.43	-0.10	-1.19	-2.09	-1.56	-1.18	-0.95	-1.08	-1.49	-1.37	-1.87	-2.20	-1.36	-1.70	-0.76	0.59
hsa-let-7g-4373163	-3.16	-3.59	-4.04	-3.74	-4.37	-4.51	-3.80	-4.47	-3.91	-4.20	-3.16	-3.03	-4.67	-4.10	-4.11	-3.96	-4.23	-4.41	-4.12	-3.38	-3.53	-2.17	-4.66	-4.87	-5.06	-4.95	-4.29	-3.93	-3.63	0.64	-4.00	hsa-let-7g-4373163	-3.95	-4.38	-3.30	-5.35	-5.04	-4.98	-5.78	-3.36	-4.94	-3.66	-4.46	-3.89	-3.84	-4.74	-3.95	-4.94	0.73
hsa-miR-100-4373160	-5.00	-5.43	-4.80	-4.65	-5.92	-5.03	-5.35	-4.99	-4.81	-4.44	-5.60	-5.06	-5.42	-5.31	-5.30	-5.38	-6.21	-4.74	-5.11	-5.31	-4.41	-4.84	-4.89	-5.53	-5.91	-5.44	-5.81	-6.05	-6.10	0.49	-5.27	hsa-miR-100-4373160	-5.22	-5.10	-4.47	-5.18	-4.50	-4.77	-5.32	-4.91	-4.93	-4.95	-4.18	-4.97	-4.72	-5.30	-4.83	-4.68	0.32
hsa-miR-101-4373159	0.36	-1.83	-1.21	-1.34	-1.47	-1.34	-1.77	-0.81	-0.59	-1.00	-1.86	-1.00	-1.75	-1.56	-0.97	-1.49	-1.56	-1.58	-0.72	-0.89	-0.57	0.54	-1.09	-0.37	-2.17	-1.97	-1.35	-1.71	-1.08	0.64	-1.18	hsa-miR-101-4373159	-1.49	-1.80	-1.76	-1.67	-1.55	-1.33	0.11	-1.55	-1.52	-0.77	-0.49	-0.68	-0.75	-1.23	-1.42	-1.99	0.57
hsa-miR-103-4373158	-3.61	-3.76	-3.67	-4.29	-4.10	-3.80	-3.60	-2.89	-3.13	-3.71	-3.12	-4.08	-3.72	-3.17	-4.00	-2.88	-4.16	-3.50	-3.69	-4.52	-3.58	-3.62	-4.36	-3.97	-4.10	-4.22	-4.52	-4.40	-3.92	0.46	-3.80	hsa-miR-103-4373158	-3.70	-3.45	-3.53	-3.90	-4.40	-3.86	-3.99	-3.24	-3.94	-3.75	-3.35	-4.85	-4.21	-3.69	-3.94	-4.21	0.41
hsa-miR-106b-4373155	-3.25	-3.54	-3.48	-3.06	-3.21	-3.64	-3.62	-4.07	-4.27	-4.15	-4.43	-3.91	-2.93	-2.53	-2.50	-3.76	-4.09	-3.69	-3.76	-3.77	-4.11	-4.39	-3.49	-3.68	-3.59		-2.84	-3.72	-2.68	0.54	-3.58	hsa-miR-106b-4373155	-3.31	-3.90	-3.31	-3.80	-3.90	-3.52	-3.88	-4.02	-2.68	-2.50	-3.37	-2.61	-3.13	-3.17	-3.51	-3.96	0.50
hsa-miR-107-4373154	0.95	0.84	0.81	1.14	1.12	1.19	1.58	1.05	1.56	0.64	2.32	2.27	0.67	0.76	0.93	2.55	0.83	0.65	2.07	0.77	1.69	1.40	1.27	1.02	0.30	-0.21	0.64	1.09	2.52	0.66	1.19	hsa-miR-107-4373154	1.40	0.90	1.60	0.36	0.52	0.00	0.00	1.61	0.53	0.89	1.56	1.57	1.34	0.87	1.28	2.03	0.62
hsa-miR-10a-4373153	-0.03	2.25	1.88	2.58	-0.45	3.29	3.48	0.79	1.86	1.79	2.22	1.38	1.34	2.62	2.10	1.92	1.99	2.81	0.06	1.54	2.57	4.43	-0.44	2.43	1.63	1.81	-1.09	1.18	2.01	1.23	1.72	hsa-miR-10a-4373153	-0.79	0.89	2.01	0.90	-0.02	-1.47	-1.30	0.94	0.80	-1.23	1.13	-0.99	2.06	0.71	-1.79	-0.37	1.25
hsa-miR-10b-4373152	2.68	4.61	4.89	4.92	3.24	4.41	3.51	2.82	4.35	3.40	4.18	4.48	4.53	3.54	3.59	2.13	3.40	4.40	2.54	3.51	3.15	6.17	1.91	4.16	3.87	4.88	1.80	1.88	4.21	1.06	3.69	hsa-miR-10b-4373152	2.13	4.36	4.19	3.51	2.61	2.17	1.43	3.51	2.62	2.10	4.41	2.54	4.25	5.22	1.22	4.26	1.21
hsa-miR-125a-4373149	-7.03	-6.56	-6.20	-6.89	-6.68	-6.25	-5.90	-5.81	-5.72	-6.13	-5.53	-6.27	-5.85	-6.37	-6.55	-5.51	-7.22	-5.90	-5.61	-7.96	-6.49	-6.57	-6.79	-6.76	-6.60	-7.01	-7.30	-7.29	-7.08	0.61	-6.48	hsa-miR-125a-4373149	-6.48	-6.23	-6.29	-6.35	-6.62	-6.31	-6.32	-6.17	-6.27	-6.68	-6.19	-6.47	-6.68	-6.20	-6.83	-6.60	0.21
hsa-miR-125b-4373148	-5.80	-7.06	-7.11	-7.70	-7.61	-7.32	-8.30	-6.83	-7.23	-7.35	-6.76	-7.72	-7.85	-7.70	-7.76	-7.15	-8.18	-7.33	-6.90	-6.89	-5.93	-3.71	-7.39	-7.40	-7.92	-7.85	-7.71	-7.57	-7.47	0.88	-7.22	hsa-miR-125b-4373148	-7.06	-6.56	-6.86	-7.22	-7.51	-7.33	-7.61	-6.48	-6.74	-6.61	-6.30	-7.07	-7.11	-7.15	-7.17	-7.54	0.39
hsa-miR-126-4373269	-4.51	-5.11	-5.00	-5.17	-5.22	-5.58	-5.17	-3.67	-2.90	-3.70	-5.31	-4.51	-4.26	-3.56	-3.84	-3.96	-4.43	-3.94	-0.69	-5.12	-5.43	-3.45	-4.96	-3.26	-4.92	-4.35	-3.63	-3.46	-3.29	1.03	-4.22	hsa-miR-126-4373269	-5.20	-5.66	-3.84	-4.72	-4.56	-4.80	-5.48	-5.06	-5.41	-5.01	-5.15	-4.40	-4.64	-4.85	-4.63	-5.42	0.47
hsa-miR-126-4378064	-9.69	-9.49	-9.71	-8.57	-8.78	-9.37	-9.48	-8.51	-9.23	-9.27	-9.61	-9.73	-8.42	-7.77	-7.78	-8.84	-9.47	-9.09	-7.08	-10.47	-9.39	-9.99	-9.14	-7.57	-8.81		-8.83	-8.85	-7.62	0.81	-8.95	hsa-miR-126-4378064	-9.17	-9.80	-9.24	-9.04	-9.16	-8.74	-9.24	-9.87	-8.74	-8.99	-9.36	-8.68	-9.12	-9.19	-9.52	-9.58	0.35
hsa-miR-127-4373147	-3.47	-2.37	-2.48	-2.51	-3.48	-2.05	-1.97	-1.84	-1.16	-1.70	-1.91	-1.89	-1.49	-1.65	-2.91	-1.93	-3.17	-1.84	-4.49	-3.04	-1.14	-1.27	-2.73	-3.73	-2.49	-1.85	-2.96	-2.79	-4.44	0.90	-2.44	hsa-miR-127-4373147	-1.98	-2.67	-2.17	-2.57	-1.87	-1.96	-2.23	-2.49	-2.56	-3.12	-2.23	-2.52	-1.85	-1.83	-2.44	-2.41	0.36
hsa-miR-130a-4373145	-1.75	-4.31	-3.92	-3.07	-3.55	-3.65	-4.60	-3.57	-4.71	-4.39	-4.94	-4.95	-3.48	-3.08	-3.25	-5.13	-4.64	-4.72	-3.46	-2.38	-3.56	-4.15	-3.46	-3.19	-3.99		-4.12	-4.66	-3.82	0.80	-3.88	hsa-miR-130a-4373145	-4.00	-4.09	-3.69	-4.16	-3.83	-3.79	-3.01	-4.69	-4.02	-4.01	-4.49	-4.62	-4.44	-4.06	-4.23	-4.73	0.44
hsa-miR-130b-4373144	0.67	-1.04	-0.03	0.23	-0.76	-0.44	-0.89	0.61	-1.49	-0.59	-1.33	-1.29	0.16	0.21	-0.17	-1.58	-1.76	-1.47	-1.38	0.48	-0.44	-1.49	-0.32	-1.08	0.15		-0.53	-1.44	-1.04	0.75	-0.65	hsa-miR-130b-4373144	0.15	-0.27	-0.11	-1.08	-0.64	-0.40	-0.22	-0.95	-0.31	-0.35	-0.64	-0.89	-0.86	-0.87	0.00	-1.33	0.42
hsa-miR-132-4373143	-2.60	-3.03	-2.64	-2.68	-3.15	-2.33	-2.04	-1.48	-1.10	-1.35	-2.88	-2.06	-2.23	-2.80	-3.32	-3.61	-3.45	-2.26	-1.40	-3.16	-3.36	-1.31	-4.09	-3.38	-1.76	-2.18	-2.65	-4.59	-3.70	0.88	-2.64	hsa-miR-132-4373143	-2.34	-3.22	-2.62	-2.83	-2.90	-3.19	-3.31	-3.71	-4.16	-2.51	-2.89	-2.53	-2.88	-3.80	-2.45	-2.75	0.53
hsa-miR-133a-4373142	-4.70	-7.90	-7.53	-6.66	-6.76	-7.93	-8.20	-6.70	-7.02	-7.51	-7.89	-6.83	-9.70	-8.52	-9.29	-7.63	-8.79	-8.34	-5.07	-5.81	-6.10	-4.04	-7.26	-5.67	-8.33	-7.86	-7.52	-6.41	-6.51	1.32	-7.19	hsa-miR-133a-4373142	-8.09	-7.70	-8.03	-8.39	-7.52	-8.34	-8.55	-7.33	-8.38	-9.01	-7.47	-8.09	-7.98	-8.36	-8.62	-8.71	0.48
hsa-miR-133b-4373172	-12.02	-9.40	-10.01	-10.22	-9.89	-10.21	-8.03	-9.59			-9.60	-8.84	-9.33	-8.13	-8.83	-7.30	-7.74	-7.70	-7.11	-12.97	-10.45	-11.88	-9.47	-7.98		-8.16	-9.18	-6.08	-6.28	1.68	-9.09	hsa-miR-133b-4373172	-10.58	-10.61	-9.64		-8.06	-12.68	-14.49	-9.63	-8.20	-9.02	-9.00	-8.72	-7.98	-8.10	-8.19	-9.31	1.86
hsa-miR-134-4373141	-0.31	1.48	1.17	1.51	1.08	1.48	1.64	1.30	1.16	0.80	1.23	0.89	2.11	1.33	1.74	1.07	5.77	1.20	-0.78	-0.07	1.78	0.27	1.42	0.62	1.16	1.47	0.27	0.22	-0.26	1.13	1.13	hsa-miR-134-4373141	1.98	1.59	1.80	1.75	2.22	2.11	2.28	1.03	1.07	0.58	0.60	1.34	1.54	2.01	0.81	1.14	0.57
hsa-miR-135a-4373140	3.31	0.38	0.97	0.19	-0.18	1.44	1.73	1.88	1.12	1.72	1.03	0.54	0.09	0.50	0.20	-0.83	-0.96	1.16	0.69	0.40	1.30	1.08	1.14	3.46	0.25	0.21	1.58	-0.08	-0.46	1.03	0.82	hsa-miR-135a-4373140	-1.21	1.73	0.14	-0.18	2.96	-0.69	0.59	-0.36	0.65	2.70	-0.28	0.87	-0.78	0.51	-0.18	0.05	1.18
hsa-miR-135b-4373139	4.81	4.65	4.40	3.95	3.85	3.79	4.40	5.33	5.42	6.60	4.62	3.80	4.88	5.00	3.90	3.01	3.12	3.10	2.84	3.92	4.11	3.84	0.94	4.82	2.44	4.33	4.07	3.79	3.01	1.06	4.03	hsa-miR-135b-4373139	3.83	4.17	4.44	3.57	4.62	4.39	4.55	2.91	3.69	6.23	3.90	5.67	3.34	4.35	3.06	3.14	0.90
hsa-miR-137-4373174	4.59	6.60	6.12	5.09	5.56	4.94	4.93	4.44	5.21	4.99	6.52	5.40	4.73	3.66	5.10	5.87	5.82	5.25	4.65	3.92	5.52	7.14	5.27	4.45	4.42	6.27	5.81	6.28	5.43	0.82	5.31	hsa-miR-137-4373174	5.13	4.98	6.00	3.28	3.97	4.91	4.02	5.02	4.07	5.14	4.56	7.90	4.91	3.54	5.51	4.87	1.08
hsa-miR-139-4373176	2.47	0.67	1.19	1.34	1.58	1.61	1.17	0.66	0.66	0.85	0.82	1.27	2.10	2.72	2.54	1.50	1.33	1.52	4.74	1.32	1.33	1.89	2.46	2.86	1.45		3.33	1.86	3.68	0.98	1.82	hsa-miR-139-4373176	1.54	1.52	1.72	0.41	0.71	0.36	1.18	1.36	1.87	1.96	1.89	1.75	1.62	1.86	1.28	1.99	0.53
hsa-miR-140-4373138	-5.78	-5.86	-5.05	-5.34	-5.14	-5.22	-5.52	-5.66	-6.12	-5.48	-5.85	-5.70	-4.56	-5.37	-4.70	-5.72	-6.09	-5.52	-6.14	-6.53	-5.66	-6.44	-4.72	-4.19	-5.33		-5.63	-4.88	-4.45	0.59	-5.45	hsa-miR-140-4373138	-4.95	-5.22	-5.31	-0.30	-4.46	-4.33	-4.43	-5.62	-4.72	-4.85	-4.99	-5.16	-4.64	-4.43	-4.97	-5.25	1.20
hsa-miR-141-4373137	6.68	7.66	6.96	6.64	6.44	7.22	7.53	6.87	7.54	8.49	7.17	6.68	7.04	6.00	8.05	7.44	8.27	6.62	5.61	6.44	7.66	8.00	7.10	5.59	6.26	5.85	6.65	6.71	6.90	0.75	6.97	hsa-miR-141-4373137	6.83	7.17	7.17	5.44	6.38	6.60	6.88	6.76	6.85	7.86	3.81	7.72	7.27	6.70	5.94	2.45	1.42
hsa-miR-142-3p-4373136	-3.78	-3.04	-4.47	-4.52	-4.71	-4.23	-3.60	-4.13	-2.82	-3.95	-2.50	-2.83	-4.71	-4.47	-3.11	-3.78	-3.94	-3.93	-6.73	-2.58	-3.46	-0.93	-3.51	-5.80	-4.69	-4.97	-3.58	-4.86	-4.42	1.10	-3.93	hsa-miR-142-3p-4373136	-4.00	-3.62	-4.09	-5.56	-6.48	-4.83	-6.37	-3.54	-4.94	-2.48	-4.19	-3.12	-3.06	-4.42	-4.65	-4.40	1.12
hsa-miR-142-5p-4373135	0.01	1.48	0.00	-0.45	-1.99	0.00	1.45	0.03	1.49	-0.01	1.26	1.04	0.65	0.04	-0.13	0.97	0.59	0.62	-3.62	-0.07	-0.48	0.85	0.39	-2.54	-0.53	-0.15	0.00	-1.07	-0.60	1.16	-0.03	hsa-miR-142-5p-4373135	0.40	0.65	-0.23	-1.63	-2.26	-1.81	-1.44	-0.18	-0.69	2.06	0.17	1.51	1.62	-0.39	0.07	-0.66	1.25
hsa-miR-143-4373134	0.81	-2.76	-1.45	-1.83	-1.13	-1.88	-2.93	-2.87	-2.69	-3.36	-2.83	-1.76	-2.71	-3.16	-2.56	-2.58	-2.70	-2.90	-2.70	0.00	-2.09	-1.71	-0.63	-0.88	-2.79		-1.33	-1.35	-0.78	1.03	-1.98	hsa-miR-143-4373134	-1.99	-2.27	-2.27	-2.68	-2.44	-2.31	-2.64	-2.02	-0.09	-0.95	-0.82	-1.26	-1.05	-0.54	-1.51	-1.52	0.80
hsa-miR-1-4373161	-7.18	-8.61	-8.68	-8.79	-9.06	-8.46	-9.30	-8.59	-7.62	-8.25	-7.78	-8.58	-8.79	-7.47	-7.94	-6.91	-8.35	-8.58	-5.85	-8.76	-7.99	-7.30	-7.88	-7.06	-9.77	-8.99	-8.21	-7.93	-7.79	0.82	-8.15	hsa-miR-1-4373161	-8.77	-8.67	-7.59	-8.90	-9.69	-9.33	-9.03	-8.62	-8.57	-8.62	-8.42	-8.16	-8.06	-8.35	-8.82	-9.22	0.51
hsa-miR-145-4373133	-1.09	-4.87	-3.35	-3.47	-2.81	-3.64	-4.60	-4.23	-4.11	-4.05	-4.54	-3.34	-4.13	-5.07	-4.13	-4.41	-5.09	-5.19	-2.35	-1.72	-4.20	-3.19	-2.76	-3.02	-4.62		-2.87	-3.58	-2.59	1.03	-3.68	hsa-miR-145-4373133	-3.33	-3.49	-2.88	-4.32	-4.44	-4.13	-3.85	-3.42	-3.32	-3.25	-2.93	-3.58	-3.52	-3.02	-3.67	-3.07	0.47
hsa-miR-146a-4373132	-3.85	-2.41	-2.10	-2.92	-2.96	-3.06	-2.23	-2.36	-1.77	-2.46	-1.47	-1.97	-2.35	-1.99	-2.41	-0.84	-1.97	-2.61	-2.83	-4.18	-2.56	-2.20	-3.11	-3.69	-3.40	-2.83	-3.99	-2.78	-2.54	0.75	-2.61	hsa-miR-146a-4373132	-2.67	-2.77	-2.94	-2.67	-3.23	-2.04	-2.73	-2.63	-2.87	-3.65	-2.58	-2.75	-2.63	-3.26	-3.67	-2.74	0.41
hsa-miR-146b-4373178	-3.97	-1.83	-1.13	-1.03	-1.65	-1.12	-0.32	-1.76	-0.68	-3.02	-0.54	-0.78	-0.76	-1.21	-0.68	-2.69	-1.10	-1.53	-4.30	-3.35	-1.79	-2.91	-2.31	-4.90	-2.24	-1.19	-3.40	-4.26	-3.39	1.30	-2.06	hsa-miR-146b-4373178	-1.52	-2.16	-3.15	-4.18	-4.04	-5.12	-3.16	-4.06	-4.38	-1.82	-3.81	-1.64	-1.97	-2.90	-1.15	-2.63	1.20
hsa-miR-148a-4373130	-1.55	-2.36	-2.12	-1.62	-1.85	-1.66	-2.63	-0.82	-1.10	-1.55	-1.70	-1.56	-2.82	-1.41	-2.41	-1.61	-2.81	-1.84	-2.25	-1.99	-1.58	-0.15	-2.06	-2.04	-2.85	-1.50	-1.43	-1.49	-1.70	0.60	-1.81	hsa-miR-148a-4373130	-2.19	-1.59	-2.26	-3.18	-1.82	-2.43	-2.74	-1.67	-2.09	-2.71	-1.24	-1.63	-1.52	-1.48	-1.59	-1.75	0.55
hsa-miR-148b-4373129	2.04	-0.65	-0.29	-0.34	0.00	-0.40	-0.62	1.20	0.85	1.13	-0.18	0.32	-0.72	-0.49	-0.83	0.68	-0.94	-0.14	1.01	0.73	0.28	0.99	0.94	0.38	0.18	0.16	1.34	0.46	0.35	0.75	0.26	hsa-miR-148b-4373129	-0.04	-0.34	-0.23	-1.33	-0.55	-0.85	-1.06	-0.46	-0.72	0.33	1.08	1.19	0.41	0.60	-0.51	1.04	0.78
hsa-miR-149-4373128	-1.73	-2.32	-1.28	-0.89	-0.74	-2.49	-1.57	-1.69	-1.12	-1.01	-1.86	-1.61	-1.80	-1.78	-1.87	-1.30	-1.12	-2.00	0.20	-2.11	-1.01	-2.92	-0.68	-0.91	-1.77	-2.08	-1.71	-1.65	-1.70	0.63	-1.54	hsa-miR-149-4373128	-1.51	-1.60	-0.95	-1.50	-0.90	-1.28	-0.93	-2.12	-2.32	-2.39	-2.31	-2.23	-1.48	-2.00	-2.39	-1.48	0.54
hsa-miR-151-4373179	-3.77	-3.23	-2.89	-3.16	-2.60	-3.35	-2.98	-3.19	-2.71	-2.82	-3.65	-3.16	-3.19	-2.60	-3.25	-3.16	-2.50	-2.93	-3.43	-4.23	-3.25	-3.96	-2.98	-1.95	-2.97	-2.97	-3.62	-2.67	-2.45	0.48	-3.09	hsa-miR-151-4373179	-2.89	-2.93	-3.13	-3.21	-2.57	-2.92	-2.42	-3.59	-3.29	-3.41	-3.41	-2.87	-2.85	-2.67	-2.82	-3.41	0.34
hsa-miR-152-4373126	-4.86	-4.49	-4.26	-3.76	-4.70	-4.41	-4.03	-3.84	-4.02	-4.19	-3.81	-4.56	-4.01	-3.58	-4.55	-3.38	-4.87	-3.64	-5.50	-6.04	-4.05	-3.22	-4.45	-4.55	-4.42	-4.44	-5.70	-4.25	-5.26	0.66	-4.37	hsa-miR-152-4373126	-4.54	-4.21	-4.07	-4.33	-4.01	-4.50	-4.62	-4.12	-4.82	-5.25	-5.32	-4.62	-4.83	-4.97	-4.84	-5.21	0.42
hsa-miR-153-4373125	9.60	6.42	7.48	7.71	8.62	6.51	6.40	6.40	8.39	5.45	8.57	5.93	7.26	7.48	7.28	5.04	5.49	6.75	6.30		7.33	8.80	7.68	7.61	5.27	6.49	7.23	6.10	8.74	1.18	7.08	hsa-miR-153-4373125	9.40	6.20	7.25	6.27	5.87	6.87	5.76	7.25	12.20	7.42	7.23	9.09	7.98	9.52	7.63	7.92	1.66
hsa-miR-155-4373124	-3.22	-0.78	-1.27	-2.48	-2.00	-2.20	-0.82	-1.52	-1.01	-1.30	-0.01	-1.12	0.17	-0.58	-0.78	-1.34	-1.48	0.04	-1.32	-3.41	-1.60	-3.60	-2.43	-4.11	-2.63	-0.81	-1.97	-2.41	-2.98	1.11	-1.69	hsa-miR-155-4373124	-1.10	-1.32	0.54	-1.65	-2.71	-1.99	-1.96	-1.27	-2.32	-1.96	-2.81	-1.87	-2.24	-1.74	-1.54	-1.82	0.77
hsa-miR-15a-4373123	-1.82	-0.66	1.17	-0.41	0.45	-1.09	-0.79	-0.67	-1.52	-1.24	-1.57	-1.39	-0.71	-0.41	-0.91	-1.38	-0.49	-2.37	0.20	2.12	-0.53	-1.51	-0.04	0.24	-1.07	-0.88	-1.20	-1.11	0.06	0.92	-0.67	hsa-miR-15a-4373123	-0.03	-0.59	-1.22	-0.77	-1.34	-0.21	-1.07	-1.01	-0.99	-1.42	-1.06	-0.97	-0.05	-0.34	-1.03		0.46
hsa-miR-15b-4373122	-4.96	-3.89	-2.93	-3.87	-3.71	-3.55	-3.27	-3.79	-4.54	-4.10	-4.17	-4.53	-4.19	-4.66	-4.51	-4.52	-4.23	-4.44	-0.37	-3.89	-3.74	-4.97	-3.66	-4.01	-3.20	-3.61	-2.54	-3.82	-2.82	0.89	-3.81	hsa-miR-15b-4373122	-3.55	-3.93	-3.68	-3.37	-4.41	-3.15	-3.65	-4.40	-3.94	-4.49	-4.18	-4.09	-3.66	-3.37	-4.31		0.43
hsa-miR-16-4373121	-8.98	-8.17	-8.34	-7.98	-8.04	-8.11	-7.76	-7.69	-8.42	-7.59	-8.78	-9.08	-7.75	-7.17	-7.67	-8.41	-8.82	-8.47	-7.63	-9.25	-8.13	-9.12	-7.42	-7.26	-8.09	-8.26	-8.99	-7.81	-6.92	0.62	-8.14	hsa-miR-16-4373121	-7.53	-8.19	-8.18	-7.88	-8.07	-7.95	-8.07	-8.99	-8.23	-8.78	-9.45	-8.64	-8.48	-8.37	-8.78	-9.33	0.53
hsa-miR-17-3p-4373120	4.96	2.31	3.69	3.35	4.12	4.08	3.39	4.21	4.22	4.15	5.61	6.11	3.00	3.71	4.05	1.90	2.86	0.81	2.25	4.72	4.80	5.67	3.14	1.41	2.92	3.04	3.99	3.70	4.86	1.25	3.69	hsa-miR-17-3p-4373120	3.50	3.73	3.27	2.30	2.24	2.58	2.03	4.48	2.78	4.47	3.45	4.30	3.00	3.99	3.42	3.02	0.78
hsa-miR-17-5p-4373119	-1.95	-0.34	-1.41	-1.85	-1.17	-1.31	-0.40	-1.20	-0.40	-0.93	0.23	0.43	-0.81	-1.04	-1.25	1.13	0.00	-0.14	-0.55	-1.99	-1.03	0.37	-0.56	-1.88	-1.26	-1.34	-1.07	-0.75	-0.67	0.76	-0.80	hsa-miR-17-5p-4373119	-1.84	-1.19	-0.97	-1.51	-1.46	-1.53	-1.52	-1.23	-2.46	-1.11	-1.62	-0.87	-1.17	-1.24	-1.46	-0.45	0.45
hsa-miR-181b-4373116	-3.77	-3.20	-3.24	-3.61	-4.13	-4.03	-3.28	-4.03	-3.60	-3.63	-2.49	-2.68	-3.82	-3.97	-3.68	-2.85	-3.66	-3.94	-3.64	-3.64	-3.63	-3.33	-3.93	-4.48	-3.85	-4.03	-4.52	-4.56	-3.88	0.49	-3.69	hsa-miR-181b-4373116	-3.04	-3.61	-3.58	-3.33	-3.43	-3.29	-3.16	-3.22	-3.73	-3.25	-3.45	-3.06	-3.03	-3.47	-2.89	-3.89	0.28
hsa-miR-181c-4373115	3.97	3.46	3.42	2.64	2.71	3.10	3.02	2.69	3.12	2.88	4.55	4.31	3.26	2.53	4.25	4.51	2.99	3.00	2.97	3.82	4.11	4.44	2.48	2.21	1.85	2.41	3.59	3.06	3.27	0.73	3.26	hsa-miR-181c-4373115	3.03	2.48	3.43	2.63	2.00	2.61	2.54	3.81	4.02	3.40	4.70	4.08	3.67	3.52	4.08	3.55	0.74
hsa-miR-181d-4373180	-3.12	-2.06	-2.07	-2.92	-2.97	-2.67	-2.70	-2.71	-2.71	-2.83	-1.36	-1.41	-2.32	-2.63	-2.17	-1.58	-2.39	-2.34	-3.38	-2.93	-2.83	-2.47	-3.58	-3.55	-3.17	-3.28	-3.44	-2.87	-2.47	0.59	-2.65	hsa-miR-181d-4373180	-2.13	-2.27	-2.43	-3.05	-2.90	-2.52	-1.81	-2.21	-2.75	-2.20	-2.22	-2.26	-1.94	-2.26	-1.85	-2.79	0.37
hsa-miR-182-4373271	4.84	3.23	2.94	2.16	3.41	2.30	3.40	1.93	2.57	4.37	2.43	3.49	1.80	0.46	3.66	5.92	3.00	1.69	2.69	2.50	3.11	3.29	3.06	3.27	1.86	4.00	2.43	2.95	2.56	1.05	2.94	hsa-miR-182-4373271	3.64	1.70	1.47	4.91	0.31	2.19	0.78	1.04	3.50	0.77	-0.73	1.16	0.15	0.32	-0.80	-1.16	1.69
hsa-miR-183-4373114	7.71	9.56	8.30	7.16	8.69	8.34	9.79	10.26	10.45	9.45	8.97	8.84	8.53	11.90	9.15	12.61	7.73	7.59	7.65	9.30	8.85	8.66	7.20	7.43	8.43	8.15	8.42	8.94	7.79	1.28	8.82	hsa-miR-183-4373114	9.16	7.12	7.01	9.26	6.32	7.05	4.86	8.36	9.18	6.87	4.33	6.55	2.66	5.59	4.65	4.52	1.95
hsa-miR-184-4373113	3.85	3.48	4.59	5.07	5.60	3.48	4.82	4.41	4.88	5.71	3.04	5.64	3.41	5.76	6.28	2.97	4.31	3.83	3.23	2.37	3.79	2.28	4.08	2.83	4.32	4.64	2.96	2.93	2.75	1.11	4.05	hsa-miR-184-4373113	5.07	4.24	5.00	6.07	7.17	5.08	5.15	5.80	6.11	3.08	5.15	3.40	4.33	4.26	5.67	3.68	1.09
hsa-miR-185-4373181	9.30	5.72	7.62	7.39	7.53	6.59	7.07	6.01	6.04	7.54	6.67	7.17	8.82	8.75	9.28	6.20	7.08	6.70	9.96	13.23	7.46	8.58	8.33	14.03	8.34	14.39	7.12	7.34	10.42	2.26	8.30	hsa-miR-185-4373181	8.69	6.72	6.88	7.01	5.50	6.59	6.27	6.71	7.53	7.25	5.74	8.78	5.12	7.43	6.63	4.37	1.17
hsa-miR-186-4373112	-4.71	-4.53	-4.57	-4.36	-4.11	-5.34	-4.97	-4.63	-4.34	-4.49	-5.43	-4.59	-4.57	-4.38	-4.59	-4.26	-4.01	-4.88	-4.62	-5.27	-4.39	-4.73	-4.11	-3.44	-4.61	-4.32	-4.76	-3.71	-4.13	0.44	-4.51	hsa-miR-186-4373112	-4.84	-5.12	-4.90		-3.99	-4.41	-4.49	-5.50	-4.65	-4.96	-4.90	-4.60	-4.29	-4.45	-4.22	-4.68	0.38
hsa-miR-187-4373111	0.95	-0.54	-0.35	-1.52	3.08	0.07	2.38	0.24	0.25	-1.65	0.90	0.65	-1.12	2.21	0.20	0.95	0.00	-1.01	2.72	-1.52	-0.40	-0.15	-0.07	3.54	-0.94	0.27	1.23	1.04	1.27	1.38	0.44	hsa-miR-187-4373111	-0.94	1.81	-0.67	2.33	3.18	-0.53	2.11	1.95	3.23	0.00	2.43	3.05	-1.72	0.40	5.23	-1.60	2.03
hsa-miR-189-4378067	-0.26	-0.14	0.05	0.95	0.80	0.17	1.37	0.73	0.39	0.69	-0.65	0.63	3.23	3.58	3.37	2.33	2.45	2.03	1.70	-0.85	0.64	-1.31	0.94	1.18	1.73	0.54	0.84	0.42	1.71	1.21	1.01	hsa-miR-189-4378067	0.31	-0.51	-0.19	0.84	1.48	2.16	1.55	0.49	1.50	1.49	1.08	1.61	0.64	0.59	0.31	0.69	0.72
hsa-miR-18a-4373118	2.49	2.76	2.13	1.54	2.13	2.40	2.41	2.19	2.20	1.86	3.30	2.97	1.93	1.62	1.64	2.90	1.88	1.28	-0.63	2.76	2.26	2.79	2.31	1.57	1.15	1.57	2.47	1.45	2.90	0.76	2.08	hsa-miR-18a-4373118	1.78	1.42	1.07	0.43	-0.17	0.59	0.61	1.50	0.33	2.27	1.00	3.49	3.07	2.09	2.11	1.15	1.01
hsa-miR-190-4373110	4.17	0.85	1.96	2.09	2.05	0.89	0.54	1.44	2.52	1.61	1.10	1.19	1.00	1.64	1.81	1.75	2.47	1.16	3.41	3.70	1.89	2.87	2.13	3.35	0.70	1.26	3.12	2.35	2.67	0.95	1.99	hsa-miR-190-4373110	1.40	1.28	1.81	0.33	0.66	1.05	0.46	1.18	0.93	2.42	1.91	2.36	2.31	2.03	1.53	2.31	0.70
hsa-miR-191-4373109	-6.09	-4.85	-4.71	-5.05	-5.40	-5.29	-4.58	-5.01	-4.46	-5.19	-3.65	-3.83	-5.12	-5.38	-5.09	-4.02	-4.74	-4.98	-5.15	-6.97	-5.00	-5.70	-4.85	-5.74	-5.29	-5.07	-6.31	-5.04	-5.31	0.68	-5.10	hsa-miR-191-4373109	-5.25	-5.19	-5.17	-4.69	-5.11	-5.07	-5.27	-4.50	-5.01	-6.39	-6.03	-5.70	-5.43	-5.37	-5.63	-5.59	0.47
hsa-miR-192-4373108	-1.65	-0.82	-1.04	-0.86	-0.86	-0.94	-1.20	-0.44	-0.20	-0.43	-1.45	-0.39	-0.93	-0.02	-0.87	-0.57	-0.63	-0.13	-0.18	-2.83	-1.04	-0.46	-1.82	-0.13	-1.11	-1.55	-1.50	-0.83	-1.36	0.62	-0.91	hsa-miR-192-4373108	-0.63	-1.18	-1.05	-0.82	-0.54	-1.21	-1.24	-1.51	-1.07	-1.40	-1.11	-0.63	-0.68	-0.88	-1.39	-3.16	0.61
hsa-miR-193a-4373107	-0.30	-0.94	-0.76	-1.51	-0.48	-0.93	-0.62	-1.11	-1.43	-1.48	-1.79	-0.97	-0.73	0.27	-0.97	-0.89	0.29	-0.31	-1.55	-1.06	-1.11	-2.02	-0.66	-0.47	-0.74	-2.25	-2.41	-2.09	-1.28	0.67	-1.04	hsa-miR-193a-4373107	-0.43	-0.71	-1.46	0.18	0.27	-0.03	0.85	-1.33	-1.65	-2.30	-3.18	-1.94	-2.10	-1.65	-2.09	-3.06	1.20
hsa-miR-193b-4373185	2.27	-0.85	-0.63	0.03	0.98	-0.43	-0.91	-0.17	-0.19	-0.39	-0.98	0.25	-1.39	-1.01	-1.27	-0.07	-0.24	-1.08	1.82	0.63	-0.19	0.09	0.55	1.33	-0.30	-0.96	0.34	0.50	0.82	0.91	-0.05	hsa-miR-193b-4373185	0.17	-0.17	0.27	-18.93	0.58	0.16	-0.35	-0.58	-0.84	-1.21	-0.47	-0.39	-0.83	0.17	-0.88	-0.81	4.67
hsa-miR-194-4373106	-0.05	0.64	0.25	-0.44	0.39	0.37	0.50	0.88	0.88	0.37	0.13	0.64	-0.62	0.70	-0.22	0.57	0.21	0.96	0.32	-0.40	0.48	1.43	-0.48	0.99	0.20	-0.37	-0.12	0.55	0.00	0.51	0.30	hsa-miR-194-4373106	0.37	0.15	0.47	0.10	0.63	0.09	0.01	0.43	0.11	-0.08	0.25	0.75	0.79	0.25	0.15	-1.22	0.46
hsa-miR-195-4373105	-5.58	-5.95	-5.41	-4.73	-5.42	-5.14	-5.44	-4.83	-5.70	-5.62	-5.93	-6.21	-4.64	-4.80	-3.76	-6.28	-6.89	-6.44	-4.48	-6.55	-5.40	-6.50	-5.64	-5.18	-5.33	-4.04	-5.96	-6.24	-4.38	0.78	-5.46	hsa-miR-195-4373105	-4.96	-5.36	-4.43	-4.95	-5.03	-4.93	-4.94	-5.85	-4.24	-5.45	-5.17	-5.48	-5.49	-4.80	-5.44	-5.69	0.44
hsa-miR-196b-4373103	6.72	6.61	7.37	5.74	6.49	5.74	6.92	5.32	6.77	8.86	6.21	5.95	7.59	8.04	7.95	6.85	6.35	7.72	6.55	5.75	7.21	5.98	5.61	7.65	6.66	7.03	6.83	5.91	5.28	0.88	6.68	hsa-miR-196b-4373103	8.63	6.92	6.34	6.02	5.53	6.46	6.44	4.81	6.07	4.48	4.15	6.61	5.42	5.52	5.73	3.14	1.26
hsa-miR-197-4373102	-4.25	-4.93	-4.07	-4.73	-3.52	-4.57	-4.46	-4.31	-5.03	-4.25	-5.19	-4.35	-4.78	-4.24	-4.41	-4.40	-3.15	-4.80	-1.44	-5.17	-4.46	-5.28	-4.19	-3.13	-3.83	-4.65	-3.87	-3.85	-3.44	0.78	-4.23	hsa-miR-197-4373102	-3.50	-4.73	-4.12	-3.80	-3.92	-4.12	-3.23	-4.86	-4.82	-4.34	-3.96	-3.46	-3.41	-3.52	-3.61	-3.55	0.53
hsa-miR-199a-4373272	-1.83	0.44	3.05	1.40	1.06	1.53	0.82	0.15	-0.10	0.03	0.42	0.00	0.42	0.24	0.21	-1.20	-0.97	-0.25	-0.04	3.38	0.64	-0.31	0.91	-0.14	0.65	0.89	0.90	-0.59	-0.73	1.09	0.38	hsa-miR-199a-4373272	1.71	1.59	1.18	1.65	1.78	1.80	1.47	1.65	1.92	0.55	1.78	1.23	1.34	1.97	1.72		0.36
hsa-miR-199a-4378068	-5.94	-4.77	-2.73	-2.86	-3.83	-3.55	-3.86	-5.08	-5.54	-5.23	-4.80	-4.89	-4.52	-4.45	-4.52	-6.25	-5.59	-5.41	-5.29	-2.97	-4.51	-5.13	-4.18	-4.57	-4.29	-4.37	-3.88	-5.48	-5.48	0.89	-4.62	hsa-miR-199a-4378068	-3.86	-4.06	-3.98	-4.21	-4.50	-3.08	-4.03	-4.41	-4.27	-4.66	-4.05	-4.06	-3.91	-3.44	-4.10		0.39
hsa-miR-199b-4373100	-1.80	0.09	2.28	0.96	0.70	1.52	1.13	-0.08	-0.89	-0.27	0.01	-0.16	0.07	-0.03	0.56	-1.91	-1.09	-1.31	-0.32	1.87	0.79	-0.66	0.58	-0.05	0.18	0.74	0.70	-0.48	-0.75	1.00	0.08	hsa-miR-199b-4373100	1.28	0.74	1.10	1.84	1.20	1.45	0.60	1.56	2.28	0.48	1.92	0.65	1.64	1.95	0.39		0.60
hsa-miR-19a-4373099	-2.35	-1.12	-1.46	-2.03	-2.59	-1.90	-1.52	-1.75	-0.66	-1.67	0.00	-0.68	-1.44	-1.14	-1.25	-0.36	-0.76	-1.61	-2.14	-3.13	-2.11	-1.58	-1.91	-2.98	-2.48	-1.72	-2.23	-1.02	-2.17	0.75	-1.65	hsa-miR-19a-4373099	-1.98	-2.22	-1.90	-2.14	-2.50	-2.12	-2.87	-1.86	-3.21	-2.52	-3.52	-1.72	-2.00	-2.42	-2.94	-2.68	0.52
hsa-miR-19b-4373098	-6.77	-5.18	-5.83	-5.96	-5.70	-6.38	-5.68	-5.78	-4.70	-5.59	-4.05	-4.48	-5.71	-5.61	-5.99	-4.25	-4.85	-5.10	-6.61	-6.85	-5.48	-5.50	-5.37	-6.33	-5.87	-5.97	-6.51	-5.62	-5.70	0.70	-5.64	hsa-miR-19b-4373098	-6.57	-5.97	-6.17	-6.33	-6.64	-5.82	-6.25	-5.86	-7.08	-6.47	-7.50	-5.91	-6.99	-6.43	-7.08	-7.33	0.54
hsa-miR-200a-4378069	5.44	5.87	6.55	6.61	5.64	6.24	5.41	6.91	6.08	5.65	5.75	5.32	7.21	9.11	6.46	5.24	5.48	4.62	3.63	5.11	6.08	6.15	6.28	6.11	5.00		5.81	5.18	5.71	0.96	5.88	hsa-miR-200a-4378069	5.55	5.98	5.91	5.83	5.08	6.28	5.05	5.74	6.32	6.68	4.65	7.24	6.41	6.05	3.94	1.76	1.29
hsa-miR-200c-4373096	1.78	2.57	3.23	2.98	2.61	2.59	3.71	2.98	3.19	3.06	4.06	4.25	3.06	2.45	3.12	5.08	-2.61	2.88	2.80	1.80	3.05	2.75	2.79	1.30	2.48	3.22	2.18	2.98	2.02	1.27	2.70	hsa-miR-200c-4373096	2.63	0.60	3.56	2.75	2.23	2.01	1.81	2.87	2.61	1.75	0.50	2.16	2.42	2.92	0.82	-1.23	1.20
hsa-miR-203-4373095	0.88	1.89	2.73	1.96	3.42	3.29	2.93	2.17	2.31	2.12	1.62	2.58	1.24	2.34	1.89	3.75	1.63	4.20	2.74	-0.08	2.38	1.38	1.68	1.80	1.40	2.63	2.21	2.42	1.33	0.88	2.17	hsa-miR-203-4373095	2.20	3.30	2.40	1.91	2.79	1.84	1.97	1.64	1.72	1.01	2.85	1.45	2.13	2.12	2.83	0.43	0.73
hsa-miR-204-4373094	-3.19	-0.06	-0.05	-1.54	-2.40	0.37	-1.45	0.56	0.91	1.64	-0.68	-0.53	0.00	-0.44	0.59	-0.79	-2.06	1.23	-0.89	-2.06	-0.19	-1.15	-0.93	-0.84	-0.51	-0.55	-2.02	-0.86	-0.86	1.10	-0.65	hsa-miR-204-4373094	0.60	2.07	1.93	2.47	2.92	1.89	1.43	0.80	3.14	1.08	2.29	0.25	0.48	-0.43	1.54	-2.43	1.40
hsa-miR-206-4373092	14.29	7.56	7.35	6.05	7.79	2.08	9.64	11.97	13.96	7.04	7.59	5.83	9.31	10.29	7.94	8.44	8.92	8.97	3.23	4.32	7.28	6.74	6.23		7.86	4.01	4.93	6.56	4.83	2.86	7.54	hsa-miR-206-4373092	14.16	5.18	7.68	13.33	7.23	6.93	5.92	7.13	12.11	3.68	4.58	6.66	4.44	5.93	6.07	4.76	3.19
hsa-miR-208-4373091	3.02	1.27	2.21	1.59	3.54	2.72	3.08	2.63	3.38	3.05	1.69	3.16	3.38	5.39	2.80	2.81	5.16	3.11	2.05	3.24	2.24	2.14	4.13	1.89	1.90	2.13	2.36	2.70	1.44	0.98	2.77	hsa-miR-208-4373091	2.65	1.80	1.28	1.33	2.27	3.18	3.90	3.49	2.98	3.02	3.05	4.33	4.72	3.78	3.34	3.44	0.99
hsa-miR-20a-4373286	-4.99	-3.29	-4.80	-4.83	-4.60	-4.51	-4.77	-4.93	-3.81	-5.59	-3.63	-3.45	-4.64	-4.20	-4.42	-3.17	-3.80	-4.02	-4.60	-4.69	-4.58	-1.61	-4.47	-4.82	-5.20	-4.89	-4.65	-4.30	-4.14	0.77	-4.32	hsa-miR-20a-4373286	-4.55	-4.47	-3.99	-4.77	-5.77	-5.36	-5.48	-5.36	-5.86	-5.39	-5.91	-4.88	-5.69	-5.46	-5.79	-5.95	0.59
hsa-miR-20b-4373263	-0.33	2.36	0.71	0.20	0.68	0.46	0.89	0.54	1.50	0.62	1.31	1.82	1.14	0.74	-1.73	3.61	0.68	1.47	-0.17	-0.66	-0.87	3.10	-0.52	-0.06	0.51	0.93	-0.73	0.88	0.43	1.15	0.67	hsa-miR-20b-4373263	-0.42	0.52	0.09	0.89	0.16	0.76	0.24	0.89	1.41	-0.31	-0.98	1.35	-0.29	0.74	0.34	-0.56	0.69
hsa-miR-210-4373089	-3.55	-3.09	-3.25	-3.75	-3.75	-3.19	-3.04	-2.27	-2.55	-3.07	-2.46	-3.29	-2.75	-2.89	-3.65	-1.69	-2.65	-2.31	-4.19	-5.15	-2.72	-2.67	-4.38	-4.23	-2.61	-3.56	-4.54	-5.24	-3.80	0.86	-3.32	hsa-miR-210-4373089	-2.86	-2.97	-2.73	-2.59	-2.48	-2.73	-1.92	-2.28	-3.04	-3.06	-3.08	-2.65	-3.21	-3.47	-2.96	-3.67	0.43
hsa-miR-213-4373086	3.66	1.68	3.29	2.34	2.84	1.85	1.78	2.79	2.16	2.27	1.33	2.37	1.82	1.84	1.53	1.87	2.15	0.79	2.17	2.83	2.21	2.74	2.15	2.57	1.43	1.84	2.36	2.14	2.41	0.59	2.18	hsa-miR-213-4373086	2.45	2.39	2.52	1.87	2.25	2.56	2.74	1.68	2.84	2.07	2.92	3.35	2.18	3.35	3.49	2.45	0.53
hsa-miR-21-4373090	-3.76	-1.59	-3.26	-3.22	-5.02	-3.74	-3.60	-3.25	-3.72	-3.44	-2.50	-3.06	-4.27	-4.31	-4.51	-5.98	-5.71	-4.80		-1.94	-2.42		-4.82	-6.21	-3.94	-3.66	-3.04	-5.11	-6.00	1.22	-3.96	hsa-miR-21-4373090	-3.00	-3.53	-3.45	-5.46	-6.73	-5.77	-5.46	-2.78	-4.93	-2.18	-3.55	-3.34	-2.09	-3.57	-2.39	-3.64	1.39
hsa-miR-214-4373085	-3.79	-4.59	-3.97	-4.09	-4.64	-4.35	-4.50	-4.66	-4.74	-4.78	-5.00	-4.99	-4.33	-5.25	-4.70	-5.00	-5.16	-4.81	-3.94	-4.86	-4.56	-4.48	-3.58	-5.17	-3.65	-3.43	-4.29	-5.85	-5.26	0.57	-4.57	hsa-miR-214-4373085	-3.56	-4.51	-3.95	-4.49	-4.32	-3.85	-3.73	-4.72	-4.33	-4.50	-4.46	-3.94	-4.91	-3.60	-4.32	-4.19	0.40
hsa-miR-215-4373084	5.00	7.52	6.27	6.96	5.49	7.32	6.94	6.73	0.11	6.44	6.82	7.23	6.61	6.03	7.98	7.22	6.20	6.00	5.64	5.55	6.16	5.92	5.37	5.41	5.75	6.82	5.65	5.90	4.15	1.41	6.04	hsa-miR-215-4373084	7.95	6.73	7.53	7.80	5.07	6.31	4.55	6.96	6.37	6.94	5.84	6.07	7.61	8.12	5.78	2.85	1.40
hsa-miR-216-4373083	8.91	3.15	6.91	4.85	3.37	7.56	3.88	6.67	5.11	5.82	4.62	4.86	5.64	5.91	5.04	2.31	2.60	6.72		6.23	5.81	5.23	5.59	3.02	4.45	3.70	3.05	2.63	2.97	1.67	4.88	hsa-miR-216-4373083	7.57	8.43	15.18	9.92	7.26	9.06	7.86	7.68	13.84	4.85	13.41	6.09	8.50	7.36	7.82	4.69	3.03
hsa-miR-218-4373081	-4.11		-3.68	-3.25	-3.52		-2.12		-4.73	-6.67	-4.27	-2.13	-3.83	-3.43	-2.32	-2.84	-2.50	-2.76	-5.15	-5.03	-2.87	-3.83	-4.42	-3.53	-4.65	-3.17	-3.79	-3.38	-2.47	1.07	-3.63	hsa-miR-218-4373081	-6.22	-2.83	-4.53	-3.16		-2.94	-2.28	-2.11	-2.42	-1.36	-1.81	-0.81	-2.15	-2.28	-2.20	-3.00	1.30
hsa-miR-219-4373080	6.40	6.14	9.19	7.97	8.82	7.80	7.43	7.32	7.36	7.03	6.13	8.62	7.16	7.81	7.97	6.82	9.56	7.15	7.01		7.54	6.38	7.00	9.06	6.66	7.23	8.80	6.41	8.90	0.99	7.56	hsa-miR-219-4373080	7.28	7.05	5.88	6.89	7.02	8.21	9.07	8.75	7.12	13.58	9.46	7.62	7.96	9.17	7.93	13.72	2.21
hsa-miR-221-4373077	-1.19	-3.66	-4.81	-3.17	-3.61	-5.53	-4.36	-4.43	-3.05	-3.37	-2.61	-3.73	-4.01	-4.57	-4.45	-0.96	-1.65	-3.77	-2.71	-3.74	-3.32	0.75	-3.41	-2.86	-4.47	-3.88	-2.76	-2.78	-0.69	1.37	-3.20	hsa-miR-221-4373077	-4.54	-6.10	-5.21	-6.45	-6.15	-5.83	-5.98	-5.41	-6.04	-3.34	-5.12	-4.62	-4.19	-5.10	-3.84	-4.72	0.91
hsa-miR-222-4373076	-5.30	-5.92	-6.37	-5.85	-5.63	-6.28	-7.12	-5.79	-4.67	-4.72	-5.00	-6.55	-4.68	-5.65	-3.85	-3.25	-4.36	-4.50	-3.94	-7.46	-6.09	-4.25	-6.10	-4.15	-5.60	-5.99	-6.01	-5.27	-4.70	1.01	-5.35	hsa-miR-222-4373076	-5.44	-6.26	-6.03	-5.94	-6.46	-6.11	-5.15	-6.83	-7.10	-5.43	-6.97	-6.39	-6.27	-6.64	-6.35	-6.37	0.55
hsa-miR-223-4373075	-6.00	-3.76	-5.04	-4.16	-5.15	-6.03	-4.29	-4.87	-3.77	-4.81	-3.71	-3.69	-4.50	-4.37	-4.17	-3.39	-4.03	-3.83	-5.60	-5.87	-5.43	-5.26	-4.70	-7.23	-5.31	-5.26	-5.95	-5.74	-5.06	0.92	-4.86	hsa-miR-223-4373075	-4.58	-4.99	-5.21	-6.46	-7.53	-7.22	-6.73	-5.81	-7.38	-5.50	-7.09	-6.42	-5.82	-7.58	-5.58	-6.91	0.96
hsa-miR-22-4373079	-2.78	-4.08	-4.10	-3.33	-3.23	-4.71	-4.21	-3.27	-4.47	-4.34	-4.15	-4.44	-3.79	-3.02	-3.43	-4.78	-4.29	-5.09	-4.80	-3.90	-4.05	-4.34	-3.51	-3.02	-4.64	-3.84	-4.05	-3.99	-3.18	0.61	-3.96	hsa-miR-22-4373079	-3.87	-4.35	-4.89	-4.74	-4.56	-4.34	-4.86	-4.60	-4.11	-4.48	-5.06	-4.26	-5.28	-4.67	-4.39	-5.81	0.47
hsa-miR-224-4373187	0.35	-1.83	-0.34	0.00	-0.64	0.24	-0.41	-0.31	-0.51	-0.39	-0.55	0.56	-0.97	-0.34	-0.66	-0.41	-0.90	-0.54	-0.41	-0.54	-0.27	-0.02	-1.37	-0.80	-0.80	-0.41	-0.43	-0.90	-0.39	0.48	-0.48	hsa-miR-224-4373187	-1.05	-0.42	-0.35	-0.72	0.04	-1.73	-0.61	-1.04	-0.76	-0.29	1.34	0.96	0.97	-0.01	0.95	-0.05	0.86
hsa-miR-23a-4373074	1.32	-1.98	-0.95	-0.40	-0.55	-0.71	-2.00	-0.49	-2.06	-1.50	-1.83	-1.71	-1.32	-1.13	-0.68	-2.32	-3.09	-2.89	-0.04	0.67	-1.31	-1.07	-0.76	-0.72	-1.87	-0.73	-0.92	-1.67	-0.63	0.95	-1.15	hsa-miR-23a-4373074	-0.86	-1.13	-0.40	-1.74	-1.69	-1.56	-1.48	-1.03	-0.69	-1.35	-0.62	-1.21	-1.76	-1.09	-1.29	-1.59	0.42
hsa-miR-23b-4373073	-0.86	-4.56	-3.62	-3.48	-2.85	-4.03	-4.53	-3.83	-3.82	-3.54	-4.79	-4.13	-5.41	-4.93	-4.80	-4.82	-4.74	-6.09	-2.04	-1.82	-3.00	-2.70	-3.37	-2.64	-4.77	-4.29	-3.53	-4.57	-3.64	1.14	-3.84	hsa-miR-23b-4373073	-3.61	-3.92	-2.97	-4.64	-4.53	-4.86	-4.44	-4.29	-4.70	-4.90	-3.94	-4.55	-4.45	-4.93	-4.22	-4.18	0.52
hsa-miR-24-4373072	-10.58	-8.98	-9.67	-9.37	-9.56	-9.83	-8.40	-9.58	-8.91	-9.56	-8.63	-7.95	-9.64	-9.05	-8.64	-7.82	-8.91	-9.21	-9.34	-11.20	-9.10	-9.83	-9.31	-9.81	-9.61	-9.30	-9.83	-9.43	-9.49	0.69	-9.33	hsa-miR-24-4373072	-9.81	-9.46	-8.97	-9.69	-10.02	-9.64	-9.62	-8.84	-9.33	-9.78	-9.41	-8.80	-9.03	-9.61	-8.69	-9.96	0.43
hsa-miR-25-4373071	-2.92	-2.14	-0.78	-1.10	-1.10	-1.61	-1.90	-2.48	-3.30	-2.44	-2.60	-2.44	-3.11	-2.81	-2.61	-3.50	-3.07	-3.45	-1.00	0.04	-2.26	-2.42	-1.74	-1.62	-2.06	-2.06	-0.90	-2.11	-1.46	0.87	-2.10	hsa-miR-25-4373071	-1.41	-2.09	-2.33	-2.19	-2.61	-2.28	-2.27	-2.75	-2.08	-2.66	-2.50	-1.90	-2.05	-1.51	-2.05	13.72	3.99
hsa-miR-26a-4373070	-8.72	-8.54	-8.97	-9.42	-9.30	-9.30	-9.43	-8.71	-8.05	-9.05	-8.22	-9.13	-8.75	-8.61	-9.02	-8.07	-9.72	-8.95	-8.30	-9.73	-8.73	-7.44	-8.94	-8.50	-9.53	-8.82	-9.73	-9.19	-9.23	0.55	-8.90	hsa-miR-26a-4373070	-9.40	-9.45	-8.93	-9.32	-9.76	-9.47	-9.83	-8.87	-9.10	-8.94	-9.14	-9.01	-9.54	-9.68	-9.48	-10.20	0.37
hsa-miR-26b-4373069	-6.61	-6.60	-6.41	-7.36	-7.16	-6.89	-6.92	-6.34	-5.91	-6.69	-6.37	-7.00	-6.28	-6.51	-6.72	-5.42	-7.07	-6.28	-5.52	-7.16	-6.54	-4.60	-7.09	-6.59	-7.17	-6.79	-6.74	-7.01	-6.33	0.60	-6.55	hsa-miR-26b-4373069	-6.86	-7.00	-6.41	-6.74	-7.11	-7.04	-7.15	-6.79	-7.08	-6.74	-7.09	-7.07	-6.65	-6.83	-7.10	-7.45	0.25
hsa-miR-27a-4373287	-4.22	-5.95	-5.50	-6.83	-6.23	-5.49	-6.48	-5.36	-5.87	-6.61	-5.66	-6.33	-6.92	-6.12	-6.63	-5.93	-7.45	-6.33	-7.23	-5.16	-4.39	-2.88	-6.07	-5.71	-6.71	-6.52	-6.74	-6.74	-6.09	0.96	-6.01	hsa-miR-27a-4373287	-5.83	-5.44	-6.59	-6.89	-6.88	-6.84	-6.42	-5.16	-5.68	-5.82	-5.41	-5.59	-6.24	-5.44	-5.93	-6.82	0.60
hsa-miR-27b-4373068	-1.23	-4.03	-4.47	-4.85	-4.76	-4.70	-5.81	-4.22	-4.38	-4.98	-4.73	-5.16	-6.54	-5.82	-6.19	-4.82	-6.58	-5.93	-4.52	-2.79	-2.52		-4.60	-4.18	-6.06	-5.55	-4.81	-5.31	-4.78	1.18	-4.80	hsa-miR-27b-4373068	-4.97	-4.78	-6.27	-6.40	-6.66	-6.27	-6.18	-4.63	-4.82	-4.81	-4.78	-5.05	-5.52	-5.45	-5.37	-5.83	0.69
hsa-miR-28-4373067	-4.05	-4.94	-5.17	-4.81	-4.29	-5.52	-4.32	-6.03	-6.19	-5.65	-5.44	-5.08	-5.22	-6.38	-5.26	-4.38	-4.55	-5.00	-4.56	-4.84	-5.06	-5.03	-5.05	-5.29	-5.06	-5.04	-4.46	-4.72	-4.09	0.58	-5.02	hsa-miR-28-4373067	-4.17	-5.12	-4.45	-4.90	-5.41	-5.26	-4.64	-5.63	-4.58	-5.71	-5.68	-5.08	-5.33	-5.11	-4.96	-5.34	0.45
hsa-miR-296-4373066	1.20	-0.01	-0.87	-1.14	-0.83	-0.36	-0.91	-0.14	0.42	0.04	0.14	-0.13	-0.87	-1.00	-1.43	0.50	-0.94	0.01	0.69	0.19	-0.19	2.89	-0.16	-1.42	-0.29	-0.89	-1.17	-0.58	-0.06	0.89	-0.25	hsa-miR-296-4373066	-0.63	-0.69	0.35	-0.33	-0.58	-0.65	-0.65	0.46	-0.76	0.56	0.82	-0.80	-0.64	0.00	-0.79	0.25	0.56
hsa-miR-299-5p-4373188	1.30	2.17	1.99	2.38	1.26	3.71	2.51	2.45	2.78	2.25	2.68	2.42	3.10	2.92	2.05	2.74	1.70	2.98	0.83	1.61	3.35	2.19	2.05	1.06	2.19	3.01	2.44	1.62	1.06	0.72	2.23	hsa-miR-299-5p-4373188	2.57	2.04	2.93	2.33	2.73	2.56	2.58	1.99	2.92	1.99	3.21	2.32	2.99	3.39	2.00	3.43	0.49
hsa-miR-29a-4373065	-4.59	-7.06	-5.76	-5.48	-5.18	-6.04	-6.32	-5.75	-7.15	-6.54	-6.78	-6.26	-5.92	-5.36	-4.87	-6.96	-6.54	-6.57	-4.30	-5.75	-6.15	-6.18	-5.25	-4.78	-6.64	-6.95	-5.59	-6.08	-4.79	0.79	-5.92	hsa-miR-29a-4373065	-6.09	-6.01	-5.89	-6.15	-6.21	-6.04	-5.41	-6.04	-5.26	-5.66	-5.96	-5.92	-6.20	-6.20	-5.95	-6.95	0.37
hsa-miR-29c-4373289	-3.34	-6.13	-5.26	-4.62	-4.58	-5.33	-6.11	-5.44	-5.94	-5.36	-6.14	-5.13	-5.32	-4.56	-4.22	-6.34	-5.41	-6.07	-2.92	-4.69	-5.18	-5.35	-5.18	-3.73	-5.80	-2.95	-4.53	-4.90	-3.66	0.95	-4.97	hsa-miR-29c-4373289	-5.23	-5.46	-5.62	-6.13	-5.72	-5.80	-4.48	-5.17	-4.58	-4.82	-5.48	-5.02	-5.20	-5.57	-5.59	-6.21	0.50
hsa-miR-301-4373064	-2.03	-1.46	-2.37	-2.12	-2.45	-1.94	-1.70	-2.34	-1.14	-2.07	-0.69	-0.97	-1.91	-1.99	-1.37	-0.54	-1.32	-2.26	-2.94	-1.89	-1.53	-0.37	-2.12	-3.01	-2.36	-2.48	-1.95	-2.45	-2.19	0.66	-1.86	hsa-miR-301-4373064	-1.94	-2.69	-1.59	-2.05	-2.05	-1.80	-0.60	-1.44	-2.66	-1.51	-2.35	-1.35	-1.13	-1.69	-1.60	-1.58	0.54
hsa-miR-302a-4378070	3.86	0.71	1.10	2.02	3.32	1.58	0.15	1.40	0.22	1.33	1.29	1.20	0.49	0.73	0.82	1.72	1.42	0.56	3.43	3.73	2.09	2.38	2.15	3.14	0.90	5.96	2.63	2.48	4.29	1.38	1.97	hsa-miR-302a-4378070	1.64	2.05	1.91	0.53	1.33	1.84	1.08	1.34	2.26	1.42	1.43	1.22	0.87	1.36	0.94	1.72	0.46
hsa-miR-302b-4378071	-0.82	-0.85	-1.86	-1.23	0.11	-1.22	-1.09	-0.22	-1.16	-0.81	-1.43	-1.61	-1.04	-0.21	0.10	0.84	-0.11	-0.85	3.48	-1.23	-0.87	-1.00	-0.32	-0.06	-0.70	0.29	0.01	0.47	1.67	1.08	-0.40	hsa-miR-302b-4378071	-1.29	-0.77	-0.97	-0.59	-0.25	0.31	-0.25	-1.61	-0.12	-0.07	-0.92	-1.16	-0.73	-1.19	-1.19	0.85	0.66
hsa-miR-302c-4378072	1.54	0.57	-0.05	0.96	1.82	0.72	-0.41	-0.15	-0.81	0.20	-0.10	0.00	0.44	0.57	0.56	1.76	1.13	0.42	2.58	0.91	0.76	0.65	1.73	2.21	0.63	2.29	0.52	1.36	1.90	0.85	0.85	hsa-miR-302c-4378072	0.88	1.46	0.01	0.13	0.66	2.49	1.11	0.31	1.28	1.08	0.83	0.98	0.30	0.35	0.33	0.90	0.62
hsa-miR-302d-4373063	0.87	1.55	-0.10	0.06	1.26	0.24	-0.73	1.26	1.56	0.83	1.51	0.38	0.36	0.91	0.30	3.99	1.12	1.75	1.83	0.00	1.37	2.15	0.72	1.77	0.00	1.15	-0.06	1.57	1.20	0.92	0.99	hsa-miR-302d-4373063	-0.03	1.33	-0.71	-0.46	0.14	0.83	0.12	0.47	0.06	0.44	-0.29	-0.76	-0.95	-0.46	-0.13	-0.27	0.61
hsa-miR-30a-3p-4373062	-4.98	-4.76	-4.62	-4.26	-4.70	-5.17	-4.68	-3.58	-3.00	-3.21	-4.82	-3.87	-4.68	-4.54	-4.75	-3.65	-4.47	-4.29	-2.16	-6.19	-4.56	-4.88	-3.80	-3.41	-4.50	-4.47	-5.40	-4.04	-4.12	0.79	-4.33	hsa-miR-30a-3p-4373062	-4.62	-5.11	-4.53	-4.27	-3.78	-4.18	-4.39	-4.88	-5.12	-5.32	-5.09	-4.85	-4.69	-5.12	-4.77	-5.13	0.43
hsa-miR-30a-5p-4373061	-7.04	-8.10	-8.21	-7.74	-7.60	-8.41	-8.25	-7.60	-7.50	-7.56	-8.41	-7.30	-8.99	-8.28	-8.46	-7.49	-8.17	-8.06	-6.57	-8.40	-7.10	-6.71	-7.40	-6.70	-8.27	-8.14	-8.68	-7.44	-7.60	0.62	-7.80	hsa-miR-30a-5p-4373061	-8.17	-8.52	-8.04	-8.35	-7.85	-8.24	-8.54	-8.50	-8.71	-8.92	-8.68	-7.96	-8.18	-8.43	-8.47	-9.17	0.35
hsa-miR-30b-4373290	-8.09	-8.13	-7.66	-8.01	-8.25	-7.73	-7.49	-6.72	-6.33	-6.35	-7.59	-6.63	-8.01	-7.33	-7.48	-6.70	-7.16	-7.19	-5.29	-9.45	-8.11	-8.64	-7.58	-6.85	-7.65	-7.79	-7.56	-6.52	-6.65	0.83	-7.41	hsa-miR-30b-4373290	-7.55	-7.80	-7.41	-7.52	-7.11	-7.29	-7.41	-7.61	-7.91	-8.11	-7.31	-7.63	-7.47	-7.58	-8.00	-6.88	0.32
hsa-miR-30c-4373060	-9.08	-9.33	-9.40	-8.82	-8.55	-9.27	-8.87	-8.63	-8.34	-8.18	-9.57	-8.56	-9.15	-8.69	-9.10	-7.81	-8.43	-8.23	-6.84	-10.30	-9.19	-9.17	-8.67	-7.75	-9.30	-8.84	-9.61	-7.97	-8.42	0.68	-8.76	hsa-miR-30c-4373060	-9.42	-9.84	-8.78	-9.04	-8.15	-9.19	-9.05	-9.71	-9.53	-9.56	-9.25	-8.94	-8.58	-8.95	-9.22	-8.64	0.45
hsa-miR-30d-4373059	-5.93	-6.92	-7.42	-6.78	-6.43	-7.72	-6.78	-6.67	-6.42	-6.44	-7.49	-6.39	-7.07	-6.82	-7.05	-6.05	-6.81	-6.45	-5.01	-7.46	-6.05	-5.28	-6.05	-5.51	-7.34	-7.08	-7.41	-6.09	-6.53	0.68	-6.60	hsa-miR-30d-4373059	-7.32	-7.44	-6.84	-6.98	-7.06	-6.88	-7.49	-7.14	-7.14	-7.46	-7.16	-6.84	-7.00	-6.83	-6.98	-7.99	0.31
hsa-miR-30e-3p-4373057	-4.77	-5.35	-5.65	-4.54	-4.95	-6.01	-4.72	-5.20	-7.28		-5.73	-4.79	-5.73	-5.38	-5.96	-3.84	-5.16	-4.88	-2.29	-6.37	-4.78	-4.88	-4.07	-3.50	-6.18	-5.15	-5.54	-5.01	-4.87	0.95	-5.09	hsa-miR-30e-3p-4373057	-6.12	-6.19	-6.01	-5.21	-4.66	-4.97	-5.17	-5.82	-5.84	-6.36	-5.93	-5.70	-5.21	-5.60	-6.03	-5.58	0.48
hsa-miR-30e-5p-4373058	-4.44	-5.04	-2.81	-3.26	-3.01	-4.42	-4.87	-5.09	-4.90	-4.51	-5.36	-4.88	-5.63	-4.44	-4.85	-5.48	-3.85	-5.37	-2.69	-2.36	-4.34	-4.75	-3.74	-2.74	-4.80	-4.81	-3.00	-3.70	-2.50	1.00	-4.20	hsa-miR-30e-5p-4373058	-4.32	-4.52	-4.95	-5.09	-5.20	-4.73	-4.53	-4.43	-4.44	-3.90	-4.27	-3.92	-3.45	-4.06	-4.26		0.47
hsa-miR-31-4373190	0.60	4.65	4.41	4.62	2.44	2.90	5.65	3.10	4.98	4.52	3.73	3.69	0.27	3.83	2.71	3.90	3.62	1.93	0.33	1.78	3.26	0.88	3.00	0.37	2.64	3.39	2.57	2.41	1.10	1.49	2.87	hsa-miR-31-4373190	3.73	4.42	4.07	3.15	3.31	5.33	2.58	2.01	1.34	3.81	3.56	3.32	2.66	3.66	1.49	2.24	1.07
hsa-miR-320-4373055	-4.83	-4.32	-3.76	-4.19	-3.49	-4.27	-3.29	-3.99	-4.24	-4.13	-5.08	-4.81	-4.06	-4.30	-3.75	-4.61	-3.57	-3.89	-4.33	-5.33	-4.14	-5.28	-4.80	-3.83	-3.66	-4.61	-5.19	-4.94	-4.87	0.56	-4.33	hsa-miR-320-4373055	-3.41	-3.62	-3.67	-3.71	-3.44	-3.94	-3.63	-5.07	-5.29	-5.18	-5.09	-4.59	-4.48	-4.36	-4.08	-5.43	0.72
hsa-miR-323-4373054	2.99	6.50	7.85	6.75	5.52	8.30	8.04	8.14	6.68	6.61	6.58	5.47	6.47	6.30	4.93	5.38	6.61	5.55	5.18	7.78	8.37	5.94	6.21	5.15	6.64	6.89	8.99	7.10	6.88	1.27	6.55	hsa-miR-323-4373054	5.86	6.46	7.59	5.55	5.13	6.73	6.97	5.76	6.56	9.17	9.85	9.86	8.45	8.98	7.86	13.72	2.20
hsa-miR-32-4373056	0.28	-0.89	0.42	-0.19	-0.18	-0.28	-0.50	-0.19	0.54	0.00	-1.03	-0.57	-0.23	1.01	0.05	-0.51	1.27	-0.04	0.18	-0.56	0.09	-0.77	0.20	0.90	-0.84	-0.65	0.41	0.11	0.49	0.58	-0.05	hsa-miR-32-4373056	-0.20	-0.65	-0.09	-0.53	0.02	0.47	-0.26	0.30	0.16	0.95	0.29	1.15	1.41	0.80	0.61	0.37	0.59
hsa-miR-324-3p-4373053	-1.38	-1.48	-0.90	-1.51	-1.58	-1.29	-1.40	-0.65	-0.64	-0.84	-0.53	-1.27	-1.28	-1.44	-1.55	0.15	-1.65	-0.70	-0.65	-2.18	-1.29	-1.00	-1.28	-1.69	-1.03	-1.84	-2.11	-1.44	-1.39	0.50	-1.24	hsa-miR-324-3p-4373053	-1.19	-0.87	-0.80	-0.96	-1.20	-0.99	-1.14	-0.61	-1.18	-1.62	-1.70	-1.26	-2.02	-1.41	-1.41	-2.07	0.41
hsa-miR-324-5p-4373052	2.16	0.51	-0.77	-0.49	-0.19	-0.75	-1.30	-0.30	-0.13	-1.14	-0.56	-1.60	-1.33	-1.42	-1.76	-0.26	-1.83	-1.24	-0.85	1.04	1.13		-0.09	-0.63	-1.18	-1.33	-0.65	-0.72	-0.72	0.92	-0.59	hsa-miR-324-5p-4373052	-0.80	-0.10	-1.46	-0.92	-2.13	-1.13	-1.23	0.17	-0.06	0.20	-0.39	-0.14	-0.91	-0.05	-0.25	-0.85	0.66
hsa-miR-325-4373051	5.22	3.90	3.44	3.94	4.68	3.73	4.59	3.42	2.85	3.79	4.12	3.45	3.61	1.65	4.07	4.02	4.04	3.28	5.07	4.49	4.76	5.80	3.52	2.75	3.66	2.95	4.48	3.57	4.14	0.83	3.90	hsa-miR-325-4373051	4.55	3.98	3.74	3.71	3.08	4.03	4.11	3.08	3.15	3.20	3.21	3.10	2.55	3.65	3.52	3.05	0.52
hsa-miR-326-4373050	3.68	2.36	3.05	2.18	2.70	2.53	2.42	1.37	1.29	1.71	2.68	2.88	2.87	0.83	3.06	3.37	2.85	2.42	3.15	2.93	2.36	3.06	1.85	1.64	1.61	2.40	3.25	1.98	3.40	0.71	2.48	hsa-miR-326-4373050	3.81	2.98	3.38	2.48	1.94	2.06	2.41	1.85	2.92	1.69	2.03	1.82	1.45	2.30	2.21	1.91	0.65
hsa-miR-328-4373049	-2.70	-4.20	-3.85	-3.97	-3.05	-3.84	-4.20	-3.73	-3.87	-3.73	-4.27	-2.81	-3.88	-4.29	-3.88	-3.44	-3.27	-3.97	-0.18	-4.13	-3.66	-4.77	-3.10	-2.37	-2.80	-4.29	-3.16	-3.16	-2.43	0.88	-3.48	hsa-miR-328-4373049	-3.12	-3.73	-2.27	-2.58	-2.48	-2.26	-2.79	-3.49	-3.66	-3.49	-2.63	-2.71	-3.07	-2.65	-3.53	-2.79	0.50
hsa-miR-330-4373047	2.25	3.01	3.59	3.28	2.96	3.11	3.84	3.67	3.84	3.70	3.11	3.77	4.06	3.66	2.28	4.59	3.19	3.60	2.42	2.35	3.80	2.71	2.69	2.76	3.19	2.77	1.75	2.95	2.22	0.66	3.14	hsa-miR-330-4373047	3.49	2.73	3.41	3.65	5.08	3.72	3.39	3.82	3.63	2.37	3.95	3.56	3.94	3.63	3.48	3.01	0.59
hsa-miR-331-4373046	-5.84	-5.43	-4.96	-5.54	-4.68	-5.23	-4.86	-5.36	-5.18	-5.43	-5.80	-5.16	-5.70	-5.14	-5.46	-5.22	-4.14	-5.83	-4.30	-6.48	-5.15	-5.89	-5.20	-4.16	-4.86	-5.06	-5.83	-4.82	-4.93	0.54	-5.23	hsa-miR-331-4373046	-4.84	-5.47	-4.82	-4.58	-4.15	-4.65	-3.95	-5.49	-5.34	-5.48	-5.10	-5.13	-4.71	-4.98	-5.46	-4.05	0.52
hsa-miR-335-4373045	1.01	0.99	0.89	0.96	0.65	0.85	0.68	2.09	2.54	1.72	0.22	1.36	0.62	1.84	0.76	0.43	0.42	1.06	-0.27	0.02	0.74	0.58	0.01	0.57	0.00	0.94	0.29	-0.02	1.02	0.65	0.79	hsa-miR-335-4373045	0.00	0.31	0.97	0.25	1.54	1.03	-0.51	0.22	0.47	-0.55	0.55	-0.28	0.00	1.40	0.07	0.71	0.62
hsa-miR-337-4373044	11.41	7.54	6.94	7.51	7.00	5.91	7.72	5.86	5.51	5.75	6.31	7.83	7.23	5.67	10.29	8.22	8.02	7.41	6.63	7.98	7.80	8.50	6.63	6.86	6.34	6.92	8.43	6.88	8.57	1.32	7.37	hsa-miR-337-4373044	9.63	7.22	8.32	6.20	7.41	7.69	7.22	7.35	8.30	6.30	6.89	7.14	6.69	7.98	6.64	7.73	0.87
hsa-miR-338-4373043	4.36	4.42	5.71	5.27	6.02	5.07	4.08	4.54	3.62	4.23	4.07	4.06	3.76	3.24	3.43	3.82	4.19	3.57	4.16	8.85	4.72	6.10	5.94	5.88	3.69	4.57	5.09	5.61	4.88	1.16	4.72	hsa-miR-338-4373043	4.69	3.87	3.19	2.10	2.33	3.87	5.60	3.50	3.21	3.43	2.69	3.59	5.50	4.56	3.41		1.03
hsa-miR-339-4373042	4.92	2.39	3.91	3.51	3.78	2.95	2.52	2.97	2.45	2.44	2.49	2.81	1.93	1.82	2.62	1.87	2.65	2.50	2.24	4.27	3.42	3.97	3.27	3.74	2.41	2.37	3.05	2.27	2.86	0.76	2.91	hsa-miR-339-4373042	4.19	3.64	3.48	2.88	2.98	2.83	2.43	3.21	3.25	2.40	2.20	2.74	2.59	2.70	2.41	2.62	0.53
hsa-miR-340-4373041	-0.43	-0.81	-0.31	-0.59	0.40	-0.51	-0.19	-0.57	0.18	-0.06	-1.02	-0.30	-0.54	-0.09	-0.40	0.00	0.75	-0.61	0.78	-1.23	-0.61	-0.72	0.37	0.59	-0.76	-0.23	0.34	0.19	-0.10	0.52	-0.22	hsa-miR-340-4373041	-0.57	-0.95	-0.12	-0.58	-0.06	-0.06	0.04	-1.11	-0.91	-0.82	-0.28	-0.31	-0.24	-0.15	-0.92	1.53	0.63
hsa-miR-342-4373040	-3.78	-3.77	-3.21	-3.72	-3.44	-3.06	-3.08	-3.16	-2.63	-2.72	-4.03	-3.29	-3.60	-3.06	-3.52	-3.29	-2.91	-3.50	-2.67	-4.17	-3.70	-4.16	-3.27	-3.43	-3.40	-3.20	-3.24	-3.99	-3.88	0.42	-3.41	hsa-miR-342-4373040	-2.78	-3.79	-3.06	-3.38	-3.10	-3.04	-3.18	-4.21	-4.02	-4.28	-3.86	-3.32	-3.12	-3.00	-3.74	-2.80	0.49
hsa-miR-345-4373039	-1.74	-0.59	-1.39	-1.60	-1.77	-1.79	-1.25	-1.55	-1.54	-2.39	-0.23	-0.52	-2.03	-1.89	-1.40	-0.57	-1.34	-1.36	-0.84	-2.36	-0.81	-0.43	-1.62	-1.90	-1.68	-1.48	-1.73	-1.83	-0.96	0.57	-1.40	hsa-miR-345-4373039	-1.72	-2.38	-0.98	-2.45	-2.24	-2.60	-2.30	-1.47	-2.20	-0.73	-1.52	-1.18	-1.37	-1.66	-1.27	-1.78	0.57
hsa-miR-34a-4373278	2.70	3.20	2.37	1.72	1.25	2.37	1.56	0.89	1.80	1.33	3.09	3.38	0.42	0.73	0.92	1.19	0.65	1.15	-0.36	3.91	3.55	4.98	2.27	0.76	0.61	0.35	1.77	1.11	1.92	1.23	1.78	hsa-miR-34a-4373278	2.85	2.32	2.59	1.42	0.91	1.15	0.52	3.73	2.49	2.72	2.03	2.73	2.61	1.91	2.96	1.23	0.88
hsa-miR-34b-4373037	6.66	6.02	6.44	5.52	5.14	6.37	8.50	4.92	5.40	5.84	6.42	8.32	5.58	4.93	6.34	6.04	6.04	5.61	3.87	6.40	5.95	7.41	4.57	3.52	6.23	5.35	6.42	3.36	4.89	1.18	5.80	hsa-miR-34b-4373037	7.33	6.85	7.34	6.17	6.03	6.60	6.22	6.48	8.43	6.98	5.38	8.07	8.40	6.19	6.85	5.86	0.90
hsa-miR-34c-4373036	6.18	5.77	5.99	5.82	5.12	7.90	7.34	5.80	8.37	4.94	7.86	7.87	4.96	6.69	5.28	6.83	6.54	4.57	3.12	7.98	5.17	6.28	4.12	3.25	7.16	5.36	5.75	3.59	5.10	1.43	5.89	hsa-miR-34c-4373036	6.92	5.89	12.05	4.92	5.99	6.91	6.15	7.42	8.62	4.50	6.58	7.12	9.63	7.41	6.88	7.72	1.81
hsa-miR-361-4373035	1.11	-1.71	-0.49	-1.12	0.19	-0.64	-1.88	-1.14	-1.34	-1.43	-2.00	-1.05	-2.36	-1.76	-1.10	-1.59	-1.31	-1.75	0.00	0.63	-0.37	0.04	-0.68	0.05	-2.00	-1.28	-0.51	-0.78	-0.22	0.85	-0.91	hsa-miR-361-4373035	-0.27	-1.00	-0.26		-1.18	-1.83	-1.51	-1.37	-0.39	-1.19	-0.77	-0.83	-1.44	-0.73	-0.86	-0.99	0.46
hsa-miR-362-4378092	-0.51	0.67	0.36	0.71	0.67	0.02	1.35	2.04	1.22	1.58	0.37	0.62	1.55	1.09	1.06	0.98	0.41	1.07	2.49	-0.57	0.89	0.51	0.44	0.95	2.05		0.95	0.98	1.34	0.69	0.90	hsa-miR-362-4378092	0.68	0.83	0.86	0.01	1.32	1.40	1.34	0.00	0.69	0.63	-0.17	0.71	0.80	0.63	0.92	0.65	0.46
hsa-miR-365-4373194	-4.18	-5.45	-5.44	-5.08	-4.55	-4.74	-5.43	-5.30	-5.15	-5.45	-5.67	-4.87	-5.90	-4.70	-4.98	-4.97	-4.42	-5.23	-3.47	-4.96	-4.56	-4.86	-5.23	-4.21	-5.02	-5.45	-4.08	-4.00	-3.87	0.59	-4.87	hsa-miR-365-4373194	-4.94	-5.27	-4.30	-6.11	-4.95	-4.82	-4.54	-5.60	-5.61	-6.11	-4.98	-5.51	-5.25	-4.71	-5.57	-5.02	0.52
hsa-miR-367-4373034	5.02	3.20	1.32	0.73	2.86	1.41	0.19	2.34	3.12	1.39	2.51	1.43	0.19	0.31	-0.09	3.07	0.84	0.88	3.30	3.47	3.25		2.95	2.65	0.62	1.37	1.52	1.64	1.33	1.26	1.89	hsa-miR-367-4373034	1.36	2.07	0.68	0.22	-0.03	1.39	0.71	2.58	0.95	2.96	1.92	2.03	0.65	1.46	1.57	1.70	0.83
hsa-miR-369-5p-4373195	4.91	5.82	6.63	5.48	4.85	6.95	5.71	6.21	6.29	6.22	6.82	5.01	9.13	7.28	4.90	6.58	3.88	5.83	3.62	5.81	7.88	6.93	5.01	4.51	4.74	6.04	5.20	4.54	4.12	1.24	5.76	hsa-miR-369-5p-4373195	6.31	5.53	4.93	5.34	5.12	5.39	5.07	6.66	5.56	5.18	6.66	4.84	5.63	6.83	5.81	6.55	0.68
hsa-miR-371-4373030	4.91	6.27	5.45	3.86	4.36	4.41	3.88	6.05	5.33	5.29	4.32		4.69	5.17	3.53	6.85	2.99	5.73	9.32	4.14	4.39	6.33	3.74	4.86	6.38	4.92	4.48	5.32	4.52	1.26	5.05	hsa-miR-371-4373030	5.65	5.31	5.93	8.37	6.43	8.30	8.44	6.20	6.02	5.51	8.33	9.12	8.31	7.79	7.15	6.22	1.29
hsa-miR-372-4373029	0.86	3.73	2.96	0.90	0.71	2.50	1.90	2.76	3.11	2.00	2.89	4.73	2.78	1.77	1.21	5.84	1.45	2.97	3.19	1.06	0.56	3.45	1.32	1.45	2.96	1.71	1.29	3.26	1.76	1.24	2.31	hsa-miR-372-4373029	3.04	2.56	1.89	4.91	2.17	6.54	5.71	3.53	4.50	2.28	5.25	6.07	4.03	4.87	4.34	5.06	1.46
hsa-miR-373-4378073	4.01	7.92	6.93	5.89	5.88	6.29	5.22	6.50	4.94	6.22	5.70	7.78	6.21	4.86	4.86	7.45	5.32	5.25	8.85	8.48	4.39	6.56	5.61	6.89	5.74	4.93	6.97	7.30	6.47	1.21	6.19	hsa-miR-373-4378073	7.84	8.43	6.45	6.56	8.17	8.80	9.91	8.09	13.84	5.97	8.55	8.84	7.02	7.23	14.57	13.72	2.71
hsa-miR-374-4373028	-4.02	-4.35	-3.89	-4.38	-3.66	-4.43	-3.99	-4.18	-3.26	-3.87	-4.42	-4.08	-4.28	-3.03	-3.21	-4.00	-3.54	-4.29	-2.91	-4.73	-3.87	-4.62	-3.67	-3.26	-4.69	-3.69	-3.73	-4.15	-4.43	0.49	-3.95	hsa-miR-374-4373028	-4.12	-4.57	-3.47	-4.90	-3.83	-3.62	-4.07	-4.38	-3.81	-3.64	-3.95	-3.65	-3.27	-3.55	-4.01	-4.07	0.43
hsa-miR-376a-4373026	-0.36	1.95	1.77	2.52	0.76	2.20	2.11	2.20	1.82	1.85	2.18	0.93	2.59	2.26	2.07	0.93	0.08	1.55	-1.35	0.89	2.71	1.61	1.30	1.02	1.97	2.29	1.52	1.24	0.31	0.94	1.48	hsa-miR-376a-4373026	1.69	1.73	1.85	1.03	0.67	1.50	2.18	0.61	1.23	2.37	1.16	1.87	2.11	1.96	1.78	1.75	0.52
hsa-miR-376a-4378104	3.20	5.06	5.74	6.34	5.38	7.02	5.16	6.23	6.17	5.15	4.97	5.68	6.64	6.59	5.31	3.81	4.58	4.88	4.55	6.87	6.90	4.53	5.05	4.50	5.89	7.72	7.12	5.52	5.16	1.06	5.58	hsa-miR-376a-4378104	7.60	5.62	6.71	4.92	4.39	5.92	4.45	6.91	6.02	7.34	6.88	6.33	7.29	5.57	7.08	7.22	1.04
hsa-miR-378-4373024	-0.98	-2.06	-3.46	-3.14	-2.94	-3.97	-3.31	-3.55	-3.60	-3.83	-2.04	-2.07	-4.26	-4.43	-4.06	-2.76	-3.44	-4.10	-1.73	-2.53	-2.41	-0.71	-2.78	-2.29	-3.80	-3.49	-2.61	-2.55	-1.18	1.00	-2.90	hsa-miR-378-4373024	-3.84	-3.76	-3.10	-5.04	-4.81	-4.38	-5.27	-3.14	-3.31	-1.98	-2.33	-2.10	-2.74	-2.97	-2.11	-2.82	1.07
hsa-miR-379-4373023	1.01	2.12	2.33	2.28	0.81	2.46	2.09	3.23	2.87	2.53	2.43	2.49	3.23	3.24	2.74	2.48	1.31	2.63	1.74	1.35	2.36	2.23	1.85	0.88	1.70	1.77	2.05	1.37	0.41	0.74	2.07	hsa-miR-379-4373023	2.51	1.87	2.89	1.99	1.91	2.19	1.51	1.67	1.60	1.56	2.32	2.31	1.79	2.12	1.82	2.03	0.37
hsa-miR-380-3p-4373022	7.05	5.12	4.03	4.16	4.60	4.08	3.81	3.11	3.04	2.75	4.15	3.78	3.49	1.44	3.48	6.66	2.84	2.60	3.27		4.01		2.44	2.95	2.40	2.40	4.42	2.96	3.97	1.23	3.67	hsa-miR-380-3p-4373022	4.57	4.88	3.53	1.87	3.12	3.97	3.99	4.23	5.11	3.12	3.23	3.08	2.24	2.99	2.97	3.08	0.90
hsa-miR-381-4373020	7.38	6.26	7.40	8.24	6.48	9.08	7.53	9.72	6.78	7.46	7.31		6.57	11.11	7.14	6.36	5.24	8.78	5.77	7.60	8.34	14.31	7.74	6.99	4.33	6.68	5.35	6.26	5.60	1.96	7.42	hsa-miR-381-4373020	7.73	7.39	6.63	6.03	5.96	6.14	5.72	10.63	7.07	6.96	5.74	5.81	5.95	6.19	7.95	6.37	1.25
hsa-miR-382-4373019	-1.47	0.70	1.61	1.31	-0.03	1.68	1.88	0.83	0.07	0.74	0.66	0.04	1.62	1.67	2.24	-0.08	0.41	0.68	-0.60	0.40	1.92	0.15	0.06	-0.71	1.34	1.35	1.10	0.25	-0.72	0.92	0.66	hsa-miR-382-4373019	1.65	1.48	1.73	0.99	0.94	1.82	1.45	0.59	0.74	0.88	1.47	0.92	1.24	1.58	1.00		0.39
hsa-miR-383-4373018		5.92	7.56	5.44	8.10	6.85	10.38	4.74	6.47	6.27	6.04	8.30	6.57	6.77	7.17	6.68	7.75	6.04	5.94	6.98		8.67	5.90	7.73	5.10	6.27	5.31	6.18	7.57	1.23	6.77	hsa-miR-383-4373018	8.68	6.72	5.79	11.63	4.99	7.28	5.54	5.74	9.52	9.58	13.41	5.39	7.05	6.62	7.31	8.10	2.36
hsa-miR-409-5p-4373197	6.49	5.88	5.97	7.29	5.48	7.21	7.26	6.81	8.08	7.08	6.78	6.84	6.42	7.13	5.27	5.50	4.11	5.98	4.23	7.75	6.60	7.10	4.89	4.66	5.86	6.11	6.20	5.56	4.65	1.04	6.18	hsa-miR-409-5p-4373197	8.50	6.62	6.01	4.19	5.32	6.33	6.00	6.05	5.63	5.26	8.31	6.23	6.89	6.58	6.29	5.47	1.07
hsa-miR-410-4378093	0.25	2.79	2.21	2.70	1.21	3.15	3.12	3.06	2.72	2.55	2.17	2.01	4.22	3.55	3.08	2.80	2.18	2.82	0.08	0.85	3.45	1.17	1.66	0.68	3.15		2.43	2.16	1.53	1.03	2.28	hsa-miR-410-4378093	3.11	2.36	2.75	2.38	2.25	2.95	4.01	2.10	2.43	2.68	2.41	3.11	3.02	3.34	2.76	2.75	0.48
hsa-miR-411-4381013	-1.37	0.91	1.52	1.25	0.23	2.75	2.26	1.40	1.13	0.50	0.96	0.10	2.09	1.91	1.39	0.94	1.74	1.54	-2.11	-0.22	1.66	0.36	0.41	-0.20	1.68	1.94	0.19	0.91	-0.36	1.08	0.88	hsa-miR-411-4381013	1.58	1.21	4.48	1.22	0.81	2.27	1.09	0.25	0.72	0.56	0.55	1.03	0.95	1.68	0.93	1.54	0.98
hsa-miR-422a-4373200	3.02	1.19	2.19	1.63	2.16	1.01	1.15	1.47	2.69	1.82	1.42	1.00	1.46	1.50	2.67	1.99	2.42	1.32	5.74	1.62	1.08	1.63	1.07	3.00	1.17	1.75	1.75	2.10	1.81	0.94	1.89	hsa-miR-422a-4373200	1.53	1.99	2.49	1.08	1.53	1.45	1.24	0.87	0.43	1.42	1.79	1.00	1.02	1.42	1.51	0.71	0.50
hsa-miR-422b-4373016	1.27	-1.31	-1.38	-2.58	-0.90	-2.94	-2.48	-1.68	-1.78	-2.59	-2.31	-2.08	-2.98	-2.94	-2.42	-1.85	-2.12	-2.78	1.46	-0.29	-2.19	-0.16	-2.00	-0.17	-2.72	-2.26	-1.94	-2.27	-0.99	1.17	-1.70	hsa-miR-422b-4373016	-1.93	-1.14	-1.18	5.87	-2.56	-1.68	-2.48	-2.48	-2.89	-2.69	-2.04	-2.19	-2.88	-1.66	-2.32	-2.68	2.09
hsa-miR-423-4373015	0.62	-1.02	-1.16	-1.30	-0.89	-1.07	-1.85	-1.12	-0.82	-1.64	-0.85	-1.27	-2.16	-2.71	-2.33	-0.73	-2.57	-2.21	0.02	-0.30	-0.76	0.84	-0.73	-1.26	-1.55	-1.69	-1.21	-2.15	-0.84	0.85	-1.20	hsa-miR-423-4373015	-0.76	-1.56	-1.23	-1.04	-1.61	-1.42	-1.12	-0.82	-0.80	-0.86	-1.14	-1.49	-1.21	-1.01	-1.15	-1.35	0.27
hsa-miR-424-4373201	0.29	1.80	3.73	1.84	2.69	2.18	1.39	1.58	1.21	1.41	0.89	1.51	1.24	1.79	0.89	0.06	1.19	0.58	2.71	4.05	1.37	1.22	1.32	1.78	1.69	1.73	2.15	1.43	1.87	0.86	1.64	hsa-miR-424-4373201	2.27	1.91	1.94	2.47	1.47	2.22	1.85	1.42	1.58	1.98	2.97	2.74	2.82	3.41	2.16	13.72	2.93
hsa-miR-425-4373202	-1.22	-0.58	0.14	-0.38	-0.01	-0.39	0.11	-0.33	-0.77	-1.21	-1.54	-0.51	-0.32	0.02	-0.21	-0.03	0.28	0.00	-0.34	-2.00	-0.50	-1.37	-0.58	-0.17	-0.33	-0.14	-0.53	-0.38	0.11	0.55	-0.45	hsa-miR-425-4373202	0.26	-0.48	-0.11	0.34	0.70	0.10	0.03	-0.63	-0.26	-0.69	-0.31	-0.23	0.18	0.11	0.24	-0.59	0.40
hsa-miR-425-5p-4380926	-1.23	-0.52	-0.47	0.43	-0.11	0.17	0.46	-0.07	-1.10	-0.68	-0.87	-1.28	-0.48	-0.27	0.00	-0.51	-0.34	-0.53	-0.43	-1.25	-0.53	-0.93	-0.07	-0.38	0.51	0.03	-0.84	-0.17	-0.25	0.50	-0.40	hsa-miR-425-5p-4380926	0.50	-0.31	0.08	0.19	-0.25	0.31	-0.12	-1.18	-0.05	-0.19	-0.91	-0.05	-0.03	-0.21	-0.08	-0.69	0.43
hsa-miR-432-4373280	-0.05	1.41	1.74	0.72	-0.39	2.53	3.15	2.32	2.98	2.83	1.88	1.69	3.16	2.03	2.62	1.87	1.30	2.74	-0.85	0.81	2.43	1.70	1.25	-0.65	1.87	1.70	1.18	0.64	-0.45	1.16	1.52	hsa-miR-432-4373280	2.06	1.97	2.23	-0.79	2.27	2.18	2.71	1.77	1.50	1.37	1.38	1.37	1.90	1.87	1.35	2.03	0.77
hsa-miR-433-4373205	-0.01	1.65	2.11	2.10	0.88	2.18	2.64	2.67	3.39	2.78	1.65	2.07	2.95	2.38	1.64	1.78	1.21	2.21	-0.27	0.83	3.18	1.39	1.64	0.55	2.02	2.27	1.58	1.40	0.31	0.91	1.77	hsa-miR-433-4373205	2.60	2.14	2.35	2.16	2.31	2.37	2.20	2.23	1.82	1.42	2.70	2.58	2.90	2.34	2.42	2.53	0.35
hsa-miR-449-4373207	5.63	8.15	7.12	6.91	7.35	7.42	6.92	6.85	8.08	6.47	9.07	7.94	8.49	9.56	7.19	7.81	6.63	7.20	5.35	6.19	7.54	9.51	6.45	5.76	8.57	7.30	7.40	7.45	6.43	1.06	7.34	hsa-miR-449-4373207	8.95	7.25	6.98	6.40	8.92	7.45	6.41	8.36	8.81	5.45	4.89	6.29	7.07	6.83	7.68	6.00	1.22
hsa-miR-450-4373208	4.06	5.30	7.57	8.52	7.07	5.95	5.56	5.28	5.55	5.19	4.73	5.96	4.93	4.79	4.41	3.56	5.27	3.36	6.26	7.06	6.37	4.62	6.62	6.58	5.27	5.62	7.33	5.61	6.71	1.20	5.69	hsa-miR-450-4373208	6.52	7.41	6.40	6.64	5.66	6.32	6.61	6.40	6.05	5.41	5.86	8.22	6.62	7.39	6.18	13.72	1.93
hsa-miR-451-4373209	0.35	-0.49	0.00	-1.52	-0.94	-0.70	0.78	-1.48	-2.27	-0.10	-0.61	-0.63	-2.59	-2.08	-0.53	1.49	-1.07	-2.27	0.08	1.64	-0.65	-0.62	0.10	0.82	-1.81	-0.28	-0.06	0.00	-0.10	1.07	-0.54	hsa-miR-451-4373209	0.59	-1.62	-2.69	-1.27	-3.16	-0.76	-3.15	-2.08	0.84	-3.03	-4.06	-1.75	-3.32	-2.03	-3.39		1.44
hsa-miR-452-4373281	1.43	0.50	2.98	2.69	2.92	1.77	1.83	2.43	1.03	1.04	0.94	1.56	0.78	1.61	2.15	0.33	2.28	0.84	3.54	1.62	2.39	1.03	1.71	1.87	1.70	1.50	1.12	1.71	1.73	0.77	1.69	hsa-miR-452-4373281	1.31	1.56	1.86	2.92	2.71	0.76	1.99	0.54	1.26	0.37	1.69	2.23	1.26	2.17	3.22		0.85
hsa-miR-452-4378077	-1.45	-2.43	-0.38	-0.28	-0.34	-1.19	-0.99	-0.93	-2.06	-1.94	-1.99	-1.52	-2.26	-1.28	-0.87	-2.57	-1.36	-2.99	-0.09	-0.83	-0.68	-1.84	-2.23	-0.40	-1.01	-1.19	-2.03	-1.34	-1.50	0.75	-1.38	hsa-miR-452-4378077	-2.53	-1.47	-1.76	-0.52	-0.63	-1.48	-1.25	-2.17	-1.57	-1.64	-1.41	-0.77	-1.62	-0.86	-0.19		0.63
hsa-miR-484-4381032	-6.19	-5.79	-4.89	-5.10	-5.03	-4.46	-4.70	-5.40	-6.10	-5.68	-6.59	-6.20	-5.37	-6.04	-5.49	-5.33	-4.24	-4.56	-5.55	-6.59	-5.06	-6.20	-5.16	-4.57	-4.29	-5.51	-5.67	-4.92	-5.30	0.66	-5.38	hsa-miR-484-4381032	-5.17	-4.76	-3.44	-4.87	-4.20	-3.55	-4.21	-6.35	-5.97	-5.50	-5.40	-5.28	-4.00	-4.32	-4.86	-4.27	0.83
hsa-miR-485-3p-4378095	0.34	2.66	3.34	2.70	2.21	3.33	3.35	2.77	2.08	2.19	2.52	1.61	3.25	2.37	2.41	1.53	1.65	2.87	2.56	1.83	3.07	1.53	2.24	0.95	3.17	2.56	2.96	2.01	1.81	0.74	2.34	hsa-miR-485-3p-4378095	3.49	2.79	4.02	3.52	2.57	3.48	4.55	2.10	2.59	2.66	3.54	2.83	4.19	4.15	2.92		0.72
hsa-miR-485-5p-4373212	2.88	4.09	4.05	4.00	3.18	4.88	5.74	5.13	5.94	5.30	4.68	4.44	4.95	4.46	5.09	4.79	3.29	5.13	3.40	3.01	4.40	3.70	4.07	2.29	4.74	4.12	3.88	2.93	2.85	0.93	4.19	hsa-miR-485-5p-4373212	5.19	4.23	4.36	5.51	5.80	5.57	5.55	4.09	4.24	3.94	5.54	4.51	5.21	5.11	4.32	6.63	0.77
hsa-miR-486-4378096	-6.00	-6.12	-4.34	-5.28	-5.00	-5.37	-5.12	-5.72	-6.51	-6.33	-6.54	-6.18	-5.56	-5.89	-5.95	-4.60	-4.43	-6.20	-1.86	-7.09	-5.55	-6.14	-4.89	-3.58	-5.28	-5.38	-6.00	-4.09	-3.25	1.12	-5.32	hsa-miR-486-4378096	-5.01	-6.00	-6.18	-5.17	-5.44	-4.72	-4.81	-6.58	-5.88	-6.63	-6.40	-6.24	-5.07	-5.44	-6.26		0.66
hsa-miR-487b-4378102	-0.67	1.41	1.99	1.59	0.51	4.18	2.33	1.90	1.62	1.12	1.34	1.20	2.62	2.14	1.75	1.62	1.90	1.96	0.61	0.93	2.06	0.89	0.99	0.42	2.25	2.31	2.16	1.50	0.52	0.89	1.56	hsa-miR-487b-4378102	2.35	1.70	3.92	1.98	2.00	3.36	1.70	1.56	2.34	1.23	1.98	1.75	2.19	2.29	2.34	2.75	0.68
hsa-miR-489-4373214	1.62	3.21	2.55	2.70	2.22	3.69	3.14	2.58	3.35	2.98	1.83	3.19	3.06	3.54	2.26	3.39	2.56	3.18	3.04	0.23	3.69	1.69	3.43	3.81	2.56	3.39	1.49	2.88	2.36	0.80	2.75	hsa-miR-489-4373214	2.83	2.61	3.10	3.15	4.04	4.63	3.81	2.23	3.35	2.93	3.97	3.15	3.37	2.77	2.40	3.34	0.64
hsa-miR-490-4373215	-0.06	-0.37	1.18	0.69	1.56	-0.05	0.06	0.50	-0.53	0.05	-0.48	-0.48	-1.08	-1.21	-1.21	-0.92	-0.31	-1.03	2.29	2.93	0.95	-0.12	1.17	1.79	0.52	-0.38	0.76	1.25	0.73	1.06	0.28	hsa-miR-490-4373215	0.20	0.02	-0.29	-0.01	0.22	-0.24	-0.02	-0.54	-1.20	-0.44	-0.53	0.00	-0.43	0.18	-0.24		0.38
hsa-miR-491-4373216	-1.05	-1.64	-1.09	-1.19	-0.03	-1.66	-0.93	-0.89	-1.34	-1.42	-2.01	-1.23	-2.33	-1.38	-1.42	-1.19	-0.02	-1.51	1.07	-2.27	-0.86	-1.06	0.05	0.57	-1.24	-1.54	-0.87	0.25	0.49	0.85	-0.96	hsa-miR-491-4373216	-0.94	-1.60	-0.84	-1.16	-0.48	-0.84	-0.18	-1.76	-0.41	-2.02	-1.22	-0.88	-0.80	-1.13	-0.96	-1.30	0.49
hsa-miR-493-4373218	4.86	7.46	7.78	8.47	6.60	11.69	7.86	7.93	7.62	10.67	7.46	6.62	6.75	7.55	8.54	5.76	6.00	6.74	7.88	8.79	7.69	6.79	6.40	6.41	8.83	7.38	8.54	6.41	5.52	1.44	7.48	hsa-miR-493-4373218	9.47	7.66	9.49	7.94	7.81	9.15	8.19	8.63	8.63	7.37	10.12	7.94	6.88	8.65	8.87	13.72	1.57
hsa-miR-497-4373222	1.54	-1.12	-1.52	-1.66	-1.83	-1.54	-3.34	-1.22	-0.65	-1.36	-0.68	-1.68	-2.08	-2.42	-2.18	-1.71	-3.41	-2.31	-1.95	0.27	-0.76	2.45	-2.30	-1.52	-3.22	-1.89	-1.75	-2.16	-0.99	1.26	-1.48	hsa-miR-497-4373222	-0.94	-1.08	-1.56	-1.94	-2.59	-1.59	-2.03	-0.15	-0.59	-1.52	-0.46	-1.40	-1.62	-0.66	-1.58	-1.53	0.64
hsa-miR-500-4373225	4.45	2.75	3.06	2.61	3.76	2.37	2.99	2.56	2.88	2.43	1.99	3.18	1.90	2.31	2.46	3.30	3.15	2.04	3.43	3.02	2.62	3.37	2.98	3.28	2.68	3.13	3.75	2.91	2.96	0.56	2.91	hsa-miR-500-4373225	3.61	2.75	3.12	2.68	2.83	2.83	2.88	2.27	3.08	2.53	2.57	3.08	3.08	3.82	3.43	2.89	0.40
hsa-miR-501-4373226	2.12	2.65	1.67	0.97	0.39	-0.66	2.16	2.61	2.50	2.32	2.61	1.19	2.01	2.41	1.35	3.25	1.34	2.68	1.86	1.00	1.67	2.66	0.00	0.79	1.34	1.03	1.26	1.06	0.36	0.93	1.61	hsa-miR-501-4373226	1.02	1.61	1.38	1.26	1.16	1.86	3.35	2.28	0.89	-1.14	3.24	2.00	3.13	-0.78	2.44	2.03	1.27
hsa-miR-502-4373227	3.99	3.28	3.82	2.54	3.67	3.28	3.25	3.60	3.25	3.20	2.29	3.19	2.86	3.22	3.02	3.06	3.60	3.15	4.79	2.99	3.03	3.32	2.44	3.59	3.26	3.07	3.54	2.37	3.47	0.51	3.25	hsa-miR-502-4373227	3.73	3.49	4.53	3.58	3.30	3.40	2.90	3.48	4.57	3.02	2.88	3.41	3.06	3.46	3.49	3.19	0.49
hsa-miR-503-4373228	1.85	3.74	6.58	3.83	3.77	4.64	4.56	3.47	3.33	3.21	3.41	3.43	4.49	3.89	3.32	2.95	4.63	3.77	2.68	4.03	3.34	2.66	2.80	3.03	4.17	3.88	4.66	3.69	4.50	0.88	3.73	hsa-miR-503-4373228	4.53	3.81	3.74	4.23	3.62	4.63	4.98	3.83	3.03	3.46	4.13	4.70	4.97	5.26	5.10		0.67
hsa-miR-504-4373229	6.77	6.43	5.80	6.20	6.42	7.43	6.39	8.10	7.26	6.78	7.14	7.90	6.34	6.64	7.96	5.58	5.89	6.00	9.84	7.60	7.06	5.71	5.53	8.73	7.09	7.68	8.04	6.99	8.59	1.04	7.03	hsa-miR-504-4373229	9.43	8.06	8.87	7.63	8.95	6.81	9.14	9.68	9.08	10.19	12.00	8.01	10.31	10.34	9.23	13.72	1.67
hsa-miR-505-4373230	6.37	4.55	7.62	9.28	7.99	9.17	5.23	9.08	8.47	7.10	6.82	6.38	4.54		5.34	4.21	3.42	7.04	7.77		5.76	5.91	10.02	9.20	7.55	7.31	7.36	6.27	6.55	1.70	6.90	hsa-miR-505-4373230	7.83	7.42	7.99	5.90	6.74	6.62	4.97	8.68	9.21	11.34	12.08	11.46	8.35	7.10	9.06	13.72	2.41
hsa-miR-511-4373236	0.43	1.49	1.47	1.73	1.87	1.35	1.86	1.60	2.00	1.57	2.49	1.28	2.08	1.65	1.49	3.11	2.03	1.61	2.53	0.14	1.73	2.04	1.76	1.90	1.07	2.11	1.20	-0.47	0.42	0.73	1.57	hsa-miR-511-4373236	0.81	0.95	0.34	0.03	-0.28	0.92	-0.25	1.93	2.19	-2.39	2.99	-1.49	2.24	1.47	2.22	1.95	1.47
hsa-miR-512-3p-4381034	1.72	3.15	3.14	1.56	1.91	2.41	2.44	1.99	1.91	2.24	0.61	3.39	1.85	3.46	1.91	4.15	3.91	2.93	3.60	1.54	1.28	4.30	2.79	3.85	3.72	2.19	2.30	5.03	3.45	1.05	2.72	hsa-miR-512-3p-4381034	1.62	4.45	2.42	4.12	2.84	4.73	6.15	1.32	1.93	3.13	4.71	3.29	3.58	5.00	3.36	3.51	1.32
hsa-miR-514-4373240	14.29	8.35	5.76	6.88	9.37	6.06	5.60	8.64	9.44	5.95	12.64	10.81	6.02	12.46	6.97	10.46	14.40	7.88	10.06	6.78	14.07		9.76	5.48	4.03	8.48	7.05	5.54	4.40	3.02	8.49	hsa-miR-514-4373240	5.29	6.36	8.40	5.25	3.15	6.45	1.87	13.65	10.15	13.58	3.36	4.43	5.01	5.87	4.28		3.54
hsa-miR-515-3p-4373241	7.43	8.83	7.26	6.82	7.46	5.81	7.37	7.76	8.06	9.29	6.90	9.38	6.18	5.19	5.67	8.40	6.97	6.27	9.74	8.02	6.90		7.17	7.99	7.29	5.54	7.99	0.03	7.79	1.80	7.13	hsa-miR-515-3p-4373241	5.40	8.56	3.73	8.71	6.09	7.18	11.37	7.68	3.60	8.28	13.41	6.41	5.77	12.81	8.35	3.25	3.06
hsa-miR-517a-4373243	3.57	5.89	4.39	3.37	4.45	3.31	4.08	3.98	5.34	3.20	4.35	5.77	5.35	5.18	7.54		5.80	4.30	6.64	4.86	3.77		3.25	5.30	4.53	5.62	5.42	8.30	5.21	1.27	4.92	hsa-miR-517a-4373243	1.98	4.30	3.29	5.86	4.61	7.01	5.90	6.09	4.40	6.10	9.63	3.79	5.58	3.28	5.87	6.85	1.83
hsa-miR-517b-4373244	6.18	7.05	6.49	4.93	5.47	5.54	5.33	5.60	7.07	5.36	6.59	7.48	7.05	8.51	9.36		7.10	7.72	7.92	6.54	3.49		4.92	5.84	6.81	5.46	8.08	10.43	6.83	1.48	6.63	hsa-miR-517b-4373244	4.13	7.12	4.93	7.88	7.10	9.67	7.48	8.22	4.95	6.58	9.71	5.57	7.12	9.39	6.55	7.03	1.67
hsa-miR-517c-4373264	2.17	3.22	2.60	1.05	0.83	1.32	1.55	2.87	3.33	2.16	2.31	3.84	2.58	3.67	1.85	5.77	1.66	2.48	3.81	1.47	0.23	5.89	-1.12	3.48	3.05	1.72	3.47	4.54	2.68	1.50	2.57	hsa-miR-517c-4373264	0.74	3.87	0.27	4.22	3.14	4.54	5.41	3.44	1.42	1.83	5.99	2.91	3.59	5.57	3.86	3.41	1.66
hsa-miR-518a-4373186	5.36	7.04	5.89	3.95	3.92	3.96	4.77	5.79	5.77	6.70	5.14	7.90	4.62	6.54	5.47	8.81	4.59	4.71	7.78	4.43	3.76		4.93	5.96	6.04	4.91	5.88	8.20	5.81	1.35	5.67	hsa-miR-518a-4373186	3.69	6.63	2.43	7.23	5.10	6.99	9.40	6.52	4.68	8.04		6.97	6.47	8.63	6.98	6.76	1.82
hsa-miR-518b-4373246	3.73	3.44	3.64	2.66	1.93	2.10	2.93	3.90	3.16	2.85	2.87	4.48	2.67	3.40	2.29	5.53	2.27	3.02	4.76	2.26	1.75	7.15	1.56	4.34	3.85	2.49	3.25	5.30	3.55	1.24	3.35	hsa-miR-518b-4373246	1.81	3.94	0.73	3.69	2.74	4.37	5.49	3.17	3.53	4.91	7.17	5.59	4.17	5.58	4.35	5.15	1.58
hsa-miR-518c-4373247	4.65	6.04	5.07	3.55	3.25	2.75	4.30	4.86	5.87	5.15	5.21	6.24	4.99	5.73	3.67	9.01	4.37	4.95	6.56	4.57	3.34		3.95	5.78	4.85	4.05	5.26	7.34	5.38	1.32	5.03	hsa-miR-518c-4373247	2.91	5.63	2.70	5.39	3.66	6.16	8.02	6.92	4.69	5.93		5.36	7.15	8.75	6.07	5.31	1.71
hsa-miR-518e-4373265	6.14	7.87	5.35	4.62	4.53	4.35	5.04	5.43	6.64	5.53	5.06	6.01	5.36	8.42	5.19	10.42	5.17	5.82	7.85	6.24	4.47	9.72	4.91	5.85	6.16	5.07	6.18	9.01	6.34	1.59	6.16	hsa-miR-518e-4373265	3.53	6.39	2.78	6.84	5.54	6.89	7.91	5.05	4.07	5.62	6.28	6.39	7.33	8.35	6.22	6.19	1.51
hsa-miR-518f-4378083	5.14	5.40	7.60	5.43	5.33	4.54	5.49	5.55	5.59	5.96	5.01	7.40	5.09	5.81	6.08	6.05	5.51	5.33	9.08	6.61	4.35	8.99	4.52	7.59	7.02	5.52	6.01	9.26	6.74	1.33	6.14	hsa-miR-518f-4378083	5.13	7.98	4.94	15.25	5.36	6.96	12.64	5.71	5.55	7.93	9.40	6.22	7.98	9.62	7.52	13.72	3.17
hsa-miR-519c-4373251	6.02	7.67	7.52	6.72	5.99	5.17	6.70	7.37	6.22	6.99	5.58	7.03	6.18	6.28	6.87	8.34	6.78	7.12	8.13	7.04	4.92	9.21	7.19	7.52	8.51	7.02	7.90	8.18	7.85	1.00	7.04	hsa-miR-519c-4373251	5.28	8.54	4.32	5.11	6.15	8.38	10.49	6.66	5.37	7.54	10.81	7.78	8.68	8.17	13.92	13.72	2.87
hsa-miR-519d-4373266	3.27	4.57	5.33	3.36	4.40	3.03	3.65	4.71	3.64	3.97	2.71	4.92	2.67	4.40	3.12	5.38	3.62	3.78	7.12	3.84	2.85	6.42	3.61	5.65	5.11	3.58	4.58	6.39	4.67	1.16	4.29	hsa-miR-519d-4373266	2.75	5.28	1.75	5.91	4.02	6.95	12.95	3.16	3.19	4.55	10.23	5.20	5.71	9.31	4.97		3.05
hsa-miR-520b-4373252	7.11	7.58	6.43	4.87	5.62	5.92	5.65	6.72	8.81	6.42	5.80		6.38	7.38	5.96	10.51	5.75	6.71	8.92	6.06	6.31	14.31	4.80	7.72	5.33	5.43	7.56	10.80	6.86	2.06	7.06	hsa-miR-520b-4373252	5.36	7.31	3.99	5.45	5.81	8.12	12.54	6.93	5.41	8.13		7.75	6.22	8.12	8.67	7.21	2.01
hsa-miR-520f-4373256	14.29	10.61	7.91	6.08	5.89	5.49	7.72	7.13	5.92	7.23	9.99	14.13	7.14	12.38	5.98	8.65	7.28	7.81	15.87	9.75	14.98	14.31	9.21	14.03	6.42	5.94	8.99	11.36	8.77	3.22	9.35	hsa-miR-520f-4373256	5.95	7.62	4.47	6.54	6.00	7.23	11.79	6.76	5.17	5.05	8.38	6.81	7.54		12.21	6.95	2.20
hsa-miR-520g-4373257	4.30	5.37	5.07	3.56	3.91	4.34	4.21	5.47	5.88	5.18	4.54	5.80	4.26	5.89	5.03	8.51	3.64	5.08	6.54	3.44	3.44	6.80	3.49	5.69	4.52	4.27	4.98	7.28	5.78	1.23	5.04	hsa-miR-520g-4373257	3.08	5.86	2.70	6.18	5.82	6.77	7.67	4.93	2.94	4.54	7.01	4.86	7.48	8.22	6.71	6.12	1.71
hsa-miR-520h-4373258	6.05	5.80	4.74	3.39	4.01	4.04	3.89	6.10	5.34	4.16	5.02	7.16	3.90	5.20	3.64	6.45	3.60	3.99	7.44	5.20	3.56		4.56	5.27	4.76	3.49	5.10	5.94	6.03	1.14	4.92	hsa-miR-520h-4373258	3.41	6.02	2.10	6.29	4.52	5.31	7.48	5.25	4.47	4.95	8.32	5.15	6.70		6.20	6.01	1.55
hsa-miR-532-4380928	-3.08	-2.15	-1.90	-1.24	-1.36	-2.17	-1.67	-2.13	-2.77	-2.48	-3.05	-3.21	-2.83	-2.59	-2.93	-2.24	-2.58	-2.99	-1.91	-2.45	-2.46	-2.65	-2.11	-1.53	-1.41	-1.54	-2.26	-1.77	-1.83	0.56	-2.25	hsa-miR-532-4380928	-1.69	-1.94	-1.73	-2.02	-2.07	-1.34	-1.88	-2.81	-2.24	-2.23	-2.42	-1.97	-1.86	-1.80	-1.52	-2.27	0.36
hsa-miR-542-5p-4378105	1.10	2.54	3.20	2.42	3.52	3.30	3.27	3.24	2.06	2.51	2.23	2.06	3.24	3.04	2.36	2.68	4.00	2.01	2.84	2.81	3.68	2.15	2.65	2.81	2.69	3.39	3.09	4.18	3.67	0.67	2.85	hsa-miR-542-5p-4378105	3.19	3.29	3.94	4.10	4.15	4.14	4.55	2.89	4.02	2.53	4.08	4.14	3.58	4.48	4.26	4.45	0.60
hsa-miR-545-4380918	2.61	2.68	3.51	3.77	3.66	3.81	3.38	3.75	3.16	2.76	2.36	3.08	2.89	3.98	3.32	2.43	4.19	2.72	5.06	3.68	3.22	2.43	3.47	4.28	3.07	3.48	4.69	3.80	4.83	0.72	3.45	hsa-miR-545-4380918	3.68	2.84	3.84	2.78	4.03	4.79	4.77	3.99	3.97	4.92	4.72	4.64	5.43	5.92	4.47	5.01	0.85
hsa-miR-550-4380954	0.42	0.66	0.95	1.24	1.54	0.97	0.90	0.25	-0.31	0.18	-0.12	0.02	0.46	-0.17	0.69	0.06	0.74	0.21	0.62	0.51	0.40	-0.23	0.88	1.47	0.93	0.81	0.52	1.18	1.54	0.52	0.60	hsa-miR-550-4380954	1.06	0.99	0.84	0.75	1.14	0.97	1.46	-0.16	0.60	1.25	0.74	0.91	0.86	1.39	0.98	1.15	0.37
hsa-miR-551b-4380945	5.64	6.80	9.02	6.28	9.91	8.71	6.78	6.47	6.33	6.77	10.09	4.59	7.57	4.30	5.15	5.45	5.69	5.90	7.81	13.23	6.14	6.31	7.16	7.91	7.33	9.67	8.01	6.75	8.62	1.90	7.25	hsa-miR-551b-4380945	7.58	8.72	6.86	7.95	7.06	6.87	7.17	5.60	13.84	13.58	8.52	10.61	14.39	6.28	11.75	6.29	2.94
hsa-miR-564-4380941	7.32	10.54	5.92	8.71	7.66	5.08	7.46	5.37	7.27	5.54	6.65	5.87	6.71	4.75	6.13	6.96	6.65	7.38	7.99	10.53	9.37	10.69	8.93	8.22	5.71	14.39	6.31	7.30	8.26	2.07	7.57	hsa-miR-564-4380941	5.90	6.64	6.09	5.44	5.86	7.16	5.59	6.06	7.82	3.72	4.91	6.72	4.79	6.39	6.76	5.71	0.99
hsa-miR-565-4380942	-1.85	-0.41	-1.09	-1.08	-0.29	-1.60	-0.38	-0.62	-2.02	-1.23	-0.62	-2.28	-1.71	-2.75	-1.96	-1.44	-1.50	-1.52	-0.44	-1.40	-0.54	-1.17	-2.01	-1.93	-0.75	-0.85	-0.76	-0.83	-1.33	0.64	-1.25	hsa-miR-565-4380942	-1.81	-2.76	-2.30	-3.16	-2.24	-0.37	0.49	-4.47	-4.24	1.04	0.39	-2.49	0.33	-0.42	-1.27	1.47	1.85
hsa-miR-572-4381017	5.46	6.76	3.89	6.23	6.76	4.33	5.96	4.15	5.77	4.02	5.22	7.63	4.61	3.81	4.46	6.08	5.48	5.15	6.81	6.78	6.23	7.28	4.86	5.30	4.77	5.54	6.09	6.15	6.85	1.07	5.60	hsa-miR-572-4381017	4.65	6.30	8.12	5.70	6.40	6.68	5.72	5.01	6.66	4.45	3.31	6.03	3.88	6.63	5.60	3.77	1.30
hsa-miR-576-4381021	4.77	4.95	5.98	5.20	5.98	8.16	5.40	5.07	5.27	4.95	5.83	5.10	5.01	3.61	5.06	4.26	6.53	4.98	6.79	8.79	4.74	4.84	5.97	5.47	5.82	5.65	6.47	6.23	6.48	1.07	5.63	hsa-miR-576-4381021	5.78	5.56	6.88	5.39	5.31	6.09	5.37	4.36	5.34	5.50	6.10	6.12	6.70	6.17	6.09	6.54	0.63
hsa-miR-579-4381023	5.36	5.96	8.45	6.81	8.31	8.78	6.16	7.42	6.73	6.38	5.47	6.15	5.00	5.18	5.53	5.50	6.97	6.04	7.78		6.74	7.11	7.84	6.96	6.72	6.24	7.40	6.33	6.27	1.00	6.63	hsa-miR-579-4381023	6.26	7.41	8.23	5.12	6.10	6.67	5.55	7.07	6.78	7.45	6.41	7.00	7.49	6.43	7.38	6.20	0.80
hsa-miR-589-4380953	4.50	4.29	4.57	5.68	5.77	4.61	5.74	5.56	3.54	4.17	3.92	3.41	4.04	3.72	4.60	4.11	5.11	4.07	4.37	4.18	5.98	4.68	5.04	5.52	4.83	4.72	4.02	5.77	3.72	0.75	4.63	hsa-miR-589-4380953	5.00	4.59	5.19	4.65	5.13	5.52	4.79	3.23	4.44	4.82	4.41	5.10	4.38	4.45	6.07	4.75	0.61
hsa-miR-594-4380958	-6.33	-5.67	-5.99	-5.94	-3.92	-5.02	-4.72	-5.81	-6.08	-6.01	-5.87	-6.00	-6.19	-7.29	-6.57	-5.53	-5.65	-6.12	-4.86	-5.29	-5.38	-5.90	-6.37	-5.19	-5.37	-4.72	-3.99	-4.51	-4.66	0.77	-5.55	hsa-miR-594-4380958	-5.36	-5.67	-3.63	-4.80	-5.88	-4.30	-0.43	-7.07	-4.83	2.01	0.92	-0.80	0.73	-0.94	-0.23	2.96	3.19
hsa-miR-597-4380960	2.88	2.69	4.73	5.20	4.81	4.57	3.44	4.36	2.92	4.24	3.25	3.25	2.94	2.67	2.98	2.52	2.77	2.61	3.77	5.74	3.82	3.13	4.09	5.95	3.69	4.94	5.17	4.44	5.17	1.03	3.89	hsa-miR-597-4380960	4.81	4.61	4.57	3.69	4.29	3.94	3.86	4.25	4.27	5.69	5.97	5.97	4.16	5.79	5.30	4.86	0.77
hsa-miR-616-4380992	3.31	3.65	4.21	4.28	4.64	4.59	3.51	3.90	3.62	3.42	2.84	3.38	3.28	3.02	3.78	3.61	4.54	3.84	4.96	4.62	4.22	3.63	3.76	4.53	4.03	4.09	4.30	3.96	5.13	0.57	3.95	hsa-miR-616-4380992	2.90	3.20	5.24	3.48	4.07	4.57	3.68	2.78	3.86	3.79	3.04	4.07	4.10	3.60	4.37	4.13	0.65
hsa-miR-618-4380996	3.46	3.91	3.30	3.76	3.64	3.98	-0.69	2.43	1.35	3.62	3.28	2.30	2.74	3.03	3.91	3.38	6.81	3.94	5.96	3.95	3.89	2.81	3.90	4.23		3.45	4.79	5.10	5.93	1.42	3.65	hsa-miR-618-4380996	3.65	2.84	2.51	2.49	3.81	4.44	0.31	1.54	3.36	4.28	4.42	4.46	4.53	3.95	4.38	5.58	1.32
hsa-miR-627-4380967	5.27	6.27	5.85	5.75	5.58	5.56	2.45	5.58	5.63	5.92	5.60	6.73	6.50	5.37	8.27	6.72	10.19	7.45	7.11	7.20	6.50	5.58	6.04	6.13	3.37	6.49	6.17	5.89	6.12	1.34	6.11	hsa-miR-627-4380967	5.34	5.72	6.50	5.85	6.55	6.62	4.10	5.65	10.09	6.28	7.80	6.01	6.57	8.03	6.96	6.60	1.32
hsa-miR-629-4380969	4.39	4.66	5.89	6.18	5.63	6.09	5.76	5.90	4.08	4.73	4.04	3.96	5.06	4.15	4.61	4.73	5.19	4.30	3.76	4.19	4.97	4.35	5.50	5.00	5.68	5.74	3.57	4.71	4.42	0.75	4.87	hsa-miR-629-4380969	5.81	5.20	5.00	5.61	5.50	5.47	6.01	3.87	4.44	5.61	4.13	5.76	5.20	4.88	5.16	3.54	0.73
hsa-miR-642-4380995	-0.39	0.01	0.69	0.55	1.69	1.39	2.54	-0.13	-0.73	-0.77	0.48	-0.72	-0.15	0.88	0.14	-0.19	0.60	0.46	2.80	-0.17	0.80	-0.98	0.53	0.89	1.49	0.00	0.57	0.59	1.29	0.92	0.49	hsa-miR-642-4380995	0.37	0.31	1.03	0.63	1.60	2.16	0.45	0.38	0.71	0.47	0.48	0.76	0.68	0.72	1.30	0.69	0.50
hsa-miR-650-4381006	2.84	4.36	3.88	5.84	4.45	1.93	7.09	3.95	3.89	2.17	4.10	4.50	3.55	3.98	4.92	3.74	4.96	4.90	1.37	3.64	4.35	4.31	4.31	4.00	2.09	6.82	3.32	3.56	2.99	1.28	3.99	hsa-miR-650-4381006	3.25	2.93	5.21	2.12	1.65	4.27	2.44	1.89	3.50	1.77	0.61	3.25	1.30	3.27	3.14	0.67	1.26
hsa-miR-651-4381007	6.88	6.73	7.59	6.66	8.17	6.92	5.87	8.80	6.98	7.37	6.35	6.06	5.39	5.35	6.09	6.38	5.98	5.43	8.55	8.43	8.15	6.33	7.73	7.52	5.57	8.34	8.75	8.68	10.20	1.26	7.15	hsa-miR-651-4381007	7.76	6.70	6.59	5.61	4.88	6.68	5.40	6.41	8.31	6.51	7.54	6.88	8.35	7.26	7.80	9.92	1.25
hsa-miR-652-4380927	5.47	5.91	6.47	9.31	10.27	5.93	6.04	7.47	4.99	7.17	6.65	6.16	4.22	5.53	4.18	5.70	5.94	4.67	7.72	9.60	6.93	6.62	10.33	11.00	6.69	7.69	6.06	7.97	8.18	1.81	6.93	hsa-miR-652-4380927	7.92	7.51	4.00	5.63	5.14	6.20	5.69	6.17	7.30	8.38	7.80	7.70	8.48	8.48	7.94	13.72	2.16
hsa-miR-654-4381014	4.05	7.21	8.61	6.68	5.04		7.96	6.14	7.31	7.95	7.60	5.61	10.16	12.28	8.30	7.17	7.43	10.80	3.96	7.09	10.19	6.18	6.86	4.49	7.75	7.32	6.60	5.90	4.78	1.99	7.19	hsa-miR-654-4381014	8.49	7.18	8.93	8.71	8.92	12.99	7.77	8.39	13.53	13.58	10.40	7.81	8.89	9.00	10.43	13.72	2.27
hsa-miR-656-4380920	3.43	5.66	5.99	6.87	5.71	8.60	4.90	5.76	5.64	6.12	6.42	5.55	6.43	4.77	4.82	4.68	3.73	4.24	4.79	9.96	6.06	5.41	6.34	5.45	5.26	7.55	7.72	6.80	5.66	1.38	5.87	hsa-miR-656-4380920	7.04	6.63	6.14	4.99	4.49	5.87	5.94	6.27	6.59	6.96	6.52	6.60	6.56	6.70	7.61	6.79	0.76
hsa-miR-660-4380925	-3.63	-2.62	-2.45	-1.92	-1.73	-2.63	-2.33	-2.57	-3.40	-3.15	-3.45	-3.79	-3.08	-2.69	-2.96	-3.01	-2.78	-3.10	-2.62	-2.86	-2.69	-2.96	-2.19	-1.49	-2.27	-2.28	-2.64	-2.15	-2.25	0.54	-2.68	hsa-miR-660-4380925	-2.46	-2.54	-2.14	-2.51	-2.44	-1.83	-2.41	-3.21	-1.97	-2.22	-2.42	-1.70	-1.98	-1.81	-1.67	-2.19	0.40
hsa-miR-7-4373014	5.08	3.05	3.67	3.93	4.15	2.88	3.18	3.28	3.87	3.57	3.55	3.25	3.54	4.15	3.83	3.48	4.35	3.34	3.73	4.07	3.20	3.83	4.11	4.61	2.55	4.58	3.79	3.48	4.03	0.55	3.73	hsa-miR-7-4373014	4.05	3.34	3.49	2.12	2.10	2.40	1.46	1.37	1.70	2.57	2.00	3.90	3.20	3.87	2.98	2.09	0.89
hsa-miR-92-4373013	-5.90	-5.04	-6.36	-6.40	-6.14	-6.49	-5.71	-6.74	-5.88	-6.09	-5.29	-5.15	-6.11	-6.45	-6.12	-5.13	-5.48	-5.54	-3.64	-6.64	-5.66	-4.83	-5.86	-7.04	-6.53	-6.55	-5.74	-6.21	-5.69	0.70	-5.88	hsa-miR-92-4373013	-6.29	-6.28	-4.28	-6.96	-6.99	-6.52	-6.68	-6.69	-6.98	-5.23	-6.06	-5.62	-5.87	-6.05	-6.18	-6.66	0.72
hsa-miR-93-4373012	-3.58	-2.91	-3.79	-4.43	-4.30	-4.42	-4.07	-4.19	-3.83	-4.61	-3.26	-3.12	-4.17	-4.05	-4.01	-3.17	-4.19	-4.59	-4.01	-3.96	-3.55	-0.88	-4.00	-5.20	-4.16	-4.85	-4.56	-4.89	-4.65	0.81	-3.98	hsa-miR-93-4373012	-4.12	-4.15	-2.67	-3.95	-4.86	-4.39	-4.26	-3.96	-4.94	-5.31	-5.65	-3.97	-4.95	-4.00	-4.10	-5.12	0.72
hsa-miR-9-4373285	-1.19	0.99	-0.74	-0.97	-0.40	-0.38	0.00	-0.49	0.39	-0.16	0.96	0.19	0.65	-0.58	0.43	2.79	1.02	0.43	2.60	-1.24	0.05	2.33	0.79	-0.83	0.54	0.00	-0.42	1.41	1.07	1.06	0.32	hsa-miR-9-4373285	-0.77	0.00	0.04	-0.66	-0.72	-0.20	-0.36	0.07	0.00	0.37	0.74	2.85	0.93	-0.62	1.11	0.61	0.92
hsa-miR-9-4378074	1.35	3.48	2.19	2.67	3.03	2.75	2.55	3.74	4.30	3.17	2.47	1.85	3.75	2.63	3.79	5.61	3.52	2.71	5.51	1.02	2.23	4.29	2.95	2.65	4.19		2.95	3.94	5.23	1.13	3.23	hsa-miR-9-4378074	2.31	2.80	2.55	2.30	2.79	3.67	3.18	2.46	3.23	2.93	2.97	4.82	2.69	2.28	3.47	3.46	0.66
hsa-miR-95-4373011	-1.32	-1.40	-1.07	-0.87	-0.85	-1.26	-1.18	-0.03	-0.07	-0.08	-1.71	-0.82	-0.81	-0.09	-0.60	-1.47	-1.25	-0.72	-0.72	-2.28	-0.37	-1.68	-1.23	-0.63	-1.19	-1.60	-2.20	-0.76	-0.97	0.59	-1.01	hsa-miR-95-4373011	-0.93	-1.39	-0.64	-0.67	-0.26	-0.85	-1.54	-1.72	-2.12	-1.28	-1.58	-1.35	-2.16	-1.47	-0.75	-1.84	0.55
hsa-miR-98-4373009	1.01	0.18	0.38	0.63	0.58	0.09	0.44	0.93	0.51	0.41	0.22	0.04	0.48	0.35	1.91	0.55	0.76	0.10	0.22	0.89	0.54	0.00	-0.53	0.36	0.26	0.01	1.19	-0.12	0.30	0.46	0.44	hsa-miR-98-4373009	1.36	1.08	1.19	0.92	0.73	0.63	1.02	0.02	-0.37	0.15	0.53	0.22	-0.17	0.36	0.35	0.78	0.50
hsa-miR-99a-4373008	-5.66	-5.82	-4.75	-4.78	-5.61	-4.76	-5.33	-4.36	-5.40	-5.44	-5.44	-6.04	-4.21	-4.60	-3.74	-5.70	-6.08	-5.36	-4.46	-5.72	-5.15	-5.86	-5.05	-4.78	-5.18	-4.26	-4.74	-4.94	-3.98	0.63	-5.08	hsa-miR-99a-4373008	-4.95	-4.83	-4.11	-4.96	-5.26	-5.17	-4.53	-5.31	-4.01	-4.68	-3.92	-4.39	-4.23	-4.45	-4.15	-4.24	0.46
hsa-miR-99b-4373007	-4.16	-4.02	-4.14	-3.75	-3.77	-3.92	-3.68	-4.17	-5.03	-4.35	-4.60	-4.38	-3.63	-4.06	-3.93	-3.83	-4.38	-4.23	-2.45	-4.80	-4.43	-5.20	-4.25	-4.17	-3.48	-3.57	-4.09	-4.23	-2.88	0.56	-4.05	hsa-miR-99b-4373007	-4.27	-4.09	-3.92	-3.94	-3.26	-3.46	-3.19	-4.51	-3.45	-3.78	-3.22	-3.98	-3.85	-3.48	-3.94	-3.41	0.39
RNU44-4373384	-5.38	-3.31	-3.94	-5.48	-3.80	-4.69	-2.79	-4.78	-3.36	-4.07	-2.89	-2.75	-4.80	-5.72	-4.03	-3.86	-5.55	-4.89	-3.98	-5.48	-4.38	-4.00	-4.52	-4.56	-4.78	-3.90	-5.02	-6.09	-5.32	0.90	-4.42	RNU44-4373384	-4.23	-4.67	-4.32	-4.52	-4.72	-4.76	-4.57	-4.21	-5.19	-3.67	-3.20	-3.88	-2.60	-4.24	-4.74	-2.77	0.74
RNU44-4373384	-5.10	-4.10	-3.97	-5.72	-4.70	-4.01	-3.76	-3.59	-2.93	-4.59	-3.17	-4.55	-4.61	-4.31	-5.74	-4.13	-5.02	-3.43	-3.70	-5.85	-4.77	-3.77	-5.60	-5.77	-4.56	-3.48	-5.41	-5.03	-5.39	0.85	-4.51	RNU44-4373384	-4.56	-4.66	-4.00	-4.80	-5.05	-4.58	-4.67	-3.97	-5.53	-4.62	-3.89	-4.45	-4.70	-4.09	-4.35	-3.22	0.53
RNU44-4373384	-5.77	-3.55	-4.52	-4.81	-4.20	-4.30	-4.04	-4.15	-3.57	-4.01	-4.78	-3.87	-4.77	-5.75	-5.88	-4.00	-5.12	-3.73	-4.12	-5.41	-4.58	-4.41	-4.31	-5.26	-4.68	-3.64	-5.79	-5.05	-5.02	0.70	-4.59	RNU44-4373384	-4.54	-4.65	-3.89	-4.56	-4.47	-4.57	-4.85	-4.89	-5.58	-4.15	-3.66	-4.11	-3.16	-4.29	-4.49	-3.97	0.56
RNU44-4373384	-5.44	-3.43	-4.21	-4.46	-4.12	-4.62	-4.42	-4.73	-4.07	-4.17	-4.65	-4.85	-4.77	-4.49	-5.47	-4.28	-4.16	-4.35	-3.52	-5.59	-5.56	-5.14	-4.82	-4.41	-4.61	-3.58	-4.71	-4.53	-4.29	0.56	-4.53	RNU44-4373384	-4.18	-4.63	-3.59	-4.61	-4.63	-4.55	-4.79	-5.23	-5.32	-4.29	-4.03	-4.35	-3.56	-4.38	-4.02	-3.43	0.55
RNU44-4373384	-5.11	-4.40	-4.94	-5.25	-4.75	-5.18	-5.02	-5.26	-4.82	-5.20	-5.42	-5.34	-5.01	-5.10	-5.86	-4.99	-5.94	-4.65	-4.09	-5.66	-5.43	-5.89	-4.51	-4.64	-4.64	-4.26	-4.75	-4.90	-4.71	0.47	-5.02	RNU44-4373384	-4.74	-4.57	-5.11	-5.07	-5.46	-4.99	-5.24	-5.38	-4.17	-3.42	-3.42	-4.15	-3.47	-4.47	-4.73	-3.56	0.72
RNU44-4373384	-5.79	-4.19	-3.27	-4.91	-3.83	-4.95	-3.75	-5.12	-5.09	-4.94	-5.46	-5.40	-5.26	-5.55	-5.87	-5.29	-4.95	-5.23	-3.36	-5.60	-5.14	-5.96	-4.42	-4.86	-4.08	-3.99	-4.95	-4.95	-5.20	0.72	-4.87	RNU44-4373384	-4.55	-4.57	-3.97	-4.78	-4.63	-4.19	-4.71	-5.53	-6.12	-4.58	-4.58	-4.83	-3.94	-4.35	-4.48		0.56
RNU44-4373384	-6.37	-4.61	-4.29	-4.90	-4.22	-4.13	-3.92	-4.96	-5.07	-4.72	-5.09	-6.00	-5.81	-5.00	-5.77	-5.23	-4.89	-5.04	-4.15	-5.76	-5.07	-5.86	-4.39	-4.94	-4.21	-3.28	-4.98	-4.02	-4.95	0.71	-4.88	RNU44-4373384	-4.16	-4.55	-3.53	-4.98	-4.69	-4.19	-4.53	-5.67	-4.35	-3.50	-3.73	-4.30	-3.69	-3.97	-3.47	-2.56	0.72
RNU44-4373384	-6.37	-4.44	-4.65	-6.18	-4.46	-3.43	-4.48	-5.32	-5.33	-5.18	-5.73	-5.43	-5.11	-4.71	-5.30	-4.35	-3.92	-4.13	-4.50	-5.53	-4.82	-5.56	-4.98	-5.49	-4.44	-3.73	-4.77	-4.12	-5.05	0.70	-4.88	RNU44-4373384	-4.49	-3.51	-3.45	-5.02	-4.17	-2.98	-5.22	-5.77	-4.34	-3.83	-3.80	-4.24	-3.39	-4.08	-3.49	-2.86	0.80
RNU48-4373383	-7.93	-5.15	-6.52	-6.67	-6.87	-6.77	-5.56	-6.64	-5.42	-6.53	-4.93	-5.32	-6.31	-7.23	-6.85	-4.77	-6.37	-5.89	-7.03	-8.48	-6.64	-7.66	-6.40	-8.02	-6.67	-5.46	-7.89	-7.03	-7.55	0.97	-6.57	RNU48-4373383	-6.56	-6.85	-6.10	-6.78	-6.66	-6.47	-6.16	-6.26	-7.21	-7.27	-6.34	-6.78	-6.78	-6.91	-6.82	-5.32	0.48
RNU48-4373383	-7.78	-5.53	-6.39	-7.23	-6.95	-6.85	-6.02	-5.85	-5.34	-6.21	-5.63	-6.71	-5.98	-6.87	-7.52	-4.49	-7.38	-5.71	-7.26	-8.29	-7.18	-7.31	-6.50	-7.12	-6.64	-5.69	-7.88	-7.50	-7.19	0.88	-6.65	RNU48-4373383	-6.65	-6.50	-6.18	-6.87	-6.95	-6.40	-6.10	-6.35	-7.45	-6.96	-6.55	-6.82	-6.29	-6.73	-6.81	-5.69	0.42
RNU48-4373383	-7.97	-5.33	-6.67	-7.02	-6.79	-6.92	-6.34	-6.05	-5.29	-5.72	-6.60	-6.20	-6.44	-7.01	-7.90	-5.52	-6.70	-6.06	-7.21	-8.42	-6.73	-7.65	-6.32	-7.28	-6.53	-5.53	-8.03	-7.05	-7.52	0.83	-6.72	RNU48-4373383	-6.57	-6.45	-6.09	-6.82	-6.15	-6.11	-6.20	-7.02	-7.34	-6.93	-6.28	-7.15	-6.34	-6.79	-7.19	-5.58	0.49
RNU48-4373383	-8.06	-5.76	-6.36	-7.05	-6.35	-7.04	-6.12	-6.59	-6.06	-6.63	-7.14	-6.92	-6.91	-6.84	-7.35	-6.20	-6.26	-6.49	-7.03	-8.57	-7.31	-7.63	-6.37	-6.81	-6.76	-5.59	-7.66	-6.96	-7.41	0.66	-6.84	RNU48-4373383	-6.42	-6.45	-6.25	-6.04	-6.31	-6.28	-5.77	-7.54	-7.18	-6.83	-6.56	-6.97	-6.02	-6.69	-6.99	-5.58	0.52
RNU48-4373383	-8.04	-5.98	-6.61	-6.84	-6.36	-6.67	-5.97	-6.53	-6.87	-6.84	-7.05	-7.17	-6.73	-7.19	-7.90	-6.29	-7.70	-6.70	-6.86	-8.49	-7.09	-7.72	-6.63	-6.75	-6.19	-4.26	-7.59	-7.31	-6.42	0.79	-6.85	RNU48-4373383	-6.01	-6.44	-6.29	-6.91	-6.51	-5.97	-5.64	-7.58	-6.94	-6.51	-6.33	-6.91	-5.80	-6.63	-6.88	-5.66	0.54
RNU48-4373383	-8.00	-6.28	-5.33	-7.10	-6.06	-6.66	-5.83	-7.08	-7.11	-7.10	-7.58	-7.69	-6.89	-7.60	-7.94	-6.70	-6.96	-7.27	-6.50	-8.24	-7.07	-7.64	-6.82	-7.08	-6.08	-5.67	-7.77	-7.22	-7.34	0.72	-6.99	RNU48-4373383	-6.19	-6.29	-6.31	-6.59	-6.42	-5.85	-5.78	-7.89	-7.43	-6.76	-6.87	-7.18	-5.73	-6.88	-6.99		0.62
RNU48-4373383	-8.20	-6.38	-6.51	-6.69	-6.39	-6.60	-5.98	-6.86	-7.35	-7.38	-7.59	-8.36	-7.03	-7.67	-7.90	-6.86	-7.33	-7.54	-7.33	-8.25	-7.19	-7.61	-7.03	-7.03	-6.40	-5.58	-8.07	-7.00	-7.44	0.68	-7.16	RNU48-4373383	-6.10	-6.25	-6.13	-6.78	-6.62	-5.89	-5.84	-8.02	-7.37	-6.75	-6.32	-7.17	-5.91	-6.73	-6.91	-6.05	0.61
RNU48-4373383	-8.16	-5.83	-6.03	-6.84	-6.54	-5.31	-5.72	-7.17	-7.03	-7.12	-7.59	-7.90	-6.71	-7.40	-7.32	-5.97	-6.10	-6.13	-7.06	-8.07	-6.65	-7.51	-6.59	-6.97	-6.11	-5.80	-7.67	-6.81	-7.34	0.76	-6.81	RNU48-4373383	-6.16	-6.06	-5.64	-6.88	-6.28	-4.95	-6.12	-7.82	-7.36	-6.92	-6.67	-6.95	-6.11	-6.78	-6.54	-5.48	0.72
RNU6B-4373381	1.92	2.42	2.63	2.10	2.67	1.37	3.28	2.28	2.55	2.44	2.11	1.98	2.55	2.17	1.98	1.91	2.92	2.69	1.03	1.55	2.04	2.16	2.09	2.01	1.85	2.00	0.22	2.00	2.41	0.58	2.12	RNU6B-4373381	2.05	0.97	0.00	-0.02	1.68	1.79	0.90	1.40	2.16	0.33	1.29	0.44	-0.35	1.08	0.69	0.78	0.75
DDCt	ISCHEMIC HEART FAILURE																															DDCt	CONTROLS
DETECTOR	IHF1	IHF2	IHF3	IHF4	IHF5	IHF6	IHF7	IHF8	IHF9	IHF10	IHF11	IHF12	IHF13	IHF14	IHF15	IHF16	IHF17	IHF18	IHF19	IHF20	IHF21	IHF22	IHF23	IHF24	IHF25	IHF26	IHF27	IHF28	IHF29	0.969957	-9.28804		CTR1	CTR2	CTR3	CTR4	CTR5	CTR6	CTR7	CTR8	CTR9	CTR10	CTR11	CTR12	CTR13	CTR14	CTR15	CTR16	0.64322
hsa-let-7a-4373169	2.05	1.55	0.40	0.96	0.27	1.28	0.93	0.74	0.36	0.94	1.29	1.08	0.03	-0.71	1.21	0.34	-0.28	-0.18	0.12	2.64	1.91	3.07	0.71	-0.40	-0.65	-1.24	0.67	-1.50	0.73	1.06	0.63	hsa-let-7a-4373169	0.95	1.40	1.59	-0.60	-1.06	-0.74	-0.78	0.14	-0.09	-0.35	0.07	-0.20	0.51	-0.28	-0.88	0.29	0.79
hsa-let-7b-4373168	0.99	0.28	0.08	0.31	-0.49	0.29	1.11	0.41	-0.25	0.46	0.57	0.38	0.61	-0.87	1.36	-0.16	-0.26	0.24	0.98	0.79	0.69	2.06	-0.20	-1.46	0.21	-1.61	0.59	-1.66	0.14	0.84	0.19	hsa-let-7b-4373168	0.77	0.79	0.74	0.01	-0.49	0.12	-0.21	-0.15	-0.66	0.90	-0.44	-0.30	0.50	-0.49	-0.21	-0.89	0.57
hsa-let-7c-4373167	1.88	0.63	0.40	0.18	-0.08	0.37	0.62	0.31	0.08	0.52	0.85	0.76	0.56	-0.89	0.92	0.44	-0.04	-0.17	1.63	1.36	1.23	2.28	0.12	-0.56	-0.09	-1.32	0.31	-0.62	0.54	0.79	0.42	hsa-let-7c-4373167	0.42	0.42	1.23	0.07	-0.51	0.04	-0.30	0.18	-0.30	0.16	-0.33	-0.09	0.37	-0.46	-0.50	-0.44	0.47
hsa-let-7d-4373166	2.46	1.80	0.68	0.61	0.69	1.06	0.29	0.13	0.44	-0.07	1.52	1.67	-0.73	-1.17	-0.08	0.24	-0.91	-0.71	0.96	1.80	1.32	3.36	0.60	0.18	-0.05	-0.44	0.38	-0.49	1.09	1.04	0.57	hsa-let-7d-4373166	0.69	0.16	0.79	-1.08	-0.92	-0.88	-1.42	0.44	-0.51	0.77	0.68	0.47	0.75	-0.22	0.27	0.04	0.74
hsa-let-7e-4373165	1.31	1.35	0.39	-0.54	-0.28	1.31	0.43	-0.43	0.41	-0.23	0.35	0.93	0.56	-0.64	1.20	0.21	-0.72	-0.26	0.69	0.95	1.44	2.50	-0.25	-0.83	-0.52	-1.06	0.74	-0.64	0.68	0.86	0.31	hsa-let-7e-4373165	0.00	0.05	2.65	-0.75	-1.47	-1.28	-1.26	-0.58	-0.42	0.80	0.68	-0.02	1.19	0.24	0.04	0.12	1.04
hsa-let-7f-4373164	2.04	-1.20	0.37	0.85	0.72	0.25	-0.36	1.09	0.00	0.67	0.16	-0.06	1.63	1.12	2.60	-0.36	0.18	0.22	1.19	1.27	0.17	-0.93	-0.48	0.75	0.24		0.53	0.13	1.37	0.85	0.50	hsa-let-7f-4373164	0.72	0.81	1.14	0.05	-0.85	-0.32	0.06	0.29	0.16	-0.25	-0.13	-0.63	-0.96	-0.12	-0.46	0.48	0.59
hsa-let-7g-4373163	1.25	0.82	0.37	0.67	0.04	-0.10	0.61	-0.06	0.50	0.21	1.25	1.38	-0.26	0.31	0.30	0.45	0.17	0.00	0.29	1.03	0.88	2.24	-0.25	-0.46	-0.65	-0.54	0.12	0.48	0.78	0.64	0.41	hsa-let-7g-4373163	0.46	0.03	1.11	-0.94	-0.63	-0.57	-1.37	1.05	-0.53	0.75	-0.05	0.52	0.57	-0.33	0.46	-0.53	0.73
hsa-miR-100-4373160	-0.12	-0.55	0.08	0.22	-1.04	-0.15	-0.47	-0.11	0.07	0.44	-0.72	-0.19	-0.55	-0.43	-0.42	-0.50	-1.33	0.14	-0.23	-0.43	0.47	0.03	-0.02	-0.65	-1.03	-0.56	-0.94	-1.17	-1.22	0.49	-0.39	hsa-miR-100-4373160	-0.34	-0.22	0.41	-0.30	0.38	0.10	-0.44	-0.03	-0.05	-0.08	0.70	-0.09	0.15	-0.43	0.05	0.20	0.32
hsa-miR-101-4373159	1.60	-0.58	0.03	-0.10	-0.22	-0.09	-0.53	0.43	0.65	0.24	-0.61	0.24	-0.51	-0.31	0.28	-0.24	-0.32	-0.34	0.52	0.36	0.68	1.78	0.15	0.87	-0.93	-0.73	-0.11	-0.47	0.16	0.64	0.07	hsa-miR-101-4373159	-0.24	-0.56	-0.51	-0.43	-0.30	-0.09	1.35	-0.31	-0.27	0.47	0.75	0.56	0.49	0.01	-0.18	-0.75	0.57
hsa-miR-103-4373158	0.27	0.12	0.21	-0.42	-0.22	0.08	0.28	0.98	0.74	0.17	0.75	-0.21	0.16	0.70	-0.13	1.00	-0.28	0.38	0.19	-0.65	0.29	0.25	-0.49	-0.10	-0.23	-0.34	-0.64	-0.52	-0.04	0.46	0.08	hsa-miR-103-4373158	0.18	0.42	0.35	-0.02	-0.53	0.02	-0.11	0.64	-0.06	0.12	0.52	-0.97	-0.34	0.18	-0.06	-0.34	0.41
hsa-miR-106b-4373155	0.17	-0.13	-0.07	0.36	0.20	-0.23	-0.21	-0.66	-0.86	-0.74	-1.02	-0.50	0.48	0.88	0.91	-0.35	-0.67	-0.28	-0.35	-0.36	-0.70	-0.98	-0.08	-0.27	-0.18		0.57	-0.31	0.73	0.54	-0.17	hsa-miR-106b-4373155	0.10	-0.49	0.10	-0.38	-0.49	-0.11	-0.47	-0.61	0.73	0.91	0.04	0.80	0.28	0.24	-0.10	-0.55	0.50
hsa-miR-107-4373154	-0.08	-0.19	-0.21	0.11	0.09	0.16	0.55	0.02	0.53	-0.39	1.29	1.24	-0.36	-0.27	-0.10	1.52	-0.20	-0.38	1.05	-0.25	0.66	0.38	0.24	-0.01	-0.73	-1.24	-0.39	0.06	1.50	0.66	0.16	hsa-miR-107-4373154	0.37	-0.13	0.57	-0.67	-0.51	-1.03	-1.03	0.58	-0.49	-0.14	0.53	0.54	0.32	-0.16	0.26	1.01	0.62
hsa-miR-10a-4373153	-0.12	2.15	1.79	2.49	-0.54	3.20	3.39	0.70	1.76	1.70	2.13	1.28	1.25	2.52	2.01	1.83	1.89	2.72	-0.03	1.45	2.48	4.34	-0.53	2.34	1.54	1.72	-1.19	1.08	1.91	1.23	1.63	hsa-miR-10a-4373153	-0.88	0.80	1.92	0.81	-0.12	-1.56	-1.39	0.85	0.70	-1.32	1.04	-1.09	1.96	0.62	-1.89	-0.46	1.25
hsa-miR-10b-4373152	-0.48	1.45	1.74	1.76	0.08	1.25	0.35	-0.34	1.19	0.25	1.03	1.32	1.37	0.38	0.43	-1.03	0.24	1.24	-0.62	0.35	-0.01	3.01	-1.25	1.00	0.71	1.72	-1.36	-1.28	1.06	1.06	0.54	hsa-miR-10b-4373152	-1.03	1.20	1.03	0.35	-0.55	-0.99	-1.73	0.36	-0.54	-1.06	1.25	-0.62	1.10	2.06	-1.94	1.11	1.21
hsa-miR-125a-4373149	-0.61	-0.14	0.22	-0.47	-0.26	0.17	0.51	0.61	0.70	0.29	0.89	0.14	0.57	0.05	-0.13	0.91	-0.81	0.52	0.81	-1.54	-0.08	-0.15	-0.37	-0.35	-0.18	-0.59	-0.88	-0.87	-0.66	0.61	-0.06	hsa-miR-125a-4373149	-0.07	0.19	0.13	0.07	-0.21	0.10	0.10	0.25	0.15	-0.26	0.23	-0.05	-0.26	0.21	-0.41	-0.19	0.21
hsa-miR-125b-4373148	1.22	-0.04	-0.09	-0.68	-0.59	-0.30	-1.27	0.19	-0.21	-0.33	0.26	-0.70	-0.83	-0.68	-0.74	-0.13	-1.16	-0.31	0.13	0.13	1.09	3.31	-0.36	-0.38	-0.90	-0.83	-0.69	-0.55	-0.45	0.88	-0.20	hsa-miR-125b-4373148	-0.04	0.46	0.16	-0.20	-0.49	-0.31	-0.59	0.54	0.28	0.41	0.72	-0.05	-0.09	-0.13	-0.15	-0.52	0.39
hsa-miR-126-4373269	0.42	-0.19	-0.07	-0.24	-0.29	-0.66	-0.24	1.25	2.02	1.23	-0.38	0.41	0.67	1.37	1.09	0.96	0.50	0.99	4.24	-0.19	-0.50	1.48	-0.04	1.67	0.00	0.57	1.29	1.47	1.63	1.03	0.71	hsa-miR-126-4373269	-0.28	-0.73	1.09	0.21	0.37	0.12	-0.56	-0.14	-0.48	-0.08	-0.23	0.53	0.29	0.07	0.30	-0.49	0.47
hsa-miR-126-4378064	-0.47	-0.27	-0.50	0.65	0.44	-0.15	-0.26	0.70	-0.01	-0.05	-0.40	-0.52	0.80	1.45	1.44	0.37	-0.26	0.13	2.13	-1.25	-0.17	-0.78	0.08	1.65	0.40		0.39	0.37	1.59	0.81	0.27	hsa-miR-126-4378064	0.04	-0.59	-0.02	0.17	0.06	0.48	-0.03	-0.66	0.48	0.22	-0.15	0.53	0.09	0.03	-0.30	-0.36	0.35
hsa-miR-127-4373147	-1.16	-0.06	-0.17	-0.20	-1.18	0.25	0.33	0.46	1.14	0.60	0.40	0.41	0.82	0.65	-0.61	0.38	-0.87	0.46	-2.19	-0.74	1.16	1.03	-0.42	-1.43	-0.19	0.45	-0.65	-0.49	-2.14	0.90	-0.14	hsa-miR-127-4373147	0.33	-0.37	0.14	-0.26	0.44	0.35	0.08	-0.19	-0.25	-0.82	0.08	-0.21	0.46	0.47	-0.13	-0.10	0.36
hsa-miR-130a-4373145	2.37	-0.20	0.19	1.04	0.56	0.47	-0.48	0.54	-0.59	-0.27	-0.82	-0.83	0.64	1.03	0.86	-1.02	-0.53	-0.60	0.65	1.74	0.56	-0.04	0.66	0.92	0.13		0.00	-0.54	0.30	0.80	0.24	hsa-miR-130a-4373145	0.12	0.02	0.42	-0.05	0.29	0.33	1.10	-0.57	0.09	0.11	-0.37	-0.50	-0.32	0.06	-0.12	-0.61	0.44
hsa-miR-130b-4373144	1.22	-0.49	0.52	0.78	-0.22	0.11	-0.35	1.16	-0.94	-0.04	-0.78	-0.74	0.71	0.75	0.38	-1.03	-1.21	-0.92	-0.84	1.03	0.11	-0.94	0.23	-0.53	0.70		0.02	-0.89	-0.49	0.75	-0.10	hsa-miR-130b-4373144	0.70	0.27	0.44	-0.53	-0.09	0.15	0.33	-0.40	0.23	0.20	-0.09	-0.34	-0.32	-0.32	0.55	-0.78	0.42
hsa-miR-132-4373143	0.41	-0.02	0.36	0.33	-0.15	0.68	0.97	1.53	1.90	1.66	0.13	0.95	0.77	0.21	-0.31	-0.60	-0.44	0.75	1.60	-0.16	-0.35	1.70	-1.08	-0.37	1.25	0.83	0.36	-1.59	-0.69	0.88	0.37	hsa-miR-132-4373143	0.66	-0.21	0.39	0.17	0.11	-0.18	-0.31	-0.70	-1.16	0.49	0.12	0.48	0.12	-0.80	0.56	0.26	0.53
hsa-miR-133a-4373142	3.46	0.26	0.63	1.50	1.40	0.23	-0.04	1.46	1.14	0.65	0.27	1.33	-1.54	-0.36	-1.13	0.53	-0.63	-0.18	3.09	2.35	2.06	4.12	0.90	2.49	-0.17	0.30	0.64	1.75	1.65	1.32	0.97	hsa-miR-133a-4373142	0.07	0.46	0.13	-0.23	0.64	-0.18	-0.39	0.83	-0.22	-0.85	0.69	0.07	0.18	-0.20	-0.46	-0.55	0.48
hsa-miR-133b-4373172	-2.41	0.21	-0.40	-0.61	-0.28	-0.60	1.58	0.03			0.02	0.77	0.28	1.49	0.78	2.31	1.87	1.92	2.51	-3.36	-0.83	-2.27	0.14	1.63		1.45	0.43	3.54	3.33	1.68	0.52	hsa-miR-133b-4373172	-0.97	-1.00	-0.02		1.56	-3.07	-4.88	-0.02	1.42	0.60	0.61	0.89	1.63	1.52	1.42	0.31	1.86
hsa-miR-134-4373141	-1.80	-0.01	-0.32	0.02	-0.41	-0.02	0.15	-0.19	-0.33	-0.69	-0.26	-0.60	0.62	-0.16	0.25	-0.43	4.28	-0.29	-2.27	-1.56	0.29	-1.22	-0.07	-0.88	-0.33	-0.02	-1.22	-1.27	-1.76	1.13	-0.36	hsa-miR-134-4373141	0.49	0.09	0.31	0.26	0.73	0.62	0.79	-0.46	-0.42	-0.91	-0.89	-0.15	0.05	0.52	-0.68	-0.35	0.57
hsa-miR-135a-4373140	2.90	-0.02	0.56	-0.22	-0.59	1.03	1.32	1.47	0.71	1.31	0.62	0.13	-0.32	0.09	-0.21	-1.24	-1.37	0.75	0.28	-0.01	0.89	0.67	0.73	3.05	-0.16	-0.20	1.17	-0.49	-0.87	1.03	0.41	hsa-miR-135a-4373140	-1.62	1.33	-0.27	-0.59	2.55	-1.09	0.18	-0.77	0.24	2.30	-0.69	0.47	-1.19	0.10	-0.59	-0.36	1.18
hsa-miR-135b-4373139	0.69	0.53	0.29	-0.17	-0.26	-0.33	0.28	1.21	1.30	2.48	0.50	-0.32	0.76	0.88	-0.21	-1.11	-1.00	-1.02	-1.28	-0.19	-0.01	-0.28	-3.17	0.70	-1.68	0.21	-0.05	-0.33	-1.11	1.06	-0.09	hsa-miR-135b-4373139	-0.29	0.05	0.32	-0.54	0.51	0.28	0.43	-1.20	-0.43	2.11	-0.21	1.55	-0.77	0.23	-1.06	-0.97	0.90
hsa-miR-137-4373174	-0.27	1.73	1.26	0.23	0.70	0.07	0.07	-0.42	0.35	0.13	1.65	0.54	-0.13	-1.21	0.24	1.01	0.96	0.39	-0.22	-0.94	0.65	2.28	0.40	-0.41	-0.45	1.41	0.95	1.41	0.57	0.82	0.45	hsa-miR-137-4373174	0.27	0.11	1.13	-1.59	-0.89	0.05	-0.85	0.16	-0.79	0.28	-0.31	3.04	0.05	-1.32	0.65	0.00	1.08
hsa-miR-139-4373176	1.03	-0.77	-0.25	-0.10	0.15	0.17	-0.27	-0.78	-0.77	-0.59	-0.62	-0.17	0.66	1.28	1.10	0.06	-0.11	0.08	3.30	-0.12	-0.11	0.46	1.03	1.43	0.01		1.89	0.42	2.24	0.98	0.38	hsa-miR-139-4373176	0.10	0.08	0.28	-1.03	-0.73	-1.08	-0.26	-0.08	0.43	0.52	0.45	0.31	0.18	0.42	-0.16	0.55	0.53
hsa-miR-140-4373138	-1.17	-1.26	-0.45	-0.73	-0.54	-0.61	-0.92	-1.06	-1.52	-0.88	-1.25	-1.10	0.04	-0.77	-0.10	-1.12	-1.48	-0.92	-1.54	-1.93	-1.06	-1.84	-0.12	0.41	-0.73		-1.03	-0.27	0.15	0.59	-0.85	hsa-miR-140-4373138	-0.35	-0.62	-0.70	4.30	0.14	0.27	0.17	-1.02	-0.11	-0.25	-0.38	-0.56	-0.04	0.17	-0.37	-0.65	1.20
hsa-miR-141-4373137	0.31	1.30	0.59	0.28	0.08	0.85	1.17	0.50	1.18	2.12	0.80	0.31	0.68	-0.37	1.69	1.08	1.91	0.25	-0.75	0.08	1.29	1.63	0.74	-0.77	-0.10	-0.51	0.29	0.34	0.53	0.75	0.60	hsa-miR-141-4373137	0.47	0.80	0.81	-0.92	0.01	0.23	0.52	0.40	0.48	1.49	-2.55	1.36	0.91	0.34	-0.42	-3.92	1.42
hsa-miR-142-3p-4373136	0.58	1.32	-0.11	-0.16	-0.35	0.13	0.76	0.23	1.54	0.41	1.86	1.53	-0.35	-0.11	1.25	0.58	0.42	0.43	-2.37	1.78	0.90	3.43	0.85	-1.44	-0.33	-0.61	0.78	-0.50	-0.06	1.10	0.43	hsa-miR-142-3p-4373136	0.36	0.74	0.27	-1.20	-2.12	-0.47	-2.01	0.82	-0.58	1.88	0.17	1.24	1.30	-0.06	-0.29	-0.04	1.12
hsa-miR-142-5p-4373135	0.19	1.66	0.18	-0.27	-1.82	0.18	1.63	0.21	1.67	0.17	1.44	1.21	0.83	0.22	0.05	1.15	0.76	0.80	-3.45	0.11	-0.31	1.03	0.56	-2.37	-0.36	0.03	0.18	-0.89	-0.42	1.16	0.15	hsa-miR-142-5p-4373135	0.58	0.82	-0.06	-1.46	-2.08	-1.64	-1.27	-0.01	-0.51	2.24	0.35	1.69	1.80	-0.22	0.25	-0.49	1.25
hsa-miR-143-4373134	2.46	-1.12	0.19	-0.18	0.52	-0.23	-1.29	-1.22	-1.04	-1.71	-1.19	-0.12	-1.06	-1.51	-0.91	-0.93	-1.05	-1.25	-1.05	1.65	-0.44	-0.06	1.02	0.77	-1.14		0.32	0.30	0.87	1.03	-0.34	hsa-miR-143-4373134	-0.35	-0.62	-0.62	-1.03	-0.79	-0.67	-1.00	-0.37	1.56	0.70	0.83	0.38	0.60	1.11	0.14	0.13	0.80
hsa-miR-1-4373161	1.50	0.06	0.00	-0.12	-0.39	0.22	-0.62	0.09	1.05	0.42	0.90	0.09	-0.11	1.21	0.73	1.77	0.32	0.10	2.83	-0.08	0.69	1.38	0.80	1.62	-1.09	-0.31	0.46	0.75	0.89	0.82	0.52	hsa-miR-1-4373161	-0.10	0.01	1.09	-0.23	-1.01	-0.65	-0.35	0.05	0.11	0.05	0.25	0.51	0.62	0.32	-0.14	-0.55	0.51
hsa-miR-145-4373133	2.42	-1.36	0.16	0.05	0.71	-0.12	-1.08	-0.71	-0.59	-0.54	-1.03	0.17	-0.62	-1.55	-0.62	-0.89	-1.58	-1.68	1.17	1.79	-0.68	0.33	0.75	0.49	-1.10		0.65	-0.07	0.92	1.03	-0.16	hsa-miR-145-4373133	0.18	0.03	0.64	-0.81	-0.92	-0.62	-0.34	0.09	0.20	0.26	0.58	-0.06	-0.01	0.50	-0.16	0.44	0.47
hsa-miR-146a-4373132	-0.98	0.45	0.77	-0.05	-0.10	-0.20	0.63	0.50	1.10	0.40	1.39	0.89	0.52	0.87	0.45	2.02	0.90	0.26	0.04	-1.31	0.30	0.66	-0.24	-0.82	-0.53	0.04	-1.12	0.08	0.33	0.75	0.25	hsa-miR-146a-4373132	0.19	0.10	-0.07	0.20	-0.37	0.82	0.13	0.23	-0.01	-0.78	0.28	0.11	0.24	-0.40	-0.80	0.13	0.41
hsa-miR-146b-4373178	-0.99	1.15	1.85	1.95	1.33	1.86	2.66	1.22	2.30	-0.04	2.44	2.20	2.22	1.77	2.30	0.29	1.88	1.45	-1.32	-0.37	1.19	0.07	0.67	-1.92	0.74	1.79	-0.42	-1.28	-0.41	1.30	0.92	hsa-miR-146b-4373178	1.46	0.82	-0.17	-1.20	-1.06	-2.13	-0.18	-1.07	-1.40	1.16	-0.83	1.34	1.01	0.08	1.83	0.35	1.20
hsa-miR-148a-4373130	0.45	-0.37	-0.13	0.38	0.14	0.34	-0.64	1.17	0.89	0.44	0.29	0.43	-0.83	0.59	-0.41	0.38	-0.82	0.15	-0.26	0.01	0.41	1.85	-0.07	-0.05	-0.85	0.49	0.56	0.50	0.29	0.60	0.18	hsa-miR-148a-4373130	-0.19	0.40	-0.27	-1.19	0.18	-0.43	-0.75	0.32	-0.10	-0.71	0.75	0.36	0.47	0.51	0.40	0.24	0.55
hsa-miR-148b-4373129	2.13	-0.56	-0.20	-0.26	0.09	-0.31	-0.53	1.29	0.94	1.22	-0.09	0.41	-0.63	-0.40	-0.74	0.77	-0.85	-0.05	1.10	0.82	0.37	1.08	1.03	0.47	0.27	0.25	1.43	0.55	0.44	0.75	0.35	hsa-miR-148b-4373129	0.05	-0.25	-0.14	-1.24	-0.46	-0.76	-0.97	-0.37	-0.63	0.42	1.17	1.28	0.50	0.69	-0.42	1.13	0.78
hsa-miR-149-4373128	-0.02	-0.61	0.43	0.82	0.97	-0.77	0.14	0.02	0.59	0.70	-0.15	0.10	-0.09	-0.07	-0.16	0.41	0.59	-0.29	1.91	-0.40	0.71	-1.21	1.03	0.81	-0.06	-0.37	0.01	0.06	0.01	0.63	0.18	hsa-miR-149-4373128	0.20	0.11	0.77	0.21	0.81	0.44	0.78	-0.41	-0.61	-0.67	-0.59	-0.52	0.23	-0.29	-0.68	0.23	0.54
hsa-miR-151-4373179	-0.75	-0.21	0.13	-0.13	0.43	-0.33	0.04	-0.16	0.32	0.20	-0.62	-0.13	-0.17	0.42	-0.23	-0.14	0.53	0.10	-0.41	-1.21	-0.22	-0.93	0.04	1.08	0.05	0.05	-0.59	0.35	0.57	0.48	-0.07	hsa-miR-151-4373179	0.13	0.09	-0.10	-0.19	0.45	0.11	0.60	-0.57	-0.27	-0.38	-0.38	0.16	0.18	0.36	0.20	-0.39	0.34
hsa-miR-152-4373126	-0.22	0.15	0.38	0.88	-0.06	0.23	0.61	0.80	0.62	0.45	0.83	0.08	0.62	1.06	0.09	1.26	-0.24	1.00	-0.86	-1.41	0.59	1.42	0.19	0.09	0.22	0.20	-1.06	0.39	-0.62	0.66	0.27	hsa-miR-152-4373126	0.10	0.43	0.57	0.31	0.63	0.14	0.02	0.52	-0.18	-0.61	-0.68	0.02	-0.19	-0.33	-0.20	-0.57	0.42
hsa-miR-153-4373125	1.86	-1.32	-0.26	-0.03	0.88	-1.23	-1.35	-1.34	0.65	-2.29	0.83	-1.81	-0.48	-0.26	-0.46	-2.70	-2.25	-0.99	-1.44		-0.41	1.06	-0.06	-0.13	-2.47	-1.25	-0.51	-1.64	0.99	1.18	-0.66	hsa-miR-153-4373125	1.66	-1.54	-0.49	-1.47	-1.88	-0.87	-1.98	-0.49	4.46	-0.32	-0.51	1.35	0.23	1.77	-0.11	0.18	1.66
hsa-miR-155-4373124	-1.49	0.95	0.46	-0.74	-0.27	-0.46	0.92	0.22	0.73	0.43	1.72	0.61	1.91	1.15	0.95	0.40	0.25	1.78	0.42	-1.67	0.14	-1.87	-0.70	-2.37	-0.89	0.92	-0.23	-0.68	-1.25	1.11	0.05	hsa-miR-155-4373124	0.63	0.41	2.28	0.09	-0.97	-0.26	-0.22	0.46	-0.58	-0.23	-1.08	-0.14	-0.50	-0.01	0.19	-0.08	0.77
hsa-miR-15a-4373123	-1.02	0.15	1.98	0.40	1.26	-0.29	0.02	0.13	-0.71	-0.43	-0.77	-0.58	0.09	0.40	-0.10	-0.58	0.32	-1.56	1.01	2.93	0.27	-0.70	0.77	1.05	-0.27	-0.08	-0.39	-0.30	0.87	0.92	0.13	hsa-miR-15a-4373123	0.77	0.22	-0.41	0.04	-0.53	0.60	-0.26	-0.21	-0.18	-0.61	-0.26	-0.16	0.75	0.47	-0.23		0.46
hsa-miR-15b-4373122	-1.08	-0.01	0.95	0.01	0.17	0.33	0.61	0.09	-0.66	-0.22	-0.30	-0.65	-0.32	-0.78	-0.63	-0.64	-0.35	-0.56	3.51	-0.01	0.14	-1.09	0.22	-0.13	0.68	0.27	1.33	0.06	1.06	0.89	0.07	hsa-miR-15b-4373122	0.33	-0.06	0.20	0.51	-0.53	0.73	0.23	-0.52	-0.06	-0.62	-0.30	-0.22	0.22	0.51	-0.43		0.43
hsa-miR-16-4373121	-0.55	0.26	0.10	0.45	0.39	0.33	0.67	0.74	0.01	0.85	-0.35	-0.65	0.68	1.26	0.77	0.02	-0.38	-0.04	0.80	-0.82	0.31	-0.69	1.01	1.17	0.34	0.17	-0.56	0.63	1.51	0.62	0.29	hsa-miR-16-4373121	0.90	0.24	0.26	0.55	0.36	0.48	0.36	-0.56	0.20	-0.35	-1.01	-0.20	-0.04	0.06	-0.34	-0.90	0.53
hsa-miR-17-3p-4373120	1.68	-0.97	0.40	0.06	0.84	0.80	0.11	0.92	0.94	0.86	2.33	2.83	-0.29	0.43	0.77	-1.39	-0.42	-2.48	-1.04	1.43	1.52	2.39	-0.14	-1.87	-0.36	-0.24	0.71	0.42	1.58	1.25	0.41	hsa-miR-17-3p-4373120	0.22	0.45	-0.02	-0.99	-1.05	-0.71	-1.25	1.20	-0.50	1.18	0.16	1.02	-0.29	0.70	0.13	-0.27	0.78
hsa-miR-17-5p-4373119	-0.60	1.01	-0.06	-0.50	0.18	0.04	0.95	0.15	0.96	0.42	1.58	1.78	0.55	0.31	0.10	2.48	1.35	1.21	0.80	-0.64	0.33	1.72	0.80	-0.53	0.09	0.01	0.29	0.60	0.68	0.76	0.55	hsa-miR-17-5p-4373119	-0.49	0.16	0.39	-0.16	-0.11	-0.18	-0.17	0.12	-1.10	0.24	-0.27	0.48	0.18	0.11	-0.11	0.90	0.45
hsa-miR-181b-4373116	-0.43	0.14	0.09	-0.27	-0.79	-0.69	0.06	-0.69	-0.26	-0.29	0.85	0.66	-0.48	-0.63	-0.34	0.49	-0.32	-0.60	-0.30	-0.30	-0.29	0.01	-0.59	-1.14	-0.51	-0.69	-1.18	-1.22	-0.55	0.49	-0.36	hsa-miR-181b-4373116	0.30	-0.27	-0.24	0.01	-0.10	0.05	0.18	0.12	-0.39	0.09	-0.11	0.28	0.30	-0.13	0.45	-0.55	0.28
hsa-miR-181c-4373115	0.62	0.11	0.07	-0.71	-0.63	-0.25	-0.32	-0.65	-0.23	-0.47	1.20	0.97	-0.09	-0.82	0.90	1.16	-0.36	-0.34	-0.38	0.47	0.76	1.09	-0.87	-1.14	-1.50	-0.93	0.24	-0.29	-0.08	0.73	-0.09	hsa-miR-181c-4373115	-0.32	-0.87	0.08	-0.71	-1.34	-0.74	-0.81	0.47	0.67	0.05	1.35	0.73	0.32	0.18	0.73	0.20	0.74
hsa-miR-181d-4373180	-0.77	0.29	0.28	-0.57	-0.62	-0.32	-0.35	-0.36	-0.36	-0.48	0.99	0.94	0.03	-0.28	0.18	0.77	-0.04	0.01	-1.03	-0.58	-0.48	-0.12	-1.23	-1.20	-0.82	-0.93	-1.10	-0.52	-0.12	0.59	-0.30	hsa-miR-181d-4373180	0.22	0.07	-0.08	-0.70	-0.55	-0.17	0.54	0.14	-0.40	0.15	0.13	0.09	0.41	0.09	0.50	-0.44	0.37
hsa-miR-182-4373271	3.64	2.03	1.74	0.96	2.20	1.09	2.20	0.73	1.37	3.17	1.23	2.29	0.60	-0.74	2.45	4.72	1.80	0.48	1.48	1.29	1.91	2.09	1.85	2.07	0.65	2.80	1.23	1.74	1.35	1.05	1.74	hsa-miR-182-4373271	2.44	0.50	0.26	3.70	-0.89	0.99	-0.42	-0.16	2.30	-0.44	-1.94	-0.05	-1.06	-0.88	-2.00	-2.36	1.69
hsa-miR-183-4373114	1.24	3.09	1.83	0.69	2.22	1.87	3.32	3.79	3.98	2.98	2.50	2.37	2.06	5.43	2.68	6.14	1.26	1.12	1.18	2.83	2.38	2.19	0.73	0.96	1.96	1.68	1.95	2.47	1.32	1.28	2.35	hsa-miR-183-4373114	2.69	0.65	0.54	2.79	-0.15	0.58	-1.61	1.89	2.71	0.40	-2.14	0.08	-3.81	-0.88	-1.82	-1.95	1.95
hsa-miR-184-4373113	-1.10	-1.47	-0.37	0.12	0.65	-1.48	-0.13	-0.54	-0.07	0.76	-1.91	0.68	-1.55	0.81	1.33	-1.99	-0.64	-1.12	-1.72	-2.59	-1.16	-2.67	-0.87	-2.12	-0.63	-0.32	-2.00	-2.02	-2.20	1.11	-0.91	hsa-miR-184-4373113	0.11	-0.72	0.04	1.12	2.22	0.13	0.20	0.84	1.15	-1.87	0.20	-1.56	-0.62	-0.69	0.71	-1.28	1.09
hsa-miR-185-4373181	2.60	-0.99	0.92	0.69	0.83	-0.11	0.37	-0.69	-0.66	0.84	-0.03	0.47	2.12	2.05	2.57	-0.50	0.38	0.00	3.25	6.52	0.76	1.88	1.63	7.33	1.64	7.69	0.42	0.64	3.72	2.26	1.60	hsa-miR-185-4373181	1.98	0.02	0.18	0.31	-1.20	-0.11	-0.43	0.01	0.83	0.55	-0.96	2.08	-1.58	0.73	-0.07	-2.33	1.17
hsa-miR-186-4373112	-0.04	0.13	0.10	0.30	0.55	-0.68	-0.30	0.04	0.33	0.17	-0.77	0.07	0.10	0.29	0.07	0.41	0.66	-0.21	0.05	-0.61	0.28	-0.06	0.56	1.23	0.06	0.34	-0.10	0.96	0.54	0.44	0.15	hsa-miR-186-4373112	-0.17	-0.45	-0.24		0.67	0.26	0.18	-0.83	0.01	-0.29	-0.23	0.06	0.37	0.22	0.45	-0.01	0.38
hsa-miR-187-4373111	-0.31	-1.80	-1.62	-2.78	1.81	-1.20	1.12	-1.02	-1.02	-2.91	-0.36	-0.61	-2.38	0.94	-1.06	-0.31	-1.27	-2.28	1.45	-2.79	-1.67	-1.42	-1.33	2.28	-2.21	-0.99	-0.03	-0.23	0.01	1.38	-0.83	hsa-miR-187-4373111	-2.20	0.54	-1.94	1.06	1.92	-1.80	0.84	0.69	1.97	-1.27	1.17	1.78	-2.99	-0.86	3.96	-2.87	2.03
hsa-miR-189-4378067	-1.14	-1.02	-0.83	0.07	-0.08	-0.71	0.49	-0.15	-0.49	-0.19	-1.52	-0.25	2.36	2.70	2.49	1.45	1.57	1.15	0.83	-1.73	-0.24	-2.19	0.06	0.30	0.85	-0.34	-0.04	-0.46	0.83	1.21	0.13	hsa-miR-189-4378067	-0.56	-1.39	-1.07	-0.04	0.60	1.28	0.67	-0.39	0.63	0.61	0.20	0.73	-0.24	-0.28	-0.57	-0.19	0.72
hsa-miR-18a-4373118	1.07	1.34	0.71	0.12	0.71	0.98	0.98	0.77	0.78	0.44	1.88	1.55	0.51	0.20	0.22	1.48	0.46	-0.14	-2.05	1.34	0.83	1.37	0.88	0.15	-0.27	0.15	1.04	0.03	1.48	0.76	0.65	hsa-miR-18a-4373118	0.36	0.00	-0.35	-0.99	-1.59	-0.83	-0.81	0.08	-1.09	0.84	-0.42	2.07	1.65	0.67	0.68	-0.28	1.01
hsa-miR-190-4373110	2.68	-0.65	0.46	0.60	0.55	-0.60	-0.95	-0.06	1.02	0.11	-0.40	-0.31	-0.49	0.14	0.31	0.25	0.97	-0.33	1.92	2.20	0.39	1.37	0.64	1.85	-0.80	-0.23	1.62	0.85	1.17	0.95	0.49	hsa-miR-190-4373110	-0.09	-0.22	0.31	-1.17	-0.84	-0.45	-1.04	-0.32	-0.57	0.92	0.41	0.86	0.81	0.53	0.03	0.81	0.70
hsa-miR-191-4373109	-0.75	0.49	0.62	0.29	-0.07	0.04	0.76	0.33	0.88	0.15	1.69	1.50	0.22	-0.05	0.25	1.32	0.60	0.36	0.19	-1.63	0.34	-0.36	0.49	-0.40	0.05	0.26	-0.97	0.30	0.03	0.68	0.24	hsa-miR-191-4373109	0.09	0.15	0.16	0.65	0.22	0.27	0.07	0.84	0.33	-1.05	-0.70	-0.36	-0.10	-0.03	-0.29	-0.25	0.47
hsa-miR-192-4373108	-0.50	0.33	0.11	0.30	0.30	0.22	-0.05	0.72	0.95	0.73	-0.30	0.76	0.23	1.14	0.29	0.58	0.53	1.03	0.98	-1.68	0.11	0.69	-0.66	1.03	0.05	-0.39	-0.34	0.32	-0.21	0.62	0.25	hsa-miR-192-4373108	0.53	-0.02	0.11	0.33	0.62	-0.05	-0.08	-0.36	0.09	-0.24	0.05	0.53	0.48	0.28	-0.24	-2.01	0.61
hsa-miR-193a-4373107	0.99	0.35	0.53	-0.22	0.81	0.36	0.67	0.18	-0.14	-0.19	-0.50	0.32	0.56	1.56	0.32	0.40	1.58	0.98	-0.26	0.23	0.18	-0.73	0.63	0.82	0.55	-0.96	-1.12	-0.80	0.01	0.67	0.25	hsa-miR-193a-4373107	0.86	0.58	-0.17	1.47	1.56	1.26	2.14	-0.04	-0.36	-1.01	-1.89	-0.65	-0.81	-0.36	-0.80	-1.77	1.20
hsa-miR-193b-4373185	3.78	0.65	0.88	1.54	2.49	1.07	0.60	1.33	1.32	1.12	0.53	1.76	0.12	0.49	0.24	1.44	1.27	0.43	3.33	2.13	1.32	1.60	2.06	2.83	1.21	0.55	1.85	2.01	2.33	0.91	1.46	hsa-miR-193b-4373185	1.67	1.33	1.78	-17.43	2.09	1.67	1.16	0.92	0.66	0.30	1.03	1.12	0.67	1.68	0.62	0.70	4.67
hsa-miR-194-4373106	-0.26	0.44	0.05	-0.64	0.18	0.17	0.30	0.67	0.68	0.16	-0.08	0.44	-0.83	0.50	-0.43	0.37	0.00	0.76	0.12	-0.61	0.27	1.23	-0.68	0.79	0.00	-0.58	-0.33	0.35	-0.20	0.51	0.10	hsa-miR-194-4373106	0.16	-0.05	0.27	-0.10	0.42	-0.12	-0.19	0.23	-0.09	-0.28	0.04	0.55	0.58	0.05	-0.05	-1.43	0.46
hsa-miR-195-4373105	-0.44	-0.81	-0.27	0.41	-0.28	0.00	-0.30	0.31	-0.56	-0.48	-0.79	-1.07	0.50	0.34	1.38	-1.14	-1.75	-1.30	0.66	-1.42	-0.26	-1.36	-0.51	-0.04	-0.19	1.10	-0.82	-1.10	0.76	0.78	-0.33	hsa-miR-195-4373105	0.18	-0.22	0.70	0.19	0.11	0.21	0.20	-0.71	0.90	-0.31	-0.03	-0.34	-0.35	0.34	-0.31	-0.55	0.44
hsa-miR-196b-4373103	0.95	0.84	1.60	-0.03	0.72	-0.03	1.15	-0.44	1.01	3.10	0.44	0.18	1.82	2.27	2.18	1.09	0.59	1.95	0.78	-0.02	1.45	0.22	-0.16	1.89	0.89	1.26	1.06	0.14	-0.48	0.88	0.91	hsa-miR-196b-4373103	2.86	1.15	0.58	0.25	-0.23	0.69	0.68	-0.96	0.30	-1.28	-1.62	0.85	-0.35	-0.25	-0.04	-2.63	1.26
hsa-miR-197-4373102	-0.32	-1.00	-0.13	-0.80	0.41	-0.64	-0.53	-0.37	-1.09	-0.32	-1.25	-0.41	-0.85	-0.31	-0.48	-0.47	0.78	-0.87	2.50	-1.24	-0.53	-1.35	-0.25	0.81	0.10	-0.72	0.06	0.08	0.49	0.78	-0.30	hsa-miR-197-4373102	0.43	-0.80	-0.19	0.14	0.02	-0.19	0.71	-0.93	-0.89	-0.40	-0.02	0.48	0.52	0.41	0.33	0.39	0.53
hsa-miR-199a-4373272	-3.39	-1.12	1.50	-0.16	-0.50	-0.03	-0.73	-1.41	-1.65	-1.53	-1.13	-1.55	-1.13	-1.32	-1.35	-2.76	-2.52	-1.80	-1.60	1.82	-0.91	-1.87	-0.64	-1.69	-0.90	-0.66	-0.65	-2.14	-2.28	1.09	-1.18	hsa-miR-199a-4373272	0.15	0.03	-0.38	0.10	0.23	0.24	-0.09	0.09	0.37	-1.01	0.22	-0.32	-0.21	0.42	0.16		0.36
hsa-miR-199a-4378068	-1.89	-0.73	1.31	1.18	0.22	0.49	0.18	-1.04	-1.50	-1.19	-0.76	-0.84	-0.48	-0.41	-0.48	-2.20	-1.54	-1.37	-1.25	1.07	-0.47	-1.09	-0.14	-0.53	-0.25	-0.33	0.16	-1.44	-1.44	0.89	-0.58	hsa-miR-199a-4378068	0.18	-0.02	0.07	-0.17	-0.46	0.96	0.01	-0.37	-0.23	-0.62	-0.01	-0.02	0.14	0.60	-0.06		0.39
hsa-miR-199b-4373100	-3.08	-1.18	1.00	-0.31	-0.57	0.25	-0.14	-1.35	-2.16	-1.54	-1.26	-1.43	-1.20	-1.30	-0.71	-3.18	-2.36	-2.59	-1.59	0.60	-0.48	-1.93	-0.69	-1.32	-1.09	-0.53	-0.58	-1.75	-2.02	1.00	-1.19	hsa-miR-199b-4373100	0.01	-0.53	-0.17	0.57	-0.08	0.17	-0.68	0.29	1.01	-0.79	0.65	-0.62	0.37	0.68	-0.89		0.60
hsa-miR-19a-4373099	0.06	1.29	0.95	0.38	-0.18	0.51	0.89	0.66	1.76	0.74	2.41	1.73	0.97	1.27	1.16	2.05	1.65	0.81	0.27	-0.72	0.30	0.83	0.50	-0.56	-0.07	0.69	0.18	1.39	0.24	0.75	0.77	hsa-miR-19a-4373099	0.43	0.20	0.51	0.28	-0.09	0.29	-0.46	0.55	-0.80	-0.10	-1.11	0.69	0.41	-0.01	-0.53	-0.27	0.52
hsa-miR-19b-4373098	-0.25	1.35	0.69	0.57	0.82	0.15	0.85	0.74	1.83	0.94	2.48	2.04	0.81	0.92	0.54	2.27	1.68	1.43	-0.09	-0.33	1.05	1.03	1.15	0.20	0.65	0.56	0.01	0.90	0.83	0.70	0.89	hsa-miR-19b-4373098	-0.04	0.55	0.35	0.20	-0.12	0.71	0.28	0.66	-0.55	0.05	-0.98	0.62	-0.47	0.10	-0.56	-0.81	0.54
hsa-miR-200a-4378069	-0.09	0.34	1.03	1.08	0.12	0.71	-0.12	1.38	0.55	0.12	0.22	-0.20	1.68	3.58	0.93	-0.29	-0.05	-0.91	-1.90	-0.42	0.55	0.62	0.75	0.58	-0.53		0.28	-0.35	0.18	0.96	0.35	hsa-miR-200a-4378069	0.02	0.45	0.39	0.30	-0.45	0.75	-0.48	0.21	0.79	1.16	-0.88	1.71	0.88	0.52	-1.59	-3.77	1.29
hsa-miR-200c-4373096	-0.12	0.67	1.33	1.08	0.71	0.69	1.80	1.08	1.29	1.16	2.16	2.35	1.16	0.55	1.22	3.18	-4.51	0.98	0.90	-0.11	1.14	0.85	0.89	-0.60	0.58	1.32	0.28	1.07	0.12	1.27	0.80	hsa-miR-200c-4373096	0.73	-1.30	1.66	0.85	0.33	0.11	-0.09	0.97	0.71	-0.15	-1.40	0.26	0.52	1.02	-1.08	-3.13	1.20
hsa-miR-203-4373095	-1.16	-0.15	0.69	-0.07	1.39	1.25	0.90	0.14	0.28	0.09	-0.41	0.55	-0.80	0.30	-0.15	1.72	-0.40	2.17	0.70	-2.12	0.35	-0.65	-0.36	-0.24	-0.63	0.59	0.17	0.38	-0.71	0.88	0.13	hsa-miR-203-4373095	0.17	1.26	0.36	-0.12	0.75	-0.20	-0.06	-0.40	-0.32	-1.03	0.81	-0.59	0.09	0.08	0.79	-1.61	0.73
hsa-miR-204-4373094	-4.44	-1.31	-1.31	-2.79	-3.65	-0.88	-2.70	-0.69	-0.34	0.38	-1.93	-1.78	-1.25	-1.69	-0.66	-2.04	-3.31	-0.02	-2.14	-3.31	-1.45	-2.40	-2.18	-2.09	-1.76	-1.80	-3.27	-2.11	-2.11	1.10	-1.90	hsa-miR-204-4373094	-0.66	0.82	0.68	1.21	1.67	0.64	0.18	-0.45	1.89	-0.17	1.04	-1.01	-0.77	-1.68	0.29	-3.68	1.40
hsa-miR-206-4373092	7.06	0.32	0.12	-1.18	0.56	-5.16	2.41	4.73	6.72	-0.20	0.36	-1.41	2.08	3.05	0.70	1.21	1.68	1.74	-4.01	-2.91	0.05	-0.50	-1.01		0.62	-3.23	-2.31	-0.67	-2.40	2.86	0.30	hsa-miR-206-4373092	6.93	-2.05	0.44	6.09	-0.01	-0.31	-1.32	-0.11	4.87	-3.56	-2.65	-0.58	-2.80	-1.31	-1.17	-2.47	3.19
hsa-miR-208-4373091	-0.02	-1.76	-0.82	-1.44	0.50	-0.32	0.05	-0.40	0.34	0.01	-1.35	0.13	0.35	2.36	-0.23	-0.22	2.13	0.08	-0.99	0.21	-0.79	-0.90	1.10	-1.14	-1.13	-0.90	-0.67	-0.34	-1.59	0.98	-0.27	hsa-miR-208-4373091	-0.39	-1.23	-1.76	-1.71	-0.77	0.15	0.86	0.46	-0.06	-0.02	0.02	1.29	1.69	0.74	0.30	0.41	0.99
hsa-miR-20a-4373286	0.30	2.00	0.49	0.46	0.69	0.79	0.52	0.36	1.48	-0.30	1.66	1.84	0.65	1.09	0.87	2.12	1.50	1.28	0.70	0.60	0.71	3.69	0.82	0.47	0.09	0.40	0.65	0.99	1.15	0.77	0.97	hsa-miR-20a-4373286	0.74	0.82	1.31	0.52	-0.48	-0.07	-0.19	-0.07	-0.57	-0.09	-0.61	0.41	-0.40	-0.17	-0.50	-0.65	0.59
hsa-miR-20b-4373263	-0.64	2.06	0.41	-0.10	0.38	0.16	0.59	0.23	1.20	0.31	1.01	1.52	0.84	0.44	-2.03	3.31	0.38	1.17	-0.47	-0.96	-1.17	2.80	-0.83	-0.36	0.20	0.63	-1.03	0.58	0.13	1.15	0.37	hsa-miR-20b-4373263	-0.72	0.21	-0.22	0.59	-0.14	0.46	-0.06	0.59	1.11	-0.61	-1.29	1.05	-0.59	0.44	0.04	-0.86	0.69
hsa-miR-210-4373089	-0.70	-0.23	-0.40	-0.90	-0.90	-0.33	-0.18	0.59	0.31	-0.22	0.40	-0.44	0.11	-0.04	-0.79	1.17	0.21	0.55	-1.33	-2.29	0.13	0.19	-1.52	-1.37	0.25	-0.70	-1.68	-2.38	-0.94	0.86	-0.46	hsa-miR-210-4373089	-0.01	-0.11	0.13	0.26	0.38	0.13	0.94	0.58	-0.18	-0.21	-0.22	0.20	-0.36	-0.61	-0.10	-0.82	0.43
hsa-miR-213-4373086	1.09	-0.89	0.72	-0.23	0.27	-0.72	-0.79	0.22	-0.40	-0.29	-1.24	-0.20	-0.75	-0.73	-1.04	-0.70	-0.42	-1.78	-0.39	0.26	-0.36	0.17	-0.42	0.00	-1.14	-0.73	-0.21	-0.43	-0.16	0.59	-0.39	hsa-miR-213-4373086	-0.12	-0.18	-0.05	-0.70	-0.32	-0.01	0.17	-0.89	0.27	-0.50	0.35	0.78	-0.39	0.78	0.92	-0.12	0.53
hsa-miR-21-4373090	0.11	2.28	0.61	0.65	-1.15	0.13	0.27	0.62	0.15	0.42	1.37	0.80	-0.41	-0.45	-0.64	-2.11	-1.85	-0.93	3.87	1.93	1.44		-0.96	-2.34	-0.07	0.20	0.82	-1.24	-2.13	1.41	0.05	hsa-miR-21-4373090	0.87	0.34	0.41	-1.59	-2.86	-1.90	-1.59	1.09	-1.07	1.68	0.32	0.53	1.78	0.30	1.48	0.23	1.39
hsa-miR-214-4373085	0.42	-0.38	0.24	0.12	-0.42	-0.14	-0.29	-0.44	-0.53	-0.57	-0.79	-0.78	-0.12	-1.04	-0.49	-0.79	-0.95	-0.60	0.27	-0.64	-0.35	-0.27	0.63	-0.96	0.56	0.78	-0.08	-1.64	-1.05	0.57	-0.35	hsa-miR-214-4373085	0.65	-0.30	0.26	-0.28	-0.11	0.36	0.48	-0.51	-0.12	-0.29	-0.25	0.27	-0.70	0.62	-0.11	0.03	0.40
hsa-miR-215-4373084	-1.40	1.11	-0.13	0.56	-0.92	0.91	0.53	0.32	-6.30	0.03	0.41	0.82	0.21	-0.38	1.57	0.82	-0.21	-0.40	-0.77	-0.85	-0.25	-0.48	-1.03	-0.99	-0.65	0.41	-0.76	-0.51	-2.25	1.41	-0.36	hsa-miR-215-4373084	1.54	0.33	1.13	1.40	-1.34	-0.10	-1.85	0.55	-0.04	0.54	-0.56	-0.33	1.21	1.72	-0.63	-3.55	1.40
hsa-miR-216-4373083	0.19	-5.57	-1.81	-3.87	-5.35	-1.16	-4.84	-2.05	-3.61	-2.90	-4.10	-3.86	-3.08	-2.81	-3.68	-6.41	-6.12	-2.00	-8.72	-2.49	-2.91	-3.49	-3.13	-5.70	-4.27	-5.02	-5.67	-6.09	-5.75	1.87	-4.01	hsa-miR-216-4373083	-1.15	-0.29	6.46	1.20	-1.46	0.34	-0.86	-1.04	5.12	-3.87	4.69	-2.63	-0.22	-1.36	-0.90	-4.04	3.03
hsa-miR-218-4373081	-1.44		-1.01	-0.58	-0.84		0.56		-2.06	-4.00	-1.60	0.54	-1.16	-0.76	0.36	-0.17	0.17	-0.08	-2.47	-2.36	-0.20	-1.15	-1.75	-0.86	-1.98	-0.50	-1.12	-0.71	0.20	1.07	-0.96	hsa-miR-218-4373081	-3.55	-0.15	-1.86	-0.48		-0.26	0.39	0.56	0.25	1.32	0.86	1.86	0.52	0.39	0.47	-0.32	1.30
hsa-miR-219-4373080	-2.14	-2.40	0.64	-0.58	0.28	-0.74	-1.12	-1.23	-1.19	-1.52	-2.42	0.07	-1.39	-0.74	-0.57	-1.72	1.02	-1.39	-1.54		-1.00	-2.16	-1.55	0.52	-1.88	-1.31	0.26	-2.13	0.36	0.99	-0.98	hsa-miR-219-4373080	-1.26	-1.50	-2.66	-1.65	-1.52	-0.34	0.53	0.21	-1.42	5.03	0.92	-0.92	-0.58	0.62	-0.61	5.17	2.21
hsa-miR-221-4373077	3.98	1.50	0.36	1.99	1.56	-0.36	0.80	0.74	2.11	1.80	2.56	1.43	1.15	0.59	0.72	4.20	3.52	1.39	2.45	1.42	1.84	5.91	1.75	2.30	0.70	1.29	2.41	2.39	4.48	1.37	1.96	hsa-miR-221-4373077	0.63	-0.94	-0.04	-1.29	-0.99	-0.66	-0.81	-0.24	-0.88	1.82	0.05	0.55	0.97	0.07	1.33	0.44	0.91
hsa-miR-222-4373076	0.94	0.31	-0.13	0.38	0.61	-0.04	-0.89	0.44	1.56	1.51	1.24	-0.31	1.55	0.59	2.38	2.99	1.88	1.74	2.29	-1.23	0.15	1.98	0.14	2.08	0.63	0.24	0.22	0.96	1.53	1.01	0.89	hsa-miR-222-4373076	0.79	-0.03	0.21	0.29	-0.23	0.13	1.08	-0.60	-0.87	0.81	-0.73	-0.15	-0.03	-0.41	-0.12	-0.14	0.55
hsa-miR-223-4373075	0.30	2.54	1.26	2.14	1.15	0.27	2.01	1.43	2.53	1.49	2.59	2.61	1.80	1.93	2.13	2.91	2.27	2.47	0.70	0.43	0.87	1.04	1.60	-0.93	0.99	1.04	0.35	0.56	1.24	0.92	1.44	hsa-miR-223-4373075	1.72	1.31	1.09	-0.16	-1.23	-0.92	-0.43	0.49	-1.08	0.80	-0.79	-0.12	0.48	-1.28	0.72	-0.61	0.96
hsa-miR-22-4373079	1.86	0.56	0.54	1.31	1.41	-0.06	0.43	1.37	0.17	0.30	0.49	0.20	0.85	1.62	1.21	-0.14	0.35	-0.45	-0.16	0.74	0.59	0.30	1.13	1.62	0.01	0.80	0.59	0.66	1.46	0.61	0.68	hsa-miR-22-4373079	0.77	0.29	-0.25	-0.10	0.08	0.31	-0.22	0.04	0.54	0.16	-0.41	0.38	-0.64	-0.03	0.25	-1.17	0.47
hsa-miR-224-4373187	0.52	-1.66	-0.16	0.17	-0.47	0.42	-0.23	-0.13	-0.34	-0.22	-0.38	0.73	-0.79	-0.17	-0.49	-0.24	-0.72	-0.37	-0.24	-0.37	-0.10	0.15	-1.20	-0.63	-0.63	-0.24	-0.26	-0.72	-0.22	0.48	-0.31	hsa-miR-224-4373187	-0.87	-0.24	-0.18	-0.55	0.21	-1.56	-0.44	-0.87	-0.59	-0.12	1.51	1.14	1.14	0.16	1.12	0.12	0.86
hsa-miR-23a-4373074	2.54	-0.76	0.27	0.82	0.67	0.51	-0.78	0.73	-0.84	-0.28	-0.61	-0.49	-0.10	0.09	0.54	-1.10	-1.87	-1.67	1.17	1.89	-0.09	0.14	0.46	0.50	-0.65	0.49	0.29	-0.45	0.59	0.95	0.07	hsa-miR-23a-4373074	0.35	0.09	0.82	-0.52	-0.47	-0.34	-0.26	0.19	0.53	-0.13	0.60	0.01	-0.55	0.13	-0.07	-0.37	0.42
hsa-miR-23b-4373073	3.46	-0.23	0.70	0.84	1.47	0.29	-0.21	0.49	0.50	0.78	-0.47	0.19	-1.09	-0.61	-0.48	-0.50	-0.42	-1.77	2.28	2.50	1.32	1.63	0.95	1.68	-0.44	0.03	0.79	-0.25	0.68	1.14	0.49	hsa-miR-23b-4373073	0.71	0.41	1.35	-0.32	-0.21	-0.54	-0.12	0.03	-0.38	-0.58	0.38	-0.23	-0.13	-0.61	0.10	0.14	0.52
hsa-miR-24-4373072	-1.16	0.44	-0.25	0.04	-0.15	-0.42	1.02	-0.16	0.51	-0.15	0.79	1.47	-0.22	0.37	0.77	1.59	0.51	0.21	0.07	-1.79	0.32	-0.42	0.11	-0.40	-0.19	0.12	-0.41	-0.02	-0.08	0.69	0.09	hsa-miR-24-4373072	-0.39	-0.05	0.45	-0.28	-0.60	-0.23	-0.20	0.58	0.09	-0.36	0.01	0.62	0.38	-0.20	0.73	-0.55	0.43
hsa-miR-25-4373071	-1.73	-0.96	0.41	0.08	0.09	-0.43	-0.72	-1.30	-2.11	-1.25	-1.42	-1.26	-1.92	-1.62	-1.42	-2.32	-1.88	-2.26	0.19	1.23	-1.07	-1.23	-0.55	-0.43	-0.88	-0.87	0.28	-0.93	-0.27	0.87	-0.92	hsa-miR-25-4373071	-0.22	-0.90	-1.15	-1.00	-1.42	-1.10	-1.09	-1.57	-0.89	-1.47	-1.32	-0.72	-0.86	-0.33	-0.87	14.90	3.99
hsa-miR-26a-4373070	0.67	0.84	0.41	-0.04	0.08	0.08	-0.05	0.68	1.33	0.33	1.17	0.25	0.63	0.77	0.36	1.31	-0.34	0.43	1.09	-0.35	0.66	1.94	0.44	0.89	-0.14	0.56	-0.35	0.20	0.15	0.55	0.48	hsa-miR-26a-4373070	-0.02	-0.07	0.45	0.06	-0.38	-0.09	-0.44	0.51	0.28	0.45	0.24	0.37	-0.16	-0.30	-0.10	-0.82	0.37
hsa-miR-26b-4373069	0.33	0.34	0.54	-0.41	-0.21	0.05	0.03	0.61	1.03	0.25	0.57	-0.06	0.66	0.43	0.22	1.53	-0.12	0.66	1.43	-0.22	0.40	2.34	-0.14	0.35	-0.23	0.16	0.20	-0.07	0.61	0.60	0.39	hsa-miR-26b-4373069	0.08	-0.05	0.54	0.21	-0.16	-0.09	-0.21	0.15	-0.13	0.20	-0.15	-0.12	0.30	0.12	-0.16	-0.51	0.25
hsa-miR-27a-4373287	1.84	0.11	0.57	-0.77	-0.17	0.57	-0.42	0.70	0.20	-0.55	0.40	-0.27	-0.86	-0.06	-0.57	0.13	-1.39	-0.27	-1.17	0.90	1.67	3.18	-0.01	0.35	-0.65	-0.46	-0.67	-0.68	-0.03	0.96	0.06	hsa-miR-27a-4373287	0.23	0.62	-0.53	-0.83	-0.82	-0.78	-0.36	0.91	0.38	0.24	0.65	0.47	-0.18	0.62	0.13	-0.76	0.60
hsa-miR-27b-4373068	4.25	1.45	1.02	0.63	0.73	0.79	-0.32	1.27	1.11	0.51	0.76	0.33	-1.05	-0.33	-0.71	0.67	-1.09	-0.44	0.96	2.70	2.97		0.89	1.31	-0.57	-0.06	0.68	0.18	0.70	1.18	0.69	hsa-miR-27b-4373068	0.51	0.71	-0.79	-0.91	-1.17	-0.78	-0.70	0.86	0.66	0.68	0.71	0.43	-0.03	0.03	0.11	-0.34	0.69
hsa-miR-28-4373067	1.03	0.15	-0.09	0.28	0.79	-0.44	0.76	-0.94	-1.10	-0.56	-0.36	0.01	-0.14	-1.30	-0.18	0.71	0.53	0.09	0.53	0.24	0.02	0.05	0.04	-0.20	0.02	0.04	0.63	0.37	1.00	0.58	0.07	hsa-miR-28-4373067	0.92	-0.03	0.64	0.19	-0.32	-0.17	0.44	-0.55	0.51	-0.63	-0.60	0.00	-0.25	-0.03	0.13	-0.26	0.45
hsa-miR-296-4373066	1.46	0.25	-0.62	-0.88	-0.57	-0.11	-0.66	0.11	0.68	0.30	0.39	0.12	-0.61	-0.75	-1.18	0.75	-0.68	0.27	0.94	0.44	0.07	3.15	0.10	-1.16	-0.04	-0.64	-0.92	-0.32	0.19	0.89	0.00	hsa-miR-296-4373066	-0.37	-0.44	0.60	-0.07	-0.33	-0.39	-0.39	0.71	-0.51	0.81	1.07	-0.55	-0.38	0.25	-0.54	0.51	0.56
hsa-miR-299-5p-4373188	-1.32	-0.46	-0.63	-0.24	-1.36	1.09	-0.11	-0.17	0.16	-0.37	0.05	-0.20	0.48	0.29	-0.58	0.12	-0.92	0.36	-1.80	-1.01	0.73	-0.43	-0.58	-1.56	-0.43	0.39	-0.18	-1.01	-1.57	0.72	-0.39	hsa-miR-299-5p-4373188	-0.05	-0.58	0.31	-0.30	0.10	-0.06	-0.04	-0.64	0.30	-0.64	0.59	-0.30	0.36	0.77	-0.62	0.80	0.49
hsa-miR-29a-4373065	1.41	-1.06	0.23	0.52	0.82	-0.04	-0.32	0.25	-1.15	-0.54	-0.78	-0.27	0.08	0.64	1.13	-0.97	-0.54	-0.57	1.70	0.25	-0.15	-0.18	0.74	1.22	-0.64	-0.95	0.41	-0.08	1.21	0.79	0.08	hsa-miR-29a-4373065	-0.09	-0.01	0.10	-0.15	-0.21	-0.04	0.58	-0.04	0.74	0.34	0.04	0.07	-0.21	-0.21	0.05	-0.96	0.37
hsa-miR-29c-4373289	2.04	-0.75	0.12	0.76	0.80	0.05	-0.73	-0.06	-0.56	0.01	-0.76	0.25	0.06	0.82	1.16	-0.96	-0.03	-0.69	2.46	0.69	0.20	0.03	0.20	1.65	-0.42	2.43	0.85	0.48	1.72	0.95	0.41	hsa-miR-29c-4373289	0.15	-0.08	-0.24	-0.75	-0.34	-0.42	0.90	0.21	0.80	0.56	-0.10	0.36	0.18	-0.19	-0.21	-0.83	0.50
hsa-miR-301-4373064	-0.28	0.29	-0.62	-0.37	-0.69	-0.19	0.05	-0.59	0.61	-0.32	1.06	0.78	-0.16	-0.24	0.38	1.22	0.43	-0.51	-1.19	-0.14	0.22	1.38	-0.37	-1.26	-0.61	-0.73	-0.20	-0.70	-0.44	0.66	-0.11	hsa-miR-301-4373064	-0.18	-0.94	0.17	-0.30	-0.30	-0.05	1.15	0.31	-0.91	0.24	-0.59	0.40	0.62	0.06	0.15	0.17	0.54
hsa-miR-302a-4378070	2.42	-0.72	-0.34	0.59	1.89	0.15	-1.28	-0.03	-1.22	-0.10	-0.15	-0.23	-0.94	-0.71	-0.61	0.29	-0.01	-0.87	2.00	2.29	0.65	0.94	0.72	1.71	-0.53	4.53	1.19	1.05	2.86	1.38	0.54	hsa-miR-302a-4378070	0.20	0.62	0.47	-0.91	-0.11	0.41	-0.35	-0.10	0.83	-0.01	-0.01	-0.21	-0.57	-0.07	-0.50	0.28	0.46
hsa-miR-302b-4378071	-0.20	-0.22	-1.24	-0.60	0.74	-0.60	-0.47	0.40	-0.54	-0.18	-0.81	-0.99	-0.42	0.41	0.72	1.46	0.51	-0.23	4.11	-0.61	-0.25	-0.38	0.31	0.56	-0.07	0.91	0.63	1.09	2.29	1.08	0.22	hsa-miR-302b-4378071	-0.67	-0.15	-0.35	0.03	0.38	0.93	0.37	-0.99	0.50	0.55	-0.30	-0.54	-0.11	-0.56	-0.57	1.47	0.66
hsa-miR-302c-4378072	0.72	-0.25	-0.87	0.14	1.00	-0.10	-1.23	-0.97	-1.63	-0.62	-0.92	-0.82	-0.38	-0.24	-0.26	0.94	0.31	-0.40	1.76	0.10	-0.06	-0.17	0.91	1.39	-0.19	1.47	-0.29	0.54	1.08	0.85	0.03	hsa-miR-302c-4378072	0.07	0.64	-0.81	-0.69	-0.16	1.67	0.29	-0.51	0.46	0.26	0.02	0.16	-0.52	-0.47	-0.49	0.08	0.62
hsa-miR-302d-4373063	0.92	1.59	-0.06	0.10	1.30	0.28	-0.69	1.31	1.60	0.88	1.55	0.42	0.40	0.95	0.34	4.03	1.16	1.79	1.87	0.04	1.42	2.19	0.76	1.81	0.04	1.19	-0.02	1.61	1.25	0.92	1.04	hsa-miR-302d-4373063	0.01	1.38	-0.67	-0.41	0.19	0.87	0.16	0.51	0.10	0.48	-0.25	-0.72	-0.91	-0.42	-0.09	-0.23	0.61
hsa-miR-30a-3p-4373062	-0.24	-0.02	0.12	0.49	0.04	-0.43	0.06	1.16	1.74	1.53	-0.08	0.88	0.06	0.20	-0.01	1.09	0.27	0.45	2.58	-1.45	0.18	-0.14	0.94	1.33	0.24	0.27	-0.66	0.70	0.62	0.79	0.41	hsa-miR-30a-3p-4373062	0.12	-0.37	0.21	0.48	0.96	0.56	0.36	-0.14	-0.38	-0.58	-0.35	-0.10	0.05	-0.38	-0.03	-0.39	0.43
hsa-miR-30a-5p-4373061	1.38	0.33	0.22	0.68	0.82	0.01	0.17	0.82	0.92	0.86	0.01	1.12	-0.56	0.14	-0.04	0.93	0.25	0.36	1.85	0.02	1.32	1.72	1.02	1.72	0.15	0.28	-0.25	0.98	0.82	0.62	0.62	hsa-miR-30a-5p-4373061	0.25	-0.10	0.38	0.07	0.57	0.18	-0.12	-0.08	-0.29	-0.50	-0.26	0.46	0.24	-0.01	-0.05	-0.75	0.35
hsa-miR-30b-4373290	-0.55	-0.60	-0.13	-0.47	-0.71	-0.19	0.05	0.82	1.20	1.19	-0.05	0.91	-0.47	0.21	0.06	0.84	0.38	0.35		-1.92	-0.57	-1.10	-0.04	0.69	-0.12	-0.26	-0.02	1.02	0.89	0.73	0.05	hsa-miR-30b-4373290	-0.01	-0.26	0.13	0.02	0.43	0.25	0.13	-0.07	-0.37	-0.58	0.22	-0.10	0.07	-0.04	-0.46	0.66	0.32
hsa-miR-30c-4373060	0.03	-0.22	-0.28	0.30	0.56	-0.16	0.25	0.48	0.77	0.93	-0.46	0.56	-0.03	0.43	0.01	1.30	0.68	0.88	2.27	-1.18	-0.08	-0.06	0.44	1.36	-0.19	0.27	-0.50	1.15	0.69	0.68	0.35	hsa-miR-30c-4373060	-0.30	-0.73	0.34	0.08	0.96	-0.07	0.07	-0.59	-0.41	-0.45	-0.14	0.18	0.54	0.16	-0.11	0.48	0.45
hsa-miR-30d-4373059	1.23	0.24	-0.27	0.38	0.73	-0.56	0.38	0.49	0.74	0.72	-0.33	0.77	0.09	0.34	0.11	1.11	0.35	0.71	2.15	-0.30	1.11	1.88	1.11	1.65	-0.18	0.08	-0.25	1.07	0.63	0.68	0.56	hsa-miR-30d-4373059	-0.16	-0.28	0.32	0.18	0.10	0.28	-0.33	0.02	0.02	-0.30	0.00	0.32	0.15	0.33	0.18	-0.83	0.31
hsa-miR-30e-3p-4373057	0.88	0.30	0.00	1.11	0.70	-0.36	0.93	0.45	-1.63		-0.08	0.85	-0.08	0.27	-0.31	1.81	0.49	0.77	3.36	-0.72	0.87	0.77	1.58	2.15	-0.53	0.50	0.11	0.64	0.78	0.95	0.56	hsa-miR-30e-3p-4373057	-0.47	-0.54	-0.36	0.44	0.99	0.68	0.48	-0.17	-0.19	-0.71	-0.28	-0.05	0.44	0.05	-0.38	0.07	0.48
hsa-miR-30e-5p-4373058	-0.04	-0.64	1.59	1.14	1.39	-0.01	-0.47	-0.68	-0.49	-0.10	-0.96	-0.47	-1.23	-0.04	-0.45	-1.08	0.56	-0.97	1.71	2.04	0.06	-0.34	0.67	1.66	-0.39	-0.40	1.41	0.71	1.90	1.00	0.21	hsa-miR-30e-5p-4373058	0.08	-0.12	-0.55	-0.69	-0.79	-0.32	-0.13	-0.02	-0.04	0.51	0.14	0.48	0.96	0.35	0.14		0.47
hsa-miR-31-4373190	-2.57	1.48	1.25	1.46	-0.73	-0.26	2.48	-0.07	1.81	1.35	0.56	0.52	-2.90	0.67	-0.46	0.73	0.45	-1.24	-2.83	-1.39	0.09	-2.29	-0.16	-2.79	-0.52	0.22	-0.59	-0.75	-2.06	1.49	-0.29	hsa-miR-31-4373190	0.56	1.26	0.90	-0.02	0.14	2.16	-0.59	-1.15	-1.83	0.64	0.40	0.15	-0.51	0.49	-1.67	-0.93	1.07
hsa-miR-320-4373055	-0.51	0.00	0.55	0.12	0.82	0.05	1.02	0.32	0.08	0.18	-0.76	-0.50	0.25	0.01	0.56	-0.30	0.74	0.42	-0.01	-1.02	0.17	-0.96	-0.48	0.48	0.65	-0.30	-0.87	-0.63	-0.56	0.56	-0.02	hsa-miR-320-4373055	0.90	0.69	0.64	0.60	0.88	0.37	0.69	-0.76	-0.97	-0.87	-0.77	-0.28	-0.17	-0.05	0.23	-1.12	0.72
hsa-miR-323-4373054	-4.79	-1.29	0.07	-1.04	-2.26	0.52	0.25	0.36	-1.10	-1.17	-1.20	-2.31	-1.31	-1.48	-2.85	-2.40	-1.17	-2.23	-2.60	0.00	0.59	-1.84	-1.57	-2.63	-1.14	-0.89	1.21	-0.68	-0.90	1.27	-1.24	hsa-miR-323-4373054	-1.92	-1.32	-0.19	-2.23	-2.65	-1.05	-0.81	-2.02	-1.22	1.39	2.07	2.08	0.67	1.20	0.08	5.93	2.20
hsa-miR-32-4373056	-0.02	-1.19	0.12	-0.49	-0.49	-0.58	-0.80	-0.49	0.24	-0.30	-1.33	-0.87	-0.53	0.71	-0.25	-0.81	0.97	-0.35	-0.12	-0.86	-0.21	-1.07	-0.10	0.60	-1.14	-0.95	0.11	-0.19	0.19	0.58	-0.35	hsa-miR-32-4373056	-0.50	-0.95	-0.39	-0.83	-0.28	0.17	-0.56	0.00	-0.14	0.65	-0.01	0.85	1.11	0.50	0.31	0.07	0.59
hsa-miR-324-3p-4373053	-0.10	-0.20	0.38	-0.23	-0.30	-0.02	-0.12	0.62	0.64	0.44	0.74	0.01	-0.01	-0.16	-0.28	1.43	-0.37	0.58	0.63	-0.90	-0.01	0.28	-0.01	-0.42	0.25	-0.57	-0.84	-0.16	-0.12	0.50	0.04	hsa-miR-324-3p-4373053	0.08	0.40	0.47	0.31	0.08	0.29	0.14	0.67	0.10	-0.34	-0.43	0.02	-0.74	-0.13	-0.13	-0.79	0.41
hsa-miR-324-5p-4373052	2.79	1.14	-0.14	0.14	0.44	-0.12	-0.68	0.32	0.49	-0.52	0.06	-0.97	-0.71	-0.80	-1.14	0.36	-1.21	-0.61	-0.23	1.67	1.76		0.54	0.00	-0.55	-0.70	-0.02	-0.09	-0.09	0.92	0.04	hsa-miR-324-5p-4373052	-0.18	0.53	-0.83	-0.29	-1.50	-0.50	-0.60	0.79	0.57	0.83	0.23	0.49	-0.28	0.58	0.37	-0.22	0.66
hsa-miR-325-4373051	1.74	0.42	-0.04	0.46	1.20	0.24	1.11	-0.07	-0.63	0.31	0.64	-0.03	0.13	-1.83	0.59	0.54	0.56	-0.20	1.59	1.01	1.28	2.32	0.03	-0.73	0.18	-0.53	1.00	0.09	0.65	0.83	0.41	hsa-miR-325-4373051	1.07	0.50	0.26	0.23	-0.40	0.55	0.63	-0.40	-0.33	-0.28	-0.27	-0.38	-0.93	0.17	0.03	-0.43	0.52
hsa-miR-326-4373050	1.35	0.03	0.72	-0.14	0.37	0.20	0.09	-0.95	-1.03	-0.62	0.35	0.56	0.54	-1.50	0.73	1.04	0.52	0.09	0.82	0.61	0.04	0.73	-0.48	-0.69	-0.72	0.07	0.92	-0.34	1.08	0.71	0.15	hsa-miR-326-4373050	1.49	0.65	1.05	0.15	-0.39	-0.27	0.08	-0.48	0.60	-0.64	-0.29	-0.51	-0.88	-0.03	-0.12	-0.42	0.65
hsa-miR-328-4373049	0.25	-1.24	-0.90	-1.01	-0.09	-0.89	-1.24	-0.77	-0.92	-0.77	-1.31	0.15	-0.93	-1.34	-0.93	-0.48	-0.32	-1.02	2.77	-1.18	-0.71	-1.82	-0.14	0.59	0.16	-1.33	-0.20	-0.21	0.52	0.88	-0.53	hsa-miR-328-4373049	-0.16	-0.77	0.68	0.37	0.47	0.70	0.16	-0.54	-0.71	-0.54	0.33	0.24	-0.12	0.30	-0.58	0.16	0.50
hsa-miR-330-4373047	-1.31	-0.54	0.03	-0.27	-0.59	-0.44	0.28	0.12	0.29	0.14	-0.45	0.21	0.51	0.10	-1.27	1.04	-0.37	0.05	-1.13	-1.21	0.24	-0.85	-0.86	-0.79	-0.36	-0.78	-1.81	-0.60	-1.34	0.66	-0.41	hsa-miR-330-4373047	-0.06	-0.82	-0.14	0.10	1.52	0.16	-0.16	0.27	0.07	-1.18	0.39	0.01	0.38	0.07	-0.07	-0.54	0.59
hsa-miR-331-4373046	-0.95	-0.55	-0.08	-0.66	0.21	-0.35	0.03	-0.47	-0.29	-0.54	-0.91	-0.27	-0.81	-0.25	-0.58	-0.34	0.75	-0.94	0.58	-1.59	-0.26	-1.00	-0.32	0.73	0.03	-0.18	-0.94	0.06	-0.04	0.54	-0.34	hsa-miR-331-4373046	0.04	-0.58	0.07	0.31	0.74	0.24	0.94	-0.61	-0.45	-0.59	-0.21	-0.24	0.18	-0.09	-0.58	0.84	0.52
hsa-miR-335-4373045	0.63	0.60	0.50	0.58	0.26	0.46	0.30	1.71	2.15	1.33	-0.17	0.97	0.23	1.45	0.38	0.04	0.03	0.68	-0.66	-0.37	0.35	0.20	-0.38	0.19	-0.39	0.56	-0.09	-0.40	0.63	0.65	0.41	hsa-miR-335-4373045	-0.39	-0.07	0.58	-0.14	1.16	0.64	-0.89	-0.17	0.08	-0.93	0.16	-0.66	-0.39	1.02	-0.32	0.32	0.62
hsa-miR-337-4373044	3.99	0.12	-0.47	0.09	-0.42	-1.51	0.30	-1.56	-1.90	-1.67	-1.11	0.41	-0.19	-1.75	2.87	0.80	0.60	-0.01	-0.79	0.56	0.38	1.08	-0.79	-0.55	-1.08	-0.50	1.01	-0.54	1.15	1.32	-0.05	hsa-miR-337-4373044	2.21	-0.20	0.91	-1.22	-0.01	0.27	-0.20	-0.06	0.88	-1.12	-0.53	-0.28	-0.73	0.56	-0.78	0.31	0.87
hsa-miR-338-4373043	0.66	0.72	2.01	1.57	2.32	1.37	0.37	0.84	-0.08	0.53	0.36	0.36	0.06	-0.46	-0.27	0.12	0.49	-0.13	0.46	5.15	1.02	2.40	2.24	2.18	-0.01	0.86	1.39	1.91	1.18	1.16	1.02	hsa-miR-338-4373043	0.99	0.17	-0.52	-1.60	-1.37	0.16	1.90	-0.20	-0.49	-0.28	-1.02	-0.11	1.80	0.86	-0.29		1.03
hsa-miR-339-4373042	2.01	-0.52	1.00	0.60	0.87	0.04	-0.39	0.06	-0.46	-0.47	-0.42	-0.10	-0.98	-1.09	-0.29	-1.04	-0.26	-0.41	-0.67	1.37	0.51	1.06	0.36	0.83	-0.50	-0.54	0.14	-0.64	-0.05	0.76	0.00	hsa-miR-339-4373042	1.28	0.73	0.57	-0.03	0.07	-0.08	-0.48	0.30	0.34	-0.51	-0.71	-0.17	-0.32	-0.21	-0.50	-0.29	0.53
hsa-miR-340-4373041	-0.08	-0.46	0.04	-0.24	0.74	-0.16	0.16	-0.23	0.52	0.28	-0.68	0.05	-0.19	0.26	-0.05	0.34	1.10	-0.26	1.13	-0.88	-0.26	-0.38	0.72	0.94	-0.42	0.12	0.68	0.53	0.24	0.52	0.12	hsa-miR-340-4373041	-0.22	-0.61	0.22	-0.24	0.28	0.29	0.39	-0.77	-0.56	-0.48	0.07	0.03	0.11	0.20	-0.58	1.87	0.63
hsa-miR-342-4373040	-0.36	-0.35	0.21	-0.31	-0.02	0.36	0.34	0.26	0.79	0.70	-0.61	0.12	-0.18	0.36	-0.11	0.13	0.51	-0.08	0.74	-0.75	-0.28	-0.74	0.15	-0.02	0.02	0.22	0.17	-0.58	-0.46	0.42	0.01	hsa-miR-342-4373040	0.64	-0.38	0.36	0.04	0.31	0.37	0.24	-0.79	-0.61	-0.86	-0.44	0.10	0.30	0.42	-0.32	0.62	0.49
hsa-miR-345-4373039	0.00	1.15	0.35	0.14	-0.03	-0.04	0.49	0.19	0.20	-0.65	1.51	1.22	-0.29	-0.14	0.35	1.18	0.41	0.38	0.91	-0.62	0.94	1.31	0.12	-0.16	0.06	0.26	0.01	-0.09	0.78	0.57	0.34	hsa-miR-345-4373039	0.02	-0.64	0.76	-0.71	-0.50	-0.86	-0.56	0.27	-0.46	1.01	0.22	0.56	0.37	0.08	0.47	-0.04	0.57
hsa-miR-34a-4373278	0.57	1.06	0.23	-0.42	-0.89	0.24	-0.57	-1.24	-0.34	-0.81	0.96	1.25	-1.72	-1.40	-1.21	-0.94	-1.49	-0.98	-2.50	1.78	1.42	2.84	0.13	-1.38	-1.53	-1.79	-0.37	-1.02	-0.22	1.23	-0.36	hsa-miR-34a-4373278	0.71	0.18	0.45	-0.72	-1.23	-0.98	-1.61	1.60	0.35	0.59	-0.11	0.59	0.47	-0.22	0.82	-0.90	0.88
hsa-miR-34b-4373037	-0.16	-0.81	-0.39	-1.30	-1.68	-0.46	1.67	-1.91	-1.42	-0.99	-0.40	1.50	-1.25	-1.89	-0.48	-0.79	-0.78	-1.21	-2.95	-0.42	-0.87	0.59	-2.25	-3.30	-0.59	-1.48	-0.41	-3.47	-1.94	1.18	-1.03	hsa-miR-34b-4373037	0.51	0.03	0.51	-0.65	-0.79	-0.22	-0.61	-0.35	1.61	0.15	-1.44	1.25	1.58	-0.64	0.02	-0.96	0.90
hsa-miR-34c-4373036	-0.99	-1.39	-1.17	-1.35	-2.05	0.73	0.17	-1.37	1.20	-2.23	0.69	0.70	-2.21	-0.48	-1.88	-0.34	-0.63	-2.60	-4.05	0.82	-2.00	-0.88	-3.05	-3.91	-0.01	-1.81	-1.42	-3.58	-2.07	1.43	-1.28	hsa-miR-34c-4373036	-0.25	-1.27	4.88	-2.25	-1.17	-0.26	-1.02	0.25	1.45	-2.67	-0.59	-0.05	2.46	0.24	-0.29	0.56	1.81
hsa-miR-361-4373035	2.08	-0.73	0.48	-0.15	1.16	0.33	-0.91	-0.17	-0.37	-0.46	-1.02	-0.08	-1.38	-0.78	-0.13	-0.62	-0.34	-0.78	0.97	1.61	0.60	1.02	0.30	1.02	-1.02	-0.31	0.46	0.20	0.76	0.85	0.06	hsa-miR-361-4373035	0.70	-0.03	0.72		-0.20	-0.86	-0.53	-0.39	0.58	-0.21	0.20	0.15	-0.46	0.24	0.11	-0.01	0.46
hsa-miR-362-4378092	-1.22	-0.04	-0.35	0.01	-0.04	-0.69	0.65	1.34	0.51	0.87	-0.34	-0.08	0.84	0.38	0.35	0.27	-0.30	0.37	1.78	-1.28	0.19	-0.20	-0.27	0.24	1.35		0.24	0.27	0.64	0.69	0.20	hsa-miR-362-4378092	-0.02	0.13	0.15	-0.69	0.62	0.69	0.63	-0.71	-0.02	-0.08	-0.88	0.01	0.09	-0.08	0.22	-0.06	0.46
hsa-miR-365-4373194	1.02	-0.24	-0.24	0.13	0.65	0.46	-0.22	-0.10	0.06	-0.25	-0.46	0.34	-0.69	0.51	0.23	0.24	0.78	-0.02	1.74	0.24	0.64	0.35	-0.02	0.99	0.18	-0.24	1.12	1.21	1.33	0.59	0.34	hsa-miR-365-4373194	0.26	-0.07	0.91	-0.91	0.26	0.39	0.66	-0.39	-0.40	-0.90	0.23	-0.31	-0.04	0.50	-0.36	0.19	0.52
hsa-miR-367-4373034	3.63	1.81	-0.07	-0.66	1.47	0.02	-1.20	0.95	1.73	0.00	1.12	0.04	-1.20	-1.08	-1.48	1.68	-0.55	-0.51	1.91	2.08	1.87		1.56	1.27	-0.77	-0.01	0.13	0.25	-0.06	1.26	0.50	hsa-miR-367-4373034	-0.03	0.68	-0.71	-1.17	-1.41	0.00	-0.68	1.19	-0.44	1.57	0.54	0.64	-0.74	0.07	0.19	0.32	0.83
hsa-miR-369-5p-4373195	-0.80	0.11	0.92	-0.23	-0.87	1.24	0.00	0.49	0.58	0.51	1.11	-0.70	3.41	1.57	-0.81	0.86	-1.84	0.12	-2.09	0.10	2.16	1.21	-0.70	-1.21	-0.97	0.33	-0.51	-1.17	-1.60	1.24	0.04	hsa-miR-369-5p-4373195	0.60	-0.18	-0.79	-0.38	-0.59	-0.32	-0.64	0.94	-0.16	-0.53	0.95	-0.87	-0.08	1.12	0.10	0.84	0.68
hsa-miR-371-4373030	-2.16	-0.80	-1.62	-3.20	-2.71	-2.66	-3.19	-1.02	-1.74	-1.78	-2.74		-2.38	-1.89	-3.54	-0.22	-4.08	-1.34	2.26	-2.93	-2.68	-0.74	-3.33	-2.21	-0.69	-2.15	-2.59	-1.75	-2.55	1.26	-2.02	hsa-miR-371-4373030	-1.42	-1.76	-1.14	1.31	-0.64	1.23	1.38	-0.87	-1.05	-1.55	1.26	2.05	1.25	0.72	0.08	-0.85	1.29
hsa-miR-372-4373029	-3.31	-0.44	-1.21	-3.27	-3.46	-1.67	-2.27	-1.41	-1.06	-2.18	-1.28	0.56	-1.39	-2.40	-2.96	1.67	-2.72	-1.20	-0.98	-3.11	-3.61	-0.73	-2.85	-2.72	-1.21	-2.46	-2.88	-0.91	-2.41	1.24	-1.86	hsa-miR-372-4373029	-1.13	-1.62	-2.28	0.74	-2.00	2.37	1.54	-0.64	0.33	-1.89	1.08	1.90	-0.15	0.70	0.17	0.89	1.46
hsa-miR-373-4378073	-4.99	-1.08	-2.06	-3.11	-3.12	-2.71	-3.78	-2.50	-4.06	-2.78	-3.30	-1.22	-2.79	-4.14	-4.14	-1.55	-3.67	-3.75	-0.15	-0.52	-4.61	-2.44	-3.39	-2.11	-3.26	-4.07	-2.03	-1.70	-2.53	1.21	-2.81	hsa-miR-373-4378073	-1.16	-0.57	-2.55	-2.44	-0.83	-0.20	0.91	-0.91	4.85	-3.03	-0.45	-0.16	-1.98	-1.77	5.58	4.72	2.71
hsa-miR-374-4373028	-0.09	-0.41	0.04	-0.45	0.27	-0.50	-0.05	-0.25	0.67	0.06	-0.49	-0.15	-0.35	0.90	0.73	-0.07	0.39	-0.36	1.02	-0.79	0.06	-0.69	0.26	0.67	-0.76	0.24	0.20	-0.22	-0.49	0.49	-0.02	hsa-miR-374-4373028	-0.19	-0.64	0.46	-0.97	0.10	0.31	-0.14	-0.45	0.12	0.29	-0.02	0.28	0.67	0.39	-0.08	-0.14	0.43
hsa-miR-376a-4373026	-1.95	0.36	0.17	0.93	-0.84	0.60	0.52	0.61	0.23	0.26	0.59	-0.66	0.99	0.67	0.48	-0.66	-1.51	-0.04	-2.95	-0.70	1.11	0.02	-0.30	-0.57	0.38	0.70	-0.07	-0.36	-1.28	0.94	-0.11	hsa-miR-376a-4373026	0.10	0.13	0.26	-0.56	-0.92	-0.10	0.59	-0.98	-0.36	0.78	-0.43	0.28	0.51	0.36	0.18	0.16	0.52
hsa-miR-376a-4378104	-3.06	-1.21	-0.53	0.08	-0.89	0.75	-1.11	-0.03	-0.09	-1.12	-1.30	-0.59	0.37	0.33	-0.95	-2.46	-1.68	-1.39	-1.71	0.61	0.64	-1.73	-1.22	-1.76	-0.38	1.45	0.86	-0.75	-1.11	1.06	-0.69	hsa-miR-376a-4378104	1.33	-0.65	0.45	-1.35	-1.88	-0.34	-1.81	0.64	-0.24	1.08	0.62	0.06	1.02	-0.69	0.81	0.95	1.04
hsa-miR-378-4373024	2.38	1.29	-0.10	0.22	0.41	-0.62	0.05	-0.19	-0.25	-0.47	1.32	1.28	-0.91	-1.07	-0.71	0.60	-0.09	-0.75	1.62	0.83	0.95	2.65	0.58	1.07	-0.44	-0.13	0.75	0.81	2.17	1.00	0.46	hsa-miR-378-4373024	-0.48	-0.41	0.26	-1.68	-1.46	-1.02	-1.92	0.21	0.04	1.38	1.03	1.26	0.61	0.39	1.25	0.54	1.07
hsa-miR-379-4373023	-1.00	0.12	0.32	0.28	-1.19	0.45	0.08	1.22	0.87	0.52	0.42	0.48	1.23	1.23	0.73	0.47	-0.69	0.62	-0.27	-0.65	0.35	0.23	-0.15	-1.13	-0.30	-0.24	0.04	-0.64	-1.59	0.74	0.06	hsa-miR-379-4373023	0.51	-0.13	0.88	-0.02	-0.10	0.18	-0.49	-0.33	-0.41	-0.45	0.31	0.31	-0.21	0.12	-0.18	0.03	0.37
hsa-miR-380-3p-4373022	3.55	1.62	0.53	0.66	1.10	0.58	0.31	-0.38	-0.46	-0.75	0.65	0.28	-0.01	-2.06	-0.02	3.16	-0.66	-0.89	-0.23		0.51		-1.06	-0.55	-1.10	-1.10	0.92	-0.54	0.47	1.23	0.17	hsa-miR-380-3p-4373022	1.07	1.38	0.03	-1.62	-0.37	0.47	0.49	0.73	1.61	-0.38	-0.27	-0.42	-1.26	-0.51	-0.53	-0.42	0.90
hsa-miR-381-4373020	0.61	-0.51	0.63	1.47	-0.29	2.31	0.77	2.95	0.01	0.70	0.54		-0.20	4.34	0.37	-0.41	-1.52	2.02	-0.99	0.83	1.57	7.55	0.97	0.22	-2.44	-0.09	-1.42	-0.51	-1.16	1.96	0.65	hsa-miR-381-4373020	0.96	0.62	-0.14	-0.74	-0.81	-0.62	-1.05	3.86	0.30	0.20	-1.03	-0.96	-0.82	-0.58	1.18	-0.39	1.25
hsa-miR-382-4373019	-2.70	-0.53	0.38	0.08	-1.26	0.45	0.65	-0.40	-1.16	-0.50	-0.57	-1.19	0.39	0.44	1.01	-1.31	-0.82	-0.55	-1.84	-0.83	0.69	-1.08	-1.17	-1.94	0.11	0.12	-0.13	-0.98	-1.95	0.92	-0.57	hsa-miR-382-4373019	0.42	0.24	0.50	-0.24	-0.29	0.59	0.22	-0.64	-0.49	-0.35	0.24	-0.32	0.01	0.35	-0.24		0.39
hsa-miR-383-4373018		-1.79	-0.15	-2.27	0.39	-0.86	2.67	-2.97	-1.24	-1.44	-1.67	0.59	-1.14	-0.93	-0.54	-1.03	0.04	-1.67	-1.77	-0.73		0.96	-1.81	0.02	-2.61	-1.44	-2.40	-1.52	-0.14	1.23	-0.94	hsa-miR-383-4373018	0.97	-0.99	-1.91	3.92	-2.72	-0.43	-2.17	-1.97	1.81	1.87	5.70	-2.32	-0.66	-1.09	-0.40	0.39	2.36
hsa-miR-409-5p-4373197	0.26	-0.35	-0.26	1.06	-0.75	0.98	1.03	0.58	1.85	0.85	0.55	0.61	0.18	0.90	-0.96	-0.73	-2.12	-0.25	-2.00	1.52	0.37	0.87	-1.34	-1.57	-0.37	-0.12	-0.04	-0.67	-1.58	1.04	-0.05	hsa-miR-409-5p-4373197	2.27	0.39	-0.22	-2.04	-0.91	0.10	-0.23	-0.18	-0.60	-0.97	2.08	0.00	0.66	0.35	0.06	-0.76	1.07
hsa-miR-410-4378093	-2.53	0.02	-0.57	-0.08	-1.57	0.38	0.35	0.29	-0.06	-0.23	-0.61	-0.77	1.44	0.77	0.30	0.02	-0.59	0.05	-2.70	-1.92	0.68	-1.61	-1.11	-2.09	0.38		-0.34	-0.61	-1.24	1.03	-0.50	hsa-miR-410-4378093	0.34	-0.42	-0.03	-0.40	-0.52	0.17	1.23	-0.68	-0.34	-0.09	-0.37	0.34	0.24	0.57	-0.01	-0.03	0.48
hsa-miR-411-4381013	-2.67	-0.39	0.21	-0.05	-1.07	1.44	0.95	0.10	-0.17	-0.80	-0.34	-1.20	0.79	0.61	0.09	-0.37	0.44	0.23	-3.41	-1.53	0.35	-0.95	-0.89	-1.50	0.38	0.64	-1.11	-0.40	-1.66	1.08	-0.42	hsa-miR-411-4381013	0.27	-0.09	3.17	-0.09	-0.50	0.97	-0.21	-1.05	-0.58	-0.75	-0.75	-0.27	-0.35	0.37	-0.38	0.24	0.98
hsa-miR-422a-4373200	1.68	-0.15	0.85	0.29	0.81	-0.34	-0.19	0.13	1.35	0.48	0.07	-0.34	0.11	0.16	1.32	0.65	1.08	-0.03	4.40	0.28	-0.26	0.29	-0.27	1.66	-0.17	0.41	0.40	0.76	0.46	0.94	0.55	hsa-miR-422a-4373200	0.19	0.65	1.15	-0.27	0.19	0.11	-0.10	-0.47	-0.91	0.08	0.45	-0.34	-0.32	0.08	0.17	-0.63	0.50
hsa-miR-422b-4373016	2.95	0.37	0.30	-0.89	0.79	-1.26	-0.80	0.00	-0.09	-0.90	-0.62	-0.40	-1.30	-1.26	-0.73	-0.17	-0.44	-1.09	3.15	1.40	-0.50	1.52	-0.32	1.51	-1.04	-0.58	-0.25	-0.58	0.70	1.17	-0.02	hsa-miR-422b-4373016	-0.25	0.54	0.50	7.55	-0.88	0.01	-0.80	-0.80	-1.21	-1.01	-0.35	-0.50	-1.20	0.02	-0.64	-0.99	2.09
hsa-miR-423-4373015	1.78	0.14	0.01	-0.14	0.27	0.09	-0.69	0.04	0.34	-0.48	0.31	-0.11	-1.00	-1.55	-1.17	0.43	-1.41	-1.05	1.18	0.86	0.41	2.00	0.43	-0.10	-0.39	-0.53	-0.05	-0.99	0.32	0.85	-0.04	hsa-miR-423-4373015	0.40	-0.40	-0.07	0.13	-0.45	-0.26	0.04	0.34	0.36	0.30	0.02	-0.33	-0.05	0.15	0.01	-0.19	0.27
hsa-miR-424-4373201	-2.64	-1.14	0.80	-1.10	-0.25	-0.75	-1.54	-1.35	-1.72	-1.52	-2.05	-1.42	-1.69	-1.15	-2.04	-2.87	-1.74	-2.36	-0.22	1.11	-1.57	-1.72	-1.61	-1.16	-1.24	-1.21	-0.78	-1.50	-1.06	0.86	-1.29	hsa-miR-424-4373201	-0.66	-1.02	-0.99	-0.46	-1.46	-0.72	-1.08	-1.51	-1.35	-0.95	0.03	-0.20	-0.11	0.48	-0.77	10.78	2.93
hsa-miR-425-4373202	-1.13	-0.50	0.22	-0.29	0.07	-0.30	0.20	-0.24	-0.69	-1.12	-1.46	-0.43	-0.24	0.10	-0.12	0.05	0.37	0.08	-0.26	-1.91	-0.42	-1.28	-0.50	-0.08	-0.25	-0.05	-0.44	-0.29	0.19	0.55	-0.37	hsa-miR-425-4373202	0.34	-0.40	-0.03	0.42	0.78	0.19	0.12	-0.55	-0.17	-0.61	-0.23	-0.14	0.27	0.19	0.32	-0.50	0.40
hsa-miR-425-5p-4380926	-1.05	-0.33	-0.28	0.62	0.08	0.36	0.65	0.12	-0.91	-0.50	-0.69	-1.09	-0.30	-0.09	0.19	-0.32	-0.15	-0.35	-0.24	-1.06	-0.35	-0.74	0.12	-0.19	0.70	0.21	-0.66	0.01	-0.07	0.50	-0.22	hsa-miR-425-5p-4380926	0.69	-0.13	0.26	0.38	-0.07	0.49	0.07	-1.00	0.14	0.00	-0.72	0.14	0.16	-0.03	0.11	-0.50	0.43
hsa-miR-432-4373280	-1.75	-0.29	0.05	-0.98	-2.09	0.83	1.45	0.63	1.28	1.14	0.19	-0.01	1.46	0.33	0.92	0.17	-0.40	1.04	-2.55	-0.89	0.73	0.00	-0.45	-2.35	0.17	0.00	-0.52	-1.06	-2.15	1.16	-0.18	hsa-miR-432-4373280	0.36	0.28	0.53	-2.48	0.57	0.48	1.02	0.08	-0.20	-0.32	-0.32	-0.33	0.20	0.17	-0.35	0.33	0.77
hsa-miR-433-4373205	-2.33	-0.67	-0.20	-0.22	-1.43	-0.14	0.32	0.35	1.07	0.46	-0.66	-0.24	0.63	0.07	-0.67	-0.54	-1.11	-0.11	-2.59	-1.48	0.86	-0.92	-0.68	-1.77	-0.30	-0.05	-0.74	-0.92	-2.00	0.91	-0.55	hsa-miR-433-4373205	0.28	-0.17	0.04	-0.15	-0.01	0.05	-0.12	-0.09	-0.50	-0.90	0.39	0.26	0.58	0.03	0.10	0.22	0.35
hsa-miR-449-4373207	-1.48	1.05	0.01	-0.19	0.24	0.31	-0.19	-0.26	0.97	-0.63	1.96	0.83	1.38	2.45	0.08	0.70	-0.48	0.10	-1.76	-0.92	0.43	2.40	-0.65	-1.35	1.46	0.19	0.29	0.34	-0.68	1.06	0.23	hsa-miR-449-4373207	1.84	0.14	-0.13	-0.71	1.81	0.34	-0.70	1.26	1.70	-1.66	-2.22	-0.82	-0.04	-0.28	0.57	-1.10	1.22
hsa-miR-450-4373208	-2.91	-1.66	0.61	1.56	0.11	-1.01	-1.40	-1.68	-1.42	-1.77	-2.24	-1.00	-2.03	-2.17	-2.55	-3.40	-1.70	-3.60	-0.70	0.10	-0.59	-2.34	-0.35	-0.38	-1.69	-1.34	0.37	-1.36	-0.26	1.20	-1.27	hsa-miR-450-4373208	-0.44	0.45	-0.56	-0.33	-1.30	-0.64	-0.35	-0.56	-0.91	-1.55	-1.10	1.25	-0.35	0.42	-0.78	6.75	1.93
hsa-miR-451-4373209	2.40	1.57	2.06	0.54	1.12	1.36	2.84	0.58	-0.21	1.96	1.45	1.42	-0.53	-0.02	1.53	3.55	0.99	-0.22	2.13	3.70	1.41	1.44	2.16	2.88	0.25	1.77	2.00	2.06	1.96	1.07	1.52	hsa-miR-451-4373209	2.65	0.44	-0.64	0.79	-1.10	1.29	-1.09	-0.02	2.89	-0.97	-2.00	0.31	-1.27	0.03	-1.33		1.44
hsa-miR-452-4373281	-0.29	-1.22	1.25	0.97	1.20	0.04	0.11	0.71	-0.70	-0.68	-0.79	-0.16	-0.94	-0.12	0.43	-1.40	0.56	-0.88	1.82	-0.10	0.67	-0.70	-0.01	0.14	-0.03	-0.23	-0.60	-0.02	0.00	0.77	-0.03	hsa-miR-452-4373281	-0.41	-0.17	0.14	1.19	0.99	-0.97	0.27	-1.19	-0.46	-1.35	-0.04	0.51	-0.47	0.45	1.50		0.85
hsa-miR-452-4378077	-0.13	-1.10	0.94	1.04	0.98	0.13	0.34	0.39	-0.73	-0.61	-0.67	-0.19	-0.94	0.04	0.45	-1.25	-0.04	-1.67	1.23	0.50	0.65	-0.51	-0.90	0.93	0.31	0.13	-0.71	-0.02	-0.18	0.75	-0.05	hsa-miR-452-4378077	-1.21	-0.14	-0.43	0.81	0.70	-0.15	0.08	-0.85	-0.25	-0.31	-0.09	0.55	-0.30	0.46	1.13		0.63
hsa-miR-484-4381032	-1.44	-1.04	-0.13	-0.34	-0.27	0.30	0.06	-0.64	-1.35	-0.93	-1.83	-1.44	-0.61	-1.28	-0.73	-0.57	0.52	0.20	-0.79	-1.83	-0.31	-1.44	-0.40	0.19	0.47	-0.75	-0.91	-0.16	-0.54	0.66	-0.62	hsa-miR-484-4381032	-0.41	0.00	1.32	-0.11	0.56	1.21	0.54	-1.59	-1.21	-0.74	-0.64	-0.52	0.76	0.44	-0.10	0.49	0.83
hsa-miR-485-3p-4378095	-2.95	-0.63	0.05	-0.59	-1.09	0.04	0.06	-0.52	-1.22	-1.10	-0.77	-1.68	-0.05	-0.92	-0.88	-1.76	-1.64	-0.42	-0.73	-1.46	-0.22	-1.77	-1.05	-2.34	-0.13	-0.73	-0.33	-1.28	-1.48	0.74	-0.95	hsa-miR-485-3p-4378095	0.20	-0.50	0.73	0.22	-0.73	0.19	1.25	-1.19	-0.70	-0.64	0.25	-0.46	0.90	0.85	-0.38		0.72
hsa-miR-485-5p-4373212	-2.11	-0.90	-0.94	-0.99	-1.80	-0.10	0.75	0.14	0.96	0.31	-0.31	-0.55	-0.04	-0.53	0.10	-0.20	-1.70	0.14	-1.59	-1.98	-0.59	-1.29	-0.92	-2.69	-0.24	-0.87	-1.11	-2.05	-2.14	0.93	-0.80	hsa-miR-485-5p-4373212	0.20	-0.76	-0.63	0.52	0.82	0.58	0.56	-0.90	-0.75	-1.05	0.55	-0.48	0.22	0.13	-0.67	1.64	0.77
hsa-miR-486-4378096	-0.28	-0.40	1.38	0.44	0.73	0.35	0.60	0.00	-0.79	-0.61	-0.81	-0.46	0.16	-0.17	-0.23	1.13	1.29	-0.48	3.86	-1.37	0.17	-0.42	0.83	2.14	0.44	0.34	-0.28	1.63	2.48	1.12	0.40	hsa-miR-486-4378096	0.71	-0.27	-0.46	0.55	0.28	1.00	0.91	-0.86	-0.15	-0.91	-0.68	-0.52	0.66	0.28	-0.54		0.66
hsa-miR-487b-4378102	-2.88	-0.80	-0.23	-0.62	-1.71	1.96	0.11	-0.31	-0.60	-1.09	-0.88	-1.01	0.40	-0.07	-0.47	-0.59	-0.32	-0.26	-1.61	-1.29	-0.16	-1.32	-1.23	-1.80	0.04	0.10	-0.05	-0.72	-1.69	0.89	-0.66	hsa-miR-487b-4378102	0.14	-0.51	1.70	-0.24	-0.21	1.15	-0.51	-0.66	0.12	-0.98	-0.24	-0.47	-0.03	0.08	0.12	0.53	0.68
hsa-miR-489-4373214	-1.61	-0.02	-0.68	-0.53	-1.01	0.46	-0.09	-0.65	0.12	-0.25	-1.40	-0.04	-0.17	0.31	-0.97	0.16	-0.67	-0.05	-0.19	-3.00	0.46	-1.54	0.20	0.58	-0.67	0.16	-1.74	-0.35	-0.87	0.80	-0.48	hsa-miR-489-4373214	-0.40	-0.62	-0.13	-0.08	0.81	1.40	0.58	-1.00	0.12	-0.30	0.74	-0.08	0.14	-0.46	-0.83	0.11	0.64
hsa-miR-490-4373215	0.16	-0.15	1.40	0.91	1.78	0.17	0.29	0.72	-0.31	0.27	-0.26	-0.26	-0.86	-0.98	-0.99	-0.70	-0.09	-0.81	2.52	3.15	1.17	0.10	1.39	2.01	0.75	-0.15	0.98	1.47	0.95	1.06	0.50	hsa-miR-490-4373215	0.42	0.24	-0.07	0.21	0.44	-0.01	0.20	-0.32	-0.98	-0.22	-0.31	0.22	-0.21	0.40	-0.01		0.38
hsa-miR-491-4373216	-0.01	-0.61	-0.06	-0.16	1.00	-0.63	0.10	0.14	-0.31	-0.39	-0.98	-0.20	-1.30	-0.35	-0.39	-0.15	1.01	-0.48	2.10	-1.24	0.17	-0.03	1.08	1.60	-0.21	-0.51	0.16	1.28	1.52	0.85	0.07	hsa-miR-491-4373216	0.09	-0.57	0.19	-0.13	0.55	0.19	0.85	-0.73	0.62	-0.99	-0.19	0.15	0.23	-0.09	0.08	-0.27	0.49
hsa-miR-493-4373218	-3.92	-1.33	-1.00	-0.32	-2.18	2.91	-0.92	-0.85	-1.16	1.88	-1.32	-2.16	-2.03	-1.24	-0.24	-3.02	-2.78	-2.05	-0.90	0.00	-1.10	-2.00	-2.39	-2.37	0.04	-1.41	-0.25	-2.37	-3.26	1.44	-1.30	hsa-miR-493-4373218	0.69	-1.12	0.71	-0.84	-0.98	0.37	-0.59	-0.15	-0.16	-1.41	1.34	-0.84	-1.90	-0.14	0.09	4.93	1.57
hsa-miR-497-4373222	2.87	0.21	-0.19	-0.33	-0.50	-0.22	-2.01	0.11	0.68	-0.03	0.65	-0.35	-0.75	-1.10	-0.85	-0.39	-2.08	-0.98	-0.62	1.60	0.57	3.78	-0.97	-0.20	-1.90	-0.57	-0.42	-0.83	0.34	1.26	-0.15	hsa-miR-497-4373222	0.38	0.25	-0.23	-0.61	-1.26	-0.26	-0.70	1.17	0.74	-0.20	0.86	-0.07	-0.29	0.67	-0.25	-0.20	0.64
hsa-miR-500-4373225	1.48	-0.22	0.09	-0.35	0.79	-0.60	0.02	-0.41	-0.08	-0.54	-0.98	0.21	-1.07	-0.66	-0.51	0.34	0.19	-0.92	0.46	0.05	-0.34	0.40	0.01	0.31	-0.29	0.16	0.78	-0.06	0.00	0.56	-0.06	hsa-miR-500-4373225	0.65	-0.21	0.15	-0.29	-0.14	-0.13	-0.09	-0.69	0.11	-0.44	-0.39	0.12	0.11	0.86	0.47	-0.07	0.40
hsa-miR-501-4373226	0.51	1.04	0.06	-0.64	-1.22	-2.27	0.55	1.01	0.89	0.71	1.01	-0.42	0.40	0.80	-0.26	1.64	-0.27	1.07	0.25	-0.61	0.06	1.05	-1.61	-0.82	-0.27	-0.58	-0.35	-0.55	-1.25	0.93	0.00	hsa-miR-501-4373226	-0.59	0.00	-0.23	-0.35	-0.45	0.26	1.74	0.67	-0.72	-2.75	1.63	0.39	1.53	-2.39	0.83	0.42	1.27
hsa-miR-502-4373227	0.52	-0.18	0.35	-0.93	0.20	-0.19	-0.22	0.13	-0.22	-0.27	-1.18	-0.28	-0.61	-0.25	-0.45	-0.41	0.13	-0.32	1.32	-0.48	-0.44	-0.15	-1.02	0.12	-0.21	-0.40	0.07	-1.10	0.00	0.51	-0.22	hsa-miR-502-4373227	0.26	0.02	1.06	0.11	-0.17	-0.07	-0.57	0.01	1.10	-0.44	-0.59	-0.06	-0.41	0.00	0.02	-0.27	0.49
hsa-miR-503-4373228	-2.42	-0.53	2.31	-0.44	-0.50	0.37	0.29	-0.80	-0.94	-1.06	-0.86	-0.84	0.22	-0.38	-0.95	-1.32	0.36	-0.50	-1.59	-0.24	-0.93	-1.61	-1.47	-1.24	-0.10	-0.39	0.39	-0.58	0.23	0.88	-0.54	hsa-miR-503-4373228	0.26	-0.46	-0.53	-0.04	-0.65	0.36	0.71	-0.43	-1.24	-0.81	-0.14	0.43	0.70	0.99	0.83		0.67
hsa-miR-504-4373229	-2.70	-3.04	-3.66	-3.26	-3.05	-2.03	-3.07	-1.37	-2.20	-2.69	-2.32	-1.57	-3.12	-2.83	-1.51	-3.88	-3.58	-3.47	0.38	-1.87	-2.41	-3.76	-3.94	-0.74	-2.37	-1.79	-1.42	-2.47	-0.88	1.04	-2.44	hsa-miR-504-4373229	-0.03	-1.40	-0.60	-1.83	-0.51	-2.66	-0.33	0.22	-0.38	0.72	2.53	-1.45	0.84	0.88	-0.24	4.25	1.67
hsa-miR-505-4373230	-2.28	-4.10	-1.04	0.62	-0.67	0.52	-3.43	0.42	-0.19	-1.55	-1.83	-2.27	-4.11		-3.31	-4.45	-5.23	-1.61	-0.88		-2.89	-2.74	1.36	0.55	-1.11	-1.35	-1.29	-2.38	-2.10	1.70	-1.75	hsa-miR-505-4373230	-0.83	-1.23	-0.66	-2.75	-1.91	-2.03	-3.68	0.03	0.56	2.69	3.42	2.80	-0.31	-1.56	0.40	5.06	2.41
hsa-miR-511-4373236	-0.42	0.64	0.62	0.88	1.02	0.50	1.00	0.75	1.15	0.72	1.64	0.43	1.23	0.80	0.64	2.26	1.17	0.76	1.67	-0.71	0.87	1.19	0.91	1.05	0.22	1.26	0.35	-1.33	-0.43	0.73	0.72	hsa-miR-511-4373236	-0.04	0.10	-0.52	-0.82	-1.13	0.06	-1.10	1.08	1.34	-3.24	2.14	-2.34	1.39	0.62	1.36	1.09	1.47
hsa-miR-512-3p-4381034	-1.79	-0.36	-0.36	-1.95	-1.60	-1.10	-1.07	-1.52	-1.60	-1.27	-2.90	-0.12	-1.66	-0.05	-1.60	0.64	0.40	-0.57	0.09	-1.97	-2.23	0.79	-0.71	0.34	0.21	-1.32	-1.21	1.52	-0.05	1.05	-0.79	hsa-miR-512-3p-4381034	-1.89	0.94	-1.09	0.61	-0.67	1.22	2.64	-2.19	-1.58	-0.38	1.20	-0.22	0.07	1.49	-0.15		1.37
hsa-miR-514-4373240	7.82	1.87	-0.72	0.41	2.90	-0.42	-0.87	2.17	2.97	-0.52	6.16	4.34	-0.46	5.98	0.50	3.99	7.93	1.41	3.58	0.31	7.60		3.29	-0.99	-2.44	2.01	0.58	-0.94	-2.07	3.02	2.01	hsa-miR-514-4373240	-1.19	-0.11	1.92	-1.22	-3.32	-0.02	-4.61	7.18	3.68	7.10	-3.12	-2.04	-1.46	-0.60	-2.19		3.54
hsa-miR-515-3p-4373241	-0.11	1.29	-0.28	-0.72	-0.07	-1.73	-0.16	0.22	0.53	1.75	-0.64	1.84	-1.36	-2.34	-1.87	0.86	-0.56	-1.27	2.20	0.48	-0.63		-0.37	0.45	-0.25	-2.00	0.45	-7.50	0.26	1.80	-0.41	hsa-miR-515-3p-4373241	-2.14	1.02	-3.81	1.17	-1.45	-0.36	3.84	0.14	-3.94	0.74	5.87	-1.13	-1.77	5.27	0.81	-4.29	3.06
hsa-miR-517a-4373243	-1.71	0.60	-0.89	-1.92	-0.83	-1.97	-1.20	-1.31	0.06	-2.09	-0.93	0.49	0.06	-0.11	2.25	-5.28	0.51	-0.98	1.36	-0.43	-1.51		-2.03	0.02	-0.75	0.34	0.13	3.02	-0.08	1.55	-0.54	hsa-miR-517a-4373243	-3.30	-0.98	-1.99	0.58	-0.67	1.73	0.61	0.80	-0.88	0.82	4.35	-1.49	0.30	-2.01	0.59	1.57	1.83
hsa-miR-517b-4373244	-0.91	-0.04	-0.60	-2.16	-1.62	-1.55	-1.76	-1.49	-0.01	-1.73	-0.50	0.39	-0.04	1.42	2.27	-7.09	0.01	0.63	0.83	-0.55	-3.60		-2.17	-1.25	-0.28	-1.63	0.99	3.34	-0.26	1.92	-0.69	hsa-miR-517b-4373244	-2.95	0.03	-2.16	0.79	0.01	2.58	0.39	1.13	-2.13	-0.51	2.62	-1.52	0.03	2.30	-0.54	-0.06	1.67
hsa-miR-517c-4373264	-1.22	-0.16	-0.79	-2.34	-2.56	-2.07	-1.83	-0.52	-0.06	-1.22	-1.08	0.45	-0.81	0.28	-1.54	2.39	-1.72	-0.91	0.42	-1.92	-3.16	2.50	-4.51	0.09	-0.34	-1.67	0.08	1.15	-0.71	1.50	-0.82	hsa-miR-517c-4373264	-2.65	0.48	-3.12	0.83	-0.25	1.15	2.02	0.05	-1.97	-1.56	2.60	-0.47	0.21	2.18	0.48	0.02	1.66
hsa-miR-518a-4373186	-1.07	0.60	-0.55	-2.48	-2.52	-2.48	-1.66	-0.64	-0.66	0.27	-1.29	1.46	-1.81	0.11	-0.97	2.37	-1.84	-1.73	1.35	-2.01	-2.67		-1.50	-0.48	-0.39	-1.52	-0.56	1.76	-0.62	1.35	-0.77	hsa-miR-518a-4373186	-2.74	0.20	-4.00	0.79	-1.34	0.56	2.96	0.09	-1.75	1.60		0.54	0.03	2.19	0.55	0.33	1.82
hsa-miR-518b-4373246	-0.42	-0.71	-0.51	-1.49	-2.21	-2.05	-1.22	-0.25	-0.99	-1.30	-1.28	0.34	-1.48	-0.75	-1.86	1.38	-1.88	-1.13	0.61	-1.89	-2.40	3.00	-2.59	0.19	-0.30	-1.66	-0.90	1.15	-0.60	1.24	-0.80	hsa-miR-518b-4373246	-2.34	-0.21	-3.42	-0.46	-1.41	0.22	1.34	-0.98	-0.62	0.76	3.02	1.44	0.02	1.44	0.21	1.00	1.58
hsa-miR-518c-4373247	-0.99	0.40	-0.57	-2.09	-2.40	-2.90	-1.34	-0.79	0.23	-0.49	-0.44	0.60	-0.65	0.08	-1.97	3.37	-1.27	-0.69	0.92	-1.08	-2.30		-1.69	0.14	-0.79	-1.59	-0.38	1.69	-0.27	1.32	-0.62	hsa-miR-518c-4373247	-2.73	-0.01	-2.94	-0.25	-1.99	0.51	2.38	1.28	-0.95	0.28		-0.28	1.50	3.11	0.43	-0.33	1.71
hsa-miR-518e-4373265	0.18	1.91	-0.61	-1.34	-1.43	-1.61	-0.92	-0.53	0.68	-0.43	-0.90	0.05	-0.60	2.46	-0.77	4.46	-0.79	-0.14	1.89	0.28	-1.49	3.76	-1.05	-0.11	0.20	-0.89	0.22	3.05	0.38	1.59	0.20	hsa-miR-518e-4373265	-2.43	0.43	-3.18	0.88	-0.42	0.93	1.95	-0.91	-1.89	-0.34	0.32	0.43	1.37	2.39	0.26	0.23	1.51
hsa-miR-518f-4378083	-3.10	-2.84	-0.64	-2.81	-2.92	-3.70	-2.76	-2.69	-2.65	-2.28	-3.23	-0.84	-3.15	-2.43	-2.16	-2.19	-2.73	-2.91	0.84	-1.63	-3.89	0.74	-3.72	-0.65	-1.23	-2.73	-2.24	1.01	-1.50	1.33	-2.11	hsa-miR-518f-4378083	-3.12	-0.27	-3.30	7.00	-2.88	-1.29	4.39	-2.54	-2.69	-0.32	1.15	-2.02	-0.26	1.38	-0.72	5.47	3.17
hsa-miR-519c-4373251	-2.16	-0.51	-0.67	-1.46	-2.20	-3.01	-1.48	-0.81	-1.96	-1.19	-2.60	-1.15	-2.00	-1.90	-1.31	0.16	-1.40	-1.06	-0.05	-1.14	-3.26	1.03	-1.00	-0.66	0.33	-1.16	-0.28	0.00	-0.33	1.00	-1.15	hsa-miR-519c-4373251	-2.90	0.36	-3.87	-3.07	-2.03	0.20	2.31	-1.52	-2.81	-0.64	2.62	-0.40	0.50	-0.02	5.74	5.53	2.87
hsa-miR-519d-4373266	-2.46	-1.15	-0.40	-2.37	-1.33	-2.70	-2.08	-1.02	-2.09	-1.75	-3.02	-0.81	-3.06	-1.33	-2.61	-0.35	-2.11	-1.95	1.39	-1.89	-2.88	0.70	-2.12	-0.08	-0.62	-2.15	-1.15	0.66	-1.06	1.16	-1.44	hsa-miR-519d-4373266	-2.98	-0.44	-3.98	0.18	-1.71	1.22	7.22	-2.57	-2.54	-1.18	4.50	-0.53	-0.02	3.58	-0.76		3.05
hsa-miR-520b-4373252	-0.03	0.45	-0.71	-2.27	-1.52	-1.21	-1.49	-0.41	1.67	-0.72	-1.34		-0.75	0.25	-1.18	3.37	-1.38	-0.43	1.79	-1.08	-0.82	7.18	-2.33	0.59	-1.81	-1.71	0.42	3.66	-0.28	2.06	-0.07	hsa-miR-520b-4373252	-1.78	0.18	-3.15	-1.69	-1.32	0.99	5.41	-0.21	-1.72	0.99		0.62	-0.91	0.99	1.53	0.08	2.01
hsa-miR-520f-4373256	7.06	3.38	0.68	-1.16	-1.34	-1.74	0.49	-0.10	-1.31	0.00	2.76	6.89	-0.09	5.14	-1.25	1.42	0.05	0.57	8.64	2.52	7.74	7.08	1.98	6.80	-0.81	-1.29	1.76	4.13	1.54	3.22	2.12	hsa-miR-520f-4373256	-1.28	0.39	-2.76	-0.69	-1.24	0.00	4.56	-0.48	-2.06	-2.18	1.15	-0.42	0.31		4.98	-0.28	2.20
hsa-miR-520g-4373257	-1.38	-0.31	-0.61	-2.12	-1.77	-1.34	-1.47	-0.21	0.20	-0.50	-1.14	0.12	-1.42	0.21	-0.65	2.83	-2.05	-0.60	0.86	-2.24	-2.24	1.12	-2.19	0.01	-1.16	-1.41	-0.70	1.60	0.10	1.23	-0.64	hsa-miR-520g-4373257	-2.60	0.18	-2.98	0.50	0.14	1.09	1.99	-0.75	-2.74	-1.14	1.33	-0.82	1.80	2.54	1.03	0.44	1.71
hsa-miR-520h-4373258	0.57	0.32	-0.73	-2.09	-1.47	-1.44	-1.59	0.63	-0.14	-1.31	-0.46	1.69	-1.58	-0.28	-1.84	0.97	-1.88	-1.48	1.96	-0.28	-1.92		-0.92	-0.21	-0.72	-1.98	-0.38	0.46	0.55	1.14	-0.56	hsa-miR-520h-4373258	-2.07	0.54	-3.38	0.81	-0.96	-0.16	2.00	-0.23	-1.01	-0.53	2.84	-0.33	1.22		0.72	0.53	1.55
hsa-miR-532-4380928	-1.09	-0.16	0.08	0.75	0.62	-0.18	0.31	-0.15	-0.79	-0.49	-1.06	-1.22	-0.84	-0.61	-0.94	-0.26	-0.59	-1.00	0.08	-0.47	-0.47	-0.66	-0.12	0.46	0.57	0.44	-0.27	0.22	0.16	0.56	-0.26	hsa-miR-532-4380928	0.30	0.04	0.26	-0.03	-0.09	0.65	0.11	-0.83	-0.25	-0.25	-0.43	0.02	0.13	0.18	0.46	-0.29	0.36
hsa-miR-542-5p-4378105	-2.76	-1.32	-0.66	-1.45	-0.34	-0.56	-0.59	-0.62	-1.80	-1.35	-1.64	-1.81	-0.62	-0.83	-1.50	-1.18	0.14	-1.85	-1.02	-1.05	-0.19	-1.71	-1.22	-1.06	-1.17	-0.48	-0.77	0.32	-0.19	0.67	-1.01	hsa-miR-542-5p-4378105	-0.67	-0.57	0.08	0.24	0.29	0.28	0.69	-0.97	0.16	-1.33	0.22	0.28	-0.28	0.62	0.39	0.59	0.60
hsa-miR-545-4380918	-1.75	-1.69	-0.85	-0.59	-0.71	-0.55	-0.98	-0.61	-1.20	-1.60	-2.00	-1.29	-1.48	-0.38	-1.04	-1.93	-0.17	-1.64	0.70	-0.69	-1.14	-1.94	-0.89	-0.09	-1.29	-0.89	0.33	-0.57	0.47	0.72	-0.91	hsa-miR-545-4380918	-0.68	-1.52	-0.52	-1.58	-0.33	0.43	0.41	-0.38	-0.40	0.56	0.36	0.27	1.07	1.56	0.11	0.65	0.85
hsa-miR-550-4380954	-0.52	-0.27	0.02	0.30	0.61	0.04	-0.03	-0.68	-1.24	-0.76	-1.06	-0.92	-0.48	-1.10	-0.24	-0.87	-0.19	-0.72	-0.32	-0.43	-0.53	-1.16	-0.05	0.53	0.00	-0.12	-0.41	0.24	0.60	0.52	-0.34	hsa-miR-550-4380954	0.13	0.06	-0.09	-0.18	0.21	0.03	0.53	-1.09	-0.33	0.32	-0.19	-0.03	-0.07	0.46	0.05	0.22	0.37
hsa-miR-551b-4380945	-3.30	-2.14	0.08	-2.66	0.96	-0.23	-2.16	-2.47	-2.62	-2.17	1.15	-4.36	-1.37	-4.64	-3.80	-3.49	-3.25	-3.05	-1.13	4.28	-2.80	-2.63	-1.78	-1.03	-1.61	0.73	-0.93	-2.19	-0.32	1.90	-1.69	hsa-miR-551b-4380945	-1.36	-0.22	-2.09	-0.99	-1.88	-2.08	-1.77	-3.34	4.90	4.64	-0.43	1.67	5.45	-2.66	2.81	-2.65	2.94
hsa-miR-564-4380941	1.34	4.57	-0.05	2.73	1.68	-0.90	1.48	-0.60	1.30	-0.43	0.68	-0.11	0.74	-1.23	0.16	0.99	0.68	1.40	2.02	4.56	3.40	4.72	2.96	2.25	-0.26	8.42	0.34	1.33	2.28	2.07	1.60	hsa-miR-564-4380941	-0.07	0.66	0.12	-0.54	-0.11	1.18	-0.38	0.09	1.84	-2.25	-1.06	0.74	-1.18	0.42	0.79	-0.26	0.99
hsa-miR-565-4380942	-0.48	0.95	0.28	0.29	1.07	-0.24	0.98	0.75	-0.66	0.14	0.75	-0.92	-0.34	-1.38	-0.60	-0.08	-0.14	-0.15	0.92	-0.04	0.83	0.19	-0.65	-0.57	0.61	0.51	0.60	0.54	0.04	0.64	0.11	hsa-miR-565-4380942	-0.45	-1.39	-0.93	-1.80	-0.88	0.99	1.85	-3.11	-2.88	2.40	1.75	-1.12	1.69	0.95	0.09	2.83	1.85
hsa-miR-572-4381017	-0.10	1.20	-1.67	0.68	1.21	-1.23	0.40	-1.40	0.22	-1.53	-0.34	2.07	-0.95	-1.75	-1.10	0.52	-0.07	-0.41	1.25	1.22	0.67	1.72	-0.69	-0.26	-0.78	-0.01	0.53	0.60	1.29	1.07	0.04	hsa-miR-572-4381017	-0.90	0.74	2.57	0.14	0.84	1.13	0.16	-0.54	1.11	-1.11	-2.25	0.48	-1.68	1.07	0.04	-1.79	1.30
hsa-miR-576-4381021	-1.07	-0.88	0.15	-0.63	0.15	2.33	-0.43	-0.76	-0.56	-0.88	0.00	-0.73	-0.83	-2.22	-0.77	-1.58	0.69	-0.85	0.96	2.96	-1.09	-0.99	0.14	-0.37	-0.02	-0.18	0.64	0.40	0.65	1.07	-0.20	hsa-miR-576-4381021	-0.06	-0.27	1.05	-0.44	-0.53	0.26	-0.46	-1.47	-0.49	-0.33	0.27	0.29	0.87	0.34	0.26	0.71	0.63
hsa-miR-579-4381023	-1.36	-0.76	1.73	0.09	1.59	2.06	-0.56	0.70	0.01	-0.34	-1.25	-0.57	-1.72	-1.54	-1.19	-1.22	0.25	-0.68	1.06		0.02	0.39	1.11	0.23	-0.01	-0.48	0.68	-0.39	-0.45	1.00	-0.09	hsa-miR-579-4381023	-0.46	0.69	1.50	-1.60	-0.62	-0.05	-1.17	0.35	0.06	0.72	-0.31	0.28	0.77	-0.29	0.66	-0.52	0.80
hsa-miR-589-4380953	-0.28	-0.50	-0.22	0.90	0.99	-0.17	0.96	0.78	-1.25	-0.61	-0.86	-1.38	-0.74	-1.06	-0.18	-0.67	0.33	-0.71	-0.42	-0.60	1.19	-0.11	0.25	0.74	0.05	-0.06	-0.76	0.98	-1.07	0.75	-0.15	hsa-miR-589-4380953	0.21	-0.19	0.41	-0.13	0.35	0.73	0.01	-1.55	-0.34	0.04	-0.38	0.32	-0.40	-0.33	1.29	-0.04	0.61
hsa-miR-594-4380958	-4.00	-3.34	-3.66	-3.61	-1.59	-2.69	-2.39	-3.48	-3.75	-3.68	-3.53	-3.66	-3.85	-4.96	-4.24	-3.20	-3.32	-3.79	-2.53	-2.95	-3.04	-3.56	-4.04	-2.86	-3.03	-2.39	-1.66	-2.18	-2.33	0.77	-3.22	hsa-miR-594-4380958	-3.03	-3.34	-1.29	-2.47	-3.55	-1.97	1.90	-4.74	-2.50	4.35	3.25	1.53	3.06	1.39	2.10	5.30	3.19
hsa-miR-597-4380960	-1.87	-2.06	-0.02	0.45	0.06	-0.18	-1.31	-0.39	-1.83	-0.51	-1.50	-1.50	-1.81	-2.08	-1.77	-2.23	-1.98	-2.14	-0.98	0.99	-0.94	-1.62	-0.67	1.20	-1.06	0.19	0.42	-0.31	0.41	1.03	-0.86	hsa-miR-597-4380960	0.06	-0.15	-0.19	-1.06	-0.46	-0.81	-0.89	-0.50	-0.48	0.94	1.22	1.22	-0.59	1.04	0.55	0.11	0.77
hsa-miR-616-4380992	-0.50	-0.16	0.41	0.47	0.84	0.79	-0.29	0.10	-0.19	-0.38	-0.97	-0.42	-0.53	-0.78	-0.02	-0.20	0.74	0.03	1.16	0.81	0.42	-0.17	-0.04	0.73	0.23	0.28	0.50	0.16	1.33	0.57	0.15	hsa-miR-616-4380992	-0.91	-0.61	1.43	-0.32	0.27	0.76	-0.12	-1.03	0.06	-0.01	-0.77	0.27	0.30	-0.21	0.57	0.32	0.65
hsa-miR-618-4380996	-0.08	0.37	-0.24	0.22	0.11	0.45	-4.23	-1.11	-2.19	0.08	-0.25	-1.23	-0.79	-0.51	0.37	-0.16	3.27	0.40	2.43	0.41	0.36	-0.73	0.36	0.69		-0.09	1.25	1.57	2.40	1.42	0.11	hsa-miR-618-4380996	0.11	-0.70	-1.02	-1.05	0.27	0.91	-3.23	-1.99	-0.17	0.75	0.89	0.93	1.00	0.42	0.84	2.05	1.32
hsa-miR-627-4380967	-1.27	-0.28	-0.69	-0.79	-0.96	-0.98	-4.09	-0.97	-0.91	-0.63	-0.94	0.19	-0.04	-1.17	1.73	0.18	3.65	0.91	0.57	0.66	-0.05	-0.96	-0.51	-0.41	-3.17	-0.05	-0.37	-0.65	-0.42	1.34	-0.43	hsa-miR-627-4380967	-1.20	-0.83	-0.04	-0.69	0.01	0.08	-2.44	-0.89	3.54	-0.26	1.26	-0.53	0.03	1.49	0.41	0.06	1.32
hsa-miR-629-4380969	-0.69	-0.42	0.82	1.10	0.56	1.01	0.69	0.83	-0.99	-0.35	-1.03	-1.12	-0.01	-0.93	-0.47	-0.34	0.11	-0.78	-1.32	-0.89	-0.11	-0.72	0.43	-0.07	0.61	0.67	-1.50	-0.37	-0.65	0.75	-0.20	hsa-miR-629-4380969	0.73	0.13	-0.07	0.54	0.43	0.39	0.93	-1.21	-0.63	0.53	-0.95	0.69	0.13	-0.20	0.08	-1.53	0.73
hsa-miR-642-4380995	-1.18	-0.79	-0.11	-0.24	0.90	0.59	1.74	-0.92	-1.53	-1.56	-0.31	-1.52	-0.94	0.08	-0.65	-0.99	-0.19	-0.33	2.01	-0.97	0.00	-1.78	-0.27	0.09	0.70	-0.79	-0.23	-0.20	0.50	0.92	-0.31	hsa-miR-642-4380995	-0.42	-0.49	0.24	-0.16	0.80	1.36	-0.34	-0.41	-0.09	-0.33	-0.32	-0.04	-0.11	-0.08	0.50	-0.11	0.50
hsa-miR-650-4381006	0.26	1.78	1.31	3.26	1.87	-0.65	4.51	1.37	1.32	-0.41	1.53	1.92	0.97	1.40	2.34	1.16	2.38	2.32	-1.21	1.06	1.78	1.73	1.74	1.42	-0.48	4.25	0.74	0.98	0.41	1.28	1.42	hsa-miR-650-4381006	0.67	0.35	2.63	-0.46	-0.93	1.70	-0.14	-0.69	0.92	-0.80	-1.97	0.67	-1.28	0.69	0.56	-1.91	1.26
hsa-miR-651-4381007	-0.16	-0.30	0.55	-0.38	1.13	-0.11	-1.17	1.76	-0.06	0.33	-0.69	-0.98	-1.65	-1.68	-0.94	-0.66	-1.06	-1.61	1.52	1.39	1.11	-0.70	0.69	0.48	-1.46	1.30	1.71	1.65	3.17	1.26	0.11	hsa-miR-651-4381007	0.72	-0.34	-0.45	-1.43	-2.15	-0.36	-1.64	-0.63	1.27	-0.53	0.50	-0.15	1.32	0.22	0.76	2.88	1.25
hsa-miR-652-4380927	-1.91	-1.47	-0.91	1.93	2.89	-1.45	-1.34	0.09	-2.39	-0.21	-0.73	-1.22	-3.16	-1.85	-3.20	-1.68	-1.44	-2.71	0.34	2.23	-0.45	-0.76	2.95	3.62	-0.69	0.31	-1.32	0.59	0.80	1.81	-0.45	hsa-miR-652-4380927	0.54	0.13	-3.38	-1.75	-2.24	-1.18	-1.69	-1.21	-0.08	1.00	0.42	0.32	1.10	1.10	0.57	6.34	2.16
hsa-miR-654-4381014	-5.87	-2.71	-1.32	-3.25	-4.88		-1.96	-3.78	-2.61	-1.97	-2.32	-4.31	0.24	2.36	-1.62	-2.75	-2.49	0.88	-5.96	-2.83	0.27	-3.74	-3.06	-5.43	-2.17	-2.61	-3.32	-4.02	-5.14	1.99	-2.73	hsa-miR-654-4381014	-1.43	-2.74	-0.99	-1.22	-1.00	3.07	-2.15	-1.53	3.61	3.66	0.48	-2.11	-1.03	-0.92	0.51	3.79	2.27
hsa-miR-656-4380920	-2.93	-0.70	-0.37	0.51	-0.65	2.24	-1.46	-0.60	-0.72	-0.24	0.06	-0.80	0.08	-1.58	-1.53	-1.68	-2.63	-2.11	-1.57	3.60	-0.29	-0.95	-0.02	-0.90	-1.10	1.19	1.36	0.44	-0.70	1.38	-0.48	hsa-miR-656-4380920	0.68	0.27	-0.21	-1.37	-1.86	-0.49	-0.41	-0.09	0.23	0.60	0.16	0.24	0.21	0.34	1.25	0.43	0.76
hsa-miR-660-4380925	-1.41	-0.40	-0.23	0.30	0.49	-0.41	-0.11	-0.35	-1.18	-0.93	-1.23	-1.57	-0.87	-0.47	-0.74	-0.79	-0.57	-0.88	-0.40	-0.64	-0.47	-0.74	0.03	0.73	-0.05	-0.06	-0.42	0.07	-0.03	0.54	-0.46	hsa-miR-660-4380925	-0.24	-0.32	0.08	-0.29	-0.22	0.39	-0.19	-0.99	0.24	0.00	-0.20	0.52	0.24	0.41	0.55	0.03	0.40
hsa-miR-7-4373014	2.41	0.38	1.00	1.27	1.49	0.22	0.51	0.61	1.21	0.90	0.89	0.59	0.88	1.48	1.16	0.81	1.69	0.67	1.07	1.40	0.54	1.16	1.44	1.95	-0.12	1.92	1.12	0.81	1.37	0.55	1.06	hsa-miR-7-4373014	1.38	0.67	0.83	-0.55	-0.56	-0.26	-1.20	-1.29	-0.96	-0.09	-0.67	1.24	0.53	1.21	0.31	-0.58	0.89
hsa-miR-92-4373013	0.31	1.17	-0.15	-0.19	0.07	-0.28	0.50	-0.53	0.33	0.12	0.92	1.06	0.10	-0.24	0.09	1.08	0.73	0.67	2.57	-0.43	0.55	1.38	0.35	-0.84	-0.32	-0.34	0.47	0.00	0.52	0.70	0.33	hsa-miR-92-4373013	-0.08	-0.08	1.93	-0.75	-0.78	-0.31	-0.47	-0.49	-0.77	0.97	0.15	0.59	0.34	0.16	0.03	-0.45	0.72
hsa-miR-93-4373012	0.82	1.48	0.61	-0.03	0.10	-0.02	0.33	0.21	0.57	-0.21	1.14	1.28	0.23	0.35	0.39	1.23	0.21	-0.19	0.39	0.44	0.85	3.52	0.40	-0.80	0.24	-0.45	-0.16	-0.49	-0.25	0.81	0.42	hsa-miR-93-4373012	0.28	0.25	1.73	0.45	-0.46	0.01	0.14	0.44	-0.54	-0.91	-1.25	0.43	-0.55	0.40	0.30	-0.72	0.72
hsa-miR-9-4373285	-1.40	0.78	-0.96	-1.19	-0.61	-0.59	-0.21	-0.70	0.18	-0.37	0.75	-0.02	0.44	-0.79	0.22	2.58	0.81	0.21	2.39	-1.45	-0.16	2.12	0.58	-1.04	0.33	-0.22	-0.63	1.20	0.86	1.06	0.11	hsa-miR-9-4373285	-0.98	-0.21	-0.17	-0.87	-0.93	-0.42	-0.57	-0.14	-0.21	0.16	0.53	2.64	0.71	-0.83	0.90	0.40	0.92
hsa-miR-9-4378074	-1.64	0.49	-0.80	-0.33	0.03	-0.25	-0.44	0.74	1.31	0.18	-0.53	-1.14	0.76	-0.36	0.80	2.62	0.53	-0.29	2.52	-1.97	-0.76	1.30	-0.04	-0.34	1.20		-0.05	0.95	2.24	1.13	0.24	hsa-miR-9-4378074	-0.68	-0.19	-0.45	-0.69	-0.20	0.67	0.19	-0.53	0.24	-0.07	-0.02	1.83	-0.30	-0.71	0.47	0.47	0.66
hsa-miR-95-4373011	-0.04	-0.12	0.21	0.41	0.43	0.02	0.10	1.25	1.21	1.21	-0.43	0.46	0.47	1.19	0.68	-0.19	0.03	0.56	0.56	-1.00	0.91	-0.40	0.05	0.65	0.10	-0.32	-0.92	0.53	0.31	0.59	0.27	hsa-miR-95-4373011	0.36	-0.10	0.64	0.61	1.03	0.44	-0.26	-0.44	-0.84	0.01	-0.29	-0.07	-0.87	-0.18	0.53	-0.56	0.55
hsa-miR-98-4373009	0.46	-0.37	-0.17	0.08	0.04	-0.46	-0.11	0.38	-0.04	-0.14	-0.33	-0.51	-0.07	-0.20	1.36	0.00	0.21	-0.45	-0.33	0.34	-0.01	-0.55	-1.08	-0.19	-0.29	-0.54	0.64	-0.67	-0.25	0.46	-0.11	hsa-miR-98-4373009	0.81	0.53	0.64	0.37	0.18	0.08	0.47	-0.53	-0.92	-0.40	-0.02	-0.33	-0.72	-0.19	-0.20	0.23	0.50
hsa-miR-99a-4373008	-1.09	-1.24	-0.17	-0.20	-1.03	-0.19	-0.76	0.21	-0.83	-0.86	-0.86	-1.47	0.37	-0.03	0.83	-1.13	-1.51	-0.79	0.11	-1.14	-0.58	-1.29	-0.48	-0.20	-0.61	0.31	-0.16	-0.36	0.59	0.63	-0.50	hsa-miR-99a-4373008	-0.38	-0.26	0.47	-0.39	-0.68	-0.60	0.04	-0.73	0.57	-0.11	0.65	0.18	0.35	0.13	0.42	0.33	0.46
hsa-miR-99b-4373007	-0.42	-0.28	-0.40	-0.01	-0.03	-0.19	0.06	-0.43	-1.29	-0.61	-0.86	-0.64	0.10	-0.32	-0.19	-0.10	-0.65	-0.50	1.28	-1.06	-0.69	-1.47	-0.52	-0.43	0.25	0.17	-0.36	-0.49	0.86	0.56	-0.32	hsa-miR-99b-4373007	-0.53	-0.36	-0.18	-0.21	0.48	0.27	0.54	-0.77	0.28	-0.04	0.52	-0.24	-0.12	0.25	-0.21	0.32	0.39
[truncated: 1 more columns]

## Sheet: Table S3B 
Table S3B. IHF differentially expressed miRNAs.
miRNA	log2 fold change	P Value
hsa-miR-216a-5p	4	<0.0001
hsa-miR-594-3p	3.2	<0.0001
hsa-miR-373-3p	2.8	<0.0001
hsa-miR-654-5p	2.7	<0.0001
hsa-miR-504-5p	2.4	<0.0001
hsa-miR-518f-3p	2.1	0.001
hsa-miR-371a-3p	2	0.001
hsa-miR-204-5p	1.9	0.001
hsa-miR-372-3p	1.9	0.001
hsa-miR-505-3p	1.7	0.001
hsa-miR-551b-3p	1.7	0.01
hsa-miR-34c-5p	1.3	0.001
hsa-miR-424-5p	1.3	0.01
hsa-miR-493-3p	1.3	0.01
hsa-miR-199b-5p	1.2	0.01
hsa-miR-34b-5p	1	0.01
hsa-miR-184-5p	0.9	0.01
hsa-miR-199a-5p	0.6	0.01
hsa-miR-183-5p	-2.4	<0.0001
hsa-miR-520f	-2.1	0.002
hsa-miR-221-3p	-1.9	<0.0001
hsa-miR-514b-5p	-1.9	0.001
hsa-miR-182	-1.7	<0.0001
hsa-miR-10a-5p	-1.7	<0.0001
hsa-miR-564	-1.6	0.01
hsa-miR-185-5p	-1.6	0.01
hsa-miR-451a	-1.5	<0.0001
hsa-miR-223-3p	-1.4	<0.0001
hsa-miR-650	-1.4	0.001
hsa-miR-7-5p	-1	<0.0001
hsa-miR-302d-3p	-1	0.001
hsa-miR-338	-1	0.001
hsa-miR-20a-5p	-0.9	<0.0001
miR-146b-5p	-0.9	0.01
hsa-miR-196b-5p	-0.9	0.01
hsa-miR-19b-3p	-0.9	0.001
hsa-miR-222-3p	-0.9	0.01
hsa-miR-200c-3p	-0.8	0.01
hsa-miR-19a-3p	-0.8	0.01
hsa-miR-511	-0.7	0.01
hsa-miR-126-3p	-0.7	0.01
hsa-miR-22-3p	-0.7	0.01
hsa-miR-18a-5p	-0.6	0.01
hsa-let-7a-5p	-0.6	0.01
hsa-miR-30a-5p	-0.6	0.01
hsa-miR-30d-5p	-0.6	0.01
miR-17-5p	-0.5	0.01
miR-30e-3p	-0.5	0.01
miR-26a	-0.5	0.01
