# Supplementary material for: circRNA-miRNA-mRNA Deregulated Network in Ischemic Heart Failure Patients
Source: Cells. 2023 Nov 5;12(21):2578. doi: 10.3390/cells12212578 (PMC10648415; doi:10.3390/cells12212578)
Supplement: Supplementary file 1 [file cells-12-02578-s001.zip › Supplementary Tables/Supplemental_Table_S4.xlsx]

## Sheet: Table S4A
Table S4A. IHF differential expressed mRNAs
ID	baseMean	log2Fold Change	log2Fold Change_SE	FOLD CHANGE	stat	pvalue	padj
NPPA-AS1	842.54	4.99	0.60	31.77	8.28	1.26E-16	5.88E-15
NPPA	75305.67	4.76	0.62	27.13	7.72	1.18E-14	3.74E-13
NPPB	8138.75	4.27	0.33	19.34	13.06	5.41E-39	1.59E-35
UNC80	94.77	4.05	0.51	16.54	8.01	1.14E-15	4.49E-14
NRG1	294.06	3.99	0.45	15.91	8.90	5.36E-19	4.39E-17
ESM1	98.80	3.39	0.63	10.50	5.39	6.98E-08	4.63E-07
ATP1B4	309.50	3.02	0.64	8.14	4.73	2.26E-06	1.04E-05
RP11-280O1.2	369.91	3.01	0.42	8.06	7.14	9.33E-13	1.95E-11
KCNJ3	422.25	2.86	0.38	7.26	7.61	2.81E-14	8.12E-13
MALRD1	54.47	2.74	0.29	6.66	9.31	1.27E-20	1.48E-18
RYR3	155.43	2.70	0.42	6.51	6.39	1.65E-10	1.99E-09
HAPLN1	362.11	2.68	0.34	6.41	7.96	1.65E-15	6.24E-14
DMC1	75.90	2.63	0.28	6.21	9.29	1.61E-20	1.81E-18
SLN	354.16	2.61	0.50	6.13	5.25	1.52E-07	9.27E-07
MCF2	130.89	2.60	0.33	6.07	7.80	6.07E-15	2.04E-13
CRISPLD1	240.97	2.57	0.44	5.95	5.87	4.45E-09	3.88E-08
FAM81B	166.60	2.50	0.49	5.67	5.12	3.09E-07	1.74E-06
SFRP4	386.87	2.49	0.48	5.62	5.18	2.17E-07	1.27E-06
GRAMD1C	209.73	2.47	0.36	5.55	6.89	5.43E-12	9.45E-11
SLC16A9	290.03	2.45	0.26	5.47	9.26	2.14E-20	2.30E-18
MYL4	3084.93	2.44	0.43	5.42	5.72	1.07E-08	8.61E-08
GPC6	560.75	2.39	0.40	5.26	6.05	1.43E-09	1.39E-08
HTR4	102.04	2.36	0.25	5.14	9.62	6.27E-22	9.89E-20
RP11-347N5.2	105.97	2.34	0.32	5.05	7.20	5.86E-13	1.29E-11
SLC26A7	69.87	2.30	0.39	4.94	5.90	3.56E-09	3.17E-08
CHRNE	78.15	2.29	0.53	4.88	4.31	1.64E-05	6.14E-05
RP11-344E13.3	144.32	2.26	0.33	4.78	6.82	8.93E-12	1.47E-10
FAM133A	49.89	2.24	0.47	4.74	4.81	1.50E-06	7.17E-06
AC003090.1	118.67	2.21	0.44	4.62	4.99	6.15E-07	3.24E-06
CA3	339.19	2.20	0.44	4.61	4.98	6.32E-07	3.31E-06
DNAH6	67.24	2.18	0.32	4.54	6.89	5.60E-12	9.72E-11
LMO3	191.10	2.15	0.26	4.43	8.31	9.94E-17	4.83E-15
NEB	7135.15	2.11	0.40	4.33	5.34	9.21E-08	5.94E-07
AC016734.3	59.47	2.11	0.44	4.32	4.82	1.45E-06	6.93E-06
ID4	348.49	2.10	0.38	4.30	5.52	3.35E-08	2.39E-07
RASL11B	374.99	2.06	0.18	4.18	11.29	1.52E-29	1.24E-26
IRX2	80.92	2.05	0.35	4.14	5.89	3.88E-09	3.44E-08
DSC1	1284.41	2.04	0.27	4.12	7.53	5.11E-14	1.38E-12
MT-TC	126.24	2.04	0.33	4.11	6.18	6.38E-10	6.71E-09
SNORA49	57.73	2.03	0.60	4.09	3.41	0.000657	1.67E-03
HTR2B	187.89	2.03	0.39	4.09	5.24	1.63E-07	9.85E-07
FAT3	136.18	2.02	0.47	4.07	4.30	1.71E-05	6.35E-05
LINC00506	50.28	2.02	0.24	4.06	8.60	7.73E-18	4.76E-16
AC096664.3	63.34	2.02	0.41	4.06	4.95	7.55E-07	3.88E-06
TARID	62.17	1.98	0.26	3.96	7.68	1.57E-14	4.85E-13
NPY1R	119.97	1.97	0.34	3.91	5.84	5.14E-09	4.42E-08
CAMK4	49.74	1.96	0.31	3.89	6.42	1.41E-10	1.74E-09
RP4-535B20.4	56.15	1.95	0.28	3.86	6.86	6.85E-12	1.17E-10
ASPN	3113.78	1.93	0.34	3.81	5.67	1.39E-08	1.09E-07
MT-TI	346.36	1.92	0.44	3.79	4.34	1.42E-05	5.36E-05
PHLDA1	3248.79	1.92	0.23	3.77	8.36	6.28E-17	3.19E-15
SLC38A11	130.54	1.91	0.32	3.76	6.05	1.41E-09	1.37E-08
RP11-817I4.2	96.24	1.90	0.21	3.74	9.00	2.36E-19	2.05E-17
CXCL9	207.65	1.90	0.65	3.74	2.94	0.003247	6.97E-03
FCER1A	91.32	1.88	0.36	3.67	5.28	1.30E-07	8.09E-07
CTD-2081K17.1	62.66	1.85	0.36	3.61	5.12	3.08E-07	1.74E-06
RP11-806O11.1	75.90	1.84	0.26	3.58	7.06	1.72E-12	3.35E-11
TEX9	81.41	1.83	0.33	3.55	5.62	1.87E-08	1.42E-07
NUP62CL	66.86	1.81	0.26	3.50	7.03	2.14E-12	4.09E-11
SNORA74B	1268.38	1.80	0.47	3.48	3.80	0.000144	4.29E-04
KCNT2	334.98	1.79	0.33	3.46	5.50	3.70E-08	2.61E-07
RP11-346L13.3	66.10	1.79	0.25	3.45	7.20	6.07E-13	1.33E-11
CXorf57	142.77	1.77	0.21	3.42	8.37	5.84E-17	3.01E-15
PLEKHH2	545.68	1.77	0.30	3.41	5.95	2.69E-09	2.45E-08
NOX4	584.15	1.77	0.32	3.41	5.57	2.58E-08	1.90E-07
SYTL5	145.12	1.76	0.54	3.38	3.27	0.001085	2.63E-03
SNORA73B	3344.74	1.74	0.42	3.34	4.14	3.41E-05	1.18E-04
CTHRC1	140.17	1.74	0.30	3.34	5.88	4.12E-09	3.63E-08
SNORA54	423.92	1.74	0.56	3.33	3.08	0.002069	4.67E-03
RP11-522B15.3	74.78	1.73	0.29	3.32	5.92	3.30E-09	2.95E-08
RP11-182I10.3	380.54	1.72	0.18	3.30	9.58	9.41E-22	1.42E-19
LINC00670	59.39	1.72	0.24	3.30	7.20	6.08E-13	1.33E-11
RMST	164.61	1.69	0.39	3.24	4.35	1.39E-05	5.26E-05
LRRC17	299.43	1.69	0.27	3.22	6.21	5.31E-10	5.76E-09
ADAMTSL1	348.99	1.69	0.26	3.22	6.46	1.08E-10	1.37E-09
AC073479.1	51.31	1.69	0.40	3.22	4.19	2.76E-05	9.77E-05
FRZB	357.00	1.68	0.28	3.21	6.08	1.23E-09	1.21E-08
SNORD10	592.32	1.68	0.50	3.21	3.37	0.000758	1.91E-03
THEMIS	41.68	1.68	0.39	3.20	4.35	1.35E-05	5.13E-05
SNORA14B	125.64	1.68	0.47	3.20	3.56	0.00037	9.98E-04
SGIP1	847.00	1.68	0.30	3.19	5.55	2.89E-08	2.09E-07
CTGF	1580.74	1.67	0.36	3.18	4.61	3.99E-06	1.72E-05
TMEM119	138.04	1.67	0.42	3.18	3.94	8.11E-05	2.57E-04
ITGBL1	489.05	1.67	0.42	3.18	4.01	6.18E-05	2.02E-04
SMAD9	695.70	1.66	0.16	3.16	10.59	3.18E-26	1.37E-23
WDR49	203.46	1.66	0.27	3.15	6.23	4.75E-10	5.22E-09
RP11-401E5.1	59.41	1.65	0.58	3.13	2.82	0.004747	9.74E-03
SNORA53	4169.15	1.64	0.38	3.12	4.29	1.75E-05	6.52E-05
OMD	615.58	1.64	0.25	3.12	6.52	7.20E-11	9.55E-10
ERC2	138.50	1.64	0.24	3.11	6.88	6.14E-12	1.06E-10
MIR186	77.38	1.62	0.29	3.08	5.69	1.27E-08	1.00E-07
MT-TA	54.92	1.62	0.31	3.06	5.19	2.07E-07	1.22E-06
RP11-617D20.1	101.35	1.61	0.21	3.04	7.70	1.40E-14	4.37E-13
KCNQ3	152.55	1.59	0.31	3.02	5.20	1.97E-07	1.17E-06
RP11-208N14.5	125.38	1.59	0.20	3.02	8.14	3.91E-16	1.71E-14
RP11-138H8.8	84.08	1.59	0.31	3.01	5.10	3.37E-07	1.88E-06
SNORA7B	123.84	1.59	0.53	3.01	2.98	0.002858	6.23E-03
SLC44A5	298.44	1.58	0.42	2.99	3.74	0.000182	5.29E-04
RF00003	126.27	1.58	0.35	2.98	4.47	7.97E-06	3.21E-05
XXbac-BPG55C20.7	98.99	1.57	0.24	2.98	6.56	5.51E-11	7.49E-10
SCARNA21	869.96	1.57	0.23	2.97	6.74	1.60E-11	2.50E-10
P2RY13	56.55	1.57	0.31	2.96	5.06	4.15E-07	2.28E-06
ITGA8	744.83	1.57	0.29	2.96	5.32	1.03E-07	6.57E-07
DNAH7	73.48	1.56	0.31	2.96	4.99	5.95E-07	3.15E-06
CTD-2281M20.1	1923.00	1.55	0.19	2.93	8.14	4.09E-16	1.78E-14
ART4	506.38	1.54	0.24	2.92	6.30	2.93E-10	3.37E-09
THY1	168.81	1.54	0.51	2.91	3.03	0.002485	5.50E-03
SPATA18	141.14	1.54	0.22	2.90	6.84	7.71E-12	1.29E-10
PLCH1	251.39	1.54	0.28	2.90	5.50	3.89E-08	2.72E-07
RP11-504P24.9	108.70	1.53	0.21	2.89	7.35	1.93E-13	4.62E-12
CTD-2303H24.2	109.87	1.53	0.52	2.89	2.95	0.003153	6.79E-03
PIWIL4	137.41	1.53	0.20	2.88	7.64	2.26E-14	6.74E-13
RP11-736K20.4	434.24	1.53	0.15	2.88	10.19	2.20E-24	5.94E-22
RP11-33A14.1	107.36	1.52	0.30	2.87	5.05	4.36E-07	2.38E-06
CADM2	249.86	1.51	0.37	2.86	4.14	3.49E-05	1.21E-04
CCL5	71.92	1.51	0.29	2.85	5.27	1.36E-07	8.42E-07
RP11-12K22.1	91.10	1.51	0.49	2.85	3.09	0.001995	4.53E-03
SNORD17	8931.10	1.51	0.45	2.85	3.40	0.000678	1.72E-03
RP11-215H22.1	299.53	1.51	0.28	2.85	5.31	1.11E-07	7.01E-07
ASB9	72.02	1.50	0.39	2.84	3.84	0.000122	3.72E-04
CCDC102B	328.15	1.50	0.24	2.83	6.25	4.19E-10	4.65E-09
EEF1DP3	209.07	1.50	0.25	2.82	5.94	2.89E-09	2.62E-08
ZNF727	282.11	1.50	0.19	2.82	7.75	9.45E-15	3.06E-13
SESN3	2359.27	1.50	0.22	2.82	6.72	1.80E-11	2.76E-10
RP11-63E9.1	590.35	1.49	0.17	2.82	8.63	6.03E-18	3.78E-16
RIMS1	134.38	1.49	0.47	2.81	3.16	0.001601	3.72E-03
ECM2	1117.82	1.48	0.22	2.79	6.61	3.72E-11	5.26E-10
SPATA6L	68.43	1.48	0.24	2.79	6.21	5.25E-10	5.69E-09
RP11-266K4.14	56.85	1.48	0.20	2.79	7.46	8.42E-14	2.15E-12
LANCL3	64.80	1.48	0.35	2.79	4.26	2.05E-05	7.48E-05
GDF7	298.88	1.47	0.22	2.78	6.71	1.89E-11	2.89E-10
FAM66C	185.91	1.47	0.12	2.78	12.43	1.69E-35	3.55E-32
NAP1L3	422.90	1.47	0.24	2.77	6.20	5.76E-10	6.16E-09
SNORA79B	180.70	1.47	0.33	2.77	4.44	9.15E-06	3.65E-05
CCDC181	67.51	1.45	0.27	2.74	5.30	1.14E-07	7.19E-07
ECT2L	339.54	1.45	0.36	2.74	4.03	5.59E-05	1.84E-04
ABCG2	470.72	1.45	0.26	2.74	5.63	1.80E-08	1.37E-07
RARRES2	177.58	1.45	0.34	2.73	4.28	1.88E-05	6.94E-05
RP11-452D12.1	67.02	1.45	0.32	2.72	4.58	4.56E-06	1.94E-05
RPS6KA6	93.06	1.44	0.24	2.72	6.01	1.80E-09	1.70E-08
RP3-466P17.3	100.40	1.44	0.24	2.72	5.92	3.16E-09	2.83E-08
HSD11B1	189.01	1.44	0.22	2.71	6.49	8.42E-11	1.10E-09
SNORA63	395.63	1.44	0.51	2.71	2.84	0.004501	9.30E-03
RP11-904M10.1	120.60	1.43	0.21	2.70	6.93	4.11E-12	7.37E-11
LUM	9577.72	1.43	0.32	2.70	4.54	5.66E-06	2.35E-05
AP000857.2	95.72	1.43	0.23	2.69	6.14	8.47E-10	8.67E-09
RP11-573G6.4	107.63	1.43	0.18	2.69	7.99	1.38E-15	5.33E-14
RP11-408A13.4	47.52	1.43	0.26	2.69	5.40	6.52E-08	4.33E-07
RP11-319G9.3	107.08	1.42	0.18	2.68	7.74	9.93E-15	3.19E-13
RP5-1159O4.1	52.72	1.42	0.27	2.68	5.25	1.54E-07	9.38E-07
GBP5	128.85	1.42	0.36	2.68	3.91	9.37E-05	2.93E-04
RP11-159F24.4	60.69	1.42	0.26	2.67	5.40	6.61E-08	4.38E-07
SLITRK4	144.85	1.41	0.29	2.66	4.85	1.24E-06	6.01E-06
ZNF99	50.24	1.41	0.34	2.66	4.15	3.34E-05	1.16E-04
DGKI	369.33	1.41	0.26	2.66	5.39	7.05E-08	4.67E-07
SNORD94	334.61	1.41	0.43	2.66	3.30	0.00096	2.35E-03
SNORA73A	2482.80	1.41	0.39	2.66	3.65	0.000261	7.31E-04
RP11-93L9.1	222.26	1.41	0.22	2.65	6.33	2.43E-10	2.84E-09
GGTA1P	866.52	1.41	0.29	2.65	4.83	1.36E-06	6.52E-06
PRUNE2	271.90	1.40	0.40	2.64	3.48	0.000496	1.31E-03
GRIA3	226.90	1.40	0.37	2.64	3.75	0.000176	5.14E-04
RP11-101E13.1	82.87	1.40	0.21	2.64	6.67	2.53E-11	3.74E-10
AC074141.3	119.93	1.40	0.21	2.63	6.64	3.12E-11	4.50E-10
WISP1	161.43	1.39	0.34	2.63	4.12	3.83E-05	1.31E-04
KLRD1	213.85	1.39	0.27	2.63	5.11	3.26E-07	1.83E-06
POSTN	3420.28	1.39	0.45	2.63	3.11	0.001875	4.29E-03
AP000560.3	107.83	1.39	0.21	2.62	6.47	9.91E-11	1.27E-09
SNORA28	137.00	1.39	0.29	2.62	4.86	1.16E-06	5.67E-06
AC004066.1	79.67	1.39	0.25	2.62	5.61	2.07E-08	1.55E-07
C12orf79	88.38	1.38	0.26	2.61	5.27	1.39E-07	8.54E-07
BICD1	931.30	1.38	0.16	2.61	8.86	7.97E-19	6.39E-17
GSTM5	76.51	1.38	0.33	2.61	4.17	3.02E-05	1.06E-04
KCNMB2	145.84	1.38	0.19	2.61	7.46	8.89E-14	2.26E-12
CTD-2331H7.1	251.39	1.38	0.21	2.60	6.56	5.28E-11	7.21E-10
CTD-2201E9.2	93.48	1.38	0.25	2.60	5.53	3.23E-08	2.32E-07
TGFB2	437.27	1.38	0.26	2.60	5.20	1.97E-07	1.17E-06
FSIP2	281.03	1.38	0.25	2.59	5.44	5.47E-08	3.70E-07
MNS1	77.83	1.37	0.24	2.58	5.75	9.15E-09	7.50E-08
OTOGL	148.83	1.37	0.27	2.58	5.09	3.64E-07	2.02E-06
MDH1B	91.57	1.36	0.20	2.57	6.77	1.32E-11	2.11E-10
TTLL7	897.00	1.36	0.22	2.57	6.21	5.16E-10	5.60E-09
CTD-2230D16.1	481.46	1.36	0.13	2.57	10.36	3.86E-25	1.26E-22
CTD-2207L17.1	141.04	1.36	0.18	2.57	7.38	1.64E-13	3.96E-12
OGN	1598.20	1.36	0.35	2.57	3.84	0.000122	3.72E-04
PDE5A	3386.04	1.36	0.20	2.56	6.81	9.53E-12	1.56E-10
MAPK10	500.67	1.35	0.19	2.55	6.96	3.42E-12	6.24E-11
SNORA81	67.20	1.35	0.31	2.55	4.42	1.00E-05	3.95E-05
CACNB4	72.63	1.35	0.23	2.55	5.79	7.09E-09	5.94E-08
RP11-508N22.12	111.75	1.35	0.27	2.54	4.91	9.34E-07	4.68E-06
RP11-327J17.3	419.23	1.34	0.17	2.54	7.91	2.54E-15	8.99E-14
CFAP70	304.08	1.34	0.14	2.53	9.48	2.60E-21	3.61E-19
SNORA57	699.29	1.34	0.47	2.53	2.82	0.00475	9.74E-03
BMP6	187.95	1.34	0.26	2.53	5.20	2.02E-07	1.19E-06
CTD-2540L5.4	108.07	1.33	0.20	2.52	6.51	7.61E-11	1.01E-09
SPEF2	247.35	1.33	0.15	2.51	8.93	4.36E-19	3.70E-17
EEF1AL9	71.68	1.33	0.26	2.51	5.05	4.41E-07	2.40E-06
RGS4	502.88	1.33	0.45	2.51	2.94	0.003274	7.02E-03
RP11-182M20.2	61.10	1.32	0.26	2.50	5.12	3.07E-07	1.73E-06
RP11-182I10.4	137.30	1.32	0.18	2.50	7.17	7.62E-13	1.63E-11
C11orf80	153.26	1.32	0.23	2.50	5.66	1.50E-08	1.17E-07
TRPC6	101.59	1.32	0.24	2.49	5.58	2.39E-08	1.77E-07
SHC4	227.17	1.32	0.15	2.49	8.69	3.68E-18	2.45E-16
C16orf89	116.73	1.31	0.27	2.48	4.90	9.48E-07	4.74E-06
RN7SL3	6322.83	1.31	0.36	2.47	3.65	0.000259	7.27E-04
RP11-759A24.1	75.58	1.31	0.28	2.47	4.61	4.07E-06	1.75E-05
RP11-379B18.5	135.70	1.30	0.22	2.47	5.96	2.48E-09	2.28E-08
TAS2R10	51.48	1.30	0.32	2.46	4.07	4.75E-05	1.59E-04
DIRAS3	430.20	1.30	0.35	2.46	3.67	0.00024	6.80E-04
RP11-351N5.1	78.14	1.30	0.22	2.46	5.83	5.63E-09	4.78E-08
RP11-370K11.1	77.42	1.30	0.27	2.46	4.74	2.11E-06	9.72E-06
WDR78	391.20	1.30	0.21	2.45	6.26	3.81E-10	4.29E-09
CTD-2292M16.8	96.63	1.29	0.21	2.45	6.03	1.65E-09	1.57E-08
ZNF676	536.51	1.29	0.16	2.45	8.08	6.24E-16	2.56E-14
NRXN3	144.29	1.29	0.24	2.45	5.43	5.63E-08	3.79E-07
CDHR3	121.71	1.29	0.46	2.45	2.84	0.004508	9.31E-03
RN7SKP255	680.99	1.29	0.32	2.45	4.08	4.42E-05	1.49E-04
RP11-376P6.3	102.53	1.29	0.24	2.45	5.45	4.95E-08	3.38E-07
RP1-56K13.1	68.89	1.29	0.31	2.44	4.20	2.72E-05	9.66E-05
MAP3K7CL	162.10	1.28	0.26	2.44	4.94	7.94E-07	4.04E-06
SLC9C1	582.69	1.28	0.21	2.43	6.05	1.48E-09	1.43E-08
FAM161A	122.53	1.28	0.18	2.43	7.29	3.19E-13	7.32E-12
MIR100HG	2806.79	1.28	0.14	2.43	9.26	2.12E-20	2.30E-18
CTD-2048F20.1	68.37	1.28	0.24	2.43	5.23	1.68E-07	1.01E-06
IGSF10	897.53	1.28	0.23	2.43	5.49	4.09E-08	2.83E-07
RP11-527B17.2	59.36	1.28	0.24	2.43	5.33	9.98E-08	6.38E-07
RXRG	256.75	1.28	0.23	2.43	5.58	2.40E-08	1.79E-07
RP11-597D13.10	53.11	1.27	0.25	2.42	5.02	5.27E-07	2.81E-06
SNURF	164.05	1.27	0.18	2.42	6.94	3.99E-12	7.17E-11
ZNF596	179.33	1.27	0.17	2.42	7.48	7.50E-14	1.94E-12
CYS1	215.07	1.27	0.20	2.42	6.28	3.44E-10	3.90E-09
RGS7BP	249.21	1.27	0.24	2.41	5.36	8.43E-08	5.48E-07
CTD-2290C23.3	94.60	1.27	0.22	2.41	5.68	1.35E-08	1.06E-07
RP11-693M3.1	87.15	1.27	0.27	2.41	4.69	2.71E-06	1.22E-05
RP13-204A15.3	258.48	1.27	0.17	2.40	7.35	2.04E-13	4.85E-12
ZNF396	59.06	1.26	0.23	2.39	5.42	5.95E-08	3.98E-07
INTU	960.72	1.26	0.11	2.39	11.76	5.92E-32	7.24E-29
SNORA6	73.12	1.25	0.29	2.38	4.24	2.20E-05	7.98E-05
CTD-2062O1.3	47.58	1.25	0.22	2.38	5.58	2.42E-08	1.79E-07
COL9A1	52.53	1.25	0.33	2.37	3.80	0.000147	4.37E-04
ACADL	66.36	1.25	0.31	2.37	4.08	4.55E-05	1.53E-04
RP11-391J2.1	54.46	1.25	0.33	2.37	3.77	0.000164	4.84E-04
RP11-330C7.2	76.64	1.24	0.24	2.37	5.23	1.70E-07	1.02E-06
ANKS1B	150.39	1.24	0.26	2.37	4.87	1.13E-06	5.53E-06
PRDM5	1617.60	1.24	0.13	2.36	9.59	8.54E-22	1.31E-19
FMO3	145.58	1.24	0.24	2.36	5.14	2.81E-07	1.61E-06
ZNF483	1090.70	1.24	0.10	2.36	12.48	1.00E-35	2.44E-32
RP4-613B23.1	108.77	1.24	0.25	2.36	4.99	6.11E-07	3.22E-06
TYRO3P	94.01	1.23	0.22	2.35	5.66	1.51E-08	1.17E-07
RP11-161M6.2	54.90	1.23	0.33	2.35	3.73	0.000195	5.65E-04
SNORA74A	1006.47	1.23	0.42	2.35	2.90	0.003733	7.88E-03
EEF1A1P5	471.04	1.23	0.21	2.35	5.79	7.00E-09	5.87E-08
RP11-510H23.1	82.77	1.23	0.28	2.34	4.38	1.20E-05	4.63E-05
FRG1JP	60.61	1.22	0.41	2.33	3.00	0.002693	5.91E-03
SCARNA6	2062.13	1.22	0.39	2.33	3.14	0.001705	3.93E-03
HSP90B2P	109.47	1.22	0.23	2.33	5.30	1.15E-07	7.27E-07
RN7SKP9	1091.78	1.22	0.33	2.33	3.68	0.000232	6.61E-04
RP11-64P12.2	83.04	1.22	0.21	2.33	5.88	4.14E-09	3.64E-08
SLC6A1	177.41	1.22	0.25	2.33	4.84	1.30E-06	6.29E-06
AC003973.3	550.77	1.22	0.21	2.33	5.68	1.36E-08	1.07E-07
ADAM32	350.41	1.22	0.21	2.32	5.86	4.59E-09	3.98E-08
AC058791.1	353.96	1.21	0.18	2.32	6.85	7.35E-12	1.24E-10
P3H2	193.27	1.21	0.24	2.32	5.13	2.82E-07	1.61E-06
C14orf132	388.33	1.21	0.24	2.32	5.05	4.44E-07	2.41E-06
RP11-1280N14.4	91.43	1.21	0.29	2.32	4.20	2.68E-05	9.52E-05
AC004381.8	334.71	1.21	0.28	2.32	4.32	1.58E-05	5.91E-05
RP3-332B22.1	814.18	1.21	0.22	2.32	5.47	4.39E-08	3.03E-07
ZNF519	236.29	1.21	0.14	2.32	8.69	3.76E-18	2.49E-16
ARHGEF26	243.77	1.21	0.22	2.31	5.55	2.88E-08	2.09E-07
SRRM4	57.00	1.21	0.27	2.31	4.51	6.33E-06	2.61E-05
RP11-157P1.5	79.99	1.21	0.34	2.31	3.51	0.000447	1.18E-03
XXbac-BPGBPG55C20.2	251.68	1.21	0.18	2.31	6.76	1.37E-11	2.19E-10
CNKSR2	81.59	1.21	0.29	2.31	4.17	3.08E-05	1.08E-04
TRAF3IP3	58.53	1.21	0.28	2.31	4.36	1.33E-05	5.06E-05
DNM3OS	430.88	1.21	0.19	2.31	6.27	3.70E-10	4.18E-09
GPC5	71.87	1.21	0.37	2.31	3.30	0.000968	2.37E-03
MT-TT	523.08	1.21	0.24	2.31	4.99	6.16E-07	3.24E-06
SNORA26	273.54	1.20	0.40	2.30	2.99	0.002821	6.16E-03
NME5	98.85	1.20	0.19	2.30	6.38	1.80E-10	2.16E-09
NRK	931.41	1.20	0.19	2.30	6.34	2.34E-10	2.74E-09
DNAH14	173.89	1.20	0.28	2.30	4.23	2.31E-05	8.33E-05
COL24A1	338.08	1.20	0.33	2.30	3.68	0.000236	6.71E-04
RP11-75G10.2	74.36	1.20	0.19	2.30	6.20	5.53E-10	5.96E-09
SCARNA5	7006.07	1.20	0.33	2.30	3.61	0.000308	8.47E-04
RP11-147L13.8	62.46	1.20	0.30	2.29	3.94	8.05E-05	2.56E-04
SLC25A21-AS1	83.61	1.20	0.23	2.29	5.32	1.05E-07	6.66E-07
CHRDL1	163.98	1.19	0.41	2.29	2.88	0.003952	8.29E-03
GS1-115G20.2	171.59	1.19	0.16	2.29	7.48	7.61E-14	1.96E-12
NECAB1	267.06	1.19	0.21	2.29	5.58	2.34E-08	1.74E-07
COL6A6	753.49	1.19	0.32	2.28	3.70	0.000215	6.17E-04
ARRDC3	2810.83	1.19	0.20	2.28	6.08	1.17E-09	1.16E-08
RP11-214K3.19	75.67	1.19	0.20	2.28	5.97	2.31E-09	2.14E-08
RP13-44L19.2	77.54	1.19	0.23	2.28	5.11	3.28E-07	1.84E-06
RP11-154H23.1	242.24	1.19	0.14	2.28	8.76	2.01E-18	1.46E-16
RP11-588F10.1	285.77	1.19	0.28	2.28	4.31	1.67E-05	6.22E-05
ANKRD29	354.52	1.19	0.14	2.28	8.48	2.23E-17	1.26E-15
CTD-2206G10.1	46.67	1.19	0.29	2.28	4.13	3.65E-05	1.26E-04
RP11-260M2.1	98.62	1.18	0.22	2.27	5.34	9.12E-08	5.89E-07
RP11-281A20.2	91.51	1.18	0.26	2.27	4.53	5.90E-06	2.45E-05
SCARNA10	19261.72	1.18	0.31	2.27	3.83	0.000128	3.86E-04
ACSM5	75.03	1.18	0.33	2.27	3.63	0.000282	7.85E-04
RP3-368A4.6	2028.02	1.18	0.15	2.27	7.68	1.60E-14	4.91E-13
EDA2R	147.57	1.18	0.28	2.26	4.26	2.08E-05	7.58E-05
RP3-323M4.2	54.45	1.18	0.31	2.26	3.77	0.000161	4.76E-04
RP11-451G4.2	58.78	1.18	0.40	2.26	2.94	0.003236	6.95E-03
GOLGA8N	320.14	1.18	0.18	2.26	6.54	6.34E-11	8.51E-10
RANBP17	591.94	1.18	0.16	2.26	7.52	5.47E-14	1.47E-12
RP4-675C20.4	69.82	1.18	0.17	2.26	7.05	1.77E-12	3.43E-11
RP1-145M24.1	107.32	1.18	0.24	2.26	4.86	1.19E-06	5.82E-06
UCHL1	325.03	1.18	0.29	2.26	4.07	4.73E-05	1.59E-04
RP11-797A18.6	60.96	1.18	0.22	2.26	5.41	6.19E-08	4.13E-07
NPHP3-ACAD11	132.86	1.17	0.18	2.25	6.52	6.92E-11	9.21E-10
CTD-2371O3.3	85.80	1.17	0.20	2.25	5.74	9.49E-09	7.74E-08
TDRD6	237.82	1.17	0.27	2.25	4.35	1.35E-05	5.13E-05
SNORA55	209.04	1.17	0.32	2.25	3.72	0.000198	5.73E-04
RP11-195E11.2	61.78	1.17	0.25	2.25	4.68	2.93E-06	1.30E-05
ANKAR	859.11	1.17	0.14	2.25	8.53	1.53E-17	8.95E-16
CFAP44	567.55	1.17	0.11	2.25	10.20	2.03E-24	5.63E-22
MYRIP	151.30	1.17	0.25	2.25	4.68	2.82E-06	1.26E-05
GS1-124K5.2	99.95	1.17	0.22	2.25	5.26	1.48E-07	9.02E-07
AP001429.1	79.25	1.16	0.17	2.24	6.89	5.64E-12	9.76E-11
RP11-736K20.5	310.53	1.16	0.14	2.24	8.25	1.53E-16	7.06E-15
RP11-145P16.1	178.51	1.16	0.20	2.24	5.68	1.35E-08	1.06E-07
AC007256.5	280.24	1.16	0.16	2.24	7.22	5.23E-13	1.17E-11
ATRNL1	541.02	1.16	0.39	2.23	2.97	0.002937	6.38E-03
MTURN	3052.20	1.16	0.12	2.23	9.32	1.18E-20	1.40E-18
ESYT3	78.46	1.16	0.26	2.23	4.39	1.11E-05	4.33E-05
TVP23C	233.42	1.16	0.17	2.23	6.98	2.89E-12	5.40E-11
AC093609.1	62.52	1.16	0.27	2.23	4.22	2.43E-05	8.74E-05
AP000857.1	130.60	1.16	0.22	2.23	5.20	2.03E-07	1.20E-06
CCDC171	411.46	1.15	0.16	2.23	7.07	1.50E-12	2.96E-11
SYTL2	838.67	1.15	0.21	2.23	5.51	3.49E-08	2.48E-07
CCSER1	1697.54	1.15	0.12	2.22	9.91	3.85E-23	8.45E-21
EML6	64.77	1.15	0.25	2.22	4.67	3.00E-06	1.33E-05
CFAP69	241.90	1.15	0.15	2.22	7.75	9.02E-15	2.94E-13
SUGT1P3	94.71	1.15	0.16	2.22	7.22	5.04E-13	1.13E-11
EPHA3	1395.28	1.15	0.21	2.22	5.57	2.59E-08	1.90E-07
RP11-258C19.5	90.73	1.15	0.20	2.22	5.87	4.38E-09	3.82E-08
CFH	4698.91	1.15	0.33	2.22	3.52	0.000439	1.16E-03
RP4-621F18.2	120.03	1.15	0.31	2.22	3.71	0.000205	5.92E-04
RP11-295K2.3	53.23	1.15	0.28	2.22	4.09	4.25E-05	1.44E-04
NPR3	6587.40	1.15	0.19	2.22	6.09	1.16E-09	1.15E-08
SLC38A6	297.79	1.15	0.15	2.22	7.77	8.08E-15	2.64E-13
AC093724.1	101.64	1.15	0.24	2.21	4.77	1.86E-06	8.67E-06
STAMBPL1	393.79	1.15	0.17	2.21	6.56	5.33E-11	7.28E-10
RP11-645C24.2	128.21	1.14	0.29	2.21	3.91	9.14E-05	2.87E-04
RP11-1110J8.1	56.55	1.14	0.33	2.21	3.50	0.000471	1.24E-03
RP11-817I4.1	55.35	1.14	0.25	2.21	4.61	4.10E-06	1.76E-05
RPL9P16	149.43	1.14	0.26	2.21	4.44	8.86E-06	3.54E-05
CTD-2165H16.1	95.46	1.14	0.26	2.21	4.43	9.58E-06	3.80E-05
DOK5	389.21	1.14	0.14	2.20	8.43	3.45E-17	1.86E-15
RP11-380G5.2	138.01	1.14	0.22	2.20	5.09	3.63E-07	2.01E-06
CEP126	284.43	1.14	0.21	2.20	5.34	9.53E-08	6.13E-07
RP1-224A6.9	64.28	1.14	0.17	2.20	6.50	8.27E-11	1.09E-09
LINC-PINT	1878.99	1.14	0.14	2.20	8.16	3.37E-16	1.50E-14
TCEAL7	120.49	1.14	0.24	2.20	4.70	2.64E-06	1.19E-05
GPR137C	118.56	1.14	0.19	2.20	6.09	1.10E-09	1.10E-08
ZNF441	987.97	1.13	0.14	2.20	8.13	4.21E-16	1.83E-14
AC002480.6	146.38	1.13	0.22	2.19	5.22	1.79E-07	1.07E-06
GUSBP2	84.87	1.13	0.18	2.19	6.20	5.52E-10	5.95E-09
CCDC144C	123.58	1.13	0.20	2.19	5.56	2.77E-08	2.02E-07
ADAM22	444.78	1.13	0.17	2.19	6.68	2.31E-11	3.45E-10
CADPS	2126.06	1.13	0.12	2.19	9.25	2.15E-20	2.30E-18
CTD-2270P14.5	80.93	1.13	0.35	2.18	3.26	0.001097	2.65E-03
RP11-1415C14.3	157.54	1.13	0.21	2.18	5.29	1.19E-07	7.50E-07
RP5-1068E13.7	78.69	1.13	0.21	2.18	5.32	1.04E-07	6.62E-07
RP13-143G15.4	85.24	1.12	0.20	2.18	5.55	2.85E-08	2.07E-07
ZNF208	1648.03	1.12	0.12	2.18	9.00	2.19E-19	1.92E-17
CCDC168	349.48	1.12	0.28	2.17	3.99	6.54E-05	2.13E-04
RASGRP1	68.73	1.12	0.20	2.17	5.49	3.96E-08	2.76E-07
SNORA12	740.82	1.12	0.24	2.17	4.61	3.96E-06	1.71E-05
SLC25A27	940.35	1.12	0.12	2.17	9.13	6.97E-20	6.60E-18
PTGDR	142.74	1.11	0.27	2.16	4.11	4.01E-05	1.37E-04
F2RL2	70.17	1.11	0.39	2.16	2.84	0.004537	9.37E-03
MSH4	71.94	1.11	0.20	2.16	5.66	1.56E-08	1.21E-07
RHOBTB1	1866.31	1.11	0.11	2.16	10.45	1.53E-25	5.48E-23
ANKRD36C	1803.49	1.11	0.15	2.16	7.31	2.58E-13	6.03E-12
RP11-159D12.2	1487.85	1.11	0.15	2.16	7.55	4.26E-14	1.17E-12
ANKRD36B	614.82	1.11	0.11	2.16	10.09	6.29E-24	1.59E-21
RN7SL517P	67.40	1.11	0.22	2.16	5.09	3.59E-07	1.99E-06
RP11-879F14.2	159.88	1.10	0.23	2.15	4.91	9.14E-07	4.59E-06
MIR374B	89.57	1.10	0.18	2.15	6.08	1.22E-09	1.20E-08
KIT	314.24	1.10	0.33	2.15	3.35	0.000818	2.04E-03
RP4-565E6.1	111.70	1.10	0.18	2.15	6.06	1.36E-09	1.33E-08
GABPB1-AS1	1428.17	1.10	0.21	2.14	5.23	1.73E-07	1.04E-06
CD226	177.41	1.10	0.19	2.14	5.78	7.64E-09	6.34E-08
C11orf65	66.85	1.10	0.22	2.14	5.10	3.40E-07	1.90E-06
PABPC5	71.82	1.10	0.26	2.14	4.27	1.91E-05	7.03E-05
FOXP2	415.98	1.10	0.15	2.14	7.25	4.22E-13	9.55E-12
RP11-1109F11.3	80.64	1.10	0.23	2.14	4.78	1.72E-06	8.10E-06
COL14A1	3175.98	1.10	0.38	2.14	2.90	0.00375	7.91E-03
PLXDC2	5501.14	1.09	0.17	2.14	6.56	5.48E-11	7.46E-10
MICU3	1022.46	1.09	0.16	2.14	6.93	4.24E-12	7.57E-11
ADAM20	140.25	1.09	0.16	2.14	6.85	7.39E-12	1.25E-10
ITK	51.12	1.09	0.32	2.13	3.40	0.000681	1.73E-03
MBL1P	149.94	1.09	0.17	2.13	6.35	2.15E-10	2.54E-09
RP11-138A9.1	315.60	1.09	0.15	2.13	7.06	1.68E-12	3.28E-11
LOC100421166	307.87	1.09	0.22	2.13	4.96	7.07E-07	3.66E-06
AC017099.3	49.30	1.09	0.28	2.13	3.83	0.000128	3.87E-04
AC074367.1	51.37	1.09	0.22	2.13	5.02	5.04E-07	2.70E-06
C1QTNF7	235.60	1.09	0.18	2.13	6.09	1.14E-09	1.13E-08
RP11-879F14.3	48.90	1.09	0.37	2.13	2.97	0.002944	6.39E-03
FAM227A	87.53	1.09	0.21	2.13	5.21	1.93E-07	1.15E-06
HIST1H2AK	89.63	1.09	0.22	2.13	4.95	7.36E-07	3.79E-06
AC012370.2	45.76	1.09	0.18	2.12	6.10	1.09E-09	1.09E-08
RP11-677M14.8	259.41	1.09	0.16	2.12	6.80	1.06E-11	1.72E-10
PCDHB18	58.19	1.09	0.22	2.12	5.04	4.64E-07	2.51E-06
RP11-5K16.2	52.05	1.08	0.26	2.12	4.22	2.44E-05	8.75E-05
ULK4	388.49	1.08	0.14	2.12	7.91	2.64E-15	9.34E-14
RP11-679C8.2	153.09	1.08	0.20	2.12	5.50	3.88E-08	2.71E-07
RP4-764O22.2	92.48	1.08	0.33	2.12	3.29	0.001017	2.48E-03
CTD-2017D11.2	184.06	1.08	0.19	2.11	5.57	2.50E-08	1.85E-07
CDKL3	69.56	1.08	0.22	2.11	4.92	8.66E-07	4.38E-06
CTSK	577.99	1.08	0.24	2.11	4.53	5.98E-06	2.48E-05
RP11-530C5.4	110.53	1.08	0.24	2.11	4.58	4.72E-06	2.00E-05
RP11-481C4.2	180.71	1.08	0.22	2.11	4.93	8.16E-07	4.15E-06
FERMT1	91.69	1.08	0.36	2.11	3.03	0.00243	5.39E-03
RP11-631N16.4	96.05	1.08	0.17	2.11	6.16	7.12E-10	7.39E-09
ZMAT1	707.20	1.08	0.13	2.11	8.29	1.16E-16	5.47E-15
CTD-2353F22.2	871.08	1.08	0.16	2.11	6.82	8.82E-12	1.46E-10
ZNF83	1126.61	1.08	0.15	2.11	7.27	3.58E-13	8.16E-12
KCTD9P1	61.95	1.08	0.20	2.11	5.29	1.19E-07	7.48E-07
C9orf106	45.63	1.08	0.37	2.11	2.90	0.003784	7.97E-03
RANBP3L	115.98	1.08	0.33	2.11	3.27	0.001064	2.58E-03
AL133243.1	191.82	1.08	0.18	2.11	5.86	4.69E-09	4.06E-08
LRRC34	90.89	1.08	0.22	2.11	4.96	7.19E-07	3.71E-06
CASC2	67.97	1.07	0.16	2.11	6.75	1.50E-11	2.35E-10
FNDC1	168.74	1.07	0.25	2.10	4.26	2.04E-05	7.48E-05
AMY2B	1467.30	1.07	0.12	2.10	8.70	3.45E-18	2.31E-16
RN7SL128P	122.49	1.07	0.37	2.10	2.93	0.003372	7.20E-03
LOC134466	281.73	1.07	0.25	2.10	4.26	2.09E-05	7.62E-05
AC008268.3	197.83	1.07	0.21	2.10	5.19	2.05E-07	1.21E-06
RP11-3K16.2	152.15	1.07	0.18	2.10	6.10	1.09E-09	1.09E-08
BMX	206.07	1.07	0.22	2.10	4.92	8.58E-07	4.34E-06
TMEM56-RWDD3	83.94	1.07	0.19	2.10	5.53	3.29E-08	2.36E-07
RP11-313J2.1	184.23	1.07	0.18	2.10	5.98	2.29E-09	2.12E-08
IKZF3	90.97	1.07	0.29	2.09	3.69	0.000229	6.53E-04
RP11-70L8.5	68.55	1.07	0.22	2.09	4.80	1.58E-06	7.49E-06
AL133245.2	61.90	1.07	0.28	2.09	3.83	0.000127	3.84E-04
LEPR	1036.29	1.07	0.21	2.09	5.16	2.44E-07	1.41E-06
RNU7-45P	80.46	1.06	0.26	2.09	4.09	4.34E-05	1.47E-04
TMEM232	123.13	1.06	0.19	2.09	5.67	1.46E-08	1.14E-07
RP11-154H23.3	52.20	1.06	0.25	2.09	4.32	1.56E-05	5.86E-05
ZNF711	335.66	1.06	0.23	2.09	4.64	3.48E-06	1.52E-05
TAS2R14	235.57	1.06	0.20	2.09	5.29	1.20E-07	7.53E-07
DYNC2LI1	576.42	1.06	0.13	2.09	7.97	1.60E-15	6.10E-14
RP11-159D12.6	59.11	1.06	0.23	2.09	4.62	3.84E-06	1.67E-05
EID3	133.74	1.06	0.17	2.08	6.32	2.62E-10	3.04E-09
DLEU2L	178.00	1.06	0.15	2.08	6.97	3.10E-12	5.75E-11
CHSY3	127.38	1.06	0.19	2.08	5.51	3.54E-08	2.51E-07
GPR174	71.92	1.06	0.32	2.08	3.26	0.001106	2.67E-03
MIR27B	128.94	1.06	0.24	2.08	4.36	1.32E-05	5.05E-05
CPED1	4504.67	1.06	0.11	2.08	9.24	2.36E-20	2.49E-18
RP11-1114A5.3	74.03	1.05	0.23	2.08	4.68	2.83E-06	1.27E-05
CTD-2201E9.3	56.27	1.05	0.22	2.08	4.68	2.80E-06	1.25E-05
CTC-523E23.3	77.23	1.05	0.20	2.07	5.27	1.40E-07	8.58E-07
AC074008.4	88.30	1.05	0.23	2.07	4.53	6.03E-06	2.50E-05
FAM47E	109.79	1.05	0.19	2.07	5.48	4.20E-08	2.91E-07
RP11-22H5.2	174.68	1.05	0.17	2.07	6.04	1.51E-09	1.46E-08
CAPS2	530.65	1.05	0.14	2.07	7.54	4.82E-14	1.31E-12
RP11-888D10.4	98.00	1.05	0.25	2.07	4.21	2.58E-05	9.20E-05
RP11-519C12.1	107.89	1.05	0.19	2.07	5.49	4.05E-08	2.82E-07
U73166.2	77.12	1.05	0.24	2.07	4.33	1.52E-05	5.70E-05
RP11-214K3.20	102.70	1.05	0.16	2.07	6.63	3.34E-11	4.79E-10
CCDC62	57.08	1.05	0.21	2.06	5.02	5.12E-07	2.74E-06
RP1-102H19.7	95.08	1.04	0.16	2.06	6.68	2.31E-11	3.45E-10
RP11-214K3.21	118.76	1.04	0.17	2.06	6.15	7.52E-10	7.78E-09
C1orf54	199.94	1.04	0.17	2.06	5.96	2.55E-09	2.35E-08
DFNB59	76.18	1.04	0.21	2.06	5.01	5.40E-07	2.88E-06
RP11-267N12.3	116.17	1.04	0.16	2.06	6.38	1.77E-10	2.12E-09
ARHGEF28	327.61	1.04	0.22	2.06	4.72	2.34E-06	1.07E-05
2013-09-01	442.33	1.04	0.13	2.06	7.92	2.28E-15	8.25E-14
CTB-36H16.2	92.65	1.04	0.22	2.06	4.78	1.79E-06	8.40E-06
AC097724.3	97.33	1.04	0.20	2.06	5.17	2.34E-07	1.36E-06
ASPA	121.21	1.04	0.25	2.05	4.07	4.77E-05	1.60E-04
RP11-22B10.3	117.77	1.04	0.15	2.05	7.12	1.11E-12	2.27E-11
PCAT1	74.09	1.03	0.25	2.05	4.19	2.75E-05	9.75E-05
MIR34AHG	142.46	1.03	0.25	2.05	4.10	4.14E-05	1.41E-04
RP11-504P24.3	346.40	1.03	0.15	2.05	6.88	6.06E-12	1.04E-10
KCNA4	878.11	1.03	0.19	2.04	5.54	2.96E-08	2.14E-07
MIR421	89.74	1.03	0.18	2.04	5.58	2.42E-08	1.79E-07
NAALADL2	358.70	1.03	0.19	2.04	5.37	7.71E-08	5.06E-07
CTC-454M9.1	191.16	1.03	0.16	2.04	6.35	2.10E-10	2.49E-09
RP11-342L8.2	72.49	1.03	0.18	2.04	5.79	7.24E-09	6.04E-08
ZNF737	406.11	1.03	0.11	2.04	8.96	3.35E-19	2.89E-17
RN7SKP203	1812.95	1.03	0.34	2.04	3.01	0.002628	5.79E-03
ZNF660	204.07	1.03	0.16	2.04	6.24	4.24E-10	4.71E-09
RP11-539E19.1	203.93	1.03	0.14	2.04	7.23	4.96E-13	1.11E-11
BEX2	67.89	1.03	0.30	2.04	3.42	0.000617	1.58E-03
TXNDC16	626.38	1.03	0.15	2.04	6.82	8.89E-12	1.47E-10
FSD1L	1365.06	1.02	0.15	2.03	6.67	2.55E-11	3.75E-10
UBXN10	158.24	1.02	0.23	2.03	4.40	1.06E-05	4.17E-05
ARHGEF33	49.49	1.02	0.18	2.03	5.83	5.49E-09	4.68E-08
RN7SL648P	417.33	1.02	0.15	2.03	6.70	2.09E-11	3.15E-10
CTD-2666L21.1	85.51	1.02	0.18	2.03	5.80	6.74E-09	5.65E-08
PRR16	266.58	1.02	0.17	2.03	5.87	4.30E-09	3.76E-08
EEF1A1	71076.84	1.02	0.15	2.03	6.62	3.56E-11	5.06E-10
BTBD8	813.42	1.02	0.14	2.03	7.38	1.53E-13	3.71E-12
TMEM9B-AS1	90.35	1.02	0.22	2.02	4.69	2.69E-06	1.21E-05
RP11-298O21.5	696.01	1.02	0.20	2.02	5.02	5.28E-07	2.82E-06
PLCE1	3116.03	1.02	0.17	2.02	5.84	5.20E-09	4.46E-08
DYNC2H1	1848.44	1.02	0.14	2.02	7.20	6.16E-13	1.34E-11
ANXA2R	66.60	1.01	0.24	2.02	4.31	1.63E-05	6.08E-05
CTD-2260A17.1	109.73	1.01	0.16	2.02	6.43	1.28E-10	1.60E-09
DSEL	972.24	1.01	0.19	2.02	5.27	1.34E-07	8.31E-07
RORA	3368.45	1.01	0.13	2.02	7.69	1.49E-14	4.60E-13
RP11-468H14.2	78.20	1.01	0.23	2.01	4.48	7.45E-06	3.02E-05
RP11-427L15.2	110.26	1.01	0.20	2.01	4.94	7.94E-07	4.04E-06
CREB5	1130.37	1.01	0.18	2.01	5.50	3.84E-08	2.69E-07
SNORA52	173.08	1.00	0.29	2.01	3.49	0.000491	1.29E-03
ADAMTSL4-AS1	116.35	1.00	0.24	2.01	4.15	3.32E-05	1.15E-04
RP11-206L10.9	55.18	1.00	0.26	2.00	3.92	8.70E-05	2.74E-04
ANKRD36	2256.81	1.00	0.13	2.00	7.73	1.08E-14	3.45E-13
AC018647.3	196.25	1.00	0.20	2.00	4.89	1.01E-06	5.02E-06
MIR497HG	145.90	1.00	0.15	2.00	6.49	8.77E-11	1.14E-09
RP3-400B16.1	40.65	1.00	0.25	2.00	3.98	6.98E-05	2.26E-04
SEMA3D	211.43	1.00	0.31	2.00	3.23	0.001246	2.97E-03
AGBL3	98.84	1.00	0.18	2.00	5.70	1.22E-08	9.69E-08
RN7SL4P	7449.88	1.00	0.34	2.00	2.90	0.003711	7.84E-03
CCDC148	58.01	1.00	0.24	2.00	4.18	2.86E-05	1.01E-04
RP5-1043L13.1	211.57	1.00	0.29	1.99	3.48	0.000498	1.31E-03
HDAC9	3278.09	1.00	0.13	1.99	7.93	2.26E-15	8.23E-14
RP11-174G6.5	245.16	0.99	0.16	1.99	6.32	2.60E-10	3.03E-09
RP11-421E14.2	142.12	0.99	0.20	1.99	5.09	3.66E-07	2.03E-06
RP11-797A18.5	116.27	0.99	0.18	1.99	5.56	2.67E-08	1.95E-07
ZNF876P	125.67	0.99	0.16	1.99	6.19	5.84E-10	6.24E-09
RP11-798M19.6	70.15	0.99	0.21	1.99	4.80	1.57E-06	7.45E-06
ZNF214	112.67	0.99	0.21	1.99	4.77	1.82E-06	8.51E-06
RP11-323I15.5	62.06	0.99	0.27	1.98	3.73	0.000195	5.65E-04
AC015849.13	47.84	0.99	0.21	1.98	4.72	2.39E-06	1.09E-05
ANGPTL5	87.16	0.99	0.33	1.98	3.03	0.002423	5.38E-03
RP11-88B8.2	142.24	0.99	0.23	1.98	4.24	2.22E-05	8.07E-05
IMPG2	136.77	0.99	0.15	1.98	6.60	4.06E-11	5.69E-10
RP11-180M15.7	52.48	0.99	0.23	1.98	4.30	1.72E-05	6.40E-05
RP11-52A20.2	93.60	0.99	0.25	1.98	3.98	6.95E-05	2.25E-04
SUZ12P	441.98	0.99	0.14	1.98	6.85	7.61E-12	1.28E-10
SLC16A4	247.40	0.99	0.18	1.98	5.39	7.15E-08	4.72E-07
RP11-815J21.1	329.19	0.99	0.19	1.98	5.25	1.52E-07	9.25E-07
FAM212A	92.36	0.99	0.21	1.98	4.67	2.95E-06	1.31E-05
RP11-296O14.2	54.26	0.99	0.24	1.98	4.15	3.38E-05	1.17E-04
RP11-731J8.2	151.81	0.99	0.25	1.98	3.97	7.09E-05	2.29E-04
RP3-331H24.7	295.19	0.99	0.18	1.98	5.56	2.70E-08	1.97E-07
RF00272	84.71	0.98	0.22	1.98	4.41	1.05E-05	4.12E-05
SMIM8	692.88	0.98	0.12	1.98	8.37	5.82E-17	3.01E-15
RP11-96H17.3	80.30	0.98	0.27	1.98	3.60	0.000319	8.76E-04
RP11-142L16.2	66.87	0.98	0.23	1.98	4.21	2.56E-05	9.14E-05
ZNF844	2431.02	0.98	0.11	1.97	8.75	2.07E-18	1.47E-16
RP1-142L7.9	71.96	0.98	0.28	1.97	3.45	0.000563	1.46E-03
LTBP2	3669.06	0.98	0.31	1.97	3.19	0.00144	3.39E-03
C6orf163	460.54	0.98	0.12	1.97	7.99	1.34E-15	5.20E-14
GLIPR1L2	71.34	0.98	0.32	1.97	3.03	0.002445	5.42E-03
RP11-383J24.5	69.45	0.98	0.19	1.97	5.20	2.00E-07	1.18E-06
LINC00340	337.05	0.98	0.16	1.97	6.28	3.35E-10	3.81E-09
AC073130.1	45.21	0.98	0.25	1.97	3.85	0.000118	3.60E-04
RP11-267M23.1	207.24	0.97	0.18	1.97	5.46	4.63E-08	3.18E-07
SCARNA13	4669.53	0.97	0.29	1.96	3.36	0.000791	1.98E-03
MT-TQ	89.71	0.97	0.24	1.96	3.99	6.65E-05	2.16E-04
CTD-2293H3.1	45.64	0.97	0.28	1.96	3.46	0.000542	1.41E-03
RP11-488L18.10	106.97	0.97	0.24	1.96	4.05	5.09E-05	1.69E-04
RP5-905H16.2	72.99	0.97	0.20	1.96	4.79	1.68E-06	7.93E-06
RP1-90L6.2	102.88	0.97	0.18	1.96	5.27	1.36E-07	8.42E-07
RP11-454L9.2	72.76	0.97	0.24	1.96	4.05	5.19E-05	1.72E-04
CENPC	1985.30	0.97	0.11	1.96	8.52	1.53E-17	8.95E-16
UBE2Q2P1	375.16	0.97	0.15	1.96	6.48	9.39E-11	1.21E-09
CRNDE	985.54	0.97	0.17	1.96	5.73	9.88E-09	8.03E-08
AC007038.7	198.39	0.97	0.14	1.96	7.05	1.80E-12	3.49E-11
RNU7-119P	71.04	0.97	0.26	1.95	3.77	0.000161	4.76E-04
TRAF1	238.56	0.97	0.15	1.95	6.49	8.52E-11	1.11E-09
RP11-16E18.3	52.67	0.97	0.23	1.95	4.15	3.30E-05	1.15E-04
RP11-330O11.2	125.37	0.96	0.16	1.95	5.98	2.27E-09	2.11E-08
TAS2R13	191.57	0.96	0.21	1.95	4.66	3.12E-06	1.38E-05
AC000120.7	118.54	0.96	0.18	1.95	5.48	4.28E-08	2.95E-07
AP000648.5	62.64	0.96	0.24	1.95	3.93	8.55E-05	2.70E-04
WDR17	89.52	0.96	0.17	1.95	5.59	2.32E-08	1.73E-07
RP1-152L7.5	132.51	0.96	0.20	1.95	4.83	1.36E-06	6.55E-06
RP11-761E20.1	540.06	0.96	0.14	1.95	7.11	1.17E-12	2.38E-11
RP11-206L10.8	85.72	0.96	0.28	1.95	3.48	0.000502	1.32E-03
NALCN	948.71	0.96	0.14	1.95	6.74	1.61E-11	2.51E-10
DDIT3	542.32	0.96	0.15	1.95	6.47	9.69E-11	1.25E-09
CTD-2536I1.1	131.84	0.96	0.20	1.95	4.85	1.25E-06	6.05E-06
ZNF540	576.01	0.96	0.08	1.94	12.36	4.22E-35	7.73E-32
RP11-214K3.18	59.61	0.96	0.23	1.94	4.16	3.21E-05	1.12E-04
HDX	227.50	0.96	0.11	1.94	8.72	2.73E-18	1.86E-16
CARF	963.41	0.96	0.13	1.94	7.63	2.35E-14	6.97E-13
RF00092	85.63	0.96	0.28	1.94	3.41	0.000649	1.65E-03
ZNF578	139.82	0.95	0.14	1.94	7.01	2.42E-12	4.57E-11
RN7SL141P	85.14	0.95	0.25	1.94	3.76	0.000173	5.07E-04
RP5-867C24.1	74.85	0.95	0.23	1.94	4.10	4.16E-05	1.41E-04
RP5-1057J7.6	486.41	0.95	0.16	1.94	5.98	2.28E-09	2.12E-08
EFCAB6	175.52	0.95	0.15	1.94	6.23	4.73E-10	5.21E-09
GS1-115G20.1	118.68	0.95	0.17	1.94	5.77	7.86E-09	6.52E-08
ODC1	2264.82	0.95	0.12	1.94	7.84	4.68E-15	1.59E-13
RP11-231C14.3	103.40	0.95	0.21	1.94	4.49	7.03E-06	2.86E-05
RP11-96H17.1	285.93	0.95	0.18	1.94	5.36	8.36E-08	5.45E-07
ZNF826P	71.53	0.95	0.23	1.93	4.11	3.89E-05	1.33E-04
RP11-365P13.4	544.72	0.95	0.16	1.93	5.93	2.96E-09	2.67E-08
RP11-111M22.3	344.93	0.95	0.17	1.93	5.55	2.81E-08	2.04E-07
BMS1P1	321.09	0.95	0.15	1.93	6.32	2.69E-10	3.12E-09
TBC1D32	424.71	0.95	0.14	1.93	6.82	9.25E-12	1.52E-10
ZNF781	197.37	0.95	0.16	1.93	5.82	6.05E-09	5.11E-08
CTC-529P8.1	56.32	0.95	0.31	1.93	3.02	0.002562	5.66E-03
GRM1	673.95	0.95	0.19	1.93	4.89	9.96E-07	4.96E-06
RP11-325K4.3	62.65	0.95	0.30	1.93	3.12	0.001798	4.13E-03
HSD17B7P2	69.51	0.95	0.21	1.93	4.50	6.95E-06	2.83E-05
MIR490	160.46	0.95	0.26	1.93	3.67	0.000239	6.78E-04
ANGPTL1	912.67	0.95	0.19	1.93	4.91	9.08E-07	4.56E-06
INPP4B	9207.17	0.95	0.17	1.93	5.64	1.65E-08	1.27E-07
RPS3AP26	95.23	0.94	0.26	1.93	3.60	0.000321	8.78E-04
RP1-14N1.2	376.08	0.94	0.33	1.92	2.89	0.003822	8.04E-03
KCNMA1	246.29	0.94	0.30	1.92	3.16	0.001605	3.73E-03
RP11-18B3.2	193.45	0.94	0.19	1.92	4.96	6.94E-07	3.60E-06
RP11-696N14.1	95.24	0.94	0.21	1.92	4.41	1.05E-05	4.11E-05
RP4-800J21.3	144.89	0.94	0.19	1.92	4.86	1.16E-06	5.66E-06
RP11-166O4.6	114.63	0.94	0.23	1.92	4.18	2.87E-05	1.01E-04
AC007276.5	49.82	0.94	0.20	1.92	4.73	2.23E-06	1.02E-05
RP11-380B4.3	112.77	0.94	0.20	1.92	4.60	4.21E-06	1.80E-05
CTD-2623N2.3	64.79	0.94	0.24	1.92	3.87	0.000107	3.31E-04
MDK	56.63	0.94	0.27	1.92	3.50	0.000471	1.24E-03
SNORA5C	250.82	0.94	0.24	1.92	3.98	7.00E-05	2.26E-04
SNORA8	171.67	0.94	0.30	1.92	3.16	0.001565	3.65E-03
TMEM71	1301.59	0.94	0.24	1.92	3.93	8.54E-05	2.70E-04
AC007566.10	217.31	0.94	0.12	1.92	8.10	5.65E-16	2.33E-14
CFAP58	357.23	0.94	0.15	1.91	6.08	1.19E-09	1.18E-08
FAM218A	50.21	0.94	0.30	1.91	3.16	0.001604	3.73E-03
ALS2CR12	373.32	0.94	0.11	1.91	8.44	3.29E-17	1.78E-15
RP11-687F6.5	56.06	0.94	0.20	1.91	4.62	3.79E-06	1.65E-05
MAP2	1010.20	0.94	0.19	1.91	4.96	7.05E-07	3.65E-06
ZNF257	125.57	0.94	0.16	1.91	6.01	1.82E-09	1.72E-08
RNU6-171P	43.99	0.94	0.33	1.91	2.88	0.00403	8.43E-03
RP11-1415C14.4	87.41	0.93	0.19	1.91	4.97	6.54E-07	3.41E-06
NPAS3	64.18	0.93	0.17	1.91	5.43	5.58E-08	3.76E-07
CTB-152G17.6	100.59	0.93	0.16	1.91	6.01	1.89E-09	1.78E-08
ZNF790-AS1	75.83	0.93	0.16	1.91	5.84	5.24E-09	4.49E-08
TSGA10	69.23	0.93	0.21	1.91	4.41	1.01E-05	3.99E-05
RN7SKP80	8196.83	0.93	0.28	1.91	3.29	0.001009	2.46E-03
RP11-819C21.1	178.21	0.93	0.19	1.90	4.92	8.45E-07	4.28E-06
RP11-474P2.6	164.40	0.93	0.23	1.90	3.97	7.10E-05	2.29E-04
RP11-823P9.1	363.30	0.93	0.17	1.90	5.34	9.10E-08	5.87E-07
AP001372.2	169.88	0.93	0.13	1.90	7.09	1.32E-12	2.66E-11
CTD-2054N24.2	68.62	0.93	0.22	1.90	4.19	2.80E-05	9.91E-05
COLQ	573.89	0.93	0.22	1.90	4.12	3.72E-05	1.28E-04
RP11-5N11.2	60.94	0.92	0.28	1.90	3.30	0.000958	2.35E-03
RP1-5O6.4	126.32	0.92	0.22	1.90	4.20	2.67E-05	9.50E-05
LRRC1	384.23	0.92	0.18	1.90	5.25	1.50E-07	9.15E-07
RP11-160A9.3	70.12	0.92	0.19	1.90	4.96	7.07E-07	3.66E-06
ZBTB37	4427.65	0.92	0.09	1.90	10.67	1.40E-26	6.84E-24
DLEU2	490.84	0.92	0.14	1.90	6.62	3.53E-11	5.02E-10
MIPOL1	556.31	0.92	0.13	1.89	7.07	1.58E-12	3.10E-11
RP11-271C24.3	52.54	0.92	0.25	1.89	3.74	0.000182	5.30E-04
ALDH1A2	800.15	0.92	0.21	1.89	4.38	1.20E-05	4.63E-05
MYBL1	533.08	0.92	0.20	1.89	4.69	2.78E-06	1.24E-05
RP11-152N13.16	58.62	0.92	0.24	1.89	3.81	0.00014	4.20E-04
ARHGAP28	219.69	0.92	0.17	1.89	5.35	8.59E-08	5.58E-07
RP11-287A8.2	248.73	0.92	0.13	1.89	6.85	7.26E-12	1.23E-10
RP4-717I23.3	512.08	0.92	0.15	1.89	6.25	4.06E-10	4.53E-09
RP11-295M3.2	71.35	0.92	0.20	1.89	4.69	2.77E-06	1.24E-05
RP3-449O17.1	208.07	0.92	0.15	1.89	5.92	3.13E-09	2.81E-08
SYCP2L	65.64	0.92	0.27	1.89	3.37	0.000741	1.87E-03
PDGFD	2344.51	0.91	0.20	1.88	4.52	6.28E-06	2.59E-05
RNF217	1778.06	0.91	0.12	1.88	7.54	4.85E-14	1.31E-12
EEF1AL1	140.72	0.91	0.15	1.88	6.08	1.18E-09	1.16E-08
PLA2R1	844.49	0.91	0.18	1.88	5.10	3.37E-07	1.88E-06
C1orf213	103.61	0.91	0.19	1.88	4.89	1.01E-06	5.02E-06
RP11-102L12.2	54.40	0.91	0.22	1.88	4.07	4.76E-05	1.59E-04
MAEL	177.51	0.91	0.26	1.88	3.57	0.000359	9.73E-04
RP11-31H5.3	50.34	0.91	0.25	1.87	3.63	0.000288	7.98E-04
RP11-181E10.3	60.88	0.91	0.31	1.87	2.94	0.003258	6.99E-03
CTD-2015H6.3	103.85	0.91	0.19	1.87	4.67	3.09E-06	1.37E-05
CTD-2197O4.1	120.69	0.91	0.19	1.87	4.71	2.44E-06	1.11E-05
RP1-20N2.4	89.71	0.91	0.18	1.87	4.98	6.21E-07	3.26E-06
METTL24	97.18	0.90	0.18	1.87	5.03	4.98E-07	2.67E-06
IFT80	434.68	0.90	0.12	1.87	7.62	2.53E-14	7.40E-13
BMS1P4	90.66	0.90	0.20	1.87	4.44	8.83E-06	3.53E-05
RP11-203I2.1	114.81	0.90	0.29	1.87	3.07	0.00216	4.85E-03
MIR1299	51.73	0.90	0.20	1.87	4.59	4.33E-06	1.85E-05
ZNF124	680.64	0.90	0.18	1.87	5.04	4.57E-07	2.47E-06
AL133243.2	395.84	0.90	0.17	1.87	5.39	7.07E-08	4.67E-07
CCDC30	91.66	0.90	0.16	1.87	5.49	3.95E-08	2.76E-07
ZFP37	178.36	0.90	0.18	1.87	5.10	3.40E-07	1.90E-06
BCL2	1682.00	0.90	0.17	1.87	5.28	1.29E-07	8.01E-07
LRRCC1	430.23	0.90	0.15	1.87	6.10	1.06E-09	1.06E-08
UACA	6116.07	0.90	0.16	1.87	5.57	2.59E-08	1.90E-07
RP11-115H15.2	83.41	0.90	0.20	1.87	4.42	9.76E-06	3.86E-05
RP11-26L20.5	49.20	0.90	0.30	1.87	2.97	0.003009	6.52E-03
RP11-499P20.2	88.81	0.90	0.21	1.87	4.28	1.84E-05	6.80E-05
PPFIA2	49.51	0.90	0.26	1.87	3.48	0.000506	1.33E-03
RP11-1114A5.4	367.18	0.90	0.15	1.87	6.08	1.20E-09	1.19E-08
CTD-2006H14.2	67.53	0.90	0.25	1.87	3.65	0.000261	7.31E-04
ENC1	836.39	0.90	0.18	1.86	5.04	4.69E-07	2.53E-06
SLC26A4	93.68	0.90	0.25	1.86	3.58	0.000344	9.36E-04
LRRK2	2000.12	0.90	0.12	1.86	7.72	1.17E-14	3.73E-13
RP11-19D2.1	215.10	0.90	0.23	1.86	3.84	0.000125	3.80E-04
SCARNA12	3023.68	0.90	0.21	1.86	4.22	2.46E-05	8.80E-05
MMP16	456.33	0.90	0.20	1.86	4.51	6.57E-06	2.70E-05
KIAA0825	380.95	0.90	0.11	1.86	7.85	4.08E-15	1.40E-13
TTC39B	570.16	0.90	0.15	1.86	5.95	2.61E-09	2.39E-08
DGKH	3348.84	0.89	0.12	1.86	7.78	7.46E-15	2.47E-13
HFM1	546.94	0.89	0.17	1.86	5.32	1.05E-07	6.70E-07
PGAP1	1774.83	0.89	0.17	1.86	5.29	1.21E-07	7.58E-07
ESR1	198.93	0.89	0.18	1.86	5.09	3.55E-07	1.97E-06
AC011996.1	58.61	0.89	0.28	1.86	3.17	0.001537	3.60E-03
TTC14	1654.71	0.89	0.13	1.86	6.68	2.44E-11	3.61E-10
MIR548V	63.01	0.89	0.29	1.86	3.03	0.002449	5.43E-03
CCDC170	90.92	0.89	0.23	1.86	3.82	0.000133	4.01E-04
RP11-549L6.2	69.61	0.89	0.22	1.86	4.01	6.08E-05	1.99E-04
ZNF627	651.84	0.89	0.13	1.86	6.64	3.23E-11	4.65E-10
FOXL1	92.89	0.89	0.26	1.86	3.42	0.000625	1.60E-03
INMT	2392.29	0.89	0.17	1.86	5.27	1.40E-07	8.58E-07
DPT	2331.18	0.89	0.23	1.85	3.93	8.35E-05	2.64E-04
NPHP3	111.79	0.89	0.21	1.85	4.33	1.51E-05	5.68E-05
RP11-547D13.1	52.15	0.89	0.25	1.85	3.56	0.000366	9.89E-04
FSIP1	57.60	0.89	0.31	1.85	2.88	0.003967	8.31E-03
AC097500.2	145.15	0.89	0.19	1.85	4.77	1.81E-06	8.46E-06
ICA1L	746.51	0.89	0.13	1.85	7.07	1.61E-12	3.14E-11
GUCA1C	220.54	0.89	0.31	1.85	2.91	0.003581	7.59E-03
ZNF442	375.58	0.89	0.14	1.85	6.39	1.63E-10	1.98E-09
CPSF6	2831.51	0.89	0.13	1.85	6.75	1.44E-11	2.27E-10
TRAM1L1	53.89	0.89	0.22	1.85	4.02	5.84E-05	1.92E-04
RP11-81F11.2	73.66	0.89	0.20	1.85	4.55	5.35E-06	2.24E-05
RP11-509J21.1	107.77	0.89	0.26	1.85	3.36	0.000774	1.94E-03
RP11-107E5.3	616.97	0.89	0.15	1.85	5.73	1.00E-08	8.14E-08
RP11-848P1.9	71.46	0.89	0.20	1.85	4.38	1.18E-05	4.54E-05
CTC-222D7.1	54.17	0.89	0.22	1.85	3.97	7.10E-05	2.29E-04
AC073410.1	46.95	0.89	0.31	1.85	2.89	0.003846	8.09E-03
KB-1615E4.1	51.06	0.89	0.20	1.85	4.48	7.43E-06	3.02E-05
HMGB2	1468.22	0.89	0.12	1.85	7.49	6.92E-14	1.79E-12
RFX3	731.20	0.89	0.13	1.85	6.58	4.74E-11	6.56E-10
METTL11B	72.19	0.89	0.28	1.85	3.17	0.001508	3.54E-03
ZNF85	185.19	0.89	0.13	1.85	6.68	2.35E-11	3.48E-10
AC010746.2	95.03	0.88	0.17	1.85	5.09	3.50E-07	1.95E-06
RP5-1112D6.8	135.72	0.88	0.18	1.85	4.95	7.49E-07	3.85E-06
ZNF26	767.85	0.88	0.12	1.85	7.15	8.94E-13	1.89E-11
ZNF680	2593.78	0.88	0.15	1.85	5.94	2.86E-09	2.59E-08
RP11-690D19.3	173.87	0.88	0.23	1.84	3.89	9.93E-05	3.09E-04
RP11-474D14.2	102.97	0.88	0.17	1.84	5.21	1.89E-07	1.12E-06
SULT1C4	120.54	0.88	0.21	1.84	4.21	2.56E-05	9.14E-05
ITGA10	239.62	0.88	0.29	1.84	3.02	0.002534	5.60E-03
SPICE1	683.01	0.88	0.12	1.84	7.44	1.02E-13	2.56E-12
KCNN3	519.27	0.88	0.17	1.84	5.10	3.34E-07	1.87E-06
PTPN13	1189.09	0.88	0.12	1.84	7.10	1.25E-12	2.52E-11
ATP8A1	5412.17	0.88	0.11	1.84	7.70	1.32E-14	4.15E-13
RP11-597D13.7	107.27	0.88	0.23	1.84	3.83	0.000127	3.85E-04
FMO4	355.61	0.88	0.13	1.84	6.75	1.49E-11	2.34E-10
CXXC4	470.26	0.88	0.16	1.84	5.57	2.50E-08	1.85E-07
ZNF117	959.15	0.88	0.16	1.84	5.34	9.55E-08	6.13E-07
RP11-274B21.10	54.99	0.88	0.25	1.84	3.54	0.0004	1.07E-03
AC127904.2	66.11	0.88	0.23	1.84	3.73	0.000189	5.50E-04
RP11-439E19.10	199.17	0.88	0.17	1.84	5.32	1.07E-07	6.76E-07
TRPC1	1859.74	0.88	0.13	1.84	6.96	3.38E-12	6.20E-11
RP11-981G7.1	126.00	0.88	0.22	1.84	3.93	8.47E-05	2.68E-04
TRPV3	65.50	0.88	0.23	1.84	3.84	0.000125	3.80E-04
AC112217.2	204.03	0.88	0.17	1.83	5.20	1.95E-07	1.16E-06
AL079295.1	70.90	0.88	0.22	1.83	3.96	7.47E-05	2.39E-04
RP11-367C11.2	60.68	0.87	0.26	1.83	3.38	0.000733	1.85E-03
CC2D2B	154.52	0.87	0.24	1.83	3.64	0.000278	7.73E-04
ZNF487	119.99	0.87	0.20	1.83	4.35	1.35E-05	5.13E-05
ZBED8	428.05	0.87	0.13	1.83	6.75	1.52E-11	2.38E-10
HNMT	690.35	0.87	0.17	1.83	5.18	2.24E-07	1.30E-06
RP11-9J18.1	350.13	0.87	0.17	1.83	5.19	2.07E-07	1.22E-06
GS1-124K5.7	41.71	0.87	0.29	1.83	3.00	0.002731	5.99E-03
RP6-99M1.2	91.85	0.87	0.22	1.83	4.03	5.47E-05	1.81E-04
RP1-151F17.2	159.44	0.87	0.22	1.82	3.99	6.74E-05	2.19E-04
ALS2CR11	624.64	0.87	0.24	1.82	3.67	0.000239	6.78E-04
AL133243.4	207.44	0.87	0.17	1.82	5.23	1.65E-07	9.98E-07
RP11-357N13.6	174.23	0.87	0.14	1.82	6.35	2.15E-10	2.54E-09
bP-21264C1.1	87.35	0.86	0.21	1.82	4.07	4.69E-05	1.57E-04
RP11-83A24.2	279.76	0.86	0.14	1.82	6.38	1.74E-10	2.09E-09
ACE2	1773.16	0.86	0.20	1.82	4.23	2.37E-05	8.54E-05
RP11-673E1.1	116.71	0.86	0.22	1.82	3.97	7.32E-05	2.35E-04
CENPP	308.41	0.86	0.18	1.82	4.81	1.49E-06	7.11E-06
EFHC1	523.85	0.86	0.12	1.82	7.19	6.46E-13	1.40E-11
FAM184A	118.56	0.86	0.21	1.82	4.09	4.31E-05	1.46E-04
ACSM3	271.75	0.86	0.29	1.82	2.93	0.003422	7.30E-03
PARP8	956.40	0.86	0.14	1.82	6.08	1.22E-09	1.20E-08
RP11-902B17.1	80.27	0.86	0.22	1.82	3.86	0.000112	3.44E-04
MAATS1	50.86	0.86	0.25	1.82	3.48	0.000498	1.31E-03
METTL10	160.10	0.86	0.13	1.81	6.85	7.15E-12	1.21E-10
MMP28	66.99	0.86	0.25	1.81	3.39	0.00069	1.75E-03
RP11-105D1.2	60.58	0.86	0.22	1.81	3.82	0.000135	4.05E-04
RP11-140H17.2	101.77	0.86	0.20	1.81	4.28	1.90E-05	7.01E-05
LMOD2	33942.77	0.86	0.26	1.81	3.32	0.000889	2.20E-03
RP11-373A9.3	48.53	0.86	0.21	1.81	4.11	3.95E-05	1.35E-04
NBEAL1	6308.19	0.86	0.11	1.81	7.58	3.43E-14	9.73E-13
CCDC7	1094.45	0.86	0.19	1.81	4.60	4.31E-06	1.84E-05
RP11-539E19.2	152.62	0.86	0.17	1.81	5.16	2.52E-07	1.46E-06
RMRP	171173.90	0.86	0.26	1.81	3.24	0.001179	2.83E-03
RP3-487J7.2	204.87	0.86	0.17	1.81	4.98	6.26E-07	3.28E-06
KIAA1524	194.04	0.85	0.16	1.81	5.22	1.79E-07	1.07E-06
RP11-119F7.5	74.28	0.85	0.22	1.81	3.94	8.16E-05	2.59E-04
RP11-212D19.5	61.70	0.85	0.24	1.81	3.60	0.000315	8.65E-04
ZC2HC1A	455.42	0.85	0.18	1.81	4.87	1.11E-06	5.43E-06
RRAS2	2161.12	0.85	0.22	1.81	3.91	9.06E-05	2.84E-04
AJ003147.11	50.29	0.85	0.22	1.81	3.89	9.91E-05	3.08E-04
ASB18	238.06	0.85	0.21	1.81	3.97	7.11E-05	2.29E-04
RP11-2B6.2	421.99	0.85	0.11	1.80	7.53	5.03E-14	1.36E-12
RP11-144C15.2	55.81	0.85	0.18	1.80	4.86	1.17E-06	5.71E-06
RP5-1108M17.2	79.73	0.85	0.17	1.80	5.02	5.18E-07	2.77E-06
RP11-57H12.3	113.41	0.85	0.18	1.80	4.68	2.91E-06	1.29E-05
RGS10	103.94	0.85	0.23	1.80	3.64	0.000272	7.58E-04
RP11-788M5.4	91.72	0.85	0.19	1.80	4.57	4.93E-06	2.08E-05
PRNCR1	69.13	0.85	0.26	1.80	3.29	0.001013	2.47E-03
RP11-468B6.3	50.70	0.85	0.21	1.80	3.98	6.97E-05	2.25E-04
AC018633.4	852.68	0.85	0.13	1.80	6.38	1.82E-10	2.18E-09
GPX8	517.15	0.85	0.16	1.80	5.18	2.22E-07	1.30E-06
RP11-158H5.7	153.01	0.85	0.17	1.80	4.86	1.19E-06	5.81E-06
NEK11	196.03	0.85	0.18	1.80	4.66	3.21E-06	1.41E-05
RP11-173A16.2	80.90	0.85	0.26	1.80	3.29	0.000999	2.44E-03
RP11-37B2.1	1318.48	0.85	0.14	1.80	6.24	4.27E-10	4.73E-09
NHLRC3	1059.91	0.84	0.09	1.80	9.66	4.37E-22	7.37E-20
PTN	885.36	0.84	0.17	1.80	4.97	6.68E-07	3.48E-06
PCDHB10	61.99	0.84	0.23	1.80	3.71	0.000209	6.00E-04
SDSL	253.83	0.84	0.20	1.79	4.14	3.48E-05	1.21E-04
COL16A1	1012.18	0.84	0.21	1.79	4.03	5.53E-05	1.82E-04
MYO1D	890.61	0.84	0.21	1.79	3.96	7.36E-05	2.36E-04
SKIL	2834.99	0.84	0.18	1.79	4.74	2.11E-06	9.75E-06
CCDC125	324.69	0.84	0.12	1.79	7.11	1.15E-12	2.34E-11
SCARNA2	19044.78	0.84	0.28	1.79	3.01	0.002594	5.72E-03
CCDC14	1380.69	0.84	0.13	1.79	6.40	1.50E-10	1.84E-09
IQCH	83.40	0.84	0.19	1.79	4.49	7.04E-06	2.86E-05
KPNA5	1010.91	0.84	0.14	1.79	6.11	1.02E-09	1.02E-08
KIF27	414.25	0.84	0.09	1.79	9.67	3.91E-22	6.82E-20
PRTFDC1	228.89	0.84	0.22	1.79	3.80	0.000142	4.25E-04
RICTOR	8815.94	0.84	0.17	1.79	5.05	4.38E-07	2.39E-06
STX16	1056.32	0.84	0.13	1.79	6.51	7.69E-11	1.01E-09
DSCC1	82.88	0.84	0.23	1.79	3.62	0.000294	8.14E-04
RP11-88I18.3	227.35	0.84	0.21	1.79	4.03	5.59E-05	1.84E-04
RP11-640M9.1	105.16	0.84	0.26	1.79	3.20	0.001364	3.23E-03
RP11-582J16.4	62.17	0.84	0.26	1.79	3.23	0.001236	2.95E-03
AL449209.1	49.00	0.84	0.20	1.79	4.15	3.30E-05	1.15E-04
RP11-33B1.3	56.60	0.84	0.22	1.79	3.77	0.000162	4.78E-04
PABPC4L	172.38	0.84	0.14	1.79	5.95	2.61E-09	2.39E-08
DGKE	765.54	0.84	0.13	1.79	6.51	7.71E-11	1.02E-09
TIA1	3167.19	0.84	0.12	1.79	7.12	1.04E-12	2.15E-11
GRIK2	487.63	0.84	0.27	1.78	3.05	0.00232	5.17E-03
RP11-325F22.3	97.80	0.84	0.18	1.78	4.69	2.67E-06	1.20E-05
ZNF763	85.21	0.83	0.23	1.78	3.65	0.000266	7.46E-04
PCDHB9	62.03	0.83	0.25	1.78	3.32	0.000886	2.19E-03
SLFN12L	128.47	0.83	0.26	1.78	3.18	0.001492	3.50E-03
SFTPD-AS1	86.10	0.83	0.26	1.78	3.23	0.001222	2.92E-03
GOLGA8A	653.78	0.83	0.17	1.78	4.91	9.05E-07	4.55E-06
FTX	4192.70	0.83	0.12	1.78	6.92	4.63E-12	8.17E-11
ZNF389	107.77	0.83	0.17	1.78	4.99	6.03E-07	3.18E-06
RP11-680F8.4	151.71	0.83	0.16	1.78	5.29	1.25E-07	7.81E-07
CTD-2503H21.2	79.87	0.83	0.27	1.78	3.14	0.00168	3.88E-03
HMGN5	47.43	0.83	0.23	1.78	3.56	0.000364	9.85E-04
MAP2K6	510.55	0.83	0.16	1.78	5.04	4.55E-07	2.47E-06
NDUFV2	172.53	0.83	0.16	1.78	5.30	1.13E-07	7.13E-07
ARL15	1234.27	0.83	0.14	1.78	5.96	2.57E-09	2.36E-08
RP11-999E24.3	91.58	0.83	0.21	1.78	3.87	0.000109	3.37E-04
RP11-568G20.1	102.69	0.83	0.25	1.78	3.32	0.000897	2.22E-03
RN7SKP70	144.35	0.83	0.18	1.78	4.72	2.31E-06	1.06E-05
PLCB4	3093.84	0.83	0.10	1.78	8.71	2.95E-18	1.98E-16
GPR52	170.51	0.83	0.23	1.78	3.65	0.000267	7.47E-04
CTA-276F8.1	169.04	0.83	0.17	1.77	4.99	5.90E-07	3.12E-06
ABCA10	1783.31	0.83	0.17	1.77	4.82	1.40E-06	6.73E-06
RP11-1H15.1	56.58	0.83	0.26	1.77	3.13	0.00174	4.01E-03
RN7SKP288	140.70	0.83	0.20	1.77	4.22	2.45E-05	8.77E-05
GVINP1	646.87	0.83	0.17	1.77	4.84	1.30E-06	6.26E-06
C8orf44	227.09	0.83	0.15	1.77	5.67	1.41E-08	1.10E-07
AC093642.5	155.48	0.83	0.19	1.77	4.43	9.28E-06	3.69E-05
MT-TY	118.02	0.83	0.27	1.77	3.09	0.002031	4.59E-03
BBOF1	221.84	0.82	0.10	1.77	8.08	6.43E-16	2.63E-14
CD48	72.15	0.82	0.28	1.77	2.98	0.002889	6.28E-03
RP11-44F14.7	55.12	0.82	0.23	1.77	3.59	0.000326	8.93E-04
TTC32	117.96	0.82	0.19	1.77	4.39	1.11E-05	4.33E-05
EPHA7	1142.20	0.82	0.16	1.77	5.22	1.83E-07	1.10E-06
CEP162	577.56	0.82	0.13	1.77	6.57	4.96E-11	6.84E-10
LYST	3134.04	0.82	0.13	1.77	6.46	1.04E-10	1.33E-09
TMEM135	1137.68	0.82	0.14	1.77	6.01	1.90E-09	1.78E-08
AC073052.1	86.97	0.82	0.23	1.77	3.60	0.000318	8.71E-04
CUBN	215.52	0.82	0.21	1.77	3.95	7.88E-05	2.51E-04
RP11-701H24.7	936.20	0.82	0.19	1.77	4.31	1.65E-05	6.18E-05
AF131217.1	183.18	0.82	0.22	1.76	3.70	0.000217	6.21E-04
RP11-10E18.6	136.57	0.82	0.16	1.76	5.18	2.20E-07	1.28E-06
POU5F2	448.26	0.82	0.14	1.76	6.03	1.61E-09	1.54E-08
RP11-190A12.4	95.72	0.82	0.21	1.76	3.84	0.000121	3.67E-04
bP-2189O9.2	319.70	0.82	0.22	1.76	3.71	0.000211	6.07E-04
RAPGEF5	2419.01	0.82	0.16	1.76	5.05	4.47E-07	2.43E-06
TAS2R31	194.38	0.82	0.19	1.76	4.28	1.89E-05	6.98E-05
AC087859.1	61.93	0.82	0.22	1.76	3.74	0.000185	5.40E-04
RP11-597D13.9	426.73	0.82	0.15	1.76	5.28	1.32E-07	8.18E-07
RP1-111C20.4	48.63	0.82	0.26	1.76	3.14	0.001692	3.90E-03
CCDC82	1489.99	0.82	0.14	1.76	5.81	6.08E-09	5.12E-08
RP11-53O19.1	204.66	0.82	0.16	1.76	5.01	5.40E-07	2.88E-06
LL0XNC01-237H1.2	144.87	0.82	0.16	1.76	5.19	2.06E-07	1.21E-06
BDH2	967.21	0.82	0.13	1.76	6.26	3.80E-10	4.27E-09
RP11-5N19.3	51.32	0.81	0.23	1.76	3.58	0.00035	9.51E-04
ZNF736	793.51	0.81	0.08	1.76	9.78	1.36E-22	2.59E-20
SAMD5	194.52	0.81	0.22	1.76	3.68	0.000236	6.71E-04
FAM227B	302.44	0.81	0.14	1.76	5.90	3.61E-09	3.20E-08
PAWR	1080.47	0.81	0.17	1.76	4.85	1.21E-06	5.90E-06
RP11-545I5.3	285.50	0.81	0.18	1.76	4.48	7.43E-06	3.02E-05
SNCAIP	121.52	0.81	0.21	1.75	3.84	0.000124	3.77E-04
RTTN	1749.95	0.81	0.10	1.75	8.15	3.61E-16	1.59E-14
DCP1B	118.92	0.81	0.15	1.75	5.40	6.51E-08	4.33E-07
RP11-464D20.6	48.43	0.81	0.22	1.75	3.60	0.000318	8.72E-04
SPIN4	105.39	0.81	0.21	1.75	3.92	8.69E-05	2.74E-04
RP11-370I10.12	83.95	0.81	0.20	1.75	4.10	4.16E-05	1.41E-04
PCSK5	760.62	0.81	0.11	1.75	7.14	9.35E-13	1.95E-11
RP11-72P19.3	67.33	0.81	0.24	1.75	3.37	0.000749	1.88E-03
RP13-507I23.1	225.23	0.81	0.17	1.75	4.89	1.03E-06	5.09E-06
RP11-259K5.2	144.36	0.81	0.21	1.75	3.78	0.000158	4.66E-04
TAS2R19	180.49	0.81	0.17	1.75	4.79	1.69E-06	7.96E-06
CNTRL	841.95	0.81	0.11	1.75	7.46	8.58E-14	2.18E-12
AADAT	99.85	0.81	0.15	1.75	5.31	1.11E-07	7.00E-07
COL4A5	1384.91	0.81	0.17	1.75	4.83	1.38E-06	6.65E-06
RP11-386J22.3	76.88	0.81	0.24	1.75	3.36	0.000788	1.97E-03
BDNF-AS1	137.33	0.80	0.22	1.75	3.69	0.00022	6.30E-04
LUC7L3	4080.69	0.80	0.13	1.75	6.20	5.64E-10	6.05E-09
RP3-405J10.5	54.20	0.80	0.25	1.74	3.18	0.001467	3.45E-03
RP11-775J23.2	51.05	0.80	0.21	1.74	3.74	0.000181	5.29E-04
ZDHHC21	2841.32	0.80	0.13	1.74	6.05	1.41E-09	1.37E-08
AC007000.7	141.72	0.80	0.15	1.74	5.19	2.16E-07	1.26E-06
RP11-177G23.1	131.58	0.80	0.16	1.74	4.95	7.45E-07	3.83E-06
SLC16A12	830.30	0.80	0.14	1.74	5.71	1.15E-08	9.17E-08
ZNF273	101.74	0.80	0.18	1.74	4.43	9.56E-06	3.80E-05
RP11-272P10.2	80.03	0.80	0.21	1.74	3.87	0.00011	3.40E-04
ATP10D	1612.73	0.80	0.08	1.74	10.02	1.23E-23	3.00E-21
RBMS3	3510.44	0.80	0.16	1.74	5.12	3.03E-07	1.71E-06
RP11-278C7.5	47.92	0.80	0.27	1.74	2.96	0.003068	6.62E-03
ARHGAP15	262.59	0.80	0.18	1.74	4.49	7.02E-06	2.86E-05
ABCA11	284.18	0.79	0.13	1.73	5.96	2.49E-09	2.29E-08
RP1-90J20.7	79.45	0.79	0.19	1.73	4.11	3.93E-05	1.34E-04
RBM44	97.99	0.79	0.25	1.73	3.18	0.001497	3.51E-03
CTD-2179L22.1	72.74	0.79	0.22	1.73	3.59	0.000331	9.05E-04
VCPKMT	265.53	0.79	0.13	1.73	5.98	2.30E-09	2.13E-08
RP11-473D24.1	42.81	0.79	0.27	1.73	2.95	0.003137	6.76E-03
EFCAB7	479.17	0.79	0.14	1.73	5.82	6.03E-09	5.10E-08
RP11-727A23.5	169.95	0.79	0.14	1.73	5.70	1.23E-08	9.79E-08
CH17-189H20.1	68.93	0.79	0.20	1.73	4.02	5.82E-05	1.91E-04
RP11-692D12.1	53.14	0.79	0.22	1.73	3.66	0.000256	7.20E-04
KLHDC9	136.90	0.79	0.24	1.73	3.31	0.000924	2.27E-03
DCAF4L1	48.51	0.79	0.22	1.73	3.62	0.000294	8.13E-04
CRYM	3402.16	0.79	0.17	1.73	4.60	4.25E-06	1.82E-05
CTC-559E9.1	159.45	0.79	0.13	1.73	6.02	1.74E-09	1.65E-08
APLF	729.33	0.79	0.14	1.73	5.49	3.91E-08	2.73E-07
WDFY3-AS2	183.22	0.79	0.19	1.73	4.23	2.37E-05	8.54E-05
ZNF404	367.46	0.79	0.15	1.73	5.17	2.34E-07	1.36E-06
PFDN4	510.06	0.79	0.19	1.73	4.15	3.35E-05	1.16E-04
ZNF431	1786.40	0.79	0.11	1.73	6.91	4.97E-12	8.72E-11
RP11-449G16.1	157.14	0.79	0.25	1.73	3.16	0.001591	3.70E-03
METTL21EP	194.75	0.79	0.20	1.73	3.86	0.000114	3.50E-04
CTD-2196P11.1	173.63	0.79	0.16	1.73	4.77	1.80E-06	8.45E-06
TAS2R46	80.35	0.79	0.22	1.73	3.62	0.000298	8.22E-04
P2RY14	274.84	0.79	0.18	1.73	4.40	1.07E-05	4.18E-05
CCDC191	172.47	0.79	0.16	1.72	4.91	8.89E-07	4.48E-06
SUPT3H	183.69	0.79	0.18	1.72	4.46	8.02E-06	3.23E-05
TTC8	451.93	0.79	0.11	1.72	6.89	5.41E-12	9.43E-11
CTD-2154I11.3	257.39	0.78	0.14	1.72	5.57	2.51E-08	1.85E-07
COL4A3	1038.84	0.78	0.16	1.72	4.76	1.90E-06	8.86E-06
LRCH2	258.63	0.78	0.18	1.72	4.30	1.71E-05	6.37E-05
COL25A1	72.84	0.78	0.24	1.72	3.31	0.000923	2.27E-03
RP11-373N22.3	139.13	0.78	0.15	1.72	5.11	3.14E-07	1.77E-06
SNORD45B	53.46	0.78	0.23	1.72	3.46	0.000547	1.42E-03
ZNF37B	703.44	0.78	0.13	1.72	6.05	1.43E-09	1.38E-08
PALM2	425.22	0.78	0.14	1.72	5.77	7.99E-09	6.60E-08
RP11-795F19.1	84.64	0.78	0.21	1.72	3.70	0.000213	6.12E-04
CLHC1	267.01	0.78	0.18	1.72	4.37	1.27E-05	4.85E-05
COLEC11	161.80	0.78	0.23	1.72	3.42	0.000626	1.60E-03
PCNX2	134.10	0.78	0.21	1.72	3.74	0.000185	5.39E-04
COL21A1	2972.53	0.78	0.15	1.72	5.22	1.78E-07	1.07E-06
MYO6	1618.30	0.78	0.14	1.72	5.75	9.12E-09	7.49E-08
ZNF14	531.36	0.78	0.08	1.72	9.34	9.96E-21	1.23E-18
C5orf42	3413.71	0.78	0.09	1.72	8.84	1.00E-18	7.80E-17
HELLPAR	84.28	0.78	0.24	1.72	3.32	0.000903	2.23E-03
EMILIN3	301.97	0.78	0.26	1.72	3.01	0.002614	5.76E-03
ACKR4	99.57	0.78	0.23	1.72	3.34	0.000833	2.07E-03
CYSLTR1	92.36	0.78	0.24	1.72	3.25	0.001165	2.80E-03
PCNX4	5070.59	0.78	0.11	1.72	7.13	9.90E-13	2.06E-11
PDE1A	1157.68	0.78	0.17	1.72	4.49	7.00E-06	2.85E-05
2011-09-01	3540.98	0.78	0.15	1.71	5.36	8.40E-08	5.47E-07
ELMOD2	1604.79	0.78	0.13	1.71	6.13	8.59E-10	8.78E-09
RP11-497D6.4	70.73	0.78	0.21	1.71	3.63	0.000286	7.93E-04
CDKN2AIP	597.78	0.78	0.10	1.71	7.63	2.28E-14	6.79E-13
HECTD2	613.13	0.78	0.16	1.71	4.87	1.13E-06	5.53E-06
TRAF5	320.22	0.78	0.16	1.71	4.88	1.06E-06	5.22E-06
CTD-3083F21.1	80.76	0.78	0.20	1.71	3.81	0.000138	4.12E-04
NBPF11	399.21	0.78	0.10	1.71	7.71	1.23E-14	3.88E-13
HERC4	3926.93	0.78	0.11	1.71	7.21	5.54E-13	1.23E-11
SPATA1	72.77	0.78	0.24	1.71	3.26	0.001126	2.72E-03
PLAG1	1040.44	0.78	0.13	1.71	5.94	2.89E-09	2.62E-08
CTD-2528L19.6	120.89	0.77	0.14	1.71	5.34	9.27E-08	5.97E-07
ZNF738	138.50	0.77	0.14	1.71	5.50	3.73E-08	2.62E-07
RP11-446N19.1	62.00	0.77	0.24	1.71	3.20	0.001389	3.28E-03
AMZ2P1	503.43	0.77	0.13	1.71	5.92	3.13E-09	2.81E-08
CTD-2026D20.3	107.81	0.77	0.15	1.71	5.21	1.89E-07	1.12E-06
ATM	7771.11	0.77	0.10	1.71	7.36	1.86E-13	4.44E-12
MYH10	4646.81	0.77	0.19	1.71	3.96	7.35E-05	2.36E-04
HYDIN2	303.91	0.77	0.18	1.71	4.35	1.35E-05	5.12E-05
AC004782.1	68.59	0.77	0.18	1.71	4.37	1.25E-05	4.80E-05
EXT1	1587.39	0.77	0.10	1.71	7.61	2.82E-14	8.15E-13
GPR34	312.68	0.77	0.23	1.71	3.37	0.000749	1.88E-03
GS1-124K5.14	67.74	0.77	0.23	1.70	3.31	0.000935	2.30E-03
SPATA6	613.55	0.77	0.17	1.70	4.54	5.52E-06	2.31E-05
RP11-343L5.2	53.62	0.77	0.24	1.70	3.26	0.001116	2.69E-03
RP11-503E24.2	87.38	0.77	0.23	1.70	3.35	0.000803	2.01E-03
RAB23	950.58	0.77	0.16	1.70	4.78	1.77E-06	8.30E-06
RSRP1	1835.94	0.77	0.12	1.70	6.48	8.94E-11	1.16E-09
NCR3LG1	179.91	0.77	0.18	1.70	4.34	1.42E-05	5.38E-05
SENP7	1995.99	0.77	0.12	1.70	6.47	9.95E-11	1.28E-09
FAM134B	10974.40	0.76	0.14	1.70	5.42	5.93E-08	3.97E-07
ALMS1	3527.83	0.76	0.08	1.70	9.14	6.24E-20	6.02E-18
RP11-757G14.4	77.41	0.76	0.22	1.70	3.42	0.00062	1.59E-03
CTD-3099C6.9	273.63	0.76	0.17	1.70	4.40	1.09E-05	4.27E-05
AGO3	3160.36	0.76	0.10	1.70	7.77	7.56E-15	2.49E-13
ARGLU1	3124.96	0.76	0.12	1.70	6.56	5.28E-11	7.21E-10
BACH2	253.53	0.76	0.15	1.70	5.17	2.34E-07	1.36E-06
RP4-635A23.6	228.84	0.76	0.19	1.70	3.93	8.59E-05	2.71E-04
FLVCR1	264.63	0.76	0.14	1.70	5.46	4.88E-08	3.34E-07
N4BP2L2-IT2	1522.05	0.76	0.14	1.69	5.47	4.62E-08	3.17E-07
C9orf24	121.05	0.76	0.21	1.69	3.55	0.000391	1.05E-03
RP5-1049N15.2	55.94	0.76	0.24	1.69	3.16	0.001585	3.69E-03
RP11-446H18.3	559.62	0.76	0.12	1.69	6.57	4.95E-11	6.83E-10
GPCPD1	2191.90	0.76	0.09	1.69	8.77	1.83E-18	1.35E-16
RP11-496N17.2	526.40	0.76	0.11	1.69	6.87	6.35E-12	1.09E-10
TFPI2	81.98	0.76	0.25	1.69	3.01	0.002601	5.73E-03
ZNF658	545.95	0.76	0.14	1.69	5.34	9.18E-08	5.92E-07
RP11-574K11.24	98.43	0.76	0.20	1.69	3.79	0.000151	4.47E-04
AC016747.2	1749.28	0.76	0.14	1.69	5.57	2.48E-08	1.83E-07
ZNF254	1412.11	0.76	0.13	1.69	5.83	5.40E-09	4.62E-08
MME	533.22	0.76	0.22	1.69	3.46	0.000534	1.39E-03
ORC5	388.70	0.76	0.11	1.69	6.77	1.29E-11	2.07E-10
HYMAI	74.88	0.75	0.21	1.69	3.67	0.000241	6.83E-04
RMDN2	281.45	0.75	0.12	1.69	6.53	6.74E-11	8.98E-10
AD000090.2	176.02	0.75	0.18	1.69	4.21	2.60E-05	9.27E-05
SEPSECS	882.87	0.75	0.11	1.69	6.70	2.03E-11	3.08E-10
RP11-87H9.4	151.32	0.75	0.16	1.69	4.72	2.34E-06	1.07E-05
FIBIN	578.32	0.75	0.20	1.69	3.78	0.000156	4.61E-04
STK17B	991.67	0.75	0.18	1.69	4.29	1.77E-05	6.57E-05
RP11-384C4.6	74.96	0.75	0.18	1.69	4.13	3.64E-05	1.25E-04
FANCB	61.59	0.75	0.23	1.68	3.30	0.000966	2.37E-03
ARL6	311.85	0.75	0.13	1.68	5.64	1.71E-08	1.31E-07
RP11-1252D15.1	55.86	0.75	0.24	1.68	3.09	0.001977	4.50E-03
RP11-454F8.4	64.46	0.75	0.25	1.68	3.00	0.002657	5.84E-03
RP11-33B1.1	506.40	0.75	0.13	1.68	5.68	1.34E-08	1.06E-07
FRMD4B	1469.95	0.75	0.12	1.68	6.05	1.44E-09	1.39E-08
LRRC70	140.81	0.75	0.23	1.68	3.23	0.001235	2.95E-03
ZNF846	384.50	0.75	0.12	1.68	6.41	1.48E-10	1.82E-09
RP11-31F15.1	492.01	0.75	0.16	1.68	4.56	5.24E-06	2.20E-05
FREM1	908.26	0.75	0.14	1.68	5.24	1.63E-07	9.87E-07
RP11-280F2.2	267.99	0.75	0.12	1.68	6.20	5.53E-10	5.96E-09
HIST1H4D	712.12	0.75	0.22	1.68	3.41	0.000643	1.64E-03
RFTN2	427.68	0.75	0.16	1.68	4.66	3.11E-06	1.38E-05
ANKRD49	277.87	0.75	0.15	1.68	5.01	5.41E-07	2.88E-06
RP5-1112D6.7	93.41	0.75	0.17	1.68	4.31	1.62E-05	6.06E-05
ZFP2	96.38	0.75	0.17	1.68	4.33	1.52E-05	5.70E-05
CTD-3064H18.6	101.32	0.75	0.18	1.68	4.22	2.48E-05	8.88E-05
INTS6L	509.87	0.75	0.16	1.68	4.78	1.74E-06	8.22E-06
RP11-58B17.1	853.76	0.75	0.12	1.68	6.04	1.50E-09	1.45E-08
RP11-344N10.3	101.24	0.75	0.23	1.68	3.26	0.001132	2.73E-03
ASB3	66.13	0.75	0.18	1.68	4.14	3.45E-05	1.19E-04
ZFP14	630.32	0.74	0.10	1.68	7.70	1.40E-14	4.37E-13
AC025283.2	119.57	0.74	0.19	1.68	3.85	0.000119	3.64E-04
ZNF718	458.53	0.74	0.14	1.68	5.41	6.36E-08	4.23E-07
RP11-308N19.1	251.12	0.74	0.19	1.67	3.88	0.000103	3.19E-04
TRIM22	1528.28	0.74	0.11	1.67	6.77	1.31E-11	2.10E-10
PIK3IP1	968.76	0.74	0.14	1.67	5.15	2.66E-07	1.53E-06
RP11-166O4.5	66.18	0.74	0.24	1.67	3.06	0.002243	5.01E-03
RP11-441O15.3	93.04	0.74	0.17	1.67	4.42	9.76E-06	3.87E-05
BORCS7	884.47	0.74	0.12	1.67	5.95	2.62E-09	2.39E-08
RP11-613D13.2	92.39	0.74	0.17	1.67	4.36	1.33E-05	5.06E-05
CTD-3064H18.4	98.39	0.74	0.26	1.67	2.89	0.003904	8.20E-03
RP11-533E19.3	73.97	0.74	0.23	1.67	3.22	0.001272	3.03E-03
EVI5	3132.61	0.74	0.14	1.67	5.42	5.87E-08	3.94E-07
PRKAB2	4604.35	0.74	0.10	1.67	7.69	1.51E-14	4.65E-13
MYO5C	342.36	0.74	0.19	1.67	3.87	0.000111	3.41E-04
RP11-44F14.6	219.01	0.74	0.13	1.67	5.73	9.78E-09	7.97E-08
CTC-366B18.4	48.45	0.74	0.21	1.67	3.50	0.000461	1.22E-03
CTD-2287O16.5	46.69	0.74	0.25	1.67	2.92	0.00345	7.35E-03
TAS2R12	117.25	0.74	0.20	1.67	3.79	0.000152	4.52E-04
GPR135	272.17	0.74	0.12	1.67	6.12	9.61E-10	9.70E-09
CYP7B1	255.18	0.74	0.17	1.67	4.23	2.34E-05	8.43E-05
SLC30A1	2182.65	0.74	0.12	1.67	6.25	4.02E-10	4.49E-09
RP11-727A23.11	65.00	0.74	0.25	1.67	3.00	0.002713	5.95E-03
CCNG2	673.83	0.74	0.15	1.67	4.89	9.87E-07	4.91E-06
RP11-368L12.1	251.12	0.74	0.18	1.67	4.16	3.12E-05	1.09E-04
RP11-324I22.4	97.82	0.74	0.23	1.67	3.15	0.00163	3.78E-03
FAM154B	69.45	0.74	0.24	1.67	3.05	0.002264	5.05E-03
YAF2	3312.23	0.74	0.16	1.67	4.68	2.87E-06	1.28E-05
AMPH	115.42	0.74	0.18	1.67	4.01	6.15E-05	2.01E-04
WRN	1078.59	0.74	0.10	1.67	7.62	2.55E-14	7.44E-13
SEC22A	649.96	0.74	0.11	1.66	6.84	7.91E-12	1.32E-10
DGKB	90.27	0.73	0.20	1.66	3.62	0.000298	8.22E-04
C5	167.06	0.73	0.15	1.66	4.94	7.86E-07	4.01E-06
PELI2	433.57	0.73	0.14	1.66	5.35	8.74E-08	5.65E-07
RP11-484D2.3	79.69	0.73	0.19	1.66	3.83	0.000128	3.87E-04
C5orf63	443.27	0.73	0.13	1.66	5.85	4.94E-09	4.26E-08
TAS2R15	185.05	0.73	0.18	1.66	4.16	3.18E-05	1.11E-04
SLC40A1	3988.28	0.73	0.14	1.66	5.20	1.97E-07	1.17E-06
STK38L	8048.07	0.73	0.19	1.66	3.85	0.000118	3.61E-04
ST7-OT4	161.36	0.73	0.21	1.66	3.44	0.000579	1.50E-03
RP11-518D3.3	79.26	0.73	0.21	1.66	3.55	0.00039	1.05E-03
RP11-337C18.8	173.88	0.73	0.11	1.66	6.72	1.77E-11	2.74E-10
PHF14	1837.25	0.73	0.10	1.66	7.26	3.75E-13	8.52E-12
RP11-152N13.5	48.22	0.73	0.19	1.66	3.81	0.000139	4.16E-04
WDR19	613.99	0.73	0.12	1.66	6.22	5.11E-10	5.56E-09
RP4-814D15.2	68.66	0.73	0.22	1.66	3.38	0.000721	1.82E-03
AC097721.2	62.84	0.73	0.20	1.66	3.66	0.000256	7.20E-04
PACRGL	455.72	0.73	0.10	1.66	7.12	1.07E-12	2.20E-11
GPALPP1	843.49	0.73	0.13	1.66	5.64	1.66E-08	1.27E-07
RP11-789C17.1	88.57	0.73	0.21	1.66	3.45	0.000568	1.47E-03
RP11-236P2.2	728.31	0.73	0.15	1.66	4.85	1.25E-06	6.07E-06
RUSC1-AS1	67.59	0.73	0.20	1.66	3.61	0.000301	8.30E-04
ANKMY2	2003.28	0.73	0.11	1.66	6.44	1.16E-10	1.46E-09
RPS3A	15668.98	0.73	0.19	1.66	3.87	0.000109	3.37E-04
DPY19L2	4934.37	0.73	0.14	1.66	5.08	3.86E-07	2.13E-06
POU5F1P5	57.10	0.73	0.26	1.66	2.84	0.004498	9.30E-03
CREBZF	2043.52	0.73	0.11	1.66	6.72	1.78E-11	2.74E-10
RP11-502I4.1	281.65	0.73	0.11	1.66	6.58	4.78E-11	6.62E-10
ZNF674	254.56	0.73	0.14	1.66	5.33	9.68E-08	6.21E-07
EFCAB13	257.85	0.73	0.18	1.66	4.07	4.74E-05	1.59E-04
MTBP	126.02	0.73	0.16	1.66	4.64	3.53E-06	1.54E-05
RP11-245J9.2	186.87	0.73	0.19	1.66	3.93	8.57E-05	2.70E-04
RP11-119H12.4	146.18	0.73	0.16	1.66	4.54	5.52E-06	2.31E-05
ATP8B1	1144.10	0.73	0.13	1.65	5.53	3.20E-08	2.30E-07
HMCN1	4346.17	0.73	0.19	1.65	3.80	0.000146	4.33E-04
AC020951.1	106.60	0.73	0.14	1.65	5.05	4.44E-07	2.42E-06
SCAI	648.42	0.73	0.12	1.65	6.16	7.20E-10	7.47E-09
RP11-316C12.2	100.85	0.72	0.23	1.65	3.18	0.001463	3.44E-03
ZNF544	1314.61	0.72	0.09	1.65	7.78	7.19E-15	2.39E-13
ANKRD44	1033.13	0.72	0.13	1.65	5.57	2.60E-08	1.90E-07
RP11-282K24.3	1425.21	0.72	0.16	1.65	4.58	4.55E-06	1.94E-05
ANKRD46	1491.57	0.72	0.12	1.65	5.81	6.35E-09	5.34E-08
TTC5	586.20	0.72	0.11	1.65	6.41	1.43E-10	1.77E-09
USP45	920.68	0.72	0.11	1.65	6.44	1.17E-10	1.47E-09
SLC4A5	64.81	0.72	0.23	1.65	3.19	0.001432	3.38E-03
GS1-358P8.4	1404.88	0.72	0.13	1.65	5.47	4.40E-08	3.03E-07
HLTF	2961.56	0.72	0.10	1.65	7.51	5.89E-14	1.57E-12
GEN1	789.50	0.72	0.17	1.65	4.22	2.49E-05	8.90E-05
CYP4X1	210.11	0.72	0.17	1.65	4.30	1.67E-05	6.23E-05
KIAA1328	505.29	0.72	0.11	1.65	6.65	2.85E-11	4.17E-10
TAS2R18	144.51	0.72	0.22	1.65	3.26	0.001115	2.69E-03
RP11-29G8.3	1169.61	0.72	0.17	1.65	4.17	3.11E-05	1.09E-04
DST	146811.10	0.72	0.11	1.65	6.62	3.56E-11	5.06E-10
KB-1507C5.2	135.37	0.72	0.20	1.65	3.55	0.000391	1.05E-03
ZDBF2	2160.03	0.72	0.11	1.65	6.65	2.85E-11	4.17E-10
RP11-861E21.2	97.75	0.72	0.23	1.65	3.19	0.001424	3.36E-03
MSMO1	532.43	0.72	0.18	1.65	4.03	5.67E-05	1.87E-04
RP11-16N11.2	59.42	0.72	0.18	1.65	3.90	9.52E-05	2.97E-04
CLK4	1522.45	0.72	0.11	1.65	6.46	1.06E-10	1.35E-09
CEP44	1241.08	0.72	0.10	1.65	7.45	9.04E-14	2.29E-12
NEK1	2017.29	0.72	0.10	1.65	7.40	1.33E-13	3.25E-12
CTC-559E9.5	180.88	0.72	0.14	1.65	5.13	2.97E-07	1.69E-06
ZNF708	854.72	0.72	0.14	1.65	5.01	5.42E-07	2.88E-06
ASB14	1147.90	0.72	0.20	1.65	3.63	0.00028	7.77E-04
FANCM	771.47	0.72	0.14	1.65	5.09	3.62E-07	2.01E-06
BST1	103.45	0.72	0.22	1.65	3.30	0.000983	2.40E-03
YOD1	1230.44	0.72	0.12	1.65	6.04	1.58E-09	1.52E-08
ARHGAP42	1879.29	0.72	0.11	1.65	6.67	2.62E-11	3.86E-10
TAS2R50	91.64	0.72	0.21	1.65	3.40	0.000663	1.69E-03
ABCA6	5139.16	0.72	0.15	1.64	4.69	2.70E-06	1.21E-05
XPO4	8284.52	0.72	0.14	1.64	5.12	3.08E-07	1.74E-06
AP000577.2	48.76	0.72	0.24	1.64	2.96	0.003028	6.55E-03
LAMA3	702.98	0.72	0.12	1.64	5.89	3.97E-09	3.50E-08
ZBED3-AS1	157.64	0.72	0.14	1.64	5.27	1.34E-07	8.31E-07
ABCA5	2906.44	0.72	0.13	1.64	5.45	4.98E-08	3.39E-07
ACBD4	143.95	0.72	0.14	1.64	4.98	6.35E-07	3.32E-06
CTD-2547E10.2	752.43	0.72	0.13	1.64	5.48	4.21E-08	2.91E-07
ZNF84	1877.20	0.72	0.10	1.64	7.48	7.72E-14	1.98E-12
VN1R83P	80.32	0.72	0.18	1.64	3.98	6.95E-05	2.25E-04
CASD1	2107.31	0.72	0.12	1.64	6.11	9.83E-10	9.88E-09
RP11-182N22.9	421.44	0.72	0.21	1.64	3.41	0.000644	1.64E-03
PCDH9	10543.52	0.71	0.14	1.64	5.17	2.29E-07	1.33E-06
AP000692.9	54.38	0.71	0.21	1.64	3.42	0.000628	1.61E-03
RP1-34B21.6	399.92	0.71	0.14	1.64	4.94	7.84E-07	4.01E-06
CA5B	285.22	0.71	0.18	1.64	3.90	9.78E-05	3.05E-04
MIR7160	134.95	0.71	0.20	1.64	3.51	0.000452	1.19E-03
AL121653.4	120.98	0.71	0.15	1.64	4.63	3.57E-06	1.56E-05
CCDC138	86.84	0.71	0.18	1.64	3.97	7.32E-05	2.35E-04
RP3-395M20.8	62.30	0.71	0.20	1.64	3.66	0.000254	7.15E-04
ZRANB3	297.89	0.71	0.12	1.64	6.01	1.85E-09	1.74E-08
NBPF12	615.18	0.71	0.14	1.64	5.06	4.22E-07	2.31E-06
LL0XNC01-157D4.1	328.87	0.71	0.10	1.64	7.02	2.19E-12	4.17E-11
AZIN2	116.03	0.71	0.22	1.64	3.20	0.001397	3.30E-03
SH3BGRL2	874.48	0.71	0.12	1.64	5.86	4.55E-09	3.95E-08
LINC00921	81.73	0.71	0.23	1.64	3.10	0.001923	4.38E-03
SLC25A36	6528.87	0.71	0.13	1.64	5.32	1.05E-07	6.67E-07
LYPLAL1	2764.10	0.71	0.17	1.64	4.29	1.80E-05	6.66E-05
MIGA1	1538.52	0.71	0.10	1.64	7.41	1.25E-13	3.08E-12
IGIP	1191.99	0.71	0.12	1.64	6.11	9.90E-10	9.94E-09
ZNF493	1359.87	0.71	0.12	1.64	5.98	2.28E-09	2.12E-08
TMEM128	442.86	0.71	0.12	1.64	5.86	4.51E-09	3.92E-08
DOPEY1	3549.62	0.71	0.08	1.64	8.65	5.27E-18	3.38E-16
TTC33	1077.24	0.71	0.13	1.64	5.50	3.88E-08	2.71E-07
RP11-1379J22.3	52.57	0.71	0.23	1.64	3.05	0.002284	5.09E-03
MDFIC	2569.45	0.71	0.13	1.63	5.42	5.99E-08	4.01E-07
ZNF66	102.69	0.71	0.16	1.63	4.51	6.53E-06	2.68E-05
RNPC3	1713.00	0.71	0.12	1.63	5.90	3.56E-09	3.17E-08
GK	852.41	0.71	0.09	1.63	8.19	2.61E-16	1.18E-14
CYP2U1	838.56	0.71	0.11	1.63	6.53	6.41E-11	8.60E-10
AC084018.1	214.74	0.71	0.17	1.63	4.06	4.83E-05	1.62E-04
TMEM182	11099.07	0.71	0.12	1.63	6.12	9.63E-10	9.70E-09
OSBPL6	615.08	0.71	0.14	1.63	5.13	2.87E-07	1.64E-06
RNF152	2664.64	0.71	0.19	1.63	3.71	0.000207	5.95E-04
SNORD45A	83.15	0.71	0.18	1.63	3.94	8.27E-05	2.62E-04
ZNF821	96.58	0.71	0.16	1.63	4.42	9.80E-06	3.87E-05
FAIM	144.68	0.71	0.16	1.63	4.43	9.56E-06	3.80E-05
FBXO4	328.43	0.71	0.15	1.63	4.70	2.55E-06	1.15E-05
FAM135A	1756.75	0.71	0.12	1.63	5.99	2.15E-09	2.01E-08
THAP9	547.22	0.71	0.14	1.63	5.06	4.19E-07	2.30E-06
TRUB1	1637.29	0.71	0.14	1.63	5.14	2.77E-07	1.58E-06
RP11-100L22.1	90.20	0.71	0.21	1.63	3.39	0.000709	1.79E-03
ZBTB41	2250.85	0.70	0.14	1.63	5.02	5.21E-07	2.79E-06
PREX2	3182.34	0.70	0.09	1.63	8.13	4.44E-16	1.90E-14
GDAP1	304.19	0.70	0.17	1.63	4.14	3.51E-05	1.21E-04
USH2A	977.53	0.70	0.15	1.63	4.62	3.78E-06	1.64E-05
WDPCP	1451.26	0.70	0.12	1.63	5.65	1.63E-08	1.25E-07
CTC-359D24.3	83.32	0.70	0.16	1.63	4.47	7.77E-06	3.14E-05
ZNF518A	3047.31	0.70	0.12	1.63	6.02	1.71E-09	1.63E-08
SLC35A3	917.24	0.70	0.11	1.63	6.20	5.60E-10	6.02E-09
SPRED1	2269.45	0.70	0.12	1.63	5.79	7.17E-09	6.00E-08
KATNAL2	136.72	0.70	0.14	1.63	5.19	2.09E-07	1.23E-06
CAAP1	488.02	0.70	0.13	1.63	5.54	3.03E-08	2.19E-07
CTD-2287O16.1	54.43	0.70	0.23	1.63	3.08	0.002077	4.68E-03
MAGI2	412.65	0.70	0.12	1.63	6.02	1.79E-09	1.69E-08
BNIP3L	3484.77	0.70	0.16	1.63	4.40	1.09E-05	4.24E-05
RP11-115C21.2	53.17	0.70	0.20	1.63	3.43	0.000598	1.54E-03
RPGRIP1L	269.20	0.70	0.14	1.63	5.05	4.40E-07	2.40E-06
ZNF713	152.83	0.70	0.18	1.63	3.84	0.000121	3.69E-04
ZNF138	448.28	0.70	0.13	1.63	5.50	3.70E-08	2.61E-07
TAS2R20	137.39	0.70	0.20	1.62	3.54	0.000402	1.07E-03
ODF2L	1095.01	0.70	0.15	1.62	4.56	5.11E-06	2.15E-05
SGTB	641.06	0.70	0.14	1.62	4.96	7.02E-07	3.63E-06
WDR35	1031.83	0.70	0.10	1.62	7.10	1.22E-12	2.46E-11
RP11-159F24.1	3362.00	0.70	0.14	1.62	5.13	2.92E-07	1.66E-06
ITGA1	6896.13	0.70	0.13	1.62	5.26	1.46E-07	8.94E-07
MBTD1	1009.65	0.70	0.10	1.62	6.74	1.60E-11	2.50E-10
RP11-180C16.1	122.88	0.70	0.23	1.62	3.00	0.002704	5.93E-03
SLFN13	219.90	0.70	0.15	1.62	4.75	2.01E-06	9.33E-06
ZNF780B	3067.76	0.70	0.09	1.62	7.41	1.27E-13	3.13E-12
RP11-16E23.4	119.52	0.70	0.14	1.62	4.92	8.70E-07	4.39E-06
RP11-337N6.3	58.68	0.70	0.22	1.62	3.25	0.001155	2.78E-03
ATXN3	1305.49	0.70	0.11	1.62	6.36	2.05E-10	2.42E-09
TBCE	62.01	0.70	0.23	1.62	2.98	0.002862	6.23E-03
RD3L	831.10	0.70	0.17	1.62	4.16	3.17E-05	1.11E-04
C1QTNF3	52.40	0.70	0.24	1.62	2.88	0.003928	8.24E-03
PAN3	1503.67	0.70	0.11	1.62	6.33	2.51E-10	2.93E-09
DDAH1	863.59	0.70	0.20	1.62	3.42	0.000632	1.62E-03
RP3-467N11.1	96.85	0.70	0.22	1.62	3.18	0.00148	3.48E-03
RFXAP	206.32	0.70	0.14	1.62	4.97	6.72E-07	3.50E-06
RF00017	306.65	0.70	0.15	1.62	4.77	1.84E-06	8.61E-06
ZNF701	525.40	0.70	0.11	1.62	6.27	3.72E-10	4.20E-09
TBC1D19	582.47	0.70	0.10	1.62	6.97	3.11E-12	5.75E-11
ZZZ3	3213.10	0.70	0.09	1.62	7.50	6.49E-14	1.70E-12
PRRX1	3920.61	0.70	0.20	1.62	3.52	0.000433	1.15E-03
EML4	1109.58	0.69	0.14	1.62	4.88	1.05E-06	5.21E-06
RP11-272L14.2	77.19	0.69	0.21	1.62	3.36	0.000773	1.94E-03
SCARNA7	8059.78	0.69	0.18	1.62	3.77	0.00016	4.73E-04
TIGD7	658.60	0.69	0.09	1.62	7.65	2.03E-14	6.11E-13
MGAT4C	698.06	0.69	0.17	1.62	4.00	6.40E-05	2.08E-04
MIR17HG	125.56	0.69	0.19	1.62	3.71	0.00021	6.03E-04
ACTR6	738.55	0.69	0.13	1.62	5.50	3.83E-08	2.69E-07
ZNF430	374.65	0.69	0.13	1.62	5.55	2.91E-08	2.11E-07
RP11-566D24.2	264.06	0.69	0.16	1.62	4.40	1.07E-05	4.21E-05
UGGT2	1840.09	0.69	0.13	1.62	5.27	1.34E-07	8.31E-07
PTAR1	4618.65	0.69	0.11	1.62	6.53	6.69E-11	8.92E-10
THAP6	933.13	0.69	0.11	1.62	6.19	5.91E-10	6.30E-09
CCNE2	91.74	0.69	0.24	1.62	2.93	0.003362	7.18E-03
SETDB2	1728.78	0.69	0.10	1.62	6.72	1.78E-11	2.74E-10
CLEC2B	255.98	0.69	0.16	1.62	4.40	1.07E-05	4.20E-05
RP11-160H22.1	65.54	0.69	0.21	1.62	3.31	0.000918	2.26E-03
AC007620.3	92.90	0.69	0.20	1.62	3.46	0.000534	1.39E-03
RP11-872J21.5	199.08	0.69	0.19	1.62	3.64	0.000268	7.50E-04
SWT1	760.88	0.69	0.12	1.62	5.69	1.25E-08	9.95E-08
SLC25A16	1217.62	0.69	0.09	1.62	7.33	2.36E-13	5.53E-12
C19orf18	72.75	0.69	0.22	1.61	3.21	0.001319	3.13E-03
AC013394.2	1529.47	0.69	0.13	1.61	5.25	1.54E-07	9.37E-07
RP11-245J9.8	82.27	0.69	0.20	1.61	3.53	0.00042	1.12E-03
CCDC41	905.74	0.69	0.11	1.61	6.15	7.84E-10	8.09E-09
ASAH2	66.65	0.69	0.24	1.61	2.87	0.004089	8.54E-03
RP11-701H24.2	4241.50	0.69	0.15	1.61	4.75	1.99E-06	9.22E-06
MIR99AHG	2011.67	0.69	0.11	1.61	6.31	2.81E-10	3.25E-09
RP11-632K20.7	260.70	0.69	0.21	1.61	3.35	0.000819	2.04E-03
METTL25	785.60	0.69	0.15	1.61	4.72	2.35E-06	1.07E-05
TRDMT1	328.31	0.69	0.16	1.61	4.29	1.78E-05	6.61E-05
SLFN12	355.60	0.69	0.10	1.61	6.73	1.69E-11	2.62E-10
NAA16	706.87	0.69	0.13	1.61	5.38	7.51E-08	4.94E-07
ZNF599	203.56	0.69	0.10	1.61	7.20	6.12E-13	1.33E-11
ZNF594	731.22	0.69	0.10	1.61	6.83	8.32E-12	1.38E-10
CROCCP3	250.22	0.69	0.14	1.61	4.74	2.15E-06	9.90E-06
RP11-477H21.2	95.00	0.69	0.18	1.61	3.81	0.000141	4.21E-04
TP53INP1	2116.05	0.69	0.11	1.61	6.13	8.82E-10	9.00E-09
RP13-216E22.4	118.52	0.69	0.23	1.61	2.99	0.002787	6.10E-03
LURAP1L	119.14	0.68	0.17	1.61	4.06	5.01E-05	1.67E-04
MNAT1	677.15	0.68	0.11	1.61	6.14	8.21E-10	8.43E-09
RP11-359J14.2	92.43	0.68	0.14	1.61	4.83	1.35E-06	6.48E-06
RP11-98I9.4	172.44	0.68	0.11	1.61	6.08	1.20E-09	1.18E-08
FAM76B	583.08	0.68	0.14	1.61	5.00	5.69E-07	3.01E-06
ZNF700	616.44	0.68	0.12	1.61	5.69	1.30E-08	1.03E-07
RP11-187C18.3	70.32	0.68	0.23	1.61	2.98	0.002849	6.21E-03
ZNF433	217.58	0.68	0.15	1.61	4.55	5.24E-06	2.20E-05
KIAA1370	2987.20	0.68	0.15	1.61	4.55	5.32E-06	2.23E-05
AL356017.3	107.42	0.68	0.18	1.61	3.88	0.000103	3.18E-04
CTD-2349P21.3	151.09	0.68	0.19	1.61	3.60	0.000316	8.67E-04
KANSL1L	1767.96	0.68	0.11	1.61	6.17	6.79E-10	7.10E-09
RP3-354J5.2	62.40	0.68	0.22	1.61	3.07	0.002138	4.80E-03
ALG10B	1001.57	0.68	0.12	1.60	5.52	3.43E-08	2.44E-07
N4BP2L1	344.16	0.68	0.12	1.60	5.48	4.24E-08	2.93E-07
RP11-734K2.4	412.16	0.68	0.13	1.60	5.41	6.29E-08	4.19E-07
RPS17	70.28	0.68	0.21	1.60	3.29	0.001007	2.46E-03
RP11-73M18.6	130.61	0.68	0.16	1.60	4.16	3.13E-05	1.10E-04
BTAF1	3164.23	0.68	0.10	1.60	7.01	2.41E-12	4.55E-11
RP11-408P14.1	60.55	0.68	0.21	1.60	3.24	0.001213	2.90E-03
WDR66	60.42	0.68	0.23	1.60	2.91	0.003591	7.61E-03
DTWD1	1148.82	0.68	0.10	1.60	7.12	1.05E-12	2.16E-11
RPL9	11699.19	0.68	0.21	1.60	3.24	0.00119	2.86E-03
AC003104.1	109.05	0.68	0.17	1.60	4.06	4.83E-05	1.61E-04
CMC1	495.20	0.68	0.17	1.60	3.99	6.58E-05	2.14E-04
RP11-645C24.3	442.61	0.68	0.12	1.60	5.52	3.45E-08	2.45E-07
LRRC37A2	200.95	0.68	0.21	1.60	3.26	0.001131	2.73E-03
FBXL2	138.05	0.68	0.14	1.60	4.88	1.05E-06	5.21E-06
CTC-296K1.4	60.61	0.68	0.24	1.60	2.82	0.004857	9.94E-03
RP11-122C9.1	88.31	0.68	0.19	1.60	3.52	0.000424	1.13E-03
ZMAT3	2433.22	0.68	0.13	1.60	5.31	1.12E-07	7.05E-07
TCF4	7496.50	0.68	0.11	1.60	6.19	6.07E-10	6.43E-09
BEND5	102.93	0.68	0.15	1.60	4.39	1.16E-05	4.48E-05
CTB-89H12.4	1929.68	0.68	0.17	1.60	3.88	0.000103	3.20E-04
CD27-AS1	307.53	0.68	0.12	1.60	5.50	3.84E-08	2.69E-07
PDE3B	1234.38	0.68	0.16	1.60	4.27	1.95E-05	7.14E-05
KLHL13	867.26	0.68	0.13	1.60	5.09	3.53E-07	1.96E-06
FAM228B	127.58	0.68	0.19	1.60	3.64	0.000268	7.50E-04
RP11-296O14.3	92.47	0.68	0.19	1.60	3.60	0.000313	8.59E-04
AC083843.1	1527.37	0.68	0.15	1.60	4.43	9.23E-06	3.68E-05
ATAD2B	2192.68	0.68	0.10	1.60	6.85	7.52E-12	1.27E-10
SFT2D3	262.50	0.68	0.12	1.60	5.75	9.14E-09	7.50E-08
SCN7A	10266.81	0.68	0.13	1.60	5.20	2.01E-07	1.19E-06
RPE	1321.51	0.68	0.09	1.60	7.13	1.01E-12	2.08E-11
MTHFD2L	450.61	0.68	0.15	1.60	4.54	5.70E-06	2.37E-05
ZNF502	385.15	0.67	0.12	1.60	5.51	3.59E-08	2.55E-07
FAM188A	1431.89	0.67	0.11	1.60	6.37	1.84E-10	2.20E-09
ZNF491	210.17	0.67	0.14	1.60	4.73	2.26E-06	1.04E-05
GNRH1	132.17	0.67	0.16	1.60	4.10	4.17E-05	1.41E-04
FGD6	2672.49	0.67	0.11	1.60	6.10	1.07E-09	1.07E-08
TMEM144	1311.73	0.67	0.11	1.59	6.03	1.61E-09	1.54E-08
RAPGEF6	350.48	0.67	0.12	1.59	5.80	6.45E-09	5.42E-08
RP11-342K2.1	212.01	0.67	0.17	1.59	3.91	9.20E-05	2.88E-04
RP3-465N24.7	63.84	0.67	0.21	1.59	3.26	0.001121	2.70E-03
ETV1	3028.48	0.67	0.16	1.59	4.26	2.04E-05	7.48E-05
SVIP	884.96	0.67	0.15	1.59	4.40	1.10E-05	4.29E-05
RP11-474P2.7	85.93	0.67	0.23	1.59	2.97	0.00296	6.42E-03
FGFR1OP2	1558.09	0.67	0.12	1.59	5.42	5.81E-08	3.90E-07
RP11-436I9.2	317.22	0.67	0.14	1.59	4.72	2.31E-06	1.06E-05
COMMD8	593.56	0.67	0.16	1.59	4.14	3.50E-05	1.21E-04
GLRB	574.96	0.67	0.14	1.59	4.79	1.68E-06	7.92E-06
JPX	1289.63	0.67	0.17	1.59	3.84	0.000124	3.77E-04
RP11-349A22.5	1914.03	0.67	0.10	1.59	7.02	2.16E-12	4.12E-11
RP11-423P10.2	134.69	0.67	0.17	1.59	3.87	0.000107	3.30E-04
ZNF268	1157.25	0.67	0.11	1.59	6.08	1.22E-09	1.20E-08
RAD54B	100.55	0.67	0.18	1.59	3.73	0.000194	5.63E-04
ZNF714	577.02	0.67	0.16	1.59	4.23	2.34E-05	8.44E-05
ZNF782	536.82	0.67	0.12	1.59	5.36	8.43E-08	5.48E-07
ATP13A3	14113.48	0.67	0.16	1.59	4.28	1.84E-05	6.80E-05
ARMC9	131.87	0.67	0.21	1.59	3.25	0.001166	2.80E-03
NSUN6	499.10	0.67	0.12	1.59	5.48	4.27E-08	2.95E-07
TMEM231	230.84	0.67	0.18	1.59	3.75	0.000175	5.12E-04
MSH3	1067.98	0.67	0.12	1.59	5.77	7.92E-09	6.56E-08
RP11-332H14.2	91.38	0.67	0.16	1.59	4.15	3.39E-05	1.18E-04
CLEC1A	171.70	0.67	0.16	1.59	4.20	2.69E-05	9.55E-05
ZNF669	174.93	0.67	0.14	1.59	4.92	8.49E-07	4.30E-06
XKR6	80.41	0.67	0.19	1.59	3.48	0.000504	1.32E-03
KDM3A	3431.49	0.67	0.10	1.59	6.51	7.66E-11	1.01E-09
FGFR1OP	463.45	0.67	0.14	1.59	4.64	3.45E-06	1.51E-05
ZNF528	1074.69	0.67	0.09	1.59	7.57	3.69E-14	1.04E-12
RP11-53B2.2	316.03	0.66	0.16	1.58	4.24	2.20E-05	7.98E-05
MON2	4317.97	0.66	0.10	1.58	6.42	1.40E-10	1.73E-09
RP11-454F8.2	148.29	0.66	0.17	1.58	3.97	7.17E-05	2.31E-04
JMY	2440.77	0.66	0.11	1.58	5.95	2.63E-09	2.40E-08
TMEM260	524.03	0.66	0.09	1.58	7.34	2.07E-13	4.90E-12
HACE1	920.11	0.66	0.10	1.58	6.87	6.44E-12	1.10E-10
RP11-322F10.3	82.49	0.66	0.19	1.58	3.42	0.000623	1.60E-03
KATNBL1	754.27	0.66	0.15	1.58	4.56	5.01E-06	2.12E-05
UBE2W	2381.00	0.66	0.13	1.58	4.94	7.97E-07	4.05E-06
CEP95	1090.14	0.66	0.10	1.58	6.69	2.18E-11	3.29E-10
KLHDC1	461.92	0.66	0.14	1.58	4.70	2.65E-06	1.19E-05
THUMPD2	446.13	0.66	0.11	1.58	5.88	4.09E-09	3.61E-08
RP11-21K12.2	83.59	0.66	0.23	1.58	2.93	0.003338	7.14E-03
TMEM106B	5156.73	0.66	0.13	1.58	5.11	3.19E-07	1.79E-06
TTC3	8316.38	0.66	0.07	1.58	8.85	8.80E-19	7.01E-17
ITGA4	341.92	0.66	0.19	1.58	3.48	0.000505	1.32E-03
ZNF699	355.11	0.66	0.14	1.58	4.86	1.19E-06	5.82E-06
SNORA40	78.56	0.66	0.18	1.58	3.68	0.000236	6.71E-04
COG3	2056.57	0.66	0.10	1.58	6.94	3.89E-12	7.02E-11
KLHL4	123.38	0.66	0.20	1.58	3.26	0.001099	2.66E-03
ERI2	573.99	0.66	0.12	1.58	5.36	8.43E-08	5.48E-07
RP11-1195F20.2	92.01	0.66	0.18	1.58	3.66	0.000252	7.11E-04
JAK2	5933.70	0.66	0.23	1.58	2.89	0.003887	8.17E-03
RSL24D1	1957.69	0.66	0.12	1.58	5.50	3.77E-08	2.65E-07
ANOS1	816.30	0.66	0.13	1.58	5.27	1.37E-07	8.44E-07
TTC21B	1834.84	0.66	0.09	1.58	7.05	1.84E-12	3.55E-11
TTF2	643.63	0.66	0.11	1.58	6.06	1.40E-09	1.36E-08
HIST1H2AE	289.34	0.66	0.20	1.58	3.36	0.000786	1.97E-03
RP11-27M15.1	93.37	0.66	0.18	1.58	3.62	0.0003	8.29E-04
PRIMPOL	489.77	0.66	0.12	1.58	5.73	1.02E-08	8.24E-08
FAM204A	2222.18	0.66	0.10	1.58	6.89	5.55E-12	9.64E-11
MAGOHB	277.81	0.66	0.13	1.58	4.95	7.56E-07	3.88E-06
CYP39A1	368.67	0.66	0.16	1.58	4.11	3.88E-05	1.33E-04
GREB1L	1094.97	0.66	0.13	1.58	4.98	6.33E-07	3.31E-06
RP11-228M15.1	120.21	0.66	0.17	1.58	3.82	0.000131	3.95E-04
ZNF300	156.15	0.66	0.20	1.58	3.35	0.000819	2.04E-03
CHMP5	1933.08	0.66	0.13	1.58	5.18	2.20E-07	1.28E-06
RUFY3	2155.79	0.66	0.10	1.58	6.63	3.26E-11	4.70E-10
SUMO4	58.49	0.66	0.18	1.58	3.55	0.000383	1.03E-03
ZNF226	1048.45	0.66	0.08	1.58	7.96	1.71E-15	6.42E-14
C6orf48	885.53	0.66	0.09	1.58	6.97	3.14E-12	5.81E-11
ZNF460	4110.84	0.66	0.07	1.58	8.94	4.03E-19	3.44E-17
METTL6	349.31	0.66	0.09	1.58	7.16	8.16E-13	1.73E-11
RP11-693N9.2	94.91	0.65	0.21	1.57	3.06	0.002236	5.00E-03
CEP78	478.10	0.65	0.12	1.57	5.62	1.87E-08	1.42E-07
RP11-214K3.23	63.31	0.65	0.20	1.57	3.31	0.000923	2.27E-03
MASP1	3645.03	0.65	0.18	1.57	3.72	0.000196	5.67E-04
KIFAP3	4191.17	0.65	0.12	1.57	5.29	1.20E-07	7.52E-07
RP11-582E3.6	263.60	0.65	0.17	1.57	3.90	9.51E-05	2.97E-04
TARBP1	1296.43	0.65	0.09	1.57	6.90	5.05E-12	8.85E-11
ARL5A	4696.17	0.65	0.13	1.57	4.91	9.27E-07	4.65E-06
ZNF30	198.18	0.65	0.12	1.57	5.31	1.10E-07	6.95E-07
CEP290	1560.32	0.65	0.13	1.57	5.13	2.85E-07	1.63E-06
EIF2AK3	1158.27	0.65	0.14	1.57	4.61	4.03E-06	1.74E-05
G2E3	817.39	0.65	0.12	1.57	5.62	1.88E-08	1.42E-07
RP11-512M8.3	287.68	0.65	0.21	1.57	3.06	0.002184	4.90E-03
STON1	436.31	0.65	0.16	1.57	4.19	2.84E-05	1.00E-04
FGL2	1443.08	0.65	0.18	1.57	3.65	0.000264	7.41E-04
MZT1	404.56	0.65	0.14	1.57	4.56	5.16E-06	2.17E-05
PUS7L	1404.45	0.65	0.13	1.57	4.95	7.55E-07	3.88E-06
RP4-798P15.3	45.90	0.65	0.21	1.57	3.13	0.001743	4.01E-03
ZDHHC15	324.36	0.65	0.11	1.57	6.04	1.57E-09	1.50E-08
RP3-331H24.6	571.76	0.65	0.14	1.57	4.63	3.66E-06	1.59E-05
PIK3C3	2209.38	0.65	0.09	1.57	7.45	9.64E-14	2.42E-12
ZNF432	899.42	0.65	0.10	1.57	6.29	3.10E-10	3.54E-09
RF02271	313.71	0.65	0.11	1.57	6.11	9.83E-10	9.88E-09
ARAP2	644.09	0.65	0.14	1.57	4.58	4.70E-06	1.99E-05
ZNF841	822.35	0.65	0.09	1.57	7.22	5.24E-13	1.17E-11
ARHGAP24	1051.98	0.65	0.13	1.57	5.10	3.37E-07	1.88E-06
ZNF625	140.56	0.65	0.16	1.57	4.16	3.17E-05	1.11E-04
ZNF721	1609.77	0.65	0.12	1.57	5.52	3.45E-08	2.45E-07
TMEM68	345.22	0.65	0.11	1.57	5.91	3.33E-09	2.98E-08
ZNF665	89.73	0.65	0.17	1.57	3.76	0.000171	5.01E-04
C6orf1	252.51	0.65	0.18	1.57	3.68	0.00023	6.57E-04
SLC35A1	538.29	0.65	0.11	1.57	5.68	1.32E-08	1.04E-07
RBM43	242.89	0.65	0.14	1.56	4.53	5.99E-06	2.48E-05
TBC1D12	977.14	0.65	0.13	1.56	4.92	8.45E-07	4.28E-06
ABCB4	772.88	0.65	0.14	1.56	4.65	3.26E-06	1.43E-05
DHFRL1	321.08	0.65	0.10	1.56	6.79	1.13E-11	1.83E-10
LRMP	165.38	0.65	0.17	1.56	3.81	0.000139	4.16E-04
DNAJB14	2103.46	0.65	0.14	1.56	4.71	2.50E-06	1.13E-05
CRBN	2538.57	0.64	0.10	1.56	6.18	6.37E-10	6.71E-09
ZNF501	309.48	0.64	0.12	1.56	5.36	8.33E-08	5.44E-07
PHLDB2	10805.12	0.64	0.14	1.56	4.46	8.07E-06	3.25E-05
MOB1B	2317.54	0.64	0.14	1.56	4.50	6.66E-06	2.73E-05
PGBD4	279.75	0.64	0.14	1.56	4.57	4.87E-06	2.06E-05
ZNF788	328.40	0.64	0.12	1.56	5.17	2.36E-07	1.37E-06
WSB1	6760.92	0.64	0.14	1.56	4.61	4.05E-06	1.75E-05
HMGCLL1	133.73	0.64	0.15	1.56	4.23	2.39E-05	8.59E-05
RP11-33E24.1	45.89	0.64	0.19	1.56	3.34	0.000848	2.10E-03
RUFY2	844.03	0.64	0.11	1.56	5.74	9.46E-09	7.73E-08
RP11-609N14.4	104.55	0.64	0.15	1.56	4.17	3.02E-05	1.06E-04
CC2D2A	591.36	0.64	0.11	1.56	5.64	1.75E-08	1.34E-07
COX7A2L	2589.41	0.64	0.13	1.56	5.06	4.28E-07	2.34E-06
ZSCAN30	1524.60	0.64	0.08	1.56	7.64	2.19E-14	6.56E-13
ZWILCH	213.69	0.64	0.16	1.56	3.97	7.09E-05	2.29E-04
ARSJ	170.99	0.64	0.19	1.56	3.34	0.000839	2.08E-03
RP11-418J17.1	320.94	0.64	0.11	1.56	6.00	1.94E-09	1.81E-08
FANCL	437.25	0.64	0.14	1.56	4.56	5.19E-06	2.18E-05
SLC39A8	299.08	0.64	0.22	1.56	2.96	0.003029	6.55E-03
TMEM167B	2034.78	0.64	0.11	1.56	5.75	9.09E-09	7.47E-08
R3HCC1L	727.02	0.64	0.09	1.56	7.30	2.85E-13	6.61E-12
ZNF559	1337.47	0.64	0.09	1.56	7.11	1.15E-12	2.35E-11
RP4-802A10.1	135.92	0.64	0.14	1.56	4.46	8.06E-06	3.24E-05
ZNF280D	1226.15	0.64	0.14	1.56	4.72	2.35E-06	1.07E-05
CCSAP	427.38	0.64	0.16	1.56	4.03	5.52E-05	1.82E-04
RP5-1074L1.4	434.58	0.64	0.14	1.56	4.58	4.56E-06	1.94E-05
ZNRF2	570.68	0.64	0.14	1.56	4.66	3.23E-06	1.42E-05
LINC01138	57.13	0.64	0.22	1.56	2.88	0.003998	8.37E-03
GBP3	609.78	0.64	0.20	1.56	3.26	0.001126	2.71E-03
ZNF10	541.75	0.64	0.11	1.56	5.66	1.55E-08	1.20E-07
RP11-151N17.2	235.28	0.64	0.10	1.56	6.40	1.53E-10	1.87E-09
DPY19L2P1	2881.89	0.64	0.14	1.56	4.73	2.20E-06	1.01E-05
MAD2L1	105.72	0.64	0.18	1.56	3.65	0.00026	7.30E-04
RP11-578F21.12	291.77	0.64	0.14	1.56	4.56	5.01E-06	2.12E-05
KLHL3	2878.68	0.64	0.10	1.56	6.20	5.55E-10	5.97E-09
NOL12	58.39	0.64	0.22	1.56	2.87	0.004163	8.67E-03
SLC30A7	1199.24	0.64	0.12	1.56	5.52	3.43E-08	2.44E-07
RNF215	184.56	0.64	0.19	1.56	3.37	0.000757	1.90E-03
IFT88	620.43	0.64	0.12	1.55	5.45	4.96E-08	3.38E-07
TAS2R30	267.11	0.64	0.17	1.55	3.85	0.000119	3.62E-04
AF131215.9	95.77	0.64	0.19	1.55	3.38	0.000727	1.83E-03
CTD-2339L15.1	100.32	0.64	0.15	1.55	4.16	3.14E-05	1.10E-04
GK5	1249.72	0.64	0.08	1.55	7.96	1.76E-15	6.60E-14
ENTPD1	808.51	0.64	0.16	1.55	3.94	8.07E-05	2.56E-04
SNHG1	475.86	0.64	0.12	1.55	5.33	1.00E-07	6.41E-07
RTP4	90.46	0.64	0.20	1.55	3.21	0.001335	3.17E-03
RP11-72P19.2	431.31	0.64	0.19	1.55	3.41	0.00065	1.66E-03
SCLT1	985.00	0.64	0.13	1.55	4.79	1.67E-06	7.88E-06
FBXO36	79.23	0.64	0.19	1.55	3.32	0.000912	2.25E-03
ZNF484	956.08	0.63	0.11	1.55	5.95	2.71E-09	2.47E-08
MED6	634.08	0.63	0.08	1.55	7.54	4.74E-14	1.29E-12
MFSD8	759.71	0.63	0.11	1.55	5.58	2.41E-08	1.79E-07
HIST1H2AC	1941.60	0.63	0.14	1.55	4.62	3.92E-06	1.70E-05
ZNF451	4047.49	0.63	0.09	1.55	7.08	1.40E-12	2.80E-11
KIF20B	318.91	0.63	0.16	1.55	3.92	8.95E-05	2.81E-04
EFCAB2	679.87	0.63	0.16	1.55	3.88	0.000106	3.27E-04
RP11-50E11.3	392.55	0.63	0.15	1.55	4.14	3.48E-05	1.21E-04
XXbac-BPG250I8.4	192.43	0.63	0.16	1.55	4.08	4.44E-05	1.50E-04
ZCCHC7	799.97	0.63	0.09	1.55	7.02	2.28E-12	4.33E-11
PHF7	330.65	0.63	0.17	1.55	3.83	0.000131	3.93E-04
BBS9	1411.70	0.63	0.13	1.55	4.93	8.07E-07	4.11E-06
RP11-567F11.1	66.47	0.63	0.18	1.55	3.47	0.000522	1.36E-03
AC009961.3	85.38	0.63	0.15	1.55	4.11	3.90E-05	1.33E-04
PRTG	358.56	0.63	0.13	1.55	4.81	1.53E-06	7.30E-06
POC5	270.94	0.63	0.14	1.55	4.62	3.92E-06	1.70E-05
ZNF704	5687.30	0.63	0.09	1.55	7.18	6.81E-13	1.46E-11
ZNF17	584.18	0.63	0.10	1.55	6.57	5.12E-11	7.03E-10
RF00019	1898.71	0.63	0.12	1.55	5.08	3.83E-07	2.12E-06
EPB41L5	1732.98	0.63	0.11	1.55	5.84	5.26E-09	4.51E-08
ZRANB2	3141.37	0.63	0.12	1.55	5.08	3.86E-07	2.13E-06
SPAG16	627.21	0.63	0.10	1.55	6.45	1.14E-10	1.44E-09
RASA2	963.82	0.63	0.11	1.55	5.61	2.07E-08	1.55E-07
CTDSPL2	1394.35	0.63	0.12	1.55	5.32	1.01E-07	6.47E-07
AC092835.2	191.72	0.63	0.12	1.55	5.26	1.41E-07	8.66E-07
HSD17B11	615.89	0.63	0.14	1.55	4.39	1.11E-05	4.32E-05
EOGT	1963.15	0.63	0.13	1.55	4.76	1.90E-06	8.86E-06
SEPP1	7611.87	0.63	0.16	1.55	3.94	8.27E-05	2.62E-04
AUTS2	633.61	0.63	0.12	1.55	5.24	1.58E-07	9.59E-07
SOX6	1610.41	0.63	0.10	1.55	6.42	1.38E-10	1.71E-09
HERC5	323.54	0.63	0.15	1.55	4.25	2.12E-05	7.72E-05
ANGEL2	1295.39	0.63	0.09	1.54	6.75	1.49E-11	2.34E-10
RP11-452F19.3	65.05	0.63	0.17	1.54	3.73	0.000193	5.59E-04
MIB1	4730.96	0.63	0.08	1.54	7.59	3.08E-14	8.81E-13
LZTFL1	443.69	0.63	0.13	1.54	4.73	2.21E-06	1.01E-05
POLN	68.00	0.63	0.20	1.54	3.17	0.001523	3.57E-03
AC005154.6	1100.24	0.63	0.11	1.54	5.63	1.80E-08	1.37E-07
RP11-294J22.7	108.25	0.63	0.17	1.54	3.77	0.000164	4.82E-04
MIS18BP1	775.14	0.63	0.16	1.54	3.85	0.000118	3.60E-04
ZNF681	124.41	0.63	0.17	1.54	3.75	0.00018	5.24E-04
MAGI1-IT1	327.74	0.63	0.18	1.54	3.58	0.000343	9.34E-04
ZNF207	6051.98	0.63	0.10	1.54	6.36	1.98E-10	2.35E-09
KRBOX4	360.04	0.63	0.10	1.54	6.41	1.42E-10	1.75E-09
FAM117B	289.70	0.63	0.15	1.54	4.21	2.50E-05	8.95E-05
PHOSPHO2	117.23	0.63	0.15	1.54	4.10	4.06E-05	1.38E-04
LAYN	136.19	0.63	0.20	1.54	3.06	0.002208	4.94E-03
GCNA	96.06	0.63	0.20	1.54	3.15	0.001642	3.80E-03
ARFIP1	1010.29	0.63	0.10	1.54	6.44	1.17E-10	1.47E-09
SGCE	805.12	0.63	0.11	1.54	5.78	7.61E-09	6.33E-08
LRIG3	634.39	0.62	0.11	1.54	5.77	7.97E-09	6.59E-08
COA5	1029.99	0.62	0.09	1.54	7.08	1.40E-12	2.80E-11
FAT4	5250.29	0.62	0.10	1.54	6.55	5.59E-11	7.58E-10
PLA2G4A	257.88	0.62	0.22	1.54	2.84	0.004558	9.40E-03
C1D	489.07	0.62	0.17	1.54	3.66	0.000255	7.17E-04
PTBP2	1531.48	0.62	0.13	1.54	4.76	1.91E-06	8.92E-06
DBF4B	55.90	0.62	0.19	1.54	3.25	0.001155	2.78E-03
C5orf28	278.35	0.62	0.11	1.54	5.49	4.05E-08	2.82E-07
SCAMP1	2522.49	0.62	0.13	1.54	4.68	2.91E-06	1.29E-05
DYNLL1	1430.45	0.62	0.16	1.54	3.95	7.75E-05	2.47E-04
AKAP11	5554.47	0.62	0.11	1.54	5.67	1.45E-08	1.13E-07
ETNK1	2009.11	0.62	0.11	1.54	5.42	5.81E-08	3.90E-07
ZNF33B	1187.64	0.62	0.13	1.54	4.87	1.11E-06	5.43E-06
WDHD1	189.79	0.62	0.11	1.54	5.73	1.02E-08	8.27E-08
RP11-1023L17.1	355.97	0.62	0.13	1.54	4.68	2.86E-06	1.28E-05
CEP192	5939.23	0.62	0.09	1.54	6.65	2.97E-11	4.31E-10
GNB4	2659.72	0.62	0.15	1.54	4.21	2.58E-05	9.20E-05
MATN2	1788.85	0.62	0.22	1.54	2.82	0.004819	9.87E-03
SH3BGRL	1186.74	0.62	0.16	1.54	3.77	0.000165	4.85E-04
OSGIN2	1019.70	0.62	0.11	1.54	5.49	4.12E-08	2.85E-07
MYSM1	3119.59	0.62	0.10	1.54	6.30	3.03E-10	3.47E-09
HIST1H4C	1140.25	0.62	0.18	1.54	3.38	0.000723	1.82E-03
KLHL5	1246.38	0.62	0.09	1.54	6.55	5.95E-11	8.03E-10
FGGY	945.62	0.62	0.13	1.54	4.94	7.85E-07	4.01E-06
XXbac-BPG170G13.33	246.10	0.62	0.16	1.54	3.84	0.000123	3.72E-04
PRICKLE2	1290.51	0.62	0.09	1.54	6.69	2.28E-11	3.42E-10
ANKRD6	760.02	0.62	0.15	1.54	4.12	3.86E-05	1.32E-04
AC004945.2	1046.45	0.62	0.09	1.54	6.75	1.47E-11	2.32E-10
PANK3	5505.13	0.62	0.11	1.54	5.59	2.28E-08	1.70E-07
OSCP1	164.35	0.62	0.16	1.54	3.88	0.000103	3.18E-04
PLK4	66.88	0.62	0.20	1.54	3.11	0.001857	4.25E-03
C3orf38	875.24	0.62	0.12	1.54	5.37	7.68E-08	5.05E-07
CTB-105N12.2	144.58	0.62	0.17	1.54	3.56	0.000365	9.86E-04
GOLGA8B	768.73	0.62	0.20	1.53	3.08	0.002103	4.73E-03
ZNF780A	1217.34	0.62	0.09	1.53	6.93	4.08E-12	7.33E-11
ZNF107	414.62	0.62	0.15	1.53	4.06	4.85E-05	1.62E-04
ZNF235	501.20	0.62	0.09	1.53	7.20	6.09E-13	1.33E-11
ORC6	64.32	0.62	0.21	1.53	2.96	0.003032	6.56E-03
KBTBD3	454.97	0.62	0.14	1.53	4.50	6.70E-06	2.74E-05
GTF2B	553.16	0.62	0.12	1.53	5.19	2.08E-07	1.22E-06
RP11-255M1.1	205.73	0.62	0.22	1.53	2.82	0.004823	9.88E-03
CTC-459F4.1	96.72	0.62	0.22	1.53	2.82	0.00487	9.96E-03
RBM12B	2807.50	0.61	0.09	1.53	6.89	5.75E-12	9.93E-11
RP11-15A1.3	211.12	0.61	0.13	1.53	4.79	1.64E-06	7.75E-06
EIF3E	6182.69	0.61	0.11	1.53	5.77	7.76E-09	6.44E-08
AP000962.1	98.30	0.61	0.21	1.53	2.89	0.003814	8.03E-03
CEP97	1108.56	0.61	0.09	1.53	6.64	3.08E-11	4.46E-10
SOCS2	776.75	0.61	0.17	1.53	3.67	0.000241	6.82E-04
ZGRF1	383.77	0.61	0.14	1.53	4.42	9.97E-06	3.94E-05
LCA5	396.00	0.61	0.17	1.53	3.67	0.000241	6.82E-04
ZNF557	582.29	0.61	0.10	1.53	6.13	8.99E-10	9.14E-09
FGD4	4213.22	0.61	0.12	1.53	5.16	2.44E-07	1.41E-06
FBXL4	2466.33	0.61	0.10	1.53	6.19	5.84E-10	6.24E-09
SCAF11	9470.00	0.61	0.10	1.53	5.92	3.15E-09	2.83E-08
UNC5C	513.71	0.61	0.16	1.53	3.77	0.000165	4.85E-04
GMFB	2475.69	0.61	0.15	1.53	3.94	8.07E-05	2.56E-04
RP11-421L21.3	192.73	0.61	0.15	1.53	4.14	3.54E-05	1.22E-04
RP11-382J24.2	45.12	0.61	0.22	1.53	2.83	0.004725	9.70E-03
RP11-767N6.3	52.93	0.61	0.19	1.53	3.14	0.001674	3.87E-03
DYNLT3	1063.78	0.61	0.16	1.53	3.87	0.000109	3.35E-04
ZNF572	156.18	0.61	0.16	1.53	3.92	9.00E-05	2.82E-04
SNHG7	406.97	0.61	0.17	1.53	3.61	0.00031	8.54E-04
XRN1	4756.42	0.61	0.13	1.53	4.85	1.22E-06	5.95E-06
RP11-18H7.1	71.16	0.61	0.20	1.53	3.05	0.002305	5.14E-03
DNAJC10	4854.01	0.61	0.09	1.53	6.93	4.24E-12	7.57E-11
FAM169A	658.31	0.61	0.12	1.53	4.90	9.41E-07	4.71E-06
FAM126A	3281.61	0.61	0.10	1.52	6.05	1.44E-09	1.39E-08
RNF180	1196.38	0.61	0.12	1.52	5.00	5.71E-07	3.02E-06
METTL4	512.31	0.61	0.10	1.52	6.02	1.79E-09	1.69E-08
DIXDC1	2666.40	0.61	0.13	1.52	4.56	5.02E-06	2.12E-05
TMEM243	171.12	0.61	0.15	1.52	4.12	3.82E-05	1.31E-04
ZBTB49	192.78	0.61	0.14	1.52	4.45	8.71E-06	3.49E-05
ENPP5	253.28	0.61	0.17	1.52	3.61	0.000307	8.46E-04
SLC25A30	6189.28	0.61	0.17	1.52	3.62	0.000292	8.08E-04
ZFP90	979.22	0.61	0.09	1.52	6.57	5.16E-11	7.07E-10
MTMR8	69.26	0.61	0.20	1.52	3.07	0.002113	4.75E-03
PAQR3	635.77	0.61	0.11	1.52	5.50	3.79E-08	2.66E-07
LNP1	239.74	0.61	0.14	1.52	4.21	2.53E-05	9.03E-05
CTD-2037K23.2	74.44	0.61	0.15	1.52	4.04	5.24E-05	1.74E-04
RP11-589M4.1	72.99	0.61	0.20	1.52	3.05	0.002279	5.08E-03
RP11-420A23.1	151.03	0.61	0.19	1.52	3.15	0.00163	3.78E-03
WDR27	251.35	0.61	0.15	1.52	3.94	8.18E-05	2.60E-04
FRS2	1467.26	0.61	0.10	1.52	6.30	3.00E-10	3.44E-09
FIGNL1	365.82	0.61	0.11	1.52	5.63	1.84E-08	1.39E-07
DCP2	2275.35	0.61	0.09	1.52	6.87	6.31E-12	1.08E-10
RP11-399K21.12	105.86	0.61	0.21	1.52	2.90	0.003768	7.94E-03
HS2ST1	1287.42	0.61	0.10	1.52	6.26	3.79E-10	4.27E-09
PSPH	263.35	0.61	0.15	1.52	4.09	4.23E-05	1.43E-04
RP11-549J18.1	83.66	0.61	0.21	1.52	2.86	0.004238	8.81E-03
MRE11A	1107.67	0.60	0.11	1.52	5.55	2.85E-08	2.07E-07
RP4-739H11.4	98.20	0.60	0.17	1.52	3.57	0.000359	9.72E-04
ZNF773	309.42	0.60	0.10	1.52	6.25	4.21E-10	4.67E-09
ZMYM1	569.41	0.60	0.13	1.52	4.50	6.79E-06	2.78E-05
TBC1D31	772.94	0.60	0.11	1.52	5.33	9.84E-08	6.30E-07
LPXN	441.10	0.60	0.10	1.52	6.17	6.87E-10	7.17E-09
RP11-701H24.6	6816.32	0.60	0.14	1.52	4.32	1.53E-05	5.77E-05
C2CD5	2445.47	0.60	0.11	1.52	5.64	1.66E-08	1.27E-07
RP11-213G2.3	457.75	0.60	0.12	1.52	4.94	7.67E-07	3.93E-06
AP001258.4	56.71	0.60	0.19	1.52	3.24	0.001205	2.88E-03
DNAJC12	164.63	0.60	0.20	1.52	2.95	0.003223	6.92E-03
DZIP1	511.57	0.60	0.13	1.52	4.48	7.47E-06	3.03E-05
KLF12	3687.04	0.60	0.09	1.52	7.00	2.52E-12	4.76E-11
RGPD8	350.07	0.60	0.15	1.52	4.11	4.04E-05	1.37E-04
AC087590.3	440.08	0.60	0.13	1.52	4.64	3.43E-06	1.50E-05
RN7SL608P	50.81	0.60	0.21	1.52	2.93	0.003373	7.20E-03
ZBTB26	377.39	0.60	0.13	1.52	4.46	8.06E-06	3.24E-05
MYEF2	786.01	0.60	0.12	1.52	4.88	1.04E-06	5.15E-06
RP11-299J3.8	143.95	0.60	0.15	1.52	3.97	7.23E-05	2.33E-04
LRRC37A3	103.06	0.60	0.15	1.52	3.91	9.15E-05	2.87E-04
ZNF546	800.12	0.60	0.11	1.52	5.59	2.28E-08	1.70E-07
MOK	193.35	0.60	0.15	1.52	4.13	3.60E-05	1.24E-04
ZNF805	919.95	0.60	0.08	1.52	7.06	1.65E-12	3.24E-11
IFT74	577.50	0.60	0.10	1.52	6.28	3.35E-10	3.81E-09
DHX32	3267.20	0.60	0.12	1.52	5.21	1.88E-07	1.12E-06
AC091729.9	70.90	0.60	0.19	1.52	3.19	0.001444	3.40E-03
CTA-941F9.10	235.65	0.60	0.17	1.51	3.55	0.00038	1.02E-03
EBLN2	223.56	0.60	0.17	1.51	3.61	0.000301	8.31E-04
NOC3L	920.66	0.60	0.10	1.51	5.97	2.32E-09	2.14E-08
RP11-135J2.4	60.35	0.60	0.21	1.51	2.89	0.0039	8.19E-03
PKD2	1978.52	0.60	0.10	1.51	5.86	4.68E-09	4.05E-08
RP11-196N14.1	260.59	0.60	0.13	1.51	4.67	2.94E-06	1.31E-05
ASCC3	3885.47	0.60	0.09	1.51	6.73	1.71E-11	2.65E-10
CREBRF	3796.33	0.60	0.12	1.51	4.97	6.67E-07	3.47E-06
SNHG10	73.87	0.60	0.18	1.51	3.34	0.00083	2.06E-03
NT5C3A	809.80	0.60	0.11	1.51	5.41	6.14E-08	4.10E-07
SCML1	524.10	0.60	0.13	1.51	4.66	3.22E-06	1.42E-05
N4BP2L2	10785.91	0.60	0.11	1.51	5.20	1.97E-07	1.17E-06
RP11-783N5.1	93.75	0.60	0.19	1.51	3.17	0.001527	3.58E-03
TET1	636.88	0.60	0.12	1.51	5.03	4.91E-07	2.64E-06
CEP57L1	672.62	0.60	0.12	1.51	4.89	1.01E-06	5.02E-06
DENND6A	1887.61	0.60	0.09	1.51	6.43	1.25E-10	1.57E-09
JMJD1C	5898.32	0.60	0.10	1.51	6.08	1.18E-09	1.16E-08
ZCCHC9	480.34	0.59	0.12	1.51	4.90	9.55E-07	4.77E-06
RPL34	4707.10	0.59	0.16	1.51	3.72	0.000201	5.79E-04
ZNF630	199.03	0.59	0.12	1.51	4.92	8.80E-07	4.44E-06
ZNF836	219.30	0.59	0.12	1.51	4.89	1.00E-06	4.98E-06
MTERF1	539.69	0.59	0.09	1.51	6.42	1.35E-10	1.68E-09
RP11-156E6.1	297.06	0.59	0.14	1.51	4.16	3.15E-05	1.10E-04
KCNMB3	198.53	0.59	0.16	1.51	3.74	0.000186	5.42E-04
RN7SL398P	105.22	0.59	0.20	1.51	2.94	0.003331	7.13E-03
DDX60	1634.92	0.59	0.11	1.51	5.41	6.32E-08	4.21E-07
KNTC1	570.46	0.59	0.14	1.51	4.25	2.13E-05	7.78E-05
DSN1	290.50	0.59	0.12	1.51	4.98	6.20E-07	3.26E-06
RP11-142E9.1	105.70	0.59	0.16	1.51	3.63	0.000282	7.84E-04
VPS8	7572.81	0.59	0.12	1.51	4.81	1.48E-06	7.05E-06
C21orf62-AS1	61.77	0.59	0.18	1.51	3.26	0.001129	2.72E-03
ZNF350	454.31	0.59	0.10	1.51	5.70	1.22E-08	9.69E-08
ZNF141	919.62	0.59	0.11	1.51	5.31	1.10E-07	6.95E-07
ANKRD42	275.36	0.59	0.13	1.51	4.43	9.30E-06	3.70E-05
CSAD	310.08	0.59	0.15	1.51	3.97	7.05E-05	2.28E-04
BCLAF1	6038.20	0.59	0.10	1.51	5.87	4.42E-09	3.86E-08
RABGEF1	77.81	0.59	0.18	1.51	3.32	0.00089	2.20E-03
RNU6-1016P	96.53	0.59	0.21	1.51	2.82	0.004877	9.97E-03
TMPO	1699.60	0.59	0.13	1.51	4.71	2.43E-06	1.10E-05
IVNS1ABP	5711.40	0.59	0.11	1.51	5.16	2.41E-07	1.39E-06
SSPN	3559.28	0.59	0.15	1.51	3.96	7.41E-05	2.37E-04
FOXN2	1251.81	0.59	0.14	1.51	4.12	3.86E-05	1.32E-04
HBP1	3869.15	0.59	0.10	1.50	6.07	1.26E-09	1.23E-08
ZBTB20	13478.49	0.59	0.07	1.50	8.36	6.40E-17	3.24E-15
PPP1R16B	787.38	0.59	0.14	1.50	4.34	1.40E-05	5.29E-05
N4BP2	1269.17	0.59	0.10	1.50	6.01	1.90E-09	1.78E-08
STK32A	79.34	0.59	0.20	1.50	2.97	0.003024	6.54E-03
SVEP1	2592.53	0.59	0.20	1.50	2.96	0.00304	6.57E-03
CDH6	487.82	0.59	0.13	1.50	4.40	1.06E-05	4.17E-05
GEMIN8	254.62	0.59	0.13	1.50	4.68	2.87E-06	1.28E-05
PEX1	1932.05	0.59	0.09	1.50	6.61	3.77E-11	5.31E-10
AKT3	2345.02	0.59	0.11	1.50	5.56	2.67E-08	1.95E-07
NSL1	996.87	0.59	0.13	1.50	4.58	4.68E-06	1.99E-05
SLF2	3380.32	0.59	0.08	1.50	7.62	2.61E-14	7.60E-13
FUT10	368.21	0.59	0.12	1.50	4.72	2.30E-06	1.05E-05
TRIM33	2957.79	0.59	0.09	1.50	6.20	5.69E-10	6.09E-09
MUSK	238.85	0.59	0.19	1.50	3.07	0.00211	4.75E-03
PTPDC1	1149.46	0.59	0.09	1.50	6.40	1.58E-10	1.92E-09
ZNF248	1337.08	0.59	0.09	1.50	6.87	6.30E-12	1.08E-10
ZNF626	401.36	0.59	0.12	1.50	4.90	9.40E-07	4.71E-06
RAB28	1268.37	0.59	0.09	1.50	6.33	2.51E-10	2.93E-09
RASGEF1B	441.35	0.59	0.16	1.50	3.55	0.000382	1.03E-03
PHC3	5788.91	0.58	0.08	1.50	7.24	4.39E-13	9.92E-12
RP11-58H15.1	265.38	0.58	0.18	1.50	3.20	0.001371	3.24E-03
SPOPL	1593.50	0.58	0.13	1.50	4.66	3.20E-06	1.41E-05
RPS27L	2137.25	0.58	0.12	1.50	4.75	2.00E-06	9.29E-06
RNF138	519.70	0.58	0.14	1.50	4.20	2.68E-05	9.53E-05
CASC4	2476.33	0.58	0.10	1.50	5.74	9.29E-09	7.60E-08
RP11-448G15.3	224.79	0.58	0.16	1.50	3.68	0.000235	6.68E-04
AF131215.2	155.50	0.58	0.15	1.50	3.83	0.000126	3.82E-04
COL4A3BP	3290.38	0.58	0.10	1.50	5.84	5.15E-09	4.43E-08
CALD1	11642.42	0.58	0.19	1.50	3.01	0.002589	5.71E-03
N6AMT1	1001.48	0.58	0.10	1.50	5.93	3.12E-09	2.80E-08
RABGGTB	2329.08	0.58	0.09	1.50	6.47	1.00E-10	1.29E-09
IKZF5	800.98	0.58	0.12	1.50	4.83	1.38E-06	6.61E-06
ZNF302	2487.46	0.58	0.10	1.50	5.84	5.31E-09	4.54E-08
RPAP2	1826.92	0.58	0.08	1.50	7.21	5.67E-13	1.25E-11
KLRG1	127.67	0.58	0.18	1.50	3.16	0.001602	3.72E-03
RP11-757F18.5	92.62	0.58	0.20	1.50	2.85	0.004314	8.95E-03
RP11-158K1.3	162.72	0.58	0.13	1.50	4.42	9.84E-06	3.89E-05
NAPB	666.02	0.58	0.09	1.50	6.44	1.22E-10	1.53E-09
RP11-297D21.4	62.03	0.58	0.18	1.50	3.16	0.001602	3.72E-03
PAXBP1	1203.99	0.58	0.11	1.50	5.50	3.89E-08	2.72E-07
PFDN5	3855.93	0.58	0.16	1.50	3.75	0.000177	5.19E-04
B9D1	176.61	0.58	0.16	1.50	3.67	0.000243	6.86E-04
HSPA13	1680.41	0.58	0.12	1.49	4.68	2.80E-06	1.25E-05
ANAPC10	437.74	0.58	0.12	1.49	4.65	3.26E-06	1.43E-05
ZBTB8A	269.95	0.58	0.14	1.49	4.27	1.97E-05	7.22E-05
SOCS5	2420.12	0.58	0.13	1.49	4.37	1.26E-05	4.84E-05
ZNF426	1835.75	0.58	0.08	1.49	7.47	8.22E-14	2.10E-12
GXYLT1	939.00	0.58	0.10	1.49	5.64	1.70E-08	1.30E-07
ZNF148	5545.66	0.58	0.11	1.49	5.34	9.34E-08	6.01E-07
ZNF43	858.86	0.58	0.13	1.49	4.36	1.28E-05	4.90E-05
RP11-112L6.5	83.77	0.58	0.19	1.49	3.02	0.002555	5.64E-03
SLAIN1	280.10	0.58	0.17	1.49	3.48	0.000506	1.33E-03
RP4-800G7.2	155.34	0.58	0.19	1.49	3.12	0.001827	4.19E-03
IFI44	852.05	0.58	0.15	1.49	3.83	0.000128	3.87E-04
RP11-705C15.3	447.15	0.58	0.17	1.49	3.36	0.000792	1.98E-03
RP1-45P21.3	123.72	0.58	0.17	1.49	3.37	0.000742	1.87E-03
SOX2-OT	65.80	0.58	0.18	1.49	3.16	0.001551	3.62E-03
MIS18A	84.38	0.58	0.15	1.49	3.77	0.000161	4.76E-04
FPGT	769.78	0.58	0.13	1.49	4.51	6.63E-06	2.72E-05
WASHC4	4253.86	0.58	0.13	1.49	4.58	4.57E-06	1.95E-05
DCAF17	694.79	0.58	0.10	1.49	5.52	3.45E-08	2.45E-07
MIR181A1HG	130.64	0.58	0.16	1.49	3.69	0.000225	6.43E-04
C1orf112	222.75	0.58	0.14	1.49	4.07	4.66E-05	1.57E-04
SREK1	3545.83	0.58	0.11	1.49	5.19	2.08E-07	1.22E-06
CAND1	3701.87	0.58	0.10	1.49	5.61	1.99E-08	1.50E-07
C1orf27	1192.14	0.58	0.10	1.49	5.49	4.08E-08	2.83E-07
RP11-486O12.2	52.13	0.58	0.20	1.49	2.83	0.00471	9.68E-03
C21orf91	939.52	0.58	0.15	1.49	3.92	8.79E-05	2.77E-04
UBE2Q2P2	121.95	0.58	0.16	1.49	3.65	0.000266	7.46E-04
CTD-3018O17.3	78.88	0.57	0.18	1.49	3.19	0.001412	3.33E-03
ABCD2	1264.55	0.57	0.17	1.49	3.31	0.000928	2.28E-03
NKTR	5617.58	0.57	0.12	1.49	4.78	1.79E-06	8.39E-06
CACNA2D1	8314.43	0.57	0.13	1.49	4.39	1.16E-05	4.47E-05
POT1	1181.58	0.57	0.13	1.49	4.42	9.70E-06	3.85E-05
MGAT4A	2171.28	0.57	0.09	1.49	6.06	1.36E-09	1.33E-08
DMTF1	2491.23	0.57	0.10	1.49	5.95	2.70E-09	2.46E-08
FUT4	235.18	0.57	0.12	1.49	4.71	2.42E-06	1.10E-05
PPIL3	477.46	0.57	0.13	1.49	4.34	1.42E-05	5.39E-05
HSPB11	302.70	0.57	0.11	1.49	5.26	1.41E-07	8.63E-07
RP11-447D11.2	90.71	0.57	0.16	1.49	3.50	0.000461	1.22E-03
DZIP3	2393.29	0.57	0.12	1.49	4.71	2.53E-06	1.15E-05
CDC14A	382.72	0.57	0.11	1.49	5.41	6.25E-08	4.17E-07
RP11-178H8.7	109.45	0.57	0.16	1.49	3.61	0.000306	8.43E-04
ISCU	9903.60	0.57	0.11	1.49	5.03	4.79E-07	2.59E-06
RP11-752G15.7	75.19	0.57	0.18	1.49	3.21	0.001345	3.19E-03
TYRP1	3395.92	0.57	0.16	1.49	3.67	0.00024	6.79E-04
ZNF44	843.23	0.57	0.10	1.49	5.83	5.56E-09	4.73E-08
ATP7A	1190.38	0.57	0.09	1.49	6.56	5.52E-11	7.50E-10
RP11-849H4.2	85.91	0.57	0.18	1.49	3.21	0.001332	3.17E-03
CCT6P1	130.47	0.57	0.15	1.49	3.78	0.000157	4.65E-04
ZNF175	594.43	0.57	0.10	1.49	5.59	2.27E-08	1.70E-07
ZNF816	247.98	0.57	0.13	1.48	4.26	2.05E-05	7.48E-05
DCUN1D1	2181.34	0.57	0.12	1.48	4.73	2.23E-06	1.02E-05
CCDC18	311.18	0.57	0.15	1.48	3.82	0.000132	3.96E-04
KTN1-AS1	127.65	0.57	0.15	1.48	3.77	0.000163	4.81E-04
AP3M2	1006.35	0.57	0.11	1.48	4.98	6.21E-07	3.26E-06
ERCC6L2	1364.65	0.57	0.10	1.48	5.86	4.50E-09	3.91E-08
RND3	1902.18	0.57	0.17	1.48	3.39	0.000691	1.75E-03
ITPR2	4449.65	0.57	0.06	1.48	9.43	4.22E-21	5.63E-19
XXbac-BPG55C20.5	158.56	0.57	0.16	1.48	3.63	0.000279	7.76E-04
TBL1XR1	9353.04	0.57	0.13	1.48	4.50	6.89E-06	2.81E-05
FKTN	1320.22	0.57	0.10	1.48	5.93	3.10E-09	2.79E-08
MBD5	1016.87	0.57	0.09	1.48	6.09	1.16E-09	1.15E-08
POLI	1293.85	0.57	0.11	1.48	5.33	9.83E-08	6.29E-07
FAM151B	73.97	0.57	0.18	1.48	3.13	0.001737	4.00E-03
MAP2K5	753.60	0.57	0.12	1.48	4.57	4.98E-06	2.11E-05
ATF1	545.11	0.57	0.10	1.48	5.83	5.57E-09	4.74E-08
TMEM14A	201.75	0.57	0.14	1.48	4.03	5.57E-05	1.84E-04
RP1-80B9.2	854.33	0.57	0.10	1.48	5.87	4.46E-09	3.88E-08
SNHG14	15147.03	0.57	0.10	1.48	5.65	1.56E-08	1.21E-07
ZNF606	932.56	0.57	0.08	1.48	7.34	2.21E-13	5.21E-12
RP11-550E22.3	53.53	0.57	0.20	1.48	2.88	0.003932	8.25E-03
PMS1	666.17	0.57	0.12	1.48	4.84	1.27E-06	6.14E-06
NANOGP5	58.49	0.57	0.20	1.48	2.85	0.004383	9.09E-03
ACAD11	233.85	0.57	0.13	1.48	4.46	8.09E-06	3.25E-05
ZNF354B	398.28	0.57	0.14	1.48	4.14	3.44E-05	1.19E-04
RP11-18I14.10	84.68	0.57	0.19	1.48	2.93	0.003369	7.19E-03
ZXDA	384.01	0.57	0.08	1.48	7.13	1.04E-12	2.15E-11
BRWD1	10753.59	0.57	0.09	1.48	6.14	8.14E-10	8.37E-09
THAP10	158.82	0.57	0.12	1.48	4.75	2.07E-06	9.55E-06
RP11-405O10.2	84.51	0.57	0.20	1.48	2.87	0.004103	8.56E-03
DENND1B	3381.04	0.57	0.12	1.48	4.88	1.09E-06	5.35E-06
STK33	1168.44	0.57	0.10	1.48	5.94	2.82E-09	2.56E-08
ZNF558	566.89	0.57	0.11	1.48	5.01	5.50E-07	2.92E-06
OMA1	1687.53	0.57	0.11	1.48	5.06	4.10E-07	2.26E-06
RP11-222A11.1	140.27	0.57	0.18	1.48	3.17	0.001534	3.59E-03
POLR2M	2063.66	0.56	0.13	1.48	4.34	1.43E-05	5.39E-05
ZNF354C	822.87	0.56	0.09	1.48	6.38	1.73E-10	2.08E-09
HCFC2	1675.87	0.56	0.11	1.48	5.24	1.60E-07	9.68E-07
CEP295	1414.15	0.56	0.10	1.48	5.73	1.03E-08	8.29E-08
C7orf50	1202.96	0.56	0.17	1.48	3.38	0.000712	1.80E-03
ATR	2419.46	0.56	0.09	1.48	5.94	2.81E-09	2.55E-08
AAK1	4540.47	0.56	0.12	1.48	4.70	2.62E-06	1.18E-05
CHIC1	1618.24	0.56	0.12	1.48	4.57	4.96E-06	2.10E-05
ZNF720	563.90	0.56	0.11	1.48	5.25	1.54E-07	9.34E-07
U2SURP	3781.97	0.56	0.10	1.48	5.44	5.37E-08	3.63E-07
GDAP2	2086.23	0.56	0.11	1.48	5.26	1.41E-07	8.62E-07
RAB33B	714.55	0.56	0.09	1.48	5.95	2.62E-09	2.40E-08
CTD-2201E18.3	50.94	0.56	0.18	1.48	3.14	0.001672	3.86E-03
PAPD4	2584.57	0.56	0.12	1.48	4.51	6.60E-06	2.71E-05
LIG1	122.32	0.56	0.18	1.48	3.12	0.001838	4.21E-03
APBB2	2609.94	0.56	0.10	1.47	5.73	1.02E-08	8.25E-08
RIMKLB	1409.55	0.56	0.12	1.47	4.72	2.36E-06	1.08E-05
ZNF615	889.22	0.56	0.08	1.47	6.67	2.48E-11	3.66E-10
ZNF577	580.09	0.56	0.09	1.47	6.56	5.50E-11	7.48E-10
RP11-274B21.14	151.50	0.56	0.15	1.47	3.72	0.0002	5.79E-04
XXbac-BPG24O18.1	548.59	0.56	0.14	1.47	3.89	0.000102	3.16E-04
ZNF728	423.76	0.56	0.13	1.47	4.17	3.08E-05	1.08E-04
CTD-2173L22.4	182.89	0.56	0.20	1.47	2.86	0.004231	8.80E-03
USP53	6596.11	0.56	0.13	1.47	4.47	7.68E-06	3.11E-05
ZNF571	296.82	0.56	0.12	1.47	4.84	1.32E-06	6.35E-06
SLF1	766.32	0.56	0.14	1.47	3.95	7.77E-05	2.48E-04
ZNF506	1047.28	0.56	0.09	1.47	6.17	6.98E-10	7.26E-09
CSRNP3	986.73	0.56	0.12	1.47	4.54	5.71E-06	2.37E-05
RP11-658F2.8	223.50	0.56	0.18	1.47	3.07	0.002168	4.86E-03
ORMDL1	1044.58	0.56	0.11	1.47	4.88	1.06E-06	5.22E-06
UHRF2	1293.36	0.56	0.09	1.47	6.47	1.00E-10	1.28E-09
ZNF443	240.88	0.56	0.11	1.47	5.21	1.92E-07	1.14E-06
LRRC75A-AS1	3127.15	0.56	0.14	1.47	3.85	0.000118	3.59E-04
C4orf33	255.81	0.56	0.15	1.47	3.72	0.000196	5.68E-04
HEPH	1103.40	0.56	0.13	1.47	4.25	2.14E-05	7.80E-05
UBR1	5283.65	0.56	0.10	1.47	5.50	3.71E-08	2.61E-07
ZNF550	621.07	0.56	0.10	1.47	5.57	2.48E-08	1.83E-07
FAM172A	1034.07	0.56	0.11	1.47	4.87	1.10E-06	5.39E-06
SNTB1	490.23	0.56	0.11	1.47	5.21	1.92E-07	1.14E-06
SBDSP	572.91	0.55	0.15	1.47	3.61	0.000303	8.35E-04
ASAP2	1201.32	0.55	0.15	1.47	3.59	0.000328	8.96E-04
DMRTA1	126.63	0.55	0.17	1.47	3.17	0.001519	3.56E-03
AFF3	575.27	0.55	0.13	1.47	4.36	1.28E-05	4.88E-05
CTD-3234P18.6	59.10	0.55	0.17	1.47	3.25	0.001152	2.77E-03
RP11-46C24.7	153.74	0.55	0.17	1.47	3.23	0.001252	2.99E-03
FRG1HP	355.28	0.55	0.10	1.47	5.41	6.17E-08	4.12E-07
TMEM237	993.23	0.55	0.11	1.47	4.90	9.37E-07	4.70E-06
RP11-383H13.1	329.12	0.55	0.15	1.47	3.68	0.00023	6.57E-04
ERCC8	494.91	0.55	0.12	1.47	4.60	4.19E-06	1.80E-05
FAM208A	3950.46	0.55	0.10	1.47	5.28	1.26E-07	7.86E-07
SH3YL1	587.53	0.55	0.12	1.47	4.51	6.43E-06	2.64E-05
GAB3	2038.62	0.55	0.16	1.47	3.52	0.000438	1.16E-03
MBLAC2	315.13	0.55	0.11	1.47	4.82	1.46E-06	6.99E-06
TRMT13	568.21	0.55	0.11	1.47	4.99	5.96E-07	3.15E-06
AURKAPS1	96.65	0.55	0.18	1.47	3.09	0.001982	4.50E-03
RP11-84G21.1	53.33	0.55	0.19	1.47	2.93	0.003392	7.24E-03
TTC30B	204.90	0.55	0.13	1.47	4.19	2.81E-05	9.95E-05
TOGARAM1	2464.90	0.55	0.08	1.47	7.18	7.15E-13	1.53E-11
CCDC66	994.12	0.55	0.12	1.47	4.77	1.84E-06	8.59E-06
AC068491.1	618.37	0.55	0.17	1.46	3.16	0.00156	3.64E-03
SMCHD1	5635.52	0.55	0.10	1.46	5.27	1.40E-07	8.58E-07
BMI1	980.00	0.55	0.15	1.46	3.78	0.000156	4.61E-04
RP11-319G6.1	153.18	0.55	0.16	1.46	3.35	0.000815	2.03E-03
TTC12	367.16	0.55	0.12	1.46	4.49	7.00E-06	2.85E-05
RCN2	1404.60	0.55	0.10	1.46	5.23	1.70E-07	1.02E-06
ANGPT1	203.43	0.55	0.19	1.46	2.82	0.004732	9.72E-03
ZCCHC8	510.54	0.55	0.12	1.46	4.71	2.43E-06	1.10E-05
FCHO2	1474.59	0.55	0.14	1.46	3.81	0.000139	4.15E-04
RPL23AP53	200.99	0.55	0.11	1.46	4.81	1.51E-06	7.20E-06
LONRF1	914.87	0.55	0.14	1.46	4.00	6.37E-05	2.08E-04
CTTNBP2	165.37	0.55	0.16	1.46	3.36	0.000784	1.97E-03
ZNF793	431.94	0.55	0.11	1.46	5.09	3.57E-07	1.98E-06
TERF1	874.64	0.55	0.11	1.46	5.03	5.02E-07	2.69E-06
OXR1	3431.02	0.55	0.11	1.46	5.06	4.17E-07	2.29E-06
ZBTB10	3739.43	0.55	0.09	1.46	5.88	4.21E-09	3.69E-08
PRKAR2B	1778.61	0.55	0.16	1.46	3.51	0.000453	1.20E-03
DPM1	1288.87	0.55	0.09	1.46	5.79	7.24E-09	6.04E-08
MED21	1510.04	0.55	0.13	1.46	4.26	2.08E-05	7.58E-05
EID2B	149.01	0.55	0.16	1.46	3.44	0.000581	1.50E-03
TTC37	7470.74	0.55	0.12	1.46	4.42	9.71E-06	3.85E-05
ZBTB6	709.65	0.55	0.12	1.46	4.63	3.62E-06	1.58E-05
AHI1	1633.10	0.55	0.10	1.46	5.36	8.27E-08	5.40E-07
RP11-950C14.10	64.52	0.55	0.19	1.46	2.82	0.004736	9.72E-03
RP11-380G5.3	110.04	0.55	0.19	1.46	2.95	0.003217	6.91E-03
CWF19L2	1173.28	0.55	0.11	1.46	5.18	2.21E-07	1.29E-06
STYX	1499.60	0.55	0.12	1.46	4.70	2.58E-06	1.16E-05
MTF2	797.98	0.55	0.10	1.46	5.57	2.53E-08	1.86E-07
FAM13A	1341.04	0.55	0.09	1.46	5.76	8.17E-09	6.75E-08
BTBD10	1548.58	0.55	0.10	1.46	5.50	3.84E-08	2.69E-07
RP11-26F2.1	174.93	0.55	0.17	1.46	3.19	0.001423	3.36E-03
PSIP1	1612.22	0.55	0.09	1.46	6.26	3.76E-10	4.24E-09
ZNF883	322.86	0.55	0.16	1.46	3.46	0.000545	1.42E-03
BBS4	631.90	0.55	0.09	1.46	6.11	9.75E-10	9.82E-09
ZNF667	360.52	0.54	0.10	1.46	5.21	1.87E-07	1.12E-06
RP11-767N6.2	137.76	0.54	0.16	1.46	3.33	0.000883	2.18E-03
L3MBTL4	191.05	0.54	0.17	1.46	3.13	0.001749	4.03E-03
CCDC126	447.97	0.54	0.14	1.46	3.76	0.000169	4.96E-04
ZMYM5	685.74	0.54	0.10	1.46	5.50	3.70E-08	2.61E-07
USP33	3404.77	0.54	0.09	1.46	5.89	3.91E-09	3.46E-08
PHIP	5633.73	0.54	0.10	1.46	5.43	5.53E-08	3.73E-07
TWSG1	1058.10	0.54	0.11	1.46	4.90	9.69E-07	4.83E-06
UBE2Q2	1932.93	0.54	0.14	1.46	3.85	0.00012	3.65E-04
ZNF345	234.34	0.54	0.13	1.46	4.16	3.16E-05	1.11E-04
RP11-65F13.1	106.73	0.54	0.16	1.46	3.32	0.000899	2.22E-03
C2orf76	125.88	0.54	0.15	1.46	3.70	0.000218	6.25E-04
ZNF800	1391.93	0.54	0.11	1.46	4.84	1.27E-06	6.16E-06
RP4-769N13.6	112.19	0.54	0.14	1.46	3.89	0.000101	3.14E-04
ZNF527	540.84	0.54	0.08	1.46	7.05	1.73E-12	3.36E-11
ANKRD12	4909.88	0.54	0.13	1.46	4.10	4.14E-05	1.41E-04
RP11-5C23.3	162.40	0.54	0.15	1.46	3.61	0.000311	8.54E-04
PRH1-PRR4	111.18	0.54	0.18	1.46	2.97	0.003012	6.52E-03
BBS10	833.27	0.54	0.12	1.46	4.69	2.74E-06	1.23E-05
ZFAS1	202.20	0.54	0.13	1.46	4.20	2.62E-05	9.34E-05
NAP1L1	8414.55	0.54	0.12	1.46	4.67	3.09E-06	1.37E-05
FAM107B	484.48	0.54	0.17	1.46	3.17	0.001515	3.55E-03
RALGAPA1	5149.94	0.54	0.08	1.46	6.67	2.58E-11	3.80E-10
BZRAP1	495.75	0.54	0.18	1.46	2.97	0.002967	6.43E-03
ZNF678	712.03	0.54	0.12	1.45	4.60	4.30E-06	1.84E-05
ZNF283	1340.89	0.54	0.09	1.45	5.87	4.29E-09	3.76E-08
AC004980.7	170.60	0.54	0.18	1.45	3.02	0.002557	5.65E-03
HMGN1	1324.17	0.54	0.09	1.45	5.82	5.75E-09	4.88E-08
RP11-324B6.1	567.60	0.54	0.10	1.45	5.30	1.15E-07	7.26E-07
MPLKIP	535.96	0.54	0.11	1.45	5.10	3.36E-07	1.88E-06
FAM13C	524.78	0.54	0.16	1.45	3.40	0.000679	1.73E-03
ZNF326	1441.27	0.54	0.13	1.45	4.02	5.84E-05	1.92E-04
AC074286.1	176.37	0.54	0.15	1.45	3.51	0.00045	1.19E-03
TUBE1	1442.24	0.54	0.11	1.45	4.98	6.42E-07	3.35E-06
CLEC2D	381.51	0.54	0.17	1.45	3.19	0.001419	3.35E-03
C7orf60	1880.24	0.54	0.15	1.45	3.59	0.000335	9.13E-04
RP11-318M2.2	56.19	0.54	0.17	1.45	3.09	0.002024	4.58E-03
RP11-611E13.2	75.84	0.54	0.17	1.45	3.10	0.001913	4.36E-03
ORC3	1574.50	0.54	0.11	1.45	4.78	1.75E-06	8.25E-06
PLAGL1	706.50	0.54	0.15	1.45	3.70	0.000213	6.11E-04
CTD-2245F17.3	569.32	0.54	0.11	1.45	5.04	4.57E-07	2.47E-06
ALG6	253.34	0.54	0.12	1.45	4.43	9.59E-06	3.81E-05
GPR27	177.72	0.54	0.19	1.45	2.85	0.00444	9.19E-03
CHD9	8663.46	0.54	0.10	1.45	5.45	4.94E-08	3.38E-07
EFR3A	5961.46	0.54	0.11	1.45	4.95	7.57E-07	3.88E-06
IL33	1846.59	0.54	0.18	1.45	2.96	0.003046	6.58E-03
LUC7L	684.00	0.54	0.12	1.45	4.45	8.52E-06	3.42E-05
TM6SF1	226.18	0.54	0.18	1.45	2.94	0.003272	7.02E-03
MFSD4B	678.76	0.54	0.13	1.45	4.21	2.60E-05	9.28E-05
ZNF891	641.85	0.54	0.11	1.45	4.78	1.78E-06	8.35E-06
NR2C1	1377.68	0.54	0.11	1.45	4.82	1.46E-06	6.97E-06
RP11-722A15.2	265.22	0.54	0.14	1.45	3.91	9.24E-05	2.89E-04
XXbac-BPG283O16.9	515.08	0.54	0.15	1.45	3.64	0.00027	7.54E-04
C12orf45	1688.88	0.54	0.09	1.45	5.69	1.29E-08	1.02E-07
RPL21	8917.11	0.54	0.18	1.45	3.05	0.00232	5.17E-03
GPR89B	123.07	0.54	0.15	1.45	3.68	0.000229	6.54E-04
ANAPC4	1059.48	0.54	0.09	1.45	5.68	1.32E-08	1.04E-07
C12orf29	482.35	0.54	0.14	1.45	3.89	9.84E-05	3.06E-04
LRRC16A	781.61	0.53	0.16	1.45	3.34	0.000827	2.06E-03
SPATA7	504.36	0.53	0.14	1.45	3.89	0.000101	3.13E-04
TSPAN32	255.97	0.53	0.17	1.45	3.14	0.001708	3.94E-03
TTC23	633.43	0.53	0.10	1.45	5.50	3.78E-08	2.66E-07
PTPN4	3579.38	0.53	0.11	1.45	4.71	2.53E-06	1.15E-05
RP11-15H20.6	134.92	0.53	0.14	1.45	3.69	0.000221	6.33E-04
ADSS	575.57	0.53	0.11	1.45	4.84	1.28E-06	6.19E-06
APPL2	1020.63	0.53	0.09	1.45	6.14	8.11E-10	8.35E-09
POLK	2159.83	0.53	0.12	1.45	4.39	1.15E-05	4.45E-05
BACH1	3207.27	0.53	0.10	1.45	5.20	1.99E-07	1.18E-06
MED30	181.73	0.53	0.14	1.45	3.81	0.000138	4.14E-04
BRCA1	715.52	0.53	0.10	1.45	5.29	1.20E-07	7.55E-07
NIN	5742.19	0.53	0.09	1.45	5.83	5.44E-09	4.64E-08
UPP1	310.87	0.53	0.15	1.45	3.50	0.000471	1.24E-03
NXT2	119.07	0.53	0.15	1.45	3.55	0.00038	1.02E-03
RNF146	2619.87	0.53	0.09	1.45	5.65	1.63E-08	1.26E-07
C14orf28	344.66	0.53	0.13	1.45	3.97	7.19E-05	2.32E-04
PRKG1	4403.72	0.53	0.12	1.45	4.46	8.37E-06	3.35E-05
ZBTB1	1810.89	0.53	0.11	1.45	4.99	6.06E-07	3.20E-06
CFAP36	686.28	0.53	0.08	1.45	6.34	2.33E-10	2.74E-09
PURA	5464.69	0.53	0.11	1.45	4.78	1.79E-06	8.39E-06
SETBP1	975.49	0.53	0.16	1.45	3.36	0.000792	1.98E-03
[truncated: 5,177 more rows]

## Sheet: Table S4B
Table S4B. EnrichR Gene Ontologies (GO)_biological processes enriched terms of IHF DE mRNAs
Term	P-value	Adjusted P-value	Odds Ratio	Combined Score	Genes
Phosphorylation (GO:0016310)	1.24445e-07	0.000653959	1.67044	26.559	APP;GMFB;PANK3;CERK;MAML1;RPS6KA4;LIPE;AKT3;RPS6KA1;AKT1;PRKACA;PRKACB;PDK2;PRKCI;EPHA7;CSNK2A1;PRKCD;PRKCA;CSNK1D;ATG14;ATG13;PRKAR1B;CSNK2B;SIK3;PRKD2;ULK1;SIK2;TRIB1;EPHA3;CTBP1;MAPKAP1;PDGFB;PRKCZ;NUAK1;STK38L;CDK17;PLK4;SRPK2;CDK18;DMPK;INSR;EIF2AK3;EIF2AK2;BRAF;PTK2;WNK1;TOLLIP;WNK2;ATM;CDK16;ATR;ACVRL1;GPI;SMG1;RPTOR;FASTK;JAK2;JAK3;JAK1;SYK;SPHK1;MINK1;HCK;INCENP;RARA;FAM20B;PICK1;FAM20C;…
Protein Modification Process (GO:0036211)	2.18795e-06	0.00574883	1.43269	18.6716	APP;GMFB;PGAP1;MAML1;ARAF;UBE2L6;UBE2L3;GOLGA2;RPS6KA4;LIPE;PPP2R1A;AKT2;OGFOD1;AKT3;RPS6KA1;AKT1;KAT7;PRKACA;PRKACB;PDK2;PRKCI;EPHA7;CSNK2A1;PRKCD;COG3;ALG3;P3H1;PRKCA;CSNK1D;ALG1;ATG14;ATG13;PHKA2;ATG12;CDC34;PRKAR1B;ADPRH;CSNK2B;SIK3;PRKD2;ULK1;SIK2;TRIB1;ALG10B;UBA52;EPHA3;MEAF6;RPN2;CTBP1;FUT10;PDGFB;PRKCZ;MTMR6;NUAK1;ST3GAL5;ST8SIA5;STK38L;ST3GAL6;ST3GAL1;ST3GAL2;ATG5;CDK17;PLK4;SRPK2;CDK18…
Protein Phosphorylation (GO:0006468)	3.76577e-06	0.00659637	1.51466	18.9175	ATF2;APP;GMFB;MAML1;RPS6KA4;LIPE;AKT2;AKT3;RPS6KA1;KDR;AKT1;PRKACA;PRKACB;EPHB4;PDK2;PRKCI;EPHA7;CSNK2A1;MUSK;PRKCD;PRKCA;CSNK1D;ATG14;ATG13;UHMK1;PRKAR1B;CSNK2B;SIK3;ULK3;PRKD2;ULK1;PRKD1;SIK2;TRIB1;EPHA3;CTBP1;PDGFB;PRKCZ;TTBK2;NUAK1;STK38L;CDK17;PLK4;SRPK2;CDK18;SRPK3;DMPK;INSR;EIF2AK3;EIF2AK2;BRAF;CDC7;PTK2;GDF7;WNK1;WNK2;ATM;CDK16;ATR;ACVRL1;DDR1;GPI;SMG1;FASTK;RIOK2;JAK2;JAK3;JAK1;RIPK3;SYK…
Protein Sumoylation (GO:0016925)	1.35097e-05	0.0177483	3.70577	41.5495	HDAC4;ZNF451;UHRF2;SUMO4;SMC5;SMC6;HDAC9;SENP5;TRIM28;KIAA1586;ZMIZ1;ZMIZ2;TRPM4;PIAS4;RANBP2;PIAS3;SLF1;SLF2;UBE2I;CBX4;NSMCE3;NSMCE2;RANGAP1;PIAS2;TOPORS;PIAS1;SENP1;EID3;NSMCE4A;MDM2;UBA2
Ubiquitin-Dependent Protein Catabolic Process (GO:0006511)	2.13194e-05	0.0224066	1.55564	16.7323	UBE2D4;UBE3C;UBE3D;KEAP1;UBE2L6;UBE3B;FBXO22;UBE2L3;HERC5;HERC4;PSMD7;RNF114;MAEA;KAT5;PSMD2;RNF19A;PSMD3;TRIM25;FBXO8;SKP2;FBXW4;RNF43;AREL1;FBXW5;NHLRC3;ARRDC1;FBXW7;UBE2E1;RC3H1;KCTD2;UBE4B;KCTD5;TRPC4AP;RC3H2;RNF40;RNF126;CDC34;WDR81;KCTD10;TBL1XR1;DDIT3;CHMP4C;SQSTM1;RNF122;VPS28;VCP;PSMD11;UBA6;CUL1;RHOBTB3;UBR4;AGAP3;BAG6;ATXN3;RNF213;RNF216;RNF215;PCBP2;RNF217;PSMF1;NAE1;XBP1;UBE2H;HACE1;…
Chromatin Remodeling (GO:0006338)	2.5613e-05	0.0224328	1.73733	18.3678	SMARCB1;KDM1A;PWWP2B;YEATS4;KAT5;MYC;RUVBL2;DPF2;SMARCAD1;ARID2;NFRKB;SMARCC2;KDM2B;CHD1L;HCFC2;HCFC1;INO80C;INO80D;ZBTB1;BAZ2A;BAZ2B;SUPT6H;ZNF827;MIER1;PRDM16;UBR5;ZBTB7A;MORC2;SRPK2;CHTOP;DR1;PHC1;BRPF1;SETDB2;GLMN;SMARCA5;MTHFR;ESR1;SMARCA4;TADA2B;CDK9;TADA2A;C6ORF89;HNRNPC;KDM5A;LIN54;SUV39H2;KDM5C;PHF1;CHD8;SETD7;PSIP1;RSF1;CHD4;CTCF;BMI1;MYSM1;BABAM1;SART3;MECOM;BCL7A;BCL7B;GATAD1;KDM6A;KD…
Modification-Dependent Protein Catabolic Process (GO:0019941)	3.93352e-05	0.0278921	1.79814	18.2392	UBE2D4;UBE3C;PPP1R11;USP33;KEAP1;UBE2L6;UBE3B;FBXO22;UBE2L3;RPGR;HERC5;HERC4;RNF114;RNF19A;PSMD3;LONP1;TRIM25;ARIH1;RNF150;FBXO8;UBL7;FBXW4;RNF43;AREL1;ARRDC1;UBE2E1;RC3H1;UBE4B;TRPC4AP;RC3H2;RNF40;TOPORS;DDB1;RNF144B;RNF126;CDC34;WDR81;UBE2R2;KCTD10;SQSTM1;UBA52;PCYOX1;PSMD11;UBA6;UBR4;NEDD8;RNF5;BAG6;ATXN3;RNF213;ZNRF3;UBB;RNF215;KCTD21;RNF217;RBBP6;NAE1;PSMF1;RPS27A;UBQLN4;UBE2H;XBP1;HACE1;NDF…
Protein Autophosphorylation (GO:0046777)	4.24619e-05	0.0278921	1.88824	19.0087	DDR1;SMG1;FLT1;LRRK2;STK10;STK11;EEF2K;KDR;PIM1;AKT1;PIM3;RIOK2;MAP3K9;JAK2;EPHB4;PDGFRB;MAP2K2;MUSK;RIPK3;PDPK1;CAD;MINK1;OXSR1;ATG13;UHMK1;FGR;HCK;MAPKAPK3;MAPKAPK2;KIT;ULK3;FAM20C;MAPKAPK5;PRKD2;ULK1;PRKD1;SIK2;DDR2;CAMK2B;CSF1R;CAMK2A;STK39;ACVR1B;EGFR;AURKA;STK33;PAK1;GRK5;IRAK1;ATG101;MKNK1;ERBB2;MKNK2;ABL1;PTK2B;MARK3;MARK2;INSR;NEK6;EIF2AK3;EIF2AK2;BMX;PTK2;MTOR;FER;PIKFYVE;PINK1;STK24;FE…
Cellular Response To Growth Factor Stimulus (GO:0071363)	8.0599e-05	0.0368261	1.86757	17.6037	ACVRL1;BMPR2;FLT1;PDCD5;HSPB1;NR3C1;CRKL;ZFP36;HYAL1;KDR;AKT1;SOX6;PDE8A;EMD;ADAMTS7;APPL1;MAP2K3;MED1;MEF2C;DUSP3;PDPK1;APLP2;SPHK1;MAGI2;TGFBR1;TGFBR2;EEF1A1;DUSP22;GAREM1;MAPKAPK2;RAB35;RAPGEF1;GAS1;RAPGEF2;PRKD2;PRKD1;MAPT;URI1;NOTCH1;SHC1;HDAC1;PDGFB;TWF2;NDNF;IQGAP1;ACVR1B;CORO1B;ZFP36L2;EGFR;RELA;ZFP36L1;DLL4;MAPK7;CCL5;ERBB2;INPP5K;CCL2;HAS2;PLCG1;MAP2K5;SMAD4;SMAD3;TGFB1;PDE2A;DAB2IP;SMA…
Actin Cytoskeleton Reorganization (GO:0031532)	8.1637e-05	0.0368261	2.95831	27.8472	PLEK;ATP2C1;SYDE1;FGF7;PAK1;S1PR1;FLNA;PIP5K1A;PHACTR1;RICTOR;S1PR2;PDLIM4;PTPN1;CXADR;DMTN;AUTS2;MINK1;PARVA;CDC42BPB;PARVB;CDC42BPA;RHOA;MKLN1;RAP2A;FER;CTTN;PARVG;KIT;MYH9;GRB2;EZR;ASB2;BCAR1
Protein Polyubiquitination (GO:0000209)	8.52601e-05	0.0368261	1.6755	15.6991	UBE2D4;UBE3C;UBE3D;FBXO28;UBE2L6;UBE3B;FBXO22;UBE2L3;NPEPPS;RNF114;RUSC1;RNF19A;CDC27;FBXO4;TRIM25;SKP2;TRIM22;WSB1;AREL1;NHLRC3;WSB2;ANAPC7;UBE2E1;RC3H1;MUL1;UBE4B;RC3H2;RNF41;RNF126;CDC34;ANAPC4;ANAPC2;CBFB;TNKS;CUL1;UBE2J2;ANAPC10;RNF213;RNF216;RNF217;UBR5;UBE2H;HACE1;SMURF1;FBXO38;IRF2BP1;LNPEP;UBE2W;UBE2S;CDC16;BCL2;MDM2;TPP2;UBE2O;RNF185;DZIP3;FBXL7;RNF187;LRSAM1;BRCA1;PRPF19;DDA1;TRIM8;UBE…
Cellular Response To Topologically Incorrect Protein (GO:0035967)	8.98554e-05	0.0368261	6.08941	56.7369	PTPN1;HSPB8;RHBDD1;DAB2IP;DNAJB12;DNAJB14;TM7SF3;HDAC6;DNAJC18;UBE2W;BAG3;HSF1;BAX;TMBIM6;BAK1;OPTN;HSPA1A
Peptidyl-Serine Phosphorylation (GO:0018105)	9.71947e-05	0.0368261	1.84268	17.0242	GPI;SMG1;DYRK2;MAST3;LRRK2;MAST2;PKD1;AKT2;AKT3;PRKACA;STK32A;PRKACB;CSNK1G3;MORC3;PRKCI;MAP2K2;CSNK2A1;PDPK1;PRKCD;DYRK1B;CSNK1D;PRKCA;VRK3;MASTL;TGFBR1;UHMK1;TGFBR2;LATS1;LATS2;MAPKAPK3;MAPKAPK2;ULK3;MAPKAPK5;PRKD2;ULK1;SGK3;PRKD1;GAS6;SGK1;CSNK1G2;CAMK2B;ROCK1;TNKS;PKN3;CAMK2A;PDGFB;STK39;PRKCZ;TTBK2;AURKA;MAPK8;MKNK1;MKNK2;STK38L;MAPK1;RICTOR;MARK3;MARK2;SRPK2;SRPK3;DMPK;NEK6;EIF2AK3;CDC7;MAP…
Fructose 6-Phosphate Metabolic Process (GO:0006002)	9.81096e-05	0.0368261	115425	1.06531e+06	HK3;PFKL;GFPT2;KHSRP;GFPT1;PFKM;HK2;PFKP;HK1
Endosomal Transport (GO:0016197)	0.000122895	0.0430541	1.75757	15.8255	WASHC4;DENND1B;TINAGL1;DENND1A;ARHGAP1;SNX12;PTPN23;RCSD1;CHMP1A;TOM1;ANKFY1;DENND5A;ERC1;AP5S1;VPS39;PLEKHJ1;TBC1D10B;WASHC3;EPS15L1;AP5B1;ARL4C;ACAP2;PREPL;RNF126;ZFYVE16;HEATR5A;HGS;RAB35;TBC1D23;VAMP4;SQSTM1;ARF6;RAB7A;TMEM87A;DCTN1;STX16;VPS4B;VPS4A;ARL1;RHOBTB3;VPS26B;SNX33;CLN5;SNX4;GGA1;SNX1;SNX27;VPS51;VPS50;BLOC1S2;VPS53;MICALL1;VPS52;RAB29;STX6;VPS54;SNX9;TBC1D17;EVI5;RAB11FIP3;RAB6B;A…
Cytoskeleton Organization (GO:0007010)	0.000142691	0.0441005	2.0366	18.0337	CNTNAP1;MAST3;SH3KBP1;MAST2;SIPA1L3;SYNE3;ARHGAP4;CAPZB;ZMYM3;MDK;DPYSL2;CFL1;ZMYM6;MLST8;PLCE1;SH3BGRL3;RAC1;PRKCI;DST;RHOG;PRPF40A;BIN1;PALLD;PHIP;WDPCP;OBSL1;CCL11;MAPKAP1;FITM2;THY1;NOL3;CAMSAP1;FGD1;CNN2;FGD3;CECR2;FGD4;FGD6;EPB41L3;PACSIN2;PACSIN3;CCL2;RICTOR;PACSIN1;PAK4;DMTN;MICAL3;CDC42BPB;LARP4;WTIP;MTOR;DIAPH1;DES;RANBP10;BRWD1;LRCH3;BRWD3;NECTIN2;SIPA1
Negative Regulation Of Nucleic Acid-Templated Transcription (GO:1903507)	0.00015888	0.0441005	1.42072	12.4276	EIF4A2;SPI1;EHMT1;ENO1;IKZF4;KAT5;TRIM28;SOX18;CREB3L1;EPC1;KAT8;RBFOX2;SMARCC2;ZNF282;RFX3;ZNF12;EID2;DDIT3;ATF5;TP53;L3MBTL1;CTBP1;GATA6;PDGFB;ZNF24;ZBTB4;ZNF706;ZNF827;PRDM16;ZNF703;INPP5K;NKX2-5;ZNF148;ZBTB7A;SNX6;HEXIM1;JUN;XRCC6;SETDB2;NR1D1;SMARCA4;HNRNPL;HNRNPK;ID2;ID4;RCOR3;CDKN1C;ZNF253;SUV39H2;CITED2;SUV39H1;RSF1;CTCF;BRCA1;PTPRK;ING4;MECP2;NIPBL;ZMYM2;MECOM;HEY2;UIMC1;MLX;CD38;CIC;ZHX…
Vacuolar Transport (GO:0007034)	0.000159375	0.0441005	3.05751	26.7356	BECN1;GRN;SPTBN5;LRP1;VPS51;VPS53;CHMP1A;PSAP;VPS52;VPS8;VPS54;ARSB;VTI1B;HGSNAT;VPS13C;VPS13D;AP3D1;VPS13A;VPS37B;IGF2R;NPC1;NEDD4;VPS41;CHMP2A;TMEM106B;ATP13A2;ATP6V0D1;CHMP7;HSPA1A
Regulation Of Cellular Component Organization (GO:0051128)	0.000167016	0.0441005	1.81977	15.8273	OGFR;HIP1;TFRC;PRDM5;FAM107A;SNX12;STON1;JADE2;PARK7;MKI67;NUBP1;ING4;RPTOR;STK11;PLCE1;KAT7;ARHGEF11;HSP90AA1;SPHK1;TSC2;IRAK3;NRG1;TRAF2;ATAD3A;HCFC1;RAB33B;RUFY1;LATS1;ZFYVE16;BBS10;RUFY2;AGTR1;RAPGEF1;RAPGEF2;SGK3;ANKRA2;ATF5;SGK1;MCM2;RAB5B;URI1;MEAF6;ROCK1;CTTNBP2;MLLT3;RNF2;AURKA;RAP1B;SOCS2;NCLN;SLITRK4;PACSIN2;AP2S1;METTL4;PACSIN3;STK38L;PACSIN1;PAK4;PTPN1;SEMA4D;SETD1A;DAB2IP;HIP1R;SSRP…
Regulation Of Telomere Maintenance (GO:0032204)	0.000167842	0.0441005	3.44594	29.9538	SMG1;PPP1R10;SMC5;SMC6;HDAC8;SMG5;SMG6;SLX4;MYC;NBN;UPF1;SLF1;USP7;SLF2;NSMCE3;NSMCE2;TINF2;YLPM1;SIRT6;TERF1;TERF2;EID3;NSMCE4A;ERCC4;POT1
Plasma Membrane Bounded Cell Projection Assembly (GO:0120031)	0.000257561	0.0627353	1.54345	12.7555	CYFIP1;CEP126;GALNT11;PTPDC1;CDC14A;CDC14B;TBC1D31;DZIP1L;CEP250;NEK1;DYNC2H1;ACTN2;CEP131;ARMC9;RFX3;IFT80;IFT88;FAM161A;IFT81;TMEM138;FSCN1;WDPCP;PHIP;ATP6V0D1;EZR;VCL;NOTCH1;INTU;FAM149B1;ARL6;TTBK2;RAP1B;SDCBP;SLC9A3R1;KIF3A;TTC21B;INPP5K;PIP5K1A;NPHP3;PIBF1;BBS2;PLK4;CFAP70;PARVA;PARVB;AIF1L;TMEM231;EHD1;IFT20;CCDC88A;EHD2;AHI1;IFT22;EHD4;TMEM237;UBXN10;DZIP1;CEP89;SPAG16;TTC26;PTPN23;HSPB11…
Nuclear Export (GO:0051168)	0.00026264	0.0627353	2.82995	23.3322	WASHC4;NUP188;PKD1;RANBP3L;XPO1;ATXN1;XPO4;POM121C;NUP62;XPO5;TPR;HNRNPA1;RAE1;NUP214;RANBP2;RANBP3;TGFB1;UBE2I;DESI1;NUP155;SMURF1;RANBP17;RITA1;NUTF2;RANGAP1;LSG1;DDX39A;NEMF;NUP98;RAN
Peptidyl-Threonine Phosphorylation (GO:0018107)	0.000340392	0.0777721	2.53953	20.2792	ATF2;GPI;GSK3A;DYRK2;ROCK1;TNKS;LRRK2;CAMK2A;STK39;ACVR1B;STK11;MAPK8;AKT1;MAPK1;MARK2;CSNK2A1;PDPK1;CAD;PRKCD;DYRK1B;PRKCA;OXSR1;CDC42BPB;CDC42BPA;TGFBR1;TGFBR2;HIPK2;CDK5;WNK1;CSNK2B;MAP3K10;PRKD2;ULK1;PRKD1
Proteasome-Mediated Ubiquitin-Dependent Protein Catabolic Process (GO:0043161)	0.00037154	0.0788818	1.48046	11.6925	UBE3D;LTN1;AUP1;CLGN;PSMD7;MAEA;KAT5;PSMD2;CDC27;PSMD3;FBXO4;FBXO3;TRIM25;FBXO6;SKP2;FBXW4;FBXW5;NHLRC3;ANAPC7;FBXW7;YOD1;KCTD2;UBE4B;KCTD5;TRPC4AP;RNF126;CDC34;KCTD10;TBL1XR1;DDIT3;ANAPC4;FAM8A1;RNF122;ANAPC2;VCP;PSMD11;CUL5;CUL1;RHOBTB3;UBR2;AGAP3;UBR1;UBE2J2;ANAPC10;BAG6;ATXN3;RNF216;PCBP2;HSPA5;SMURF2;RHBDD2;SMURF1;WFS1;SIAH2;FBXO38;KLHDC1;FBXO31;UBE2W;NPLOC4;APPBP2;UBE2S;UBXN10;CDC16;DNAJC10…
Regulation Of Blood Vessel Endothelial Cell Migration (GO:0043535)	0.000385348	0.0788818	2.6071	20.4954	CD40;PDGFB;HSPB1;PRCP;HMGB1;GATA2;MECP2;TMSB4X;AKT3;KDR;AKT1;PLCG1;MAP2K3;STAT5A;MEF2C;TGFB1;ANGPT1;JUP;PDPK1;NOS3;ATP2B4;NRG1;PRKCA;MAPK14;SIRT1;CSNK2B;FGF18;NF1;PRKD2;PRKD1;EPHA2;FGFR1
Organelle Assembly (GO:0070925)	0.000404983	0.0788818	1.47388	11.5134	CEP126;GALNT11;TMEM41B;FMR1;PTPDC1;CDC14A;CDC14B;TBC1D31;DZIP1L;CEP250;NEK1;SYNPO;DYNC2H1;GABARAPL1;ATG9A;CEP131;STX7;AP1B1;ARMC9;RFX3;IFT80;ATG14;ATG13;ATG12;IFT88;FAM161A;IFT81;HGS;TMEM138;RAB35;ULK3;CHMP4C;ULK1;WDPCP;PHIP;ATP6V0D1;STAM2;VPS28;NOTCH1;INTU;FAM149B1;ARL6;CORO1A;TTBK2;ATG101;KIF3A;TTC21B;NPHP3;PIBF1;ATG5;AP1M1;BBS2;PLK4;CFAP70;HPS1;HPS3;PARVA;SNF8;HPS5;TMEM231;EHD1;IFT20;EHD2;AHI1…
Peptidyl-Serine Modification (GO:0018209)	0.000411666	0.0788818	1.71137	13.3407	SMG1;DYRK2;GALNT16;MAST3;LRRK2;MAST2;PKD1;AKT2;AKT3;PRKACA;STK32A;PRKACB;CSNK1G3;MORC3;PRKCI;CSNK2A1;PDPK1;PRKCD;DYRK1B;CSNK1D;PRKCA;VRK3;MASTL;TGFBR1;UHMK1;TGFBR2;LATS1;LATS2;MAPKAPK3;MAPKAPK2;ULK3;MAPKAPK5;PRKD2;ULK1;SGK3;PRKD1;GAS6;SGK1;CSNK1G2;CAMK2B;ROCK1;TNKS;PKN3;CAMK2A;PDGFB;STK39;NDNF;PRKCZ;TTBK2;AURKA;MAPK8;MKNK1;MKNK2;STK38L;MAPK1;RICTOR;MARK3;MARK2;SRPK2;SRPK3;DMPK;GALNT2;NEK6;GALNT1;…
Peptidyl-Lysine Modification (GO:0018205)	0.00043422	0.0788818	2.03844	15.7815	ZNF451;USPL1;LOXL3;LOXL4;PLOD3;SUMO4;SMC5;PARK7;PLOD1;SMC6;SENP6;SENP7;SENP5;KAT5;TRIM28;KIAA1586;ZMIZ1;ZMIZ2;EP300;VCPKMT;PIAS4;PIAS3;ESCO1;NSMCE3;NSMCE2;RANGAP1;SIRT1;PIAS2;SIRT2;TOPORS;PIAS1;SENP1;SIRT3;METTL21EP;EID3;NSMCE4A;HDAC4;UHRF2;HDAC9;HDAC6;TRPM4;RANBP2;SLF1;SLF2;UBE2I;CBX4;NDUFAB1;MDM2;UBA2;EEF1AKMT1
Heart Development (GO:0007507)	0.000435313	0.0788818	1.69392	13.11	ACVRL1;CDKN1A;BMPR2;CITED2;TCF25;HTR2B;PTEN;ECE1;LDB3;SMG9;PKD2;PCSK5;PKD1;CSRP3;NIPBL;SOX18;SH3PXD2B;PLCE1;BVES;EPHB4;KDM6A;KDM6B;MYBPC3;MEF2C;MYOCD;CXADR;NCOA6;TSC2;FOXL1;OXSR1;DYNLL1;ZDHHC16;TGFBR1;TGFBR2;TGFBR3;MTHFD1;SYNPO2L;HAND2;HAND1;ALPK3;PHIP;ALPK2;CRELD1;ZFPM1;MYH6;MYH7;POPDC2;POPDC3;NDRG4;NOTCH1;SRF;PDGFB;CCM2L;GATA4;CACNA1C;HDAC9;PDLIM1;ERBB3;DVL1;DVL2;NDUFV2;NKX2-5;MEF2D;PDLIM4;TGFB…
Negative Regulation Of Intrinsic Apoptotic Signaling Pathway (GO:2001243)	0.000491801	0.0848374	2.41308	18.3815	URI1;DDX3X;LRRK2;HSPB1;ENO1;PARK7;PTTG1IP;NOC2L;NOL3;YBX3;MAPK7;OPA1;CREB3L1;AKT1;CDKN2D;PTPN1;XBP1;PLAUR;SYVN1;NME5;SIRT1;CREB3;PINK1;CXCL12;ARMC10;PPIF;BCL2;MDM2;TMBIM6;HYOU1;ARHGEF2;TRIM32;BCL2L2;BCL2L1;HSPA1A
Transforming Growth Factor Beta Receptor Signaling Pathway (GO:0007179)	0.000500468	0.0848374	2.24124	17.0334	ACVRL1;GPI;NRROS;ITGB5;PXN;TGFBRAP1;FURIN;LTBP2;ARRB2;PTPRK;LRRC32;CDH5;ZMIZ1;ZMIZ2;LPXN;MAP3K7;APPL1;SMAD2;JUN;SMAD4;TGFB2;SMAD3;TGFB1;APLP2;STAT3;SMAD9;FOS;SIRT1;SMAD5;TGFBR1;PTK2;TGFBR2;TGFBR3;SKI;EID2;TWSG1;ZYX;ADAM9;ENG;BMPR1A
Stress-Activated MAPK Cascade (GO:0051403)	0.000523648	0.0859929	2.91154	21.9958	PTGER4;GPS1;LRRK2;CRKL;ZFP36L1;MAPK8;ZFP36;MAPK1;LGALS9;MAP2K7;MAP3K7;MAP4K3;MAP2K6;MAP3K5;MAP2K3;MINK1;SH2D3C;TNFRSF19;MAPK14;MAPK8IP1;MAPK10;TAOK2;MAP3K10;CCM2;TRIB1;MAP3K11
Wnt Signaling Pathway, Planar Cell Polarity Pathway (GO:0060071)	0.000553913	0.0882065	4.02938	30.2143	FZD3;FZD2;SMURF2;RYK;SMURF1;FZD6;MAGI2;PRICKLE2;CELSR1;CELSR2;RHOA;VANGL1;WNT11;VANGL2;DVL1;DVL2;DVL3;RAC1
Regulation Of Transforming Growth Factor Beta Receptor Signaling Pathway (GO:0017015)	0.000586027	0.0886369	1.89386	14.0944	CDKN1C;ZNF451;HSP90AB1;FAM89B;CITED2;TGFB1I1;ARID4A;ARID4B;LDLRAD4;FLCN;STK11;SPRED1;SIN3A;EP300;PMEPA1;EMILIN1;MEN1;ITGA3;PDPK1;TET1;LEMD3;IL17RD;SIRT1;ASPN;LATS1;PPM1A;EID2;LATS2;PPARA;ENG;SF3B3;TNXB;HDAC1;SDCBP;SNX25;PRDM16;ZNF703;ZBTB7A;BCL9L;SNX6;SMAD2;CREBBP;SMAD4;CDKN2B;SMAD3;TGFB1;SMURF2;SMURF1;VASN;HIPK2;FKBP1A;SKI;BCL9;DAB2;DAND5;TRIM33;HSPA1A
Regulation Of Mitotic Cell Cycle (GO:0007346)	0.000594828	0.0886369	1.82352	13.5437	CDKN1C;YWHAE;APP;BTG2;BTG1;MKI67;TTC28;MAEA;CDC27;RCC1;PIM3;TMEM8B;NKX3-1;DUSP3;ANAPC7;ANGEL2;DYNLT3;SPHK1;USP2;PRKCA;SCRIB;SIRT1;RNF40;CDC25B;DDB1;ANAPC4;GAS1;HECA;TTLL12;KIF20B;OBSL1;ANAPC2;CUL9;L3MBTL1;CUL7;CDCA2;ASAH2;IQGAP1;TTL;ANAPC10;AURKA;SDCBP;SLC9A3R1;FZR1;HSF1;EIF4EBP1;ZNF268;NEK9;NEK6;USP22;GBF1;CDK11B;CDK9;SMOC2;RPS6KB1;CCDC8;CDC16;MDM2;PKN2;LGMN;MAD2L1;NEK11;PTPN3
Actomyosin Structure Organization (GO:0031032)	0.000614162	0.0886369	2.15169	15.9123	FHOD3;ITGB5;WDR1;ROCK1;EPB41;FLII;TNFAIP1;MYOM2;MYPN;LMOD2;PDLIM1;EPB41L5;FAM171A1;CSRP3;EPB41L4A;CSRP2;EPB41L1;PDCD10;EPB41L2;EPB41L3;MYO18A;PGM5;PHACTR1;FLNC;MYH10;TMOD1;ACTN2;CDC42BPB;CDC42BPA;KLHL41;RHOA;FRMD3;OBSCN;SYNPO2L;TNNT2;ZYX;MYH9;TCAP;CASQ1;MYL9;MYH6;MYH7
Peptidyl-Threonine Modification (GO:0018210)	0.000635342	0.0886369	2.28719	16.8368	ATF2;GALNT11;GPI;GSK3A;DYRK2;GALNT16;ROCK1;TNKS;LRRK2;STK39;ACVR1B;STK11;MAPK8;AKT1;MAPK1;MARK2;CSNK2A1;PDPK1;GALNT2;GALNT1;CAD;PRKCD;DYRK1B;PRKCA;OXSR1;CDC42BPB;CDC42BPA;TGFBR1;TGFBR2;HIPK2;CDK5;WNK1;CSNK2B;MAP3K10;PRKD2;ULK1;PRKD1
Protein Localization To Membrane (GO:0072657)	0.000647778	0.0886369	1.61832	11.8817	C2CD5;RAB3A;CD81;RAB3D;ITGB2;LRRC4;ZDHHC7;PIGW;SYNE3;ZDHHC3;EFR3A;TMEM147;TMEM88;BSG;SH3PXD2B;FLOT1;FLOT2;ARL5A;TMEM150A;ITGA4;ACTN2;TESC;MAGI2;ATP1B3;EMP2;TTC7A;ATP1B1;TNFRSF1A;ZDHHC15;GAK;CACNB2;RAP2A;NPC1;PACS2;HGS;PACS1;PICK1;RAPGEF2;NUP54;EZR;GAS6;RAPGEF6;SHANK3;EPHA2;LRPAP1;SPTBN4;NLGN2;RAMP3;ROCK1;STXBP1;THY1;PTN;TSPAN33;TM9SF4;LRP6;NKD2;SLC9A3R2;SLC9A3R1;DVL1;EPB41L3;FCHO2;RAB29;INPP5K;PI…
Regulation Of Microtubule Nucleation (GO:0010968)	0.000664588	0.0886369	16.1061	117.837	MECP2;PAK1;DCTN1;PDE4DIP;CKAP5;EML2;GIT1;HSPA1B;HSPA1A
Protein N-linked Glycosylation (GO:0006487)	0.000687042	0.0886369	2.3047	16.7854	DPAGT1;B4GALT1;RPN2;MAGT1;FUT8;PSMD2;PGM3;MAN1C1;MGAT3;MLEC;SLC39A8;MGAT1;UGGT2;ST3GAL1;UGGT1;MPDU1;OST4;ST6GAL1;ALG6;ENTPD5;GFPT2;GFPT1;ALG3;ALG12;MOGS;ALG10;DDOST;DPM1;MGAT4C;TMEM258;DOLPP1;MGAT4A;MGAT4B;STT3A;ALG10B;B4GALT7
Regulation Of Telomere Maintenance Via Telomerase (GO:0032210)	0.000691553	0.0886369	2.56003	18.6283	TNKS;PNKP;STON1;NAT10;SMG5;SMG6;TNKS2;FBXO4;MAPK1;CCT7;HNRNPA1;MAP2K7;MAP3K4;CCT5;CCT3;CTC1;CCT2;TINF2;TERF1;TERF2;GNL3L;XRN1;TNIP1;TCP1;POT1;MAPKAPK5;ATM;HNRNPC;DCP2;ATR
MAPK Cascade (GO:0000165)	0.000749025	0.0899	1.94631	14.0071	YWHAE;LRRK2;HTR2B;PPP1CB;PPP1CC;ZFP36;MYC;KDR;CTSH;NRTN;LGALS9;MAP3K7;MAP3K4;MAP3K5;MEN1;MAP2K3;DUSP5;MAP2K1;MEF2C;MAP2K2;MINK1;DUSP7;MAPKAPK2;RAPGEF2;SHANK3;PTGER4;ZFP36L2;ZFP36L1;MAPK8;PAK1;CCL5;HSF1;CCL2;MAPK1;MAP2K7;MAP2K5;MAP2K6;TGFB1;BRAF;MAPK14;SETX;PPP5C;ZDHHC9;TAOK2;NF1;CCM2;KRAS;FGFR3;MAP3K11;FGFR1;PTPN3
Positive Regulation Of Cardiac Epithelial To Mesenchymal Transition (GO:0062043)	0.000763339	0.0899	89775	644388	TGFB2;JAG1;NOTCH1;EMP2;TGFBR1;ENG;TGFBR2
Positive Regulation Of Microtubule Nucleation (GO:0090063)	0.000763339	0.0899	89775	644388	MECP2;PAK1;DCTN1;PDE4DIP;GIT1;HSPA1B;HSPA1A
Regulation Of Telomere Maintenance Via Telomere Lengthening (GO:1904356)	0.000769839	0.0899	5.81796	41.7109	PARP1;TNKS;TINF2;TERF1;TERF2;SMG5;SMG6;SLX4;TNIP1;TNKS2;ERCC4;HNRNPA2B1;POT1
DNA Damage Response (GO:0006974)	0.000795181	0.0908408	1.3996	9.98886	ATF2;KDM1A;TRRAP;FMR1;SMC5;SMC6;PARK7;BACH1;ALKBH8;STK11;HERC2;KAT5;TRIM28;ALKBH1;MYC;HMCES;FBXO6;TRAPPC13;MEN1;WDHD1;ENDOG;LIG1;NSMCE3;ZBTB38;METTL3;PRKCD;RECQL;HUS1;CHD1L;PPP4R3B;HIC1;MSH6;EID3;MSH2;MSH3;DDIT3;MAPKAPK2;FSCN1;TIMELESS;FLYWCH1;SPATA18;TP53;EPHA2;VCP;STXBP4;ZBTB1;PDS5B;PDS5A;ZBTB4;CDKN2AIP;NPAS2;VCPIP1;HLTF;UBR5;ABL1;EP400;ZNF668;USP51;NAE1;MORC2;MAP2K6;ZRANB3;CRADD;NEK4;FANCL;INT…
Cellular Response To Misfolded Protein (GO:0071218)	0.000891496	0.0996768	5.01271	35.2023	VCP;DERL1;DNAJB12;DNAJB14;AUP1;RNF5;DNAJC18;BAG6;ATXN3;UBE2W;RNF126;UGGT2;RNF185;UGGT1
Negative Regulation Of DNA-templated Transcription (GO:0045892)	0.000950105	0.103398	1.22932	8.55476	ATF2;ZNF175;SPI1;EHMT2;EHMT1;ENO1;NOC2L;BACH1;BACH2;SOX18;CREB3L1;MYC;ZNF169;MED1;MEF2C;RBFOX2;ZNF282;RFX3;ZNF10;MED9;DICER1;ZNF12;HCFC2;HCFC1;EID2;BIN1;DDIT3;ATF5;URI1;ZBTB8A;CTBP1;GATA6;PDGFB;BAZ2A;GATA4;GATA2;ZNF24;ZNF25;PRDM16;NKX2-5;ZNF148;ZBTB7A;ZNF268;RREB1;ZNF266;HEXIM1;CREBBP;JUN;JUND;ZNF141;ZNF140;IRF2BP1;NR1D1;NR2F6;HNRNPL;HNRNPK;GTF2IRD1;CPEB3;ZNF136;ZNF254;CDKN1C;ZNF133;ZNF253;ZNF491…
RNA Transport (GO:0050658)	0.000964129	0.103398	2.86617	19.9035	NUP214;RBFOX1;NUP188;NUP155;FMR1;RFTN1;NOL3;CKAP5;ZFP36L1;TGFBR2;ZFP36;DDX39A;POM121C;TST;NUP62;TPR;XPO5;HNRNPA2B1;FLOT1;NUP98;HNRNPA1;RAE1;KPNB1;SIDT2
Positive Regulation Of Cell Cycle (GO:0045787)	0.00101228	0.10639	2.22506	15.343	APP;CITED2;PDGFB;PKD2;PKD1;TTL;EGFR;USP19;AURKA;LRP6;CCND3;HSF1;EIF4EBP1;AKT1;NUDT16;NKX3-1;SRPK2;TGFB2;DUSP3;SPHK1;USP22;USP2;PRKCA;RAD23A;TBX3;CDC25B;HCFC1;SMOC2;RPS6KB1;C6ORF89;RARA;MDM2;MAPRE3;PKN2;TRIM32;LGMN
Regulation Of Autophagy (GO:0010506)	0.00106962	0.107714	1.50872	10.3203	CISD2;KEAP1;SOGA1;GOLGA2;STK11;CAPNS1;KAT5;LEPR;AKT1;KAT8;EP300;PIP4K2C;CAPN1;PRKACA;TRIM22;TRIM23;ATP6V1G1;ENDOG;FBXW7;ATG14;TICAM1;ATG13;EEF1A1;RRAGA;RRAGB;DDIT3;EEF1A2;ULK3;ULK1;VDAC1;PRKD1;ATP6V0D1;SQSTM1;OPTN;NPRL3;MTMR8;VPS26B;ATG101;PSAP;STK38L;TBC1D14;SNX5;ATP6V0A1;SNX6;CTSA;FZD5;GPR137B;DAP;CDK5;BCL2;ATM;TAB2;FBXL2;CDK16;EIF4G1;USP36;GSK3A;LRRK2;USP33;WDR41;HSPB1;HMGB1;RPTOR;TRIM8;FLCN;U…
Negative Regulation Of Telomere Maintenance Via Telomere Lengthening (GO:1904357)	0.00108646	0.107714	3.80499	25.9684	CTC1;PARP1;TNKS;TINF2;STON1;NAT10;TERF1;TERF2;SLX4;GNL3L;TNKS2;XRN1;ERCC4;POT1;HNRNPC;HNRNPA1;DCP2
Positive Regulation Of Mitotic Cell Cycle (GO:0045931)	0.00110525	0.107714	3.58139	24.381	KLHL18;DUSP3;PPP1R10;SPHK1;USP22;USP2;PRKCA;TTL;AURKA;CDC25B;SMOC2;RPS6KB1;HSF1;EIF4EBP1;MDM2;PKN2;NKX3-1;LGMN
Protein Localization (GO:0008104)	0.00110686	0.107714	1.40602	9.56966	CD81;CELSR1;ACTB;FGF7;HERC2;CEP250;ARFIP1;EIF2D;TRIM23;USP4;COG3;ATG9A;STX7;TSC2;MYO7A;ATG13;RRAGA;RRAGB;HGS;PARD3;RAB35;ERP29;MAL;ULK1;PHIP;TP53;SQSTM1;VCL;COPA;RAB5B;RAB5C;ARL6;STXBP1;ARL1;VPS26B;DNAJC27;CORO1B;FBLN5;TIMM50;SCFD1;SNX1;GRPEL1;KIF3A;MYO6;NPHP1;SYNDIG1;TBC1D13;SNX9;SNX8;RAB6B;SNX6;CNTLN;PACSIN1;BBS2;CTSA;HSPA9;NGFR;ATP8B1;SMURF1;RABL2A;NBEAL1;NBEAL2;TIMM44;HOOK3;EHD1;AHI1;IFT22;VA…
Protein Glycosylation (GO:0006486)	0.00128297	0.122582	1.67656	11.1635	DPAGT1;GALNT11;B4GALT1;GALNT16;POMT1;PLOD3;PLOD1;MAGT1;GALNT10;GOLGA2;GMPPB;C1GALT1C1;SERP1;POFUT1;PSMD2;B3GALT2;PGM3;SLC39A8;ALG6;ENTPD5;COG3;TET2;ALG3;TET1;ALG12;MOGS;ALG1;ALG10;POMGNT2;POMGNT1;DDOST;DPM1;TMEM258;B3GNT7;NPC1;EOGT;TET3;B3GNT2;ALG10B;B4GALT7;B4GALT5;RPN2;FUT10;FUT1;FUT4;FUT8;MAN1C1;MGAT3;MLEC;ST3GAL5;ST8SIA5;ST3GAL6;MGAT1;ST3GAL1;ST3GAL2;FKTN;ARFGEF1;GALNT7;OST4;GALNT2;GFPT2;ST8S…
Regulation Of mRNA Catabolic Process (GO:0061013)	0.00132428	0.122629	2.54589	16.8713	RBM8A;FMR1;EIF4A3;CASC3;ZC3HAV1;ZFP36L2;ZFP36L1;ZFP36;FXR2;PCBP4;KHSRP;UPF1;YTHDF1;YTHDF2;PRKCD;RC3H1;PRKCA;MAGOHB;PUM1;GTPBP1;CARHSP1;CNOT7;CSDC2;TTC5;APEX1;MAPKAPK2;DCP2
Positive Regulation Of Cellular Component Biogenesis (GO:0044089)	0.00133013	0.122629	1.91273	12.667	VCP;ICE1;TFRC;SDC4;SYNPO2;VPS4B;PLEK;STX18;VPS4A;PARK7;CX3CL1;CDH5;SDCBP;SLX4;HYAL1;SIN3A;TPR;FLOT1;EMILIN1;BAK1;TPPP;SYNPO;FNIP1;FNIP2;SLF1;SLF2;SMAD3;TGFB1;SYK;LIMK1;DAB2IP;NRG1;PRKCA;SNF8;SPIDR;BMP7;TIRAP;GNL3L;SYNPO2L;HGS;CDK2;CDC42EP2;CHMP2A;BAX;ATP13A2;PFN1;PFN2;RAB7A
Endocytosis (GO:0006897)	0.00155232	0.140645	1.56431	10.118	APP;DENND1B;LRSAM1;HIP1;ITGAM;DENND1A;LRRK2;ITGB2;INPPL1;LDLRAD3;AP2A1;RABEPK;CXCL16;DPYSL2;MRC1;STAB1;ADORA1;TOM1;LDLRAP1;SCARF1;CSNK1G3;CUBN;SCARA5;SLC11A1;ANXA11;TSC2;CSNK1D;C1ORF43;EPS15L1;HSPG2;EPN1;JMJD6;DNM2;DNM3;EPN3;GAK;CTTN;HEATR5A;BIN1;AMPH;RIN3;PIK3C3;GAS6;CSNK1G2;RAB7A;RAB5B;RNASEK;LRP1;SNX33;CORO1A;RHOBTB1;TM9SF4;RHOBTB2;AP3M2;AP3M1;NEURL1B;MYO6;MICALL1;PACSIN2;PIP5K1A;MAPK1;SNX9;CD…
Endocytic Recycling (GO:0032456)	0.00159515	0.142077	2.16295	13.9311	DENND1B;STX16;DENND1A;SNX12;PTPN23;SNX33;SNX4;SNX27;VPS51;VPS50;VPS53;MICALL1;VPS52;STX6;ANKRD50;RAB11FIP3;VPS39;RAB11FIP4;ANKRD27;ATP6AP1;CMTM6;VPS13B;SNF8;RAB11B;ARL4C;EHD1;EHD2;EHD4;HGS;RAB35;RAB13;CCDC22;VAMP4;ARF6;RAB7A
Intraciliary Anterograde Transport (GO:0035720)	0.00166381	0.142241	5.36968	34.3587	IFT20;TTC26;IFT52;IFT74;IFT22;IFT88;IFT81;TTC30A;IFT80;IFT57;CLUAP1;HSPB11
Amino Sugar Metabolic Process (GO:0006040)	0.0016782	0.142241	14.3145	91.4701	FN3K;EXTL2;ST6GAL1;SLC35A3;GFPT2;GFPT1;ST3GAL1;GNE
Protein Localization To Nuclear Envelope (GO:0090435)	0.0016782	0.142241	14.3145	91.4701	TMEM147;NUP155;LMNA;TOR1AIP2;NUP54;NUTF2;LMNB2;LMNB1
Cytosolic Transport (GO:0016482)	0.00181551	0.145293	1.7111	10.7994	AP2A1;PTPN23;RCSD1;LAMP1;ANKFY1;DENND5A;ERC1;PLEKHJ1;TBC1D10B;VPS13C;VPS13A;EMP2;ATG14;GAK;PREPL;RNF126;WDR81;HEATR5A;PIK3C3;TBC1D23;RAB7A;TMEM87A;BECN1;DCTN1;STX16;ARL1;RHOBTB3;VPS26B;CLN5;GGA1;SNX1;VPS51;VPS50;VPS53;VPS52;RAB29;STX6;VPS54;TBC1D17;EVI5;RAB6B;RILP;YKT6;SNX5;SNX6;VTI1B;SPAG9;MON2;ANKRD27;GBF1;LAPTM5;PLEKHA3;HOOK3;SNF8;SYT7;BAIAP3;MYO1D;RGP1;PIKFYVE;HOOK2;SNX16;UBE2O
Heart Trabecula Morphogenesis (GO:0061384)	0.00185936	0.145293	4.65401	29.2622	TGFB2;NOTCH1;NRG1;BMP7;TGFBR1;BMP5;DLL4;FKBP1A;TGFBR3;S1PR1;TEK;BMPR1A;ENG
Protein Targeting To Vacuole (GO:0006623)	0.00186166	0.145293	2.89297	18.186	BECN1;SMURF1;VPS13C;VPS4A;VPS13D;LAPTM5;VPS13A;VPS37B;NAGPA;ATG14;AP3M1;GGA3;ZFYVE16;SNX16;HGS;NEDD4;VPS8;VPS41;PIK3C3;SQSTM1;RAB7A
Intrinsic Apoptotic Signaling Pathway In Response To DNA Damage (GO:0008630)	0.00190819	0.145293	2.38869	14.957	DYRK2;RPS27L;BRCA1;BAG6;IFI16;CASP2;EP300;TMEM109;BAK1;FNIP2;PHLDA3;CIDEB;AEN;TNFRSF1B;SIRT1;HIC1;TOPORS;HIPK2;MSH6;BCL3;BCL2;CDIP1;BAX;ATM;TP53;BCL2L2;EPHA2;BCL2L1
Establishment Of Protein Localization To Organelle (GO:0072594)	0.00191877	0.145293	1.92391	12.0361	IPO13;LRSAM1;NUP188;PPP1R10;PTTG1IP;NXT2;HK2;HK1;EIF4ENIF1;NEURL1B;IPO8;LAMP1;POM121C;NUP62;TPR;FAM53C;KPNA6;AKT1;FAM53B;KPNA5;KPNA2;TNPO1;TNPO2;APPL1;NUP214;SEC13;SYK;NUP155;APLP2;IL10RA;RANBP17;STAT3;TSC2;NUTF2;SCRIB;RANBP6;ZDHHC15;NUP93;PINK1;BCL3;TSPAN17;NUP98;KPNB1;RAN
Positive Regulation Of Endothelial Cell Migration (GO:0010595)	0.00191877	0.145293	1.92391	12.0361	SEMA5A;GPI;CD40;GRN;BMPR2;PDGFB;HSPB1;PIK3CD;EMC10;HMGB1;FGF1;GATA2;FUT1;TMSB4X;AKT3;KDR;ABL1;AKT1;PTK2B;RAC1;PLCG1;MAP2K3;STAT5A;BCAS3;TGFB1;ANGPT1;ZNF580;PDPK1;NOS3;PRKCA;MAPK14;SIRT1;AGT;RHOB;SMOC2;FGF18;PRKD2;PRKD1;TEK;PLPP3;GPLD1;BCAR1;FGFR1;LGMN
Positive Regulation Of DNA-templated Transcription (GO:0045893)	0.00193881	0.145293	1.19214	7.44572	ATF1;ATF2;ZNF175;SPI1;MAML1;TRRAP;SCX;ELK1;ZXDA;SOX18;ZMIZ1;MYC;ZMIZ2;NAMPT;AKT1;SUPT20H;JUNB;NFRKB;IER2;CDK5RAP2;MED1;MEF2C;RFX3;MED9;WDR75;MED6;HCFC1;DDIT3;ATF7;PRKD2;PRKD1;ATF5;MEAF6;GATA6;PDGFB;GATA4;GATA2;ZNF24;PRDM16;NKX2-5;ZNF268;RREB1;PPARGC1B;S100A10;NGFR;CREBBP;JUN;JAG1;FZD2;JUND;JUP;FZD5;EIF2AK3;NFATC1;NR1D1;FOSL2;SETX;TADA2B;MLLT10;AGO1;MMS19;CDK13;CDKN1C;ELL;PHF20;TGFB1I1;TCF20;CTCF;…
Histone Lysine Methylation (GO:0034968)	0.00194004	0.145293	2.98463	18.6391	KMT2D;SUV39H2;BOD1;NCOA6;EHMT2;SUV39H1;SETD1B;DOT1L;KMT2B;SETD1A;SETDB2;CXXC1;HCFC2;HCFC1;MLLT10;WDR5;WDR5B;SMYD1;KDM6A;MEN1
Protein Localization To Plasma Membrane (GO:0072659)	0.00201721	0.145293	1.66772	10.3499	C2CD5;RAB3A;CD81;RAB3D;ZDHHC7;PIGW;ZDHHC3;EFR3A;TMEM88;BSG;FLOT1;FLOT2;TMEM150A;ACTN2;TESC;ATP1B3;EMP2;TTC7A;ATP1B1;TNFRSF1A;GAK;CACNB2;RAP2A;PACS2;GORASP2;PACS1;GORASP1;RAPGEF2;EZR;GAS6;RAPGEF6;EPHA2;LRPAP1;SPTBN4;RAMP3;ROCK1;STXBP1;TSPAN33;LRP6;NKD2;SLC9A3R2;SLC9A3R1;EPB41L3;FCHO2;INPP5K;PIP5K1A;FLNA;SPTBN1;PACSIN1;S100A10;CLASP2;PPIL2;JUP;SMURF1;SEC16A;DENND4C;RDX;EHD1;CCDC88A;EHD2;TSPAN15;TSP…
Negative Regulation Of Cytoskeleton Organization (GO:0051494)	0.00206044	0.145293	3.223	19.9337	PLEKHH2;SMAD4;PRKCD;TWF2;HIP1R;TWF1;SSH2;CORO1A;SSH3;SSH1;PIK3CA;MYADM;FKBP4;PFN1;SHANK3;ARPIN;KANK3;PFN2
Negative Regulation Of Macroautophagy (GO:0016242)	0.00206588	0.145293	3.83619	23.7161	RUBCN;USP36;LRRK2;PHF23;TSC2;MTOR;MTM1;PINK1;SCFD1;PIK3CA;FEZ2;QSOX1;SMCR8;LZTS1;UBQLN4
Negative Regulation Of Protein Localization To Nucleus (GO:1900181)	0.00206588	0.145293	3.83619	23.7161	OTUD7B;SIRT6;LILRB4;YWHAZ;MTOR;LATS1;FLCN;MFHAS1;LATS2;MDFIC;POLR1A;SIN3A;RAB23;SUFU;CTNNA1
Regulation Of Transcription By RNA Polymerase III (GO:0006359)	0.00209239	0.145293	3.38195	20.8648	ELL;ICE1;ICE2;CHD8;NAB2;SMARCA5;DDX21;ZFP36L2;MTOR;RPTOR;MYBBP1A;POLR3C;POLR3F;ERCC6;MAF1;SF3B1;ZNF345
Glucan Catabolic Process (GO:0009251)	0.00212893	0.145293	76950	473407	PYGB;MGAM;GAA;STBD1;PYGM;PYGL
Locomotor Rhythm (GO:0045475)	0.00212893	0.145293	76950	473407	EGR1;MTA1;NCOR1;ID2;USP2;PTEN
RNA Export From Nucleus (GO:0006405)	0.00227517	0.153282	2.09069	12.7233	SMG1;NUP188;RBM8A;FMR1;EIF4A3;CASC3;NXT2;SMG7;SMG5;SMG6;NXF1;ALKBH5;RBM15B;XPO1;POM121C;NUP62;XPO5;TPR;HNRNPA1;RAE1;NUP214;UPF1;CHTOP;NCBP1;NUP155;ALYREF;THOC1;THOC2;MAGOHB;THOC6;MCM3AP;DDX39A;HNRNPA2B1;NUP98;RAN
Positive Regulation Of Nucleic Acid-Templated Transcription (GO:1903508)	0.00245012	0.161	1.28519	7.72607	TRRAP;SCX;ELK1;ZXDA;KAT5;TRIM28;SOX18;ZMIZ1;MYC;RPS6KA1;AKT1;EPC1;KAT8;EPC2;SUPT20H;NFRKB;ATXN7L3;CDK5RAP2;MED1;MEF2C;SMARCC2;RFX3;HCFC1;JMJD6;DDIT3;TFAM;DXO;ZNF711;ATF5;TP53;CASZ1;MEAF6;GATA6;PDGFB;GATA4;MBTD1;PRDM16;INPP5K;HIVEP3;NKX2-5;RREB1;SNX5;EGR1;CREBBP;JUN;XRCC6;FZD2;NFATC1;NR1D1;GDF7;SMARCA4;TADA2B;ID2;MMS19;CDKN1C;ACVRL1;PHF20;CITED2;TGFB1I1;RSF1;CTCF;BRCA1;MED16;MED17;MED12;EDRF1;ING3…
Organelle Organization (GO:0006996)	0.00247395	0.161	1.33398	8.00648	PI4K2B;AUP1;PARK7;GOLGA2;DPYSL2;MYC;CFL1;LONP1;TRAPPC12;PLCE1;TRAPPC11;KIFAP3;DYNC2H1;VPS18;PRKCI;CXADR;AGTPBP1;COG6;COG5;STX7;COG3;COG1;CSNK1D;GOLGA8N;ATAD3A;ARMC2;RAB30;TMEM135;ZFYVE16;WDR81;FAM161A;TBC1D20;BIN1;ZW10;CHMP4C;PHIP;WDPCP;PRKD1;OBSL1;OPTN;PI4K2A;GOLGA8A;BLZF1;CUL7;SPTBN5;MAPKAP1;ARL1;TOR1AIP2;THY1;CFAP126;CAMSAP1;CNN2;SLC9A3R1;KIF3A;PACSIN2;PACSIN3;RAB6B;CEP78;PACSIN1;HACE1;ATP8B1;…
Mitochondrial Genome Maintenance (GO:0000002)	0.00248164	0.161	8.0524	48.305	OPA1;PARP1;TOP3A;LONP1;MPV17;SLC25A33;SLC25A4;SLC25A36;TYMP
Positive Regulation Of Intracellular Protein Transport (GO:0090316)	0.00252294	0.161325	1.68327	10.0699	YWHAE;USP36;C2CD5;GSK3A;ITGAM;ICE1;CD81;ITGB2;ZFAND1;EFCAB7;UBE2L3;NPEPPS;TRIM28;XPO4;AKT2;RAC2;EP300;CEP290;EMD;BCAS3;FBXW7;CEP131;PRKCD;SIRT6;ATG13;SREBF2;RUFY3;HCLS1;KIF20B;GAS6;RNF31;PIK3R1;MIEF1;UBE2J2;OAZ2;RNF2;TM9SF4;MAPK8;BAG3;PDCD10;TPR;UBR5;ERBB2;RAB29;FLNA;PCNT;PRNP;TCAF1;SMAD3;TGFB1;TMEM30A;FZD5;JUP;B3GAT3;HUWE1;MAVS;PINK1;MYO1C;NMT1;CAMK1;RAN
Response To Amino Acid Starvation (GO:1990928)	0.00254805	0.161325	2.52858	15.1018	CDKN1A;SZT2;NPRL3;EIF2AK3;TFEB;EIF2AK2;PEX2;MTOR;FLCN;MAPK8;DAP;IMPACT;RRAGA;LARP1;SESN3;RRAGB;MAPK1;FAS;PRKD1;DEPDC5;KPTN;RNF152;GCN1;MAP3K5
Regulation Of Actin Filament-Based Process (GO:0032970)	0.00266057	0.166444	2.00932	11.9137	LRP1;ROCK1;FAM107A;TESK1;TWF2;ARHGAP17;SLC4A2;CELSR1;EFNA5;CORO1A;ARHGAP35;ARHGAP44;CNN2;PAK1;MLST8;RICTOR;RAC1;PDGFRB;DMTN;PRKCD;RHOG;HIP1R;NRG1;DYNLL1;CORO2B;RHOA;MTOR;HCK;BST1;CCDC88A;DAAM2;TAOK1;TAOK2;FSCN1;ESAM;EZR;EPHA3
Positive Regulation Of Intracellular Transport (GO:0032388)	0.00272538	0.168492	2.57452	15.2029	BCAS3;DYNC1H1;PGAP1;ICE1;NUMA1;ACTN2;B3GAT3;STX18;CEP131;ZFAND1;OAZ2;EHD1;EHD2;STK11;TBC1D20;PDCD10;NEDD4;RUFY3;TPR;RAB29;PCNT;KIF20B;CEP290
Regulation Of DNA Metabolic Process (GO:0051052)	0.00276435	0.168915	1.68144	9.90527	ACVRL1;SMG1;USP37;TRRAP;DSCC1;EHMT2;SMC5;JADE2;SMC6;BRCA1;SMG5;SMG6;BABAM1;ING4;PPP2R1A;MYC;RUVBL2;UIMC1;SMARCAD1;KAT7;MPV17;SUPT20H;KPNA2;ATXN7L3;NFRKB;UPF1;ESCO1;NSMCE3;ZBTB38;NSMCE2;THOC1;TERF2;SUPT3H;TAF6L;EID3;NSMCE4A;SUB1;INO80C;INO80D;SF3B3;MEAF6;BAZ2A;HDAC8;TAF5L;ORC5;CHRAC1;ORC3;RBBP6;SLF1;SLF2;ALYREF;USP22;SMARCA5;YLPM1;CDK9;TADA2B;CCDC88A;TAF6;TAF4;TAF2
Regulation Of RNA Metabolic Process (GO:0051252)	0.00284416	0.169695	1.83252	10.7431	USP36;SF3B3;AHNAK;CELF1;TRRAP;SRSF1;HNRNPLL;TAF5L;PQBP1;PTBP1;FASTK;PCBP2;METTL4;ZNF326;SUPT20H;HNRNPA1;ATXN7L3;METTL18;RBM38;MED1;SRRM4;YTHDF2;USP22;AHNAK2;RC3H1;TNFRSF1B;CLK4;PRDX6;PTBP2;RC3H2;SUPT3H;CLK1;HNRNPL;TADA2B;TAF6L;OAS2;PRKRA;OAS3;ZNF638;HNRNPF;NOVA2;RBM12B;RBM20;HNRNPH2;MCM2;FAM50A
Regulation Of Cellular Component Biogenesis (GO:0044087)	0.00290719	0.169695	2.62659	15.3408	HSP90AA1;NOTCH1;ROCK1;TIE1;RDX;DAB2IP;MSN;NRG1;TRAF2;SNCAIP;HCFC1;RAP1B;LATS1;PINK1;NCLN;BBS10;RAPGEF1;RAPGEF2;NF2;ANKRA2;EZR;METTL18
Positive Regulation Of Cellular Catabolic Process (GO:0031331)	0.00297886	0.169695	1.60759	9.35008	RBM27;APP;ABCD2;GSK3A;IRS1;LRRK2;ZBTB20;HMGB1;SLC4A4;RPTOR;TRIM8;FLCN;UFL1;STK11;KAT5;AKT2;KHSRP;MLST8;TRIM68;ABCD1;RNF152;TRIM22;TRIM23;UPF1;ENDOG;PRKCD;TFEB;ARNT;TICAM1;TNFRSF1B;ATG13;GTPBP1;ADAM9;DXO;ULK1;PRKD1;DAGLB;DEPDC5;PPARA;SQSTM1;GPLD1;OPTN;PLIN5;BECN1;PRKAA2;ROCK1;NPRL3;FURIN;ZC3HAV1;SNX33;ATG101;PHKG2;TP53INP1;ZSWIM8;PACSIN3;SH3BP4;SNX9;PTPN1;USP20;INSR;LAPTM5;SVIP;MTOR;ITCH;CNOT7;TTC…
Protein Localization To Nucleus (GO:0034504)	0.00302913	0.169695	1.67956	9.74055	IPO13;YWHAE;NUP188;PPP1R10;NXT2;LMNB2;LMNB1;EIF4ENIF1;IPO8;NUP62;FAM53C;KPNA6;AKT1;FAM53B;KPNA5;KPNA2;TNPO1;TNPO2;BBS4;APPL1;NUP214;MORC3;SEC13;SYK;APLP2;TSC2;NUTF2;PEX2;TOPORS;CTDNEP1;NUP93;NUP98;KPNB1;ARL2;TOR1AIP2;NOL8;PTTG1IP;WRN;POM121C;DVL1;TPR;LMNA;RRS1;MSX1;ZBTB7A;NUP155;RANBP17;STAT3;CHCHD10;TOR1B;RANBP6;BMP7;PIKFYVE;ARL2BP;BCL3;MDM2;TAF8;TAF3;RAN
Regulation Of Plasma Membrane Bounded Cell Projection Assembly (GO:0120032)	0.00304007	0.169695	1.94153	11.2529	TBC1D19;RABGAP1;TBC1D9B;INTU;FMR1;TWF2;TWF1;PLD1;DYNC2LI1;FXR2;CAPZB;PODXL;TBC1D13;TBC1D14;RAC1;TBC1D17;TBC1D22A;EVI5;TBC1D10B;ATG5;TBC1D16;PPP1R16B;DMTN;ATP8B1;RDX;IFT20;TBC1D1;SH3YL1;IFT88;TBC1D2;FER;RABEP2;TBC1D20;DAAM2;FSCN1;WDPCP;ARF6;EPHA2;SDCCAG8
Cellular Response To Transforming Growth Factor Beta Stimulus (GO:0071560)	0.0030985	0.169695	1.79276	10.3565	ACVRL1;GPI;NRROS;ITGB5;PDCD5;PXN;TGFBRAP1;FURIN;LTBP2;ARRB2;PTPRK;LRRC32;NR3C1;ZFP36L2;CRKL;ZFP36L1;CDH5;MAPK7;ZMIZ1;ZMIZ2;LPXN;SOX6;MAP3K7;APPL1;SMAD2;MEF2C;JUN;SMAD4;TGFB2;SMAD3;TGFB1;APLP2;PDE2A;STAT3;SMAD9;FOS;SIRT1;SMAD5;TGFBR1;PTK2;TGFBR2;TGFBR3;SKI;TWSG1;ZYX;ADAM9;ENG;BMPR1A
Regulation Of Macroautophagy (GO:0016241)	0.0030985	0.169695	1.79276	10.3565	USP36;BECN1;SCOC;PRKAA2;LRRK2;GNAI3;MTMR8;VPS26B;HDAC6;UCHL1;MAPK8;LARP1;CAPNS1;SESN3;KDR;QSOX1;CAPN1;IKBKG;PRKACA;ATP6V0E2;LZTS1;MAP3K7;SNX5;ATG5;ATP6V0A1;SNX6;UBQLN2;BNIP3L;ATP6V1G1;EXOC7;TSC2;ATG14;SUPT5H;SIRT1;ATG12;MTOR;PINK1;PIK3CA;CDK5;NEDD4;TBC1D25;PIK3C3;SMCR8;ULK1;ATP13A2;ATP6V0D1;GAPDH;TECPR1
Atrial Septum Development (GO:0003283)	0.00310004	0.169695	5.96511	34.4565	TGFB2;BMPR2;HEY2;TBX20;NPHP3;GATA4;MDM4;NKX2-5;ZFPM1;DAND5
Mitochondrial DNA Metabolic Process (GO:0032042)	0.00310004	0.169695	5.96511	34.4565	ENDOG;PARP1;POLG2;RRM2B;TOP3A;TWNK;LONP1;PRIMPOL;POLG;TEFM
Positive Regulation Of Histone Deacetylation (GO:0031065)	0.00310004	0.169695	5.96511	34.4565	NIPBL;CTBP1;SUV39H1;C6ORF89;SMARCA5;BAZ2A;SIRT6;PRKD2;PRKD1;SIRT1
Negative Regulation Of Cell Population Proliferation (GO:0008285)	0.00313667	0.16993	1.34214	7.73689	APP;IFITM1;PDCD5;IFI35;NUDT6;STK11;FTH1;MYC;RPS6KA2;ARID2;SLC16A2;TNS2;MEN1;MAP2K1;MORC3;IGFBP5;KDM2B;APLP2;TINF2;MAGI2;P3H2;MED9;P3H1;TSC2;CGRRF1;ATG13;RNF41;SFRP4;AZGP1;HGS;CSNK2B;COL4A3;ULK1;ATF5;TRIB1;RAF1;TP53;GPLD1;NDRG4;NOTCH1;CTBP1;MAGED1;GATA6;FBLN1;FOXO4;PDS5B;GATA2;SLC9A3R1;ADGRG1;ATG101;TMEM127;NACC2;HMOX1;APOD;IGFBP6;ZNF268;S100A11;ZBTB7C;ZBTB17;TGFB2;SMAD3;TGFB1;GLMN;THAP12;HMGA1;EI…
Regulation Of Cell Adhesion (GO:0030155)	0.00325695	0.173813	1.60504	9.19199	SEMA5A;ACVRL1;PLXND1;PDE3B;MIA3;PTPRJ;LAMC1;CELSR2;PPP1CB;FLCN;PLAU;PPP2R1A;HYAL1;MDK;RAC2;TNPO1;TGM2;EPHA7;PPP1R12A;DUSP1;TESC;MINK1;TFE3;PLAUR;PRKCA;NRG1;RHOD;MYADM;PKP4;PRKD2;EPHA2;TNXB;ROCK1;CHRD;ADAM22;FBLN1;EFNA5;NID1;FUT1;ATXN3;VTN;ADGRG1;NUAK1;ERBB3;PODXL;CCL5;ERBB2;LPXN;PLXNA1;PTK2B;STX4;RSU1;CYTH1;PLXNA3;YTHDF2;ANGPT1;SEMA4D;LAMB2;GPR4;PTK2;CXCL12;FES;PLXNB2;ATM;PLXNB1;TGFBI;P4HB;SIPA1
Positive Regulation Of Protein Dephosphorylation (GO:0035307)	0.00327449	0.173813	2.75482	15.762	PDGFRB;PPP1R16B;ANKLE2;CDCA2;HSP90AB1;TGFB1;ITGA1;MAGI2;PRKCD;LILRB2;DYNLL1;SPPL3;MTOR;CDH5;PTBP1;PPP1R7;SMPD1;GNA12;CALM3;NSMF
Positive Regulation Of Blood Vessel Endothelial Cell Migration (GO:0043536)	0.0033675	0.175644	2.32851	13.2576	CD40;PDGFB;HSPB1;HMGB1;GATA2;HDAC9;SRPX2;TMSB4X;AKT3;KDR;AKT1;HMOX1;PLCG1;MAP2K3;STAT5A;TGFB1;ANGPT1;NOS3;PDPK1;PRKCA;MAPK14;SIRT1;FGF18;PRKD2;PRKD1;FGFR1
Regulation Of Organelle Assembly (GO:1902115)	0.0034088	0.175644	1.88417	10.7047	TBC1D19;RABGAP1;TBC1D9B;INTU;RAB1B;STX18;RNF4;SENP6;DYNC2LI1;EFNB1;TRAPPC12;TBC1D13;TBC1D14;TBC1D12;TBC1D17;TBC1D22A;CEP76;EVI5;TBC1D10B;ATG5;TBC1D16;UBQLN2;NPM1;GSN;CEP295;RDX;SPICE1;MSN;IFT20;HCK;TBC1D1;IFT88;KIF9;TBC1D2;PIKFYVE;RABEP2;TBC1D20;WDPCP;NF2;EZR;SDCCAG8
Cilium Organization (GO:0044782)	0.00343957	0.175644	1.45343	8.24448	CEP126;GALNT11;CCP110;PTPDC1;CDC14A;CDC14B;TBC1D31;DZIP1L;CEP250;NEK1;RTTN;KIFAP3;DYNC2H1;CEP131;ARMC9;RFX3;IFT80;ARMC2;IFT88;FAM161A;IFT81;TMEM138;WDPCP;PHIP;ATP6V0D1;NOTCH1;INTU;FAM149B1;ARL6;CFAP126;TTBK2;SLC9A3R1;KIF3A;TTC21B;NPHP3;MAP4;PIBF1;CEP78;BBS2;PLK4;CFAP70;PARVA;TMEM231;EHD1;IFT20;EHD2;AHI1;IFT22;EHD4;TMEM237;UBXN10;DZIP1;CEP89;SPAG16;TTC26;PTPN23;PKD2;HSPB11;RPGR;IFT52;NUDCD3;TCTN1;…
Protein Localization To Organelle (GO:0033365)	0.00344269	0.175644	1.61929	9.18378	YWHAE;TTC26;MTCH2;TRAM1;DDX3X;CCDC47;LRRK2;AUP1;RCSD1;BICD1;TRAM2;SEC61A1;CSRP3;LAMP1;CEP250;BBS9;BBS4;GBP5;WDR83OS;CAMLG;COG3;PAQR3;CSNK1D;PEX2;WDR35;TOPORS;RAB33B;CTDNEP1;GAK;OBSCN;RAB35;OBSL1;OPTN;ARF6;PRKAA2;FAM149B1;ARL6;DHX9;ARL1;PAK1;DDRGK1;TTC21B;DVL1;LMNA;MICALL1;PACSIN2;MSX1;TRAM1L1;ZBTB7A;CNTLN;BBS2;TUB;TIA1;TMEM30A;GBF1;TOR1B;BMP7;EHD1;IFT20;MAVS;PIKFYVE;TOLLIP;TSPAN17;MDM2;FSIP2
Response To Cytokine (GO:0034097)	0.00347959	0.17582	1.65544	9.37119	IFITM3;APP;IFITM1;CD40;IFITM2;CALCOCO2;ADAR;AFF3;CXCL16;KHSRP;SMPD1;TIMP2;TIMP3;LGALS9;TIMP1;JAK2;LDLRAP1;IL6R;JAK3;MME;SLC11A1;SPHK1;LIFR;PRKCA;IRAK3;OSMR;DDOST;RHOA;PLSCR1;MAPKAPK3;ALDH1A2;MAPKAPK2;ADAM9;HCLS1;TRIM56;HDAC4;CSF1R;NFAT5;SLC22A5;ASAH2;SHMT2;YTHDC2;SRF;RELA;RELB;IRAK1;MAP2K7;MAP4K3;IGBP1;CD74;EIF2AK2;IFNLR1;SELE;NFKB1;NFKB2;CDK9;BCL2;TRIM32;MYD88;BCL2L1
Positive Regulation Of Transcription By RNA Polymerase III (GO:0045945)	0.00353411	0.176874	4.92152	27.7834	RPTOR;ELL;ICE1;MYBBP1A;ICE2;CHD8;SMARCA5;DDX21;ERCC6;SF3B1;MTOR
Positive Regulation Of Microtubule Polymerization (GO:0031116)	0.00362055	0.17949	2.92977	16.4686	NUMA1;DCTN1;ARL2;PDE4DIP;SLAIN1;CKAP5;MECP2;PAK1;FES;DRG1;TOGARAM1;RAC1;MAPT;MAPRE1;GIT1;HSPA1B;CDK5RAP2;HSPA1A
Negative Regulation Of Supramolecular Fiber Organization (GO:1902904)	0.00365726	0.179616	1.95007	10.9419	PLEKHH2;TWF2;TWF1;CORO1A;TTBK2;CDH5;CHADL;MAP2;EMILIN1;LDLR;ARPIN;CLASP2;ARFGEF1;SMAD4;MID1IP1;PRKCD;HIP1R;TBCD;SSH2;SSH3;EML2;SSH1;PIK3CA;TAOK1;MYADM;PFDN2;ARHGEF2;MAPRE1;PFDN4;PFN1;CRYAB;PFDN5;SHANK3;TRIM54;PFDN6;KANK3;PFN2
Cellular Response To Nutrient Levels (GO:0031669)	0.00374198	0.180199	1.88648	10.5419	BMPR2;PRKAA2;RALB;WDR45B;EHMT2;LRRK2;USP33;MAPKAP1;FAM107A;RPTOR;FLCN;MAP1LC3B;WRN;MAP1LC3A;MLST8;RICTOR;FNIP1;FADS1;PDK2;SREBF1;PRKAB2;CDKN2B;CREBBP;XBP1;TFEB;ATG14;SIRT1;SREBF2;MTOR;RRAGA;STK24;RRAGB;TTC5;JMY;VPS41;ULK1;LCP1;PPARA;PPARD;EIF4G1
Cellular Response To Unfolded Protein (GO:0034620)	0.00380933	0.180199	4.29541	23.9267	PTPN1;BAG3;HSPB8;RHBDD1;HSF1;DAB2IP;BAX;TMBIM6;BAK1;TM7SF3;OPTN;HSPA1A
Negative Regulation Of Fibroblast Proliferation (GO:0048147)	0.00380933	0.180199	4.29541	23.9267	PARP10;SKI;MORC3;FTH1;MYC;DAB2IP;NF1;MED9;PEX2;EMD;TP53;TRIM32
Phosphatidylinositol-Mediated Signaling (GO:0048015)	0.00382573	0.180199	2.03878	11.3479	CSF1R;IRS1;PTAFR;HTR2B;PTEN;PIK3CD;PIK3R1;PIK3C2B;PIK3R5;ZFP36L1;FCGR3A;INPP5A;ERBB3;ERBB2;PLCE1;PLCG1;PDGFRB;EXOC7;STAT3;PLCB3;PLCB4;PIK3CA;RPS6KB1;PITPNM2;NF1;PI4KA;PIK3C3;PLCH1;PI4KB;EZR;PLCB1;PLCB2;FGFR1
Regulation Of Proteasomal Protein Catabolic Process (GO:0061136)	0.00385162	0.180199	2.16455	12.0333	HSP90AB1;TMF1;FMR1;ARAF;TMTC3;PKD1;USP19;UFL1;XPO1;UBB;DDRGK1;GNA12;PSMF1;PRKACA;UBQLN4;RHBDF1;F8A1;GPX1;DESI1;FBXW7;GLMN;DAB2IP;RAD23A;PINK1;PSMC5;PSMC6;PSMC3;PSME3;PSME1
N-glycan Processing (GO:0006491)	0.0039564	0.180199	3.87804	21.4549	PRKCSH;ST8SIA2;GANC;GANAB;GNPTAB;MAN2A2;MAN1A2;MAN2A1;MGAT4A;MGAT4B;MAN1C1;ST8SIA5;MAN1B1
Establishment Of Epithelial Cell Polarity (GO:0090162)	0.0039564	0.180199	3.87804	21.4549	MSN;MYO9A;SIPA1L3;RHOA;FERMT1;SLC9A3R1;GOLPH3;RAP2A;PARD3;MYO18A;EZR;CYTH1;SIPA1
Positive Regulation Of Histone Methylation (GO:0031062)	0.0039564	0.180199	3.87804	21.4549	SMAD4;PHF20;SUV39H1;SMARCA5;BAZ2A;BRCA1;SIRT1;HCFC1;KANSL1;KANSL2;WDR5;KAT8;FAM47E
DNA Replication Initiation (GO:0006270)	0.00400391	0.180199	3.57995	19.763	LRWD1;NOC3L;ORC5;ORC4;POLA1;PURA;POLA2;ORC6;ORC3;ORC2;MCM3;MCM5;TOPBP1;MCM2
DNA-templated DNA Replication (GO:0006261)	0.00401205	0.180199	1.95474	10.7872	POLDIP2;PNKP;PRIMPOL;ORC5;ORC4;PURA;WRN;CHRAC1;ORC6;ORC3;POLD1;ORC2;REV3L;MCMBP;TOPBP1;POLE;POLG;TEFM;WDHD1;RFC2;WDR18;TWNK;RECQL;HMGA1;LRWD1;NOC3L;POLA1;POLA2;CDC34;POLG2;RRM2B;MCM3;CDK2AP1;MCM5;DNA2;MCM2
Vesicle-Mediated Transport To The Plasma Membrane (GO:0098876)	0.00413267	0.184044	1.83595	10.0772	DENND1B;STX16;DENND1A;SNX12;PTPN23;SNX33;GGA2;GGA1;SNX4;GGA3;SNX27;VPS51;VPS50;VPS53;MICALL1;VPS52;STX6;ANKRD50;RAB11FIP3;VPS39;RAB11FIP4;ANKRD27;OSBPL5;EXOC7;SEC16A;CMTM6;EXOC6B;SNF8;RAB11B;ARL4C;EHD1;EHD2;EHD4;HGS;RAB35;RAB13;EXOC6;CCDC22;VAMP4;EXOC2;LLGL1;ARF6
Positive Regulation Of Extracellular Matrix Assembly (GO:1901203)	0.00419101	0.185074	12.5234	68.5635	PHLDB1;SMAD3;TGFB1;DAG1;EMILIN1;PHLDB2;CLASP2
Protein Deacetylation (GO:0006476)	0.00425447	0.18631	2.42288	13.2284	HDAC4;MBD3;HDAC5;HDAC1;HDAC11;MBD2;CHD4;SIRT6;HDAC8;HDAC9;SIRT1;HDAC6;GATAD2B;SIRT2;GATAD2A;SIRT3;MTA1;TBL1XR1;MIER2;MIER1;FLNA;TBL1X;MTA2
Regulation Of Cytoskeleton Organization (GO:0051493)	0.00437147	0.189852	1.67142	9.08025	PHLDB1;FAM107A;TESK1;SLC4A2;CELSR1;BICD1;ARHGAP35;ARHGAP44;SYDE1;CAPN2;MLST8;RAC1;PDGFRB;PRKCD;RHOG;NRG1;DYNLL1;RHOA;HCK;DAAM2;FSCN1;PFDN2;MAPT;EZR;PHLDB2;S100A9;EPHA3;S100A8;PRKAA2;LRP1;ROCK1;TWF2;ARHGAP17;EFNA5;CORO1A;PAK1;MAPK1;RICTOR;TPPP;MARK2;PLXNA3;DMTN;HIP1R;CORO2B;PTK2;MTOR;BST1;CCDC88A;DIAPH1;KATNBL1;TAOK1;TAOK2;CDK2AP2;ESAM;PLXNB1
Histone Modification (GO:0016570)	0.00453932	0.195526	1.83693	9.91017	HDAC4;HDAC5;MEAF6;TRRAP;HDAC1;HDAC11;CHD4;YEATS4;JADE2;HDAC8;HDAC6;TAF5L;ING4;MBTD1;ING3;MTA1;KAT5;RUVBL2;MIER2;MIER1;EP400;EP300;EPC1;EPC2;KAT7;TBL1X;MTA2;ATXN7L3;MBD3;CREBBP;MBD2;SIRT6;SIRT1;SIRT2;SUPT3H;GATAD2B;GATAD2A;TAF6L;TADA2A;TBL1XR1;CARM1
Selective Autophagy (GO:0061912)	0.0045875	0.195994	2.05683	11.0748	BECN1;CALCOCO2;TEX264;AUP1;SNX33;UFL1;MAP1LC3B;RNF213;DDRGK1;STBD1;USP30;ATG5;TGFB1;PEX2;KLHL3;ATG14;ATG13;PINK1;SNX18;WDR81;PEX5;ULK3;ATG2A;ATG4B;PIK3C3;ULK1;ATM;SQSTM1;ATG4D;RAB7A;ATG2B
Regulation Of Cell Cycle (GO:0051726)	0.00466332	0.197627	1.37106	7.3599	TRRAP;YEATS4;JADE2;NUDT6;ACTB;STK11;MAEA;KAT5;AKT2;MYC;RPS6KA2;RUVBL2;CDC27;EPC1;EPC2;KAT7;PIM3;NBN;PRKACA;JUNB;NFRKB;TMEM8B;MEN1;ANAPC7;METTL3;TSC2;SND1;RNF40;HCFC1;UHMK1;THAP5;BIN1;ANAPC4;TTLL12;KIF20B;TP53;ANAPC2;L3MBTL1;INO80C;INO80D;MEAF6;CTBP1;IQGAP1;ANAPC10;MBTD1;SDCBP;GRK5;FIGNL1;ZNF703;EP400;MBIP;E4F1;USP51;ZNF268;MAP2K6;SRPK2;NEK9;ZBTB17;JUN;DR1;TGFB2;JUND;TGFB1;NEK6;DHCR24;PUM1;BMP7;CD…
Lytic Vacuole Organization (GO:0080171)	0.00493224	0.205706	2.50685	13.3163	MBTPS1;VPS18;GRN;LRRK2;GAA;HPS1;TFEB;HOOK3;MYO7A;NAGPA;MTOR;CLN5;ZFYVE26;GNPTAB;HOOK2;TMEM106B;ACP2;TPP1;LAMTOR1;PI4KB;ARSB
Positive Regulation Of Double-Strand Break Repair Via Homologous Recombination (GO:1905168)	0.00493224	0.205706	2.50685	13.3163	PIAS4;ACTR2;WDR48;HELQ;MEAF6;PARP1;TRRAP;YEATS4;FANCB;MBTD1;ING3;KAT5;RUVBL2;EP400;TIMELESS;EPC1;EPC2;MMS19;ERCC6;ARID2;WRAP53
Positive Regulation Of DNA-templated Transcription, Elongation (GO:0032786)	0.00502329	0.207853	2.06691	10.9415	CCNT2;CCNT1;ELL;PWWP2B;MED16;MED15;SUPT6H;MED17;MED30;MED31;KAT7;HMGN1;BRD4;MED1;NCBP1;PARP1;THOC1;MED9;SUPT5H;MED29;MED6;MED7;MED23;CDK9;MED22;MED21;MED20;ERCC6;EAPP;CDK13
Receptor-Mediated Endocytosis (GO:0006898)	0.0052145	0.214079	1.62493	8.54116	ITGAM;TFRC;CD81;ITGB2;CLTB;STON1;LDLRAD3;AP2A1;ARRB2;AP2A2;RABEPK;CXCL16;CTSL;MRC1;STAB1;LDLRAP1;SCARF1;AP2M1;CUBN;FCER1G;SYK;MAGI2;HSPG2;DNM2;DNM3;GAK;ACE2;CTTN;HGS;RALB;RAMP3;RNASEK;LRP1;LRP6;SNX1;FCHO2;MICALL1;AP2S1;SNX9;PIP5K1C;LDLR;INSR;HIP1R;LILRB1;ARHGAP27;AP2B1;LILRB4;IGF2R;MARCO;DAB2;ITCH;PIKFYVE;NEDD4;ACKR3;GPR107;GRB2;PI4KB;RAMP1
Regulation Of Phosphatidylinositol 3-Kinase Activity (GO:0043551)	0.00529283	0.215611	2.55785	13.4067	PDGFRB;RUBCN;FLT1;TGFB1;IRS1;PDGFB;DAB2IP;PIK3R3;NOD2;PIK3R1;ATG14;PTK2;FGR;PIK3IP1;WDR81;KIT;PTK2B;PRKD1;TEK;FGFR3
Positive Regulation Of Double-Strand Break Repair (GO:2000781)	0.00543524	0.218306	1.79209	9.3455	SMARCD1;SMARCB1;WDR48;MEAF6;TRRAP;PNKP;YEATS4;MBTD1;ZCWPW1;SMCHD1;ING3;BCL7A;KAT5;RUVBL2;BCL7B;DPF2;EP400;EPC1;EPC2;TRAPPC13;ARID2;PIAS4;SMARCE1;ACTR2;SLF1;SMARCC2;HELQ;SLF2;PARP1;SETMAR;SIRT6;FANCB;ARID1A;ARID1B;SIRT1;SPIDR;SMARCA4;MAD2L2;TIMELESS;MMS19;ERCC6;WRAP53
Negative Regulation Of Programmed Cell Death (GO:0043069)	0.00546555	0.218306	1.31517	6.85108	ANKLE2;ARL6IP1;TFRC;ZFAND6;ARAF;SCX;FAIM2;TM7SF3;UBE2Z;AQP1;HMGN5;AKT2;MYC;ARHGDIA;RPS6KA1;CFL1;KDR;PIM1;AKT1;PIM3;TMEM14A;MED1;BNIP3L;PRKCI;AREL1;MAPK8IP3;ATAD3A;THOC6;PPIF;VDAC1;PHIP;ATF5;RAF1;TP53;NAIP;SHC1;MAPKAP1;GATA6;PSEN2;PIK3R1;SOCS2;PRDX2;SOCS3;BAG4;GRK5;PDCD10;BAG3;DDRGK1;DPP9;FIGNL1;NCKAP1L;NKX2-5;ZNF268;ATG5;HSPA9;XBP1;OPN3;CBX4;HSPA5;WFS1;SIAH2;RHBDD1;BRAF;DHCR24;SMAD5;PTK2;NFKB1;HI…
Regulation Of Focal Adhesion Assembly (GO:0051893)	0.0055002	0.218306	2.07781	10.8108	ACVRL1;COL16A1;ROCK1;FAM107A;PTEN;PTPRJ;THY1;EFNA5;ACTG1;SLC9A1;KDR;APOD;RAC1;CLASP2;S100A10;BCAS3;DUSP3;DMTN;RCC2;NRG1;DYNLL1;RHOA;PTK2;DUSP22;TEK;TLN1;PHLDB2;EPHA3;VCL
Negative Regulation Of Intracellular Signal Transduction (GO:1902532)	0.00552798	0.218306	1.4193	7.37742	SPI1;DGKD;FAM89B;WWC2;PEBP1;CASC2;RORA;IFI35;NOC2L;PPP2R1A;RPS6KA1;CPNE1;DAG1;WWC3;SLC39A8;PHLDA3;MAP2K3;ENDOG;MAGI2;MUL1;TSC2;CDC34;DDIT3;MYADM;PPIF;MAPKAPK5;EPHA2;URI1;NLRX1;NPRL3;UBR2;UBR1;ADIPOR1;ARHGAP12;SLC9A3R1;NUAK1;TMEM127;INPP5K;MARK3;PDE2A;NR1D1;BMP7;ESR1;BCL2;MDM2;NF1;CCDC22;BCL2L2;BCL2L1;GSK3A;DDX3X;PDE3B;PLEK;PTEN;OTUD7B;PTPRJ;ARRB2;DUSP13;C1QTNF3;FLCN;SPRED1;TMSB4X;GPER1;DUSP5;DUSP…
mRNA Splicing, Via Spliceosome (GO:0000398)	0.0055667	0.218306	1.44187	7.48465	ISY1;GEMIN2;EIF4A3;PPWD1;CASC3;DDX41;PRPF19;PQBP1;EFTUD2;SART1;METTL14;SART3;RBMX2;DHX16;SNRNP35;RBM5;SRRM2;AQR;NCBP1;SCAF11;BUD31;METTL3;RBM19;PRPF40A;CRNKL1;CDC40;WDR77;GCFC2;PRPF4;DDX39A;PRPF6;SYF2;CLNS1A;PRPF3;GEMIN4;GEMIN5;SRSF4;PABPC1;GEMIN7;CACTIN;GEMIN8;SNRNP200;SRSF6;SNRPA;SNRPB;SF3B4;ZCCHC8;SF3B2;SF3B3;TSSC4;DHX8;RBM8A;DHX9;DDX23;SRSF1;CWF19L2;SNU13;RNPC3;PRPF8;PUF60;U2AF2;DHX35;TGS1;DH…
Cardiac Muscle Cell Membrane Repolarization (GO:0099622)	0.00573268	0.21971	7.15669	36.9398	KCNH2;YWHAE;KCNJ5;KCND3;KCNIP2;KCNQ1;ATP1B1;KCNJ3
Endosomal Vesicle Fusion (GO:0034058)	0.00573268	0.21971	7.15669	36.9398	VPS18;SAMD9;TGFBRAP1;VPS41;VPS4A;VPS8;VPS39;VPS16
Negative Regulation Of Autophagy (GO:0010507)	0.00581753	0.21971	1.97672	10.1739	USP36;LRRK2;MTMR8;FOXK2;FOXK1;RASIP1;GOLGA2;RPTOR;LEPR;MLST8;WDR6;STK38L;TBC1D14;QSOX1;LZTS1;CTSA;RUBCN;KDM4A;IL10RA;STAT3;SIRT2;MTOR;RRAGA;DAP;PINK1;PIK3CA;RRAGB;CPTP;BCL2;SMCR8;TAB2;EIF4G1
Attachment Of GPI Anchor To Protein (GO:0016255)	0.00593698	0.21971	64125	328740	PIGS;PGAP1;PIGT;TP53INP2;PIGK
Interleukin-4-Mediated Signaling Pathway (GO:0035771)	0.00593698	0.21971	64125	328740	STAT5A;IL4R;STAT6;JAK3;JAK1
Negative Regulation Of Protein Localization To Chromatin (GO:0120186)	0.00593698	0.21971	64125	328740	PIAS4;VCP;SPI1;SIRT6;RNF4
Regulation Of Pentose-Phosphate Shunt (GO:0043456)	0.00593698	0.21971	64125	328740	RPTOR;TIGAR;PGAM1;TP53;MTOR
Ruffle Assembly (GO:0097178)	0.00593698	0.21971	64125	328740	INPP5K;PIP5K1A;RAC1;AIF1L;ARF6
Cardiac Muscle Tissue Development (GO:0048738)	0.00602196	0.220406	2.08962	10.6828	BMPR2;NOTCH1;MAML1;CBY1;GATA6;GATA4;NPPB;CSRP3;HEY2;NPPA;TBX20;SCN5A;MSX1;NDUFV2;NKX2-5;ADAMTS9;KDM6B;MYOCD;SMAD4;NRG1;SIRT6;BMP7;SMAD5;BMP5;TCAP;ASB2;ZFPM1;BMPR1A
Positive Regulation Of Lipid Kinase Activity (GO:0090218)	0.00603966	0.220406	2.68541	13.7209	PDGFRB;FLT1;TGFB1;CD81;IRS1;PDGFB;NOD2;ATG14;DGKZ;PTK2;FGR;EEF1A2;KIT;PTK2B;MAPT;PRKD1;TEK;FGFR3
Protein Modification By Small Protein Conjugation (GO:0032446)	0.00613971	0.22247	1.31762	6.7106	ZNF451;UBE2D4;FBXO25;KEAP1;SMC5;UBE2L6;SMC6;UBE2L3;HERC5;HERC4;HERC2;TRIM28;KIAA1586;ZMIZ1;ZMIZ2;FBXO4;TRIM26;TRIM23;PIAS4;VPS18;PIAS3;RNF43;USP7;AREL1;FBXW5;ANAPC7;USP5;ARRDC1;FBXW7;NSMCE3;NSMCE2;UBE2E1;MUL1;TRPC4AP;KLHL41;PIAS2;PIAS1;RNF41;RNF126;CDC34;EID3;KCTD10;HECW2;TRIM14;UBA52;CUL9;KLHL18;CUL7;VCP;CUL5;UBA6;DCUN1D4;DCUN1D1;CUL1;COPS7A;DTX2;KLHL13;UBR1;VCPIP1;RNF213;UBB;DDRGK1;HLTF;NAE1;TR…
Regulation Of DNA-templated Transcription (GO:0006355)	0.00637278	0.22247	1.13274	5.72682	ATF1;ATF2;SPI1;TRRAP;ZNF292;SCX;EHMT1;ENO1;ELK1;BACH1;BACH2;ZXDA;ZMIZ1;SOX18;ZMIZ2;CREB3L1;MYC;AKT1;BBX;SUPT20H;JUNB;NFRKB;PKNOX2;CDK5RAP2;ZNF287;ZNF18;MED1;MEF2C;RBFOX2;ZNF282;RFX3;ZNF12;RFX1;HCFC2;ZNF14;MED6;HCFC1;MED7;EID2;RFX7;DDIT3;ZSCAN22;ZSCAN23;ATF7;ZSCAN26;ATF5;ZNF397;ZNF396;ZNF275;URI1;ZBTB8A;ZNF273;MEAF6;SRCAP;CTBP1;GATA6;PDGFB;MYNN;BAZ2A;GATA4;BAZ2B;ZNF24;PRDM16;ZSCAN12;ZBTB7B;NKX2-5;…
Heart Morphogenesis (GO:0003007)	0.00638585	0.22247	1.98322	10.0225	ACVRL1;NOTCH1;HTR2B;CCM2L;NIPBL;HEY2;TBX20;NKX2-5;EPHB4;MYBPC3;SMAD2;TGFB2;NOS3;INSR;EMP2;DYNLL1;TGFBR1;PTK2;TBX3;TGFBR3;FKBP1A;OLFM1;SYNPO2L;RBM20;TCAP;MDM4;ALPK2;MEGF8;ZFPM1;ENG;BMPR1A
Regulation Of miRNA Transcription (GO:1902893)	0.00638585	0.22247	1.98322	10.0225	ZNF512B;SPI1;SRF;PDGFB;NR3C1;GATA2;EGFR;RELA;MYC;TEAD1;SREBF1;EGR1;NGFR;JUN;TGFB2;POU2F1;SMAD3;TGFB1;STAT3;FOS;KLF4;ESR1;LILRB4;SMARCA4;NCOR2;NCOR1;WT1;RARA;PPARA;TP53;PPARD
Protein Localization To Golgi Apparatus (GO:0034067)	0.0064134	0.22247	2.76662	13.9697	GBP5;VPS13C;GBF1;PAQR3;VPS13D;ARL1;VPS13A;CSNK1D;RAB33B;ZDHHC15;GAK;IFT20;GOLPH3;ARL5A;RAB6B;OBSL1;OPTN
Protein Ubiquitination (GO:0016567)	0.00641414	0.22247	1.28599	6.49327	UBE2D4;UBE3C;UBE3D;FBXO28;FBXO25;KEAP1;UBE2L6;UBE3B;FBXO22;UBE2L3;HERC5;NPEPPS;HERC4;RNF114;HERC2;RUSC1;RNF19A;FBXO4;TRIM25;TRIM26;TRIM22;TRIM23;VPS18;RNF43;USP7;WSB1;AREL1;FBXW5;NHLRC3;WSB2;ANAPC7;USP5;FBXW7;ARRDC1;UBE2E1;RC3H1;MUL1;UBE4B;TRPC4AP;RC3H2;KLHL41;RNF41;RNF126;CDC34;KCTD10;HECW2;TRIM14;UBA52;RNF122;CUL9;KLHL18;CUL7;VCP;CBFB;CUL5;TNKS;UBA6;CUL1;DTX2;UBR1;KLHL13;UBE2J2;VCPIP1;RNF213;UB…
Non-Canonical Wnt Signaling Pathway (GO:0035567)	0.0064349	0.22247	2.2881	11.5458	GPI;FZD3;FZD2;FZD5;SMURF2;RYK;SMURF1;FZD6;PRICKLE2;FZD8;CELSR1;CELSR2;RHOA;VANGL1;SFRP4;WNT11;VANGL2;FRZB;TMEM67;DVL1;DVL2;DVL3;RAC1
Positive Regulation Of Viral Process (GO:0048524)	0.0064349	0.22247	2.2881	11.5458	SRPK2;DDX3X;STAU1;DHX9;RSF1;RAD23A;HACD3;ATG12;DDB1;LARP1;CNOT7;MDFIC;TBC1D20;AXL;CD209;CCL5;KPNA6;PKN2;PABPC1;KPNA2;PPARA;ATG5;RAB7A
Regulation Of Translation (GO:0006417)	0.00653746	0.224538	1.44189	7.25301	EIF4A2;APP;CYFIP1;RPL5;BTG2;DDX3X;FMR1;EIF4A3;NAT10;HSPB1;ELAVL1;EIF4ENIF1;PAIP2B;METTL14;HSP90B2P;ALKBH1;OGFOD1;MTG2;TRIM2;RPS6KA1;ENC1;TRIM3;METTL18;ZNF385A;UPF1;EIF5B;CSNK2A1;NHLRC3;IGFBP5;NCBP1;IFRD2;METTL3;NSUN3;RC3H1;ILF3;IMPACT;PRR16;GEMIN5;MAPKAPK5;RPL26;EIF4E2;GAPDH;DDX6;DHX9;SHMT2;POLDIP3;SHMT1;NOLC1;RPS27L;MALSU1;PLD1;GSPT1;CTIF;FXR2;LARP1;TCOF1;ERBB2;EIF4H;IGF2BP2;GCN1;ZNF540;EIF2B4;N…
Nucleocytoplasmic Transport (GO:0006913)	0.00659259	0.224961	2.10247	10.5582	AHCTF1;NUP188;BACH2;RBM15B;XPO1;ATXN1;NUP62;TPR;HNRNPA1;RAE1;NDC1;NUP214;RANBP2;SEC13;NPM1;UBE2I;NUP210;NUP155;RITA1;RANGAP1;NUP93;LSG1;NEMF;NUP35;NUP54;NUP98;NUP58
Primary miRNA Processing (GO:0031053)	0.0067557	0.226752	5.36785	26.8251	SMAD2;PUS10;SMAD3;NCBP1;HNRNPA2B1;METTL3;SRRT;DGCR8;DROSHA
Negative Regulation Of Protein Polymerization (GO:0032272)	0.0067745	0.226752	2.86409	14.3049	PRKCD;TWF2;HIP1R;TBCD;TWF1;SSH2;SSH3;EML2;SSH1;CDH5;MAP2;MYADM;MAPRE1;PFN1;KANK3;PFN2
Regulation Of Actin Filament Bundle Assembly (GO:0032231)	0.0067745	0.226752	2.86409	14.3049	PTGER4;ROCK1;SYNPO2;PLEK;LIMK1;RDX;ASAP3;CX3CL1;SLC9A1;SYNPO2L;ALMS1;RAC1;SYNPO;PFN1;SHANK3;PFN2
Positive Regulation Of Protein Modification Process (GO:0031401)	0.00698782	0.227402	1.41009	6.9991	APP;ANKLE2;TFRC;FMR1;TESK1;FGF1;CRKL;GOLGA2;CDH5;CCND3;KAT5;AKT2;KDR;LEPR;AKT1;PPP1R16B;MUSK;PRKCD;CSNK1D;ATG14;MOB3A;FAM161A;ERP29;NSMF;ALG10B;CSF1R;CDCA2;PIK3R3;BAZ2A;EFNA5;RASGRP1;C3;FXR2;DVL2;DVL3;EGR1;TGFB1;INSR;RARRES2;SMARCA5;PTK2;MOB1B;MARCO;DAB2;MAVS;FGF18;TMEM119;CALM3;CD40;CDKN1A;DDX3X;SUV39H1;LRRK2;ILK;SPPL3;FLCN;PTBP1;SMPD1;GPER1;FLOT1;NPTN;RAC1;NKX3-1;HSP90AA1;CEP295;AXIN1;PLAUR;DYN…
Negative Regulation Of Mitochondrion Organization (GO:0010823)	0.00699244	0.227402	2.31722	11.5002	SLC35F6;C11ORF65;GPX1;TFRC;MPV17L;HUWE1;MUL1;OMA1;NOL3;FLCN;PINK1;OPA1;ADCK1;PPIF;AKT1;BAK1;MAPT;TMEM14A;FXN;SLC25A4;BCL2L1;HSPA1A
Integrin-Mediated Signaling Pathway (GO:0007229)	0.00706845	0.227402	1.75028	8.66758	LAMA5;COL16A1;ITGAM;ITGB5;ITGB4;ITGB2;PLEK;ILK;FBLN1;PTN;THY1;ADAMTS1;ORC3;PTK2B;DST;ITGA4;SYK;ITGA3;RCC2;ITGA1;ADAM11;ERBIN;PTK2;FGR;HCK;DAB2;ADAM15;ITGA10;ITGA8;ZYX;ADAM9;ITGA7;MYH9;ITGBL1;CCM2;CD47;ITGA5;PRKD1;PLPP3;DOCK1;BCAR1;FERMT3
mRNA Metabolic Process (GO:0016071)	0.00706845	0.227402	1.75028	8.66758	SF3B4;SF3B2;RNH1;CELF1;GEMIN2;AKAP8L;SRSF1;PRPF8;ZFP36L2;ALKBH5;ZFP36;PCF11;U2AF2;HSF1;PCBP2;NUDT16;PRKACA;NUDT12;SRRM4;SF3A1;CPSF6;YTHDF2;NCBP1;SCAF11;METTL3;CNOT10;HNRNPAB;SND1;LSM3;ATXN2L;KIN;NUDT21;LSM6;AGO3;PRPF3;HNRNPA2B1;DXO;SRSF4;TP53;DCP2;HSPA1B;HSPA1A
Positive Regulation Of Cellular Response To Transforming Growth Factor Beta Stimulus (GO:1903846)	0.00710851	0.227402	2.98324	14.7565	CDKN1C;CDKN2B;CREBBP;SMAD4;HSP90AB1;TNXB;CITED2;TGFB1I1;HIPK2;FLCN;SDCBP;DAB2;STK11;EP300;MEN1
Positive Regulation Of Transforming Growth Factor Beta Receptor Signaling Pathway (GO:0030511)	0.00710851	0.227402	2.98324	14.7565	CDKN1C;CDKN2B;CREBBP;SMAD4;HSP90AB1;TNXB;CITED2;TGFB1I1;HIPK2;FLCN;SDCBP;DAB2;STK11;EP300;MEN1
Protein Kinase B Signaling (GO:0043491)	0.00710851	0.227402	2.98324	14.7565	TGFB1;PTEN;PIK3R3;TSC2;BTBD10;ZFP36L1;SETX;CCL5;KDR;AKT1;CCL2;THEM4;GAS6;EPHA2;NKX3-1
Cell-Matrix Adhesion (GO:0007160)	0.0072308	0.227402	1.63527	8.06089	DDR1;ECM2;ITGAM;ITGB5;ITGB4;ITGB2;ILK;PTPRK;PKD1;SGCE;EMILIN1;RAC1;ADAMTS9;CD34;PPFIA2;TMEM8B;ITGA4;ACTN2;ITGA3;ITGA1;EMP2;DYNLL1;RHOD;BCR;ADAM15;CTTN;ITGA8;ADAM9;ITGA7;ITGA5;ARHGEF7;VCL;BCAT2;CD63;THY1;FBLN5;VTN;PIP5K1A;VCAM1;RCC2;L1CAM;LYVE1;FERMT1;MKLN1;PARVG;ITGA10;TAOK2;ZYX;ITGBL1;HPSE;SIGLEC1;FERMT3
Cellular Response To Starvation (GO:0009267)	0.00728177	0.227402	1.57879	7.7714	CDKN1A;BMPR2;EHMT2;LRRK2;SUV39H1;USP33;RPTOR;FLCN;MAP1LC3B;MAP1LC3A;KAT5;SESN3;RNF152;FADS1;MAP3K5;SREBF1;GABARAPL1;SZT2;TFEB;ATG14;SIRT1;SREBF2;RRAGA;IMPACT;RRAGB;PICK1;PLIN3;PIK3C3;PRKD1;DEPDC5;KPTN;PPARA;TP53;BECN1;PRKAA2;RALB;WDR45B;NPRL3;NUAK1;MAPK8;WRN;IFI16;MAPK1;FNIP1;HNRNPA1;GCN1;ATG5;XBP1;HSPA5;EIF2AK3;EIF2AK2;MTOR;DAP;STK24;MYBBP1A;TTC5;JMY;VPS41;FAS
Copper Ion Homeostasis (GO:0055070)	0.00735973	0.227402	4.47348	21.9725	ANKRD9;APP;COX19;PRNP;ARF1;MT2A;XIAP;CCDC22;ATP7A;CUTC
Membrane Repolarization During Cardiac Muscle Cell Action Potential (GO:0086013)	0.00735973	0.227402	4.47348	21.9725	KCNH2;YWHAE;KCNJ5;KCNJ8;KCND3;KCNIP2;KCNQ1;KCNN2;ATP1B1;KCNJ3
Positive Regulation Of Endothelial Cell Chemotaxis (GO:2001028)	0.00735973	0.227402	4.47348	21.9725	SEMA5A;SMOC2;TMSB4X;FGF18;KDR;HSPB1;PRKD2;PRKD1;FGFR1;LGMN
Negative Regulation Of Transcription By RNA Polymerase II (GO:0000122)	0.00754405	0.227402	1.20562	5.89187	ATF2;ZNF175;SPI1;EHMT2;EHMT1;ENO1;NOC2L;BACH1;BACH2;IKZF5;KAT5;SOX18;MYC;ZNF846;DPF2;EPC1;ZNF169;MED1;MEF2C;NSMCE3;MED9;ZNF10;DICER1;HCFC2;HCFC1;THAP5;BIN1;DDIT3;FLYWCH1;BCORL1;EZR;TP53;ZFPM1;URI1;ZBTB8A;CTBP1;MAGED1;GATA6;ZBTB1;GATA4;RTF1;GATA2;ZNF25;ZBTB4;MIER3;MIER2;PRDM16;MIER1;NKX2-5;ZNF148;RREB1;ZBTB7A;ZNF268;ZNF266;HEXIM1;CREBBP;JUN;JUND;ZNF141;ZNF140;PDE2A;IRF2BP1;NR1D1;NR2F6;SMARCA4;ZBTB…
Regulation Of Phosphoprotein Phosphatase Activity (GO:0043666)	0.00759012	0.227402	2.34999	11.4701	PDGFRB;HSP90AB1;PPP1R12A;PPP1R11;BOD1;ITGA1;MAGI2;HTT;MASTL;MTOR;FKBP1A;PPP1R2;NUAK1;PPP6R1;PPP6R2;GNA12;PPP6R3;CRY2;CSNK2B;TIPRL;CALM3
Striated Muscle Cell Differentiation (GO:0051146)	0.00760814	0.227402	3.32377	16.2151	KDM6B;POPDC2;POPDC3;MEF2C;MYOCD;MYEF2;CBY1;NRG1;SIRT6;PLD3;SKI;ASB2;BVES
Cellular Response To Gamma Radiation (GO:0071480)	0.00764878	0.227402	3.93691	19.1854	XRCC6;WRN;KDM1A;HSF1;MDM2;TMEM109;RPL26;CRYAB;TP53;ATR;TSPYL5
Nuclear Migration (GO:0007097)	0.00764878	0.227402	3.93691	19.1854	DYNC1H1;SUN2;SLC9A3R1;TMEM201;DCTN1;CLMN;LMNA;HOOK3;SYNE3;LMNB2;LMNB1
Regulation Of Autophagosome Maturation (GO:1901096)	0.00764878	0.227402	3.93691	19.1854	RUBCN;FYCO1;CALCOCO2;PHF23;TOM1;TBC1D25;SMCR8;UBQLN4;ATG12;TECPR1;ATG5
Maintenance Of Protein Localization In Organelle (GO:0072595)	0.0077093	0.227402	3.57923	17.4141	MORC3;PINK1;HSPA5;ARL2BP;TAF8;ARL2;CHCHD10;TAF3;HK2;TOPORS;BBS4;HK1
Regulation Of Establishment Or Maintenance Of Cell Polarity (GO:0032878)	0.0077093	0.227402	3.57923	17.4141	PLEKHG3;RAP1B;BCAS3;CDH5;ROCK1;RUFY3;KRIT1;PTK2B;TEK;KIF20B;LLGL1;LLGL2
Regulation Of Vascular Endothelial Cell Proliferation (GO:1905562)	0.0077093	0.227402	3.57923	17.4141	MEF2C;FLT1;ITGA4;PDPK1;MDK;AKT3;COL4A3;CCL2;SIRT6;HMGB1;PLCG1;FGFR1
Regulation Of Protein-Containing Complex Assembly (GO:0043254)	0.00774596	0.227402	1.59348	7.74525	DDX3X;ICE1;TFRC;PARK7;CDH5;EP300;VPS39;ANKS1B;VPS18;HSP90AA1;SYK;NRG1;TRAF2;SPIDR;TIRAP;HCFC1;LATS1;HCK;KIF9;BBS10;PEX5;CDC42EP2;ULK1;ANKRA2;RAF1;CRYAB;NAPA;VCP;RALB;FBLIM1;STXBP1;TGFBRAP1;PRKCZ;HDAC6;NCLN;VPS8;HSF1;TPPP;BAK1;FNIP1;FNIP2;LCMT1;VPS16;SLF1;TGFB1;GSN;SLF2;HSPA5;RIOK3;DAB2IP;EIF2AK2;SVIP;PINK1;GNL3L;VPS41;BAX
Myofibril Assembly (GO:0030239)	0.00789797	0.229303	2.13187	10.3207	FHOD3;WDR1;FLII;MYOM2;MYPN;LMOD2;CSRP3;CSRP2;PGM5;FLNC;PDGFRB;TMOD1;ADPRHL1;ACTN2;CFLAR;KLHL41;OBSCN;SYNPO2L;TNNT2;TCAP;CASQ1;MYL9;OBSL1;MYH6;MYH7
Regulation Of Epidermal Growth Factor Receptor Signaling Pathway (GO:0042058)	0.00789797	0.229303	2.13187	10.3207	BCAR3;DGKD;HIP1;RALB;MVP;PTPRJ;EGFR;ZFYVE28;GPER1;MVB12B;NUP62;RHBDF1;DUSP3;ITGA1;RHBDF2;DAB2IP;HIP1R;PLAUR;AGT;CCDC88A;FER;RNF126;APEX1;SHKBP1;PTPN3
Macromolecule Modification (GO:0043412)	0.00854139	0.245324	1.74803	8.32557	RPN2;ARAF;UBE2L6;NEDD8;NAGPA;FBXO22;RNF2;UBE2L3;SERP1;AKT2;ST3GAL6;LCMT1;ST3GAL1;ST3GAL2;CDKL3;CSNK1G3;SLC35A1;MANBA;ST6GAL1;ICMT;UBE2I;YES1;PARP1;RIPK3;ST8SIA2;WWP2;RABGGTB;PHKA2;RABGGTA;MSRA;CDC34;GGCX;MMP15;UBE2S;ADPRH;MAN2B1;FBXL2;B4GALT7;UBA52;UBE2M
Negative Regulation Of Gene Expression (GO:0010629)	0.00859119	0.245324	1.31457	6.25343	APP;RNH1;SPI1;FMR1;EIF4A3;PARK7;CRKL;RPS6KA4;EIF4ENIF1;PAIP2B;ZFP36;CREB3L1;CPNE1;KDR;MAEL;EPC1;LGALS9;NUDT16;NUDT12;MEF2C;CSNK2A1;NHLRC3;IGFBP5;FBXW7;IFRD2;SLC11A1;METTL3;DICER1;SND1;OLFM1;TWSG1;ILF3;SHQ1;ERP29;MYADM;DXO;DDX6;DNMT1;NOTCH1;SHMT1;PDGFB;GATA2;ZFP36L2;FXR2;LARP1;PDCD10;DDRGK1;ZNF148;MORC2;CCR1;ZNF540;TGFB2;TIA1;NDFIP1;SMAD3;TGFB1;SETDB2;PCIF1;EIF2AK3;EIF2AK2;CNOT10;PARP14;PUM1;ESR1;…
Positive Regulation Of Nucleocytoplasmic Transport (GO:0046824)	0.00864216	0.245324	2.14879	10.2091	YWHAE;CPSF6;SMAD3;TGFB1;JUP;DHX9;PRKCD;SIRT6;PIK3R1;EFCAB7;MAVS;TRIM28;XPO4;BAG3;NEDD4;TPR;UBR5;EP300;FLNA;HCLS1;CAMK1;GAS6;EMD;RAN
Regulation Of Cell-Substrate Adhesion (GO:0010810)	0.00864216	0.245324	2.14879	10.2091	VIT;ECM2;NOTCH1;DMTN;MINK1;PDGFB;TBCD;ARL2;NDNF;THY1;FBLN2;CORO2B;CX3CL1;PTK2;RHOA;ATXN3;BST1;PDPN;RAC2;MYADM;NF1;RAC1;RSU1;JAK2
Lysosomal Transport (GO:0007041)	0.00868999	0.245324	1.62935	7.7322	NAGPA;LAMP1;CHMP1A;ANKFY1;VPS39;VPS18;HGSNAT;ATG14;RHOB;GAK;ZFYVE16;NPC1;BIN1;HGS;CHMP4C;TMEM106B;PIK3C3;CHMP7;CHMP5;RAB7A;BECN1;SPTBN5;GRN;LRP1;MGRN1;TGFBRAP1;VPS4A;MTM1;AP3M1;GGA3;VPS51;VPS53;PSAP;VPS52;VPS54;RILP;ARSB;VPS16;LAPTM5;HOOK3;IGF2R;PINK1;HOOK2;SNX16;NEDD4;VPS41;CHMP2A;PLEKHM1;ATP13A2;HSPA1A
Regulation Of mRNA Stability (GO:0043488)	0.0087299	0.245324	1.79154	8.49368	FTO;ROCK1;CELF1;FASTKD2;FMR1;IREB2;ELAVL1;ZFP36L2;ZFP36L1;EIF4ENIF1;METTL14;ZFP36;FXR2;LARP1;PCBP4;FASTK;KHSRP;NOCT;RBM38;NPM1;YTHDF1;YTHDF2;SLC11A1;METTL3;PRKCD;RC3H1;PRKCA;MEX3D;PUM1;CARHSP1;THRAP3;CSDC2;APEX1;MAPKAPK2;FASTKD5;PABPC1;DCP2
Inositol Lipid-Mediated Signaling (GO:0048017)	0.00890615	0.247629	2.42962	11.4703	PDGFRB;CSF1R;EXOC7;PTAFR;PLCB3;INPP5A;PLCB4;RPS6KB1;PITPNM2;PI4KA;PLCE1;PIK3C3;PLCH1;PLCG1;PI4KB;EZR;PLCB1;PLCB2;FGFR1
Ventricular Cardiac Muscle Tissue Morphogenesis (GO:0055010)	0.00890615	0.247629	2.42962	11.4703	DSP;MYBPC3;SMAD4;TGFB2;NOTCH1;TGFB1;NRG1;TGFBR1;DLL4;FKBP1A;TGFBR3;TNNT2;HAND1;MYL3;NKX2-5;MYH6;BMPR1A;ENG;MYH7
Circulatory System Development (GO:0072359)	0.00909409	0.249973	1.5403	7.23959	ACVRL1;CDKN1A;CITED2;TCF25;PTEN;ECE1;LDB3;SMG9;PKD2;PCSK5;PKD1;CDH5;STK11;SOX18;HEY2;SH3PXD2B;PLCE1;BVES;KDM6A;KDM6B;MEF2C;CXADR;FBXW7;NCOA6;TSC2;FOXL1;OXSR1;ZDHHC16;HSPG2;TGFBR1;TGFBR2;MTHFD1;PIK3CA;HAND2;HAND1;ALPK3;PHIP;ZFPM1;POPDC2;POPDC3;NOTCH1;NXN;SRF;PDGFB;CACNA1C;HDAC9;PDLIM1;ERBB3;DVL1;DVL2;PDLIM4;TGFB2;TGFB1;WT1;ID2;NF1;TAB2;CCM2;BCOR;TEK;DZIP1
Regulation Of Stress-Activated MAPK Cascade (GO:0032872)	0.00928331	0.249973	2.01471	9.42789	ULK4;NOD2;RASGRP1;EGFR;PDCD10;MYC;MAPK1;LGALS9;IGFBP6;IGBP1;MAP2K1;TGFB2;MAP2K2;SEMA4C;DAB2IP;EIF2AK2;MAPK8IP3;TIRAP;MAPK8IP1;TGFBR3;PER1;RAP2A;MDFIC;STK25;TAOK1;TAOK2;FAS
Regulation Of Protein Phosphorylation (GO:0001932)	0.00930883	0.249973	1.35511	6.33758	APP;TFRC;FMR1;TESK1;PARK7;FGF1;CRKL;KLHL31;CDH5;CCND3;AKT2;KDR;LEPR;AKT1;PLCE1;SIRPA;MEN1;EPHA7;MUSK;PAQR3;CSNK1D;ATG14;MOB3A;ERP29;MYADM;PHIP;PLPP3;SPTBN4;CSF1R;PIK3R3;TWF1;FBLN1;EFNA5;RASGRP1;C1ORF112;C3;SLC9A3R1;FXR2;DVL2;INPP5K;DVL3;ZBED3;PRNP;CADM4;TGFB1;INSR;RARRES2;EIF2AK3;BMP7;PTK2;MOB1B;BST1;CCDC88A;MARCO;DAB2;FER;IBTK;MAVS;DNAJC10;FGF18;HRC;TMEM119;PLXNB2;CD40;CDKN1A;LRRK2;ITGB2;PTEN;HS…
Protein Localization To Cell Periphery (GO:1990778)	0.00938131	0.249973	1.51354	7.06679	C2CD5;RAB3A;CD81;RAB3D;ZDHHC7;PIGW;ZDHHC3;EFR3A;TMEM88;BSG;FLOT1;FLOT2;TMEM150A;ACTN2;TESC;ATP1B3;EMP2;TTC7A;ATP1B1;TNFRSF1A;GAK;CACNB2;RAP2A;PACS2;PACS1;MYADM;RAPGEF2;EZR;GAS6;RAPGEF6;EPHA2;LRPAP1;SPTBN4;RAMP3;ROCK1;STXBP1;TSPAN33;LRP6;NKD2;SLC9A3R2;SLC9A3R1;EPB41L3;FCHO2;RAB29;INPP5K;PIP5K1A;FLNA;SPTBN1;PACSIN1;S100A10;CLASP2;PPIL2;JUP;SMURF1;SEC16A;DENND4C;RDX;WDR19;EHD1;EHD2;TSPAN15;TSPAN14;E…
Regulation Of Cell Growth (GO:0001558)	0.00938791	0.249973	1.38784	6.47889	N6AMT1;TFRC;FAM107A;ENO1;JADE2;NUBP1;CXCL16;NPPB;STK11;PPP2R1A;RPS6KA1;AKT1;PLCE1;KAT7;CSNK2A1;MUL1;CGRRF1;ATAD3A;ST7L;ADAM15;AGTR1;TP53;S100A9;S100A8;URI1;NDRG3;MEAF6;NPR1;MAPKAP1;NAIF1;CDKN2AIP;SOCS2;SDCBP;SMAD4;TGFB2;SMAD3;TGFB1;OSGIN2;SMARCA4;BCL6;BCL2;MELTF;EIF4G1;ACVRL1;OGFR;CDKN1A;BTG1;BMPR2;DDX3X;PTPRJ;BRCA1;PPP1R9B;ING4;RPTOR;FLCN;HYAL1;MLST8;TEAD1;ARHGEF11;NCBP1;SPHK1;NRG1;SIRT1;TGFBR1;…
Regulation Of Actin Cytoskeleton Organization (GO:0032956)	0.00959405	0.249973	1.67752	7.79478	CSF1R;RNH1;LRP1;ROCK1;FAM107A;TESK1;TWF2;TWF1;ARHGAP17;SLC4A2;CELSR1;EFNA5;CORO1A;ARHGAP35;ARHGAP44;PAK1;MDK;ARHGDIA;MLST8;PTK2B;RICTOR;RAC1;PDGFRB;DMTN;PRKCD;RHOG;HIP1R;NRG1;NEB;DYNLL1;CORO2B;RHOA;MTOR;HCK;BST1;CCDC88A;PIK3CA;DAAM2;TAOK1;TAOK2;FSCN1;ESAM;EZR;EPHA3
mRNA Transport (GO:0051028)	0.00960679	0.249973	1.91897	8.91418	SMG1;RBM8A;FMR1;EIF4A3;CASC3;NXT2;SMG7;NOL3;SMG5;SMG6;ZFP36L1;NXF1;ALKBH5;ZFP36;RBM15B;XPO1;TPR;RAE1;NUP214;UPF1;CHTOP;NCBP1;ALYREF;THOC1;THOC2;MAGOHB;THOC6;MCM3AP;DDX39A;HNRNPA2B1
Negative Regulation Of DNA Biosynthetic Process (GO:2000279)	0.00962152	0.249973	2.47865	11.5102	ACVRL1;CTC1;CDKN1A;BMPR2;TINF2;STON1;NAT10;TERF1;TERF2;GNL3L;XRN1;ERCC4;POT1;HNRNPC;HNRNPA1;TP53;DCP2;MEN1
Positive Regulation Of DNA Biosynthetic Process (GO:2000573)	0.00969263	0.249973	1.84721	8.56439	HSP90AB1;NVL;TNKS;DSCC1;PNKP;PDGFB;CHTF8;TNKS2;MYC;FBXO4;MAPK1;CCT7;HNRNPA1;MAP2K7;MAP3K4;CCT5;CCT3;PDGFRB;CCT2;HSP90AA1;RFC2;KLF4;SMOC2;POLG2;TNIP1;DKC1;TCP1;POT1;MAPKAPK5;PRKD2;ATM;ATR;WRAP53
Membrane Organization (GO:0061024)	0.00975542	0.249973	1.46199	6.76894	GLTP;RTP4;MTCH1;SNAP23;LMNB2;LMNB1;RIMS1;SERP1;OPA1;TMEM43;CHMP1A;EMD;SNAP29;AP2M1;PRKCI;CR1;DBNL;EXOC7;VPS37B;LEMD2;DNM2;CTDNEP1;NUP93;ACE2;NPC1;BIN1;HGS;TMEM33;CPTP;CHMP4C;MYADM;EXOC3;PICK1;EXOC6;TLCD2;STAM2;CHMP7;VPS28;EXOC2;CHMP5;NAPA;VPS4B;STX18;VPS4A;TOR1AIP2;ATP2C1;EGFR;NAPG;TIMM50;SLC9A3R1;SPAST;SYNGR2;FCHO2;LMNA;MFN2;PIP5K1C;SPTBN1;S100A10;VTI1B;HACE1;DMPK;NUP155;EXOC6B;AP3D1;AZIN2;SNF8;…
Chromatin Organization (GO:0006325)	0.00988232	0.249973	1.34911	6.22884	SMARCB1;PWWP2B;HDAC11;EHMT1;YEATS4;TRIM28;MYC;RUVBL2;DPF2;SMARCAD1;KAT7;ARID2;HMGN2;NFRKB;HMGN3;HMGN1;SMARCC2;KDM2B;CHD1L;HCFC2;HCFC1;GRWD1;L3MBTL1;INO80C;NAA60;INO80D;ZBTB1;BAZ2A;BAZ2B;ZNF827;MIER1;ZBTB7A;MORC2;CHTOP;DR1;PHC1;BRPF1;CBX1;SMARCA5;ESR1;SMARCA4;PARP10;TADA2B;TADA2A;ZZZ3;C6ORF89;HNRNPC;KDM5A;SUV39H2;USP36;KDM5C;PHF1;SUV39H1;CHD8;SETD7;HMGB2;PSIP1;RSF1;CHD4;CTCF;BMI1;MYSM1;CABIN1;ING4…
Transmembrane Receptor Protein Serine/Threonine Kinase Signaling Pathway (GO:0007178)	0.00993104	0.249973	1.53659	7.0869	ACVRL1;GPI;NRROS;BMPR2;ITGB5;TGFB1I1;SCX;ARRB2;PTPRK;LRRC32;CDH5;ZMIZ1;ZMIZ2;MAP3K7;APPL1;APLP2;MAGI2;FOS;RGMB;SIRT1;TGFBR1;RGMA;TGFBR2;NUP93;TGFBR3;EID2;TWSG1;ADAM9;ENG;PXN;TGFBRAP1;LTBP2;FURIN;ACVR1B;FAM83G;LPXN;SMAD2;GDF11;JUN;SMAD4;TGFB2;SMAD3;TGFB1;SMURF2;SMURF1;STAT3;SMAD9;BMP7;SMAD5;BMP6;PTK2;ACVR2A;BMP5;GDF7;HIPK2;FKBP1A;SKI;ZYX;MEGF8;BMPR1A
Neurogenesis (GO:0022008)	0.0101968	0.249973	2.02431	9.28287	ROGDI;LRP4;WDR62;EGFR;CLN5;TRAK2;METTL14;BTBD1;ERBB3;BTBD2;ERBB2;KAT8;CDK5RAP2;TGFB2;RYK;METTL3;RITA1;THOC2;BTBD6;APEX1;NDUFS2;DCHS1;MAPT;ERCC6;FAT4;DAGLB
Cardiac Atrium Development (GO:0003230)	0.0103225	0.249973	10.7329	49.086	DLL4;NOTCH1;NPHP3;MDM4;DAND5;ENG
Cellular Response To Angiotensin (GO:1904385)	0.0103225	0.249973	10.7329	49.086	AHCYL1;CA2;CAMK2A;PRKCD;NFKB1;RELA
Negative Regulation Of Neural Precursor Cell Proliferation (GO:2000178)	0.0103225	0.249973	10.7329	49.086	KDM2B;NF1;PTN;GATA2;SLC16A2;SIRT2
Negative Regulation Of Striated Muscle Cell Apoptotic Process (GO:0010664)	0.0103225	0.249973	10.7329	49.086	MDK;PPP1R10;HAND2;GATA4;NKX2-5;BMP7
Peptidyl-Lysine Deacetylation (GO:0034983)	0.0103225	0.249973	10.7329	49.086	HDAC4;HDAC9;SIRT1;HDAC6;SIRT2;SIRT3
Positive Regulation Of Cell Migration By Vascular Endothelial Growth Factor Signaling Pathway (GO:0038089)	0.0103225	0.249973	10.7329	49.086	MYO1C;KDR;HSPB1;PIK3CD;PRKD2;PRKD1
Regulation Of Apoptotic Cell Clearance (GO:2000425)	0.0103225	0.249973	10.7329	49.086	C3;C4B;C4A;CCL2;HMGB1;TGM2
Regulation Of Wound Healing, Spreading Of Epidermal Cells (GO:1903689)	0.0103225	0.249973	10.7329	49.086	FERMT1;PTEN;PHLDB2;RREB1;MTOR;CLASP2
Stress-Induced Premature Senescence (GO:0090400)	0.0103225	0.249973	10.7329	49.086	CDKN1A;MAPKAPK5;MAPK14;PLA2R1;SIRT1;TP53
Ventricular Trabecula Myocardium Morphogenesis (GO:0003222)	0.0103225	0.249973	10.7329	49.086	DLL4;TGFB2;NOTCH1;NRG1;TGFBR1;ENG
Regulation Of Glycolytic Process (GO:0006110)	0.0103388	0.249973	2.18831	10.0046	HDAC4;APP;TIGAR;PRKAA2;INSR;PGAM1;ARL2;ZBTB20;ARNT;SIRT6;SLC2A6;SLC4A4;JMJD8;MTOR;RPTOR;FLCN;NCOR1;MLST8;EP300;PPARA;ZBTB7A;GIT1
JNK Cascade (GO:0007254)	0.01037	0.249973	2.53587	11.586	PTGER4;GPS1;LRRK2;MINK1;SH2D3C;TNFRSF19;CRKL;MAPK8IP1;MAPK10;MAPK8;MAP3K10;MAP2K7;TRIB1;MAP3K7;MAP4K3;MAP3K11;MAP3K5
TOR Signaling (GO:0031929)	0.01037	0.249973	2.53587	11.586	MAPKAP1;NPRL3;MTOR;RPTOR;FLCN;CCDC88A;PINK1;LARP1;RPS6KB1;TIPRL;EIF4EBP1;MLST8;EIF4EBP2;RICTOR;LAMTOR2;LAMTOR1;FNIP1
Glycolytic Process (GO:0006096)	0.01037	0.249973	2.53587	11.586	GPI;TPI1;PGAM1;ENO1;ENO3;HK2;HK1;HK3;LDHA;PFKL;PKM;UCP2;PGK1;ALDOC;GAPDH;PFKM;PGM1
Regulation Of Establishment Of Planar Polarity (GO:0090175)	0.01037	0.249973	2.53587	11.586	FZD3;FZD2;SMURF2;SMURF1;FZD6;PRICKLE2;CELSR1;CELSR2;RHOA;VANGL1;WNT11;VANGL2;DVL1;DVL2;DVL3;NPHP3;RAC1
Regulation Of Spindle Assembly (GO:0090169)	0.01037	0.249973	2.53587	11.586	DYNC1H1;NUMA1;VPS4B;RNF4;EML3;SENP6;CHMP1A;TPR;CHMP2A;CHMP4C;DRG1;SASS6;CEP97;CHMP7;HSPA1B;CHMP5;HSPA1A
Phosphatidylinositol Metabolic Process (GO:0046488)	0.010669	0.256007	1.8489	8.39478	PI4K2B;CSF1R;VAC14;PGAP1;PLEK;INPPL1;PTEN;PIGW;MTMR6;MTM1;INPP5D;INPP5J;INPP5K;PIP5K1A;PMPCA;PIP5K1C;PLCG1;CDIPT;PDGFRB;SACM1L;MBOAT7;BMX;INPP4B;PLCB3;PIKFYVE;PITPNM1;PITPNM2;PI4KA;PI4KB;PLCB1;PLCB2;PI4K2A
Negative Regulation Of Apoptotic Signaling Pathway (GO:2001234)	0.0109876	0.26216	1.70628	7.69699	SLC35F6;URI1;DDX3X;ASAH2;MPV17L;HTT;CAAP1;FAIM2;GATA4;PARK7;NOC2L;NOL3;CX3CL1;RELA;OPA1;AKT1;BAK1;TMEM14A;MEN1;GPX1;CSNK2A1;SIAH2;PLAUR;CFLAR;TGFBR1;NR4A2;PINK1;PSME3;TMBIM1;PPIF;BCL2;BIRC6;PHIP;TMBIM6;FXN;SLC25A4;BCL2L2;BCL2L1;GRINA;HSPA1A
Retrograde Transport, Endosome To Golgi (GO:0042147)	0.0110252	0.26216	1.64559	7.41762	TMEM87A;DCTN1;STX16;SNX12;ARL1;RHOBTB3;VPS26B;RCSD1;CLN5;GGA1;LMAN1;SNX1;VPS51;VPS50;VPS53;VPS52;RAB29;STX6;TBC1D14;VPS54;DENND5A;ERC1;TBC1D17;EVI5;RAB6B;SNX8;YKT6;SNX5;PLEKHJ1;TBC1D10B;SNX6;VTI1B;SPAG9;GBF1;SURF4;PLEKHA3;BAIAP3;RGP1;PREPL;RNF126;PIKFYVE;HEATR5A;UBE2O;TBC1D23;RAB7A
Double-Strand Break Repair (GO:0006302)	0.0115295	0.272917	1.44616	6.45399	DCLRE1B;DCLRE1C;WDR48;MCM9;HMGB2;STON1;SMC5;CHD4;MRPL36;SMC6;BRCA1;HMGB1;PRPF19;BABAM1;ZFYVE26;KAT5;SFR1;UIMC1;REV3L;EPC1;SMARCAD1;TNKS1BP1;NBN;AP5S1;GEN1;PIAS4;KDM2A;PARP1;ZGRF1;PARP2;NSMCE3;NSMCE2;TOP3A;RECQL;HUS1;SETMAR;LIG3;SIRT6;PARP9;SPIDR;MMS22L;EID3;NSMCE4A;NPC1;FSCN1;DNA2;MPND;EXD2;VCP;PNKP;SAMHD1;RAD54B;MBTD1;WRN;PPP4C;MTA1;SLX4;RNF138;RBBP8;XRCC6;SLF1;HELQ;SLF2;POLN;INTS3;EYA3;PALB2;SE…
Regulation Of Cell Size (GO:0008361)	0.0119315	0.279675	2.68471	11.8894	RAP1GAP2;VAV3;PLEK;RDX;PTEN;MSN;ARHGAP35;MTOR;RHOA;VAV1;RPTOR;SLC9A3R1;PRR16;RAC1;EZR
Wound Healing (GO:0042060)	0.012082	0.279675	1.70409	7.52534	RAB3A;FUT10;SRF;VPS4B;VPS4A;MIA3;GATA4;PRCP;FGF1;PPL;TSKU;CORO1B;PAK1;ERBB3;SMPD1;CHMP1A;ERBB2;ANXA6;HMOX1;DSP;TGFB2;SMAD3;DST;SLC11A1;NRG1;CFLAR;TGFBR1;SYT7;C6ORF89;CHMP4C;CHMP2A;NF1;MYH9;HPSE;PLPP3;RAF1;CHMP7;CHMP5;PLEC
Hexose Metabolic Process (GO:0019318)	0.0123066	0.279675	2.04631	8.99888	SLC35A2;G6PD;GALT;H6PD;KCNJ11;ADPGK;BRAT1;DCXR;GAA;FUCA2;OMA1;HK2;HK1;HK3;FPGT;KHSRP;APOD;ALDOC;SLC37A4;ALDOA;PGM1;GALK2;GALK1;PPARD
Regulation Of Stem Cell Differentiation (GO:2000736)	0.0123066	0.279675	2.04631	8.99888	MBD3;MTCH2;NOTCH1;JAG1;YTHDF2;HDAC1;NSUN2;ESRRB;METTL3;SETD1A;EIF2AK2;CHD4;SIRT6;PTN;ZFP36L2;GATAD2B;GATAD2A;NUDT21;ITCH;MTA1;KAT5;NELFB;MTA2;BMPR1A
Histone Deacetylation (GO:0016575)	0.0123483	0.279675	2.23777	9.83329	HDAC4;MBD3;HDAC5;HDAC1;HDAC11;MBD2;CHD4;SIRT6;HDAC8;SIRT1;HDAC6;GATAD2B;SIRT2;GATAD2A;MTA1;TBL1XR1;MIER2;MIER1;TBL1X;MTA2
Cellular Response To Decreased Oxygen Levels (GO:0036294)	0.0125081	0.279675	1.74287	7.63619	SUV39H2;NOTCH1;EPAS1;SUV39H1;GATA6;RORA;NDNF;AQP3;NDRG1;AQP1;ZFP36L1;RPTOR;NPEPPS;MYC;LMNA;MLST8;PGK1;HMOX1;NKX3-1;EGLN1;BNIP3L;TIGAR;PTGIS;TGFB1;SIRT1;BMP7;SIRT2;MTOR;HIPK2;PINK1;MDM2;PICK1;HYOU1;MDM4;P4HB;TP53
Cellular Response To Reactive Oxygen Species (GO:0034614)	0.0125081	0.279675	1.74287	7.63619	OSER1;MPV17L;PXN;MPV17L2;PTPRK;AGAP3;PKD2;EGFR;HDAC6;RELA;AQP1;MAPK8;MAPK7;AKT1;SIRPA;MAPK1;MPV17;PDK2;MAP3K5;JUN;RIPK3;ZNF580;ERCC6L2;PRKCD;PEX2;FOS;SIRT1;RHOB;SETX;FER;PEX5;PPIF;ATM;MAPT;FXN;SQSTM1
Ubiquitin-Dependent ERAD Pathway (GO:0030433)	0.0125081	0.279675	1.74287	7.63619	VCP;FAF2;DERL1;AUP1;UBE2J2;RNF5;USP19;CLGN;BAG6;DNAJB2;FOXRED2;TMEM67;UBXN8;TRIM25;DNAJB9;FBXO6;UBXN4;UBQLN2;HSPA5;RHBDD2;WFS1;EDEM2;SYVN1;TMUB1;UBE4B;YOD1;UBE2G2;TMUB2;NPLOC4;PSMC6;UBXN10;JKAMP;DNAJC10;MAN1B1;FAM8A1;RNF185
Diacylglycerol Metabolic Process (GO:0046339)	0.0127143	0.279675	2.78397	12.1521	DGKE;DAGLA;DGKD;DGAT1;DGKB;DGKZ;PGS1;LIPE;GPAM;PLCE1;DAGLB;DGKI;DGKH;PNPLA2
Negative Regulation Of Extrinsic Apoptotic Signaling Pathway Via Death Domain Receptors (GO:1902042)	0.0127143	0.279675	2.78397	12.1521	DDX3X;GPX1;NOS3;FAIM2;BRCA1;CFLAR;PARK7;BMP5;ICAM1;PEA15;TMBIM1;HMOX1;BCL2L1;FAIM
Positive Regulation Of Cell-Substrate Junction Organization (GO:0150117)	0.0127143	0.279675	2.78397	12.1521	COL16A1;DUSP3;ROCK1;IQSEC1;NRG1;PTPRJ;PIK3R1;THY1;KDR;RAC1;TEK;MAPRE2;ARF6;S100A10
Regulation Of Myotube Differentiation (GO:0010830)	0.0127143	0.279675	2.78397	12.1521	HDAC4;HDAC5;XBP1;DMPK;HDAC1;MAML1;MAPK14;FBXO22;HDAC9;MMP14;TMEM119;PIEZO1;SMYD1;NKX2-5
Positive Regulation Of Transcription Initiation By RNA Polymerase II (GO:0060261)	0.0128056	0.279675	1.93397	8.42799	MDC1;GTF2A1;SRF;MED16;MED15;MED17;MED12;MED13;MED30;MED31;NKX2-5;MED1;MED9;MED29;MED6;MED7;MED23;MED22;PSMC6;MED21;MED20;TAF8;TAF6;TAF4;TP53;TAF3;TAF2
Regulation Of Protein Localization To Nucleus (GO:1900180)	0.0128056	0.279675	1.93397	8.42799	TFRC;NVL;TESK1;OTUD7B;SUMO4;PARK7;FLCN;SIN3A;TPR;CTNNA1;KAT7;GLUL;JAK1;NGFR;CREBBP;TGFB1;EIF2AK3;TYK2;PARP9;YWHAZ;LILRB4;MTOR;BYSL;LATS1;MFHAS1;LATS2;ATP13A2
Regulation Of Endocytosis (GO:0030100)	0.0128132	0.279675	1.79109	7.8043	LRPAP1;LRSAM1;RAB5B;HIP1;CD151;LRP1;ROCK1;SNX12;STON1;SNX33;SMPD1;FLOT1;ABL1;AP2S1;PACSIN2;PACSIN3;PACSIN1;RUBCN;PTPN1;SYK;SPHK1;HIP1R;TSC2;LILRB1;SYT7;FGR;RUFY1;HCK;DAB2;ZFYVE16;RUFY2;PRKD1;EPHA3
DNA Metabolic Process (GO:0006259)	0.0128742	0.279675	1.3191	5.74141	DCLRE1B;SMARCB1;DCLRE1C;TRRAP;FMR1;PARK7;BACH1;TRIM28;ALKBH1;RUVBL2;LONP1;SMARCAD1;FBXO6;NBN;KPNA2;NFRKB;MEN1;GEN1;WDHD1;ENDOG;LIG1;NSMCE3;RECQL;HUS1;SETMAR;LIG3;CHD1L;MSH6;CDC34;EID3;MSH2;MSH3;GRWD1;THAP9;FSCN1;TIMELESS;DNA2;INO80C;EXD2;VCP;INO80D;RNASEH2A;ZBTB1;PDS5B;PDS5A;ORC5;ORC4;ORC6;ZNF827;ORC3;HLTF;ORC2;EP400;ZNF668;CTC1;ZRANB3;XRCC6;FANCL;INTS3;SMARCA5;FAM111A;POLA1;POLA2;CDK2;ATM;MMS19;…
ER-associated Misfolded Protein Catabolic Process (GO:0071712)	0.0129859	0.279675	6.26123	27.1981	BAG6;VCP;DERL1;UGGT2;RNF185;RNF5;UGGT1
Negative Regulation Of Extracellular Matrix Organization (GO:1903054)	0.0129859	0.279675	6.26123	27.1981	CST3;NOTCH1;TGFB1;CHADL;EMILIN1;TNFRSF1B;TNFRSF1A
Positive Regulation Of Protein Sumoylation (GO:0033235)	0.0129859	0.279675	6.26123	27.1981	HDAC4;PIAS4;RASD2;PIAS3;MUL1;UBA2;PIAS1
Regulation Of Histone Methylation (GO:0031060)	0.0129859	0.279675	6.26123	27.1981	EHMT2;SUV39H1;SMARCA5;EHMT1;MTHFR;FAM47E;SIRT1
Regulation Of Inflammatory Response To Wounding (GO:0106014)	0.0129859	0.279675	6.26123	27.1981	IL33;GRN;MDK;STAT3;PTPN6;EXTL3;GIT1
Regulation Of Protein Acetylation (GO:1901983)	0.0129859	0.279675	6.26123	27.1981	DDX3X;FAM161A;KAT5;CEP295;TAOK1;PARK7;SIRT1
Lysosome Organization (GO:0007040)	0.0135222	0.280722	2.05897	8.86061	SRPX;MBTPS1;VPS18;GRN;LRRK2;GAA;HPS1;TFEB;HOOK3;MYO7A;NAGPA;CORO1A;MTOR;CLN5;ZFYVE26;GNPTAB;HOOK2;TMEM106B;ACP2;TPP1;LAMTOR1;PI4KB;ARSB
Positive Regulation Of miRNA Transcription (GO:1902895)	0.0135222	0.280722	2.05897	8.86061	EGR1;NGFR;SREBF1;JUN;TGFB2;SPI1;POU2F1;SMAD3;TGFB1;SRF;STAT3;PDGFB;FOS;GATA2;NR3C1;KLF4;EGFR;RELA;SMARCA4;WT1;MYC;TEAD1;TP53
Regulation Of Chromosome Organization (GO:0033044)	0.0135222	0.280722	2.05897	8.86061	INO80C;UPF1;SMG1;CENPV;SLF1;INO80D;SLF2;NSMCE3;NSMCE2;YLPM1;SETMAR;SMC5;SMC6;HDAC8;TERF2;SMG5;SMG6;EID3;NSMCE4A;MYC;RUVBL2;MAPT;NFRKB
Recombinational Repair (GO:0000725)	0.0137872	0.280722	1.61255	6.9082	EXD2;WDR48;MCM9;STON1;CHD4;SMC5;BRCA1;SMC6;SAMHD1;RAD54B;MBTD1;ZFYVE26;WRN;PPP4C;SLX4;KAT5;SFR1;RNF138;REV3L;RBBP8;EPC1;NBN;AP5S1;GEN1;SLF1;XRCC6;HELQ;SLF2;POLN;NSMCE3;INTS3;NSMCE2;TOP3A;RECQL;HUS1;LIG3;SPIDR;PALB2;MMS22L;EID3;NSMCE4A;NPC1;ERCC4;FSCN1;ERCC5
Regulation Of Nucleic Acid-Templated Transcription (GO:1903506)	0.0138689	0.280722	1.24481	5.32544	ATF2;SPI1;TRRAP;NAB1;NAB2;WWC2;JMJD1C;RORA;YEATS4;JADE2;NR3C1;BACH1;CELSR2;UBE2L3;RPS6KA4;HMGN5;ZMIZ1;POFUT1;PPP2R1A;ZNF727;RUVBL2;ZNF85;WWC3;SLC39A8;KAT7;SOX6;ZFP37;FADS1;TRIM22;ZNF562;MEF2C;ZNF680;ZNF282;ZBTB38;RFX3;ATP1B4;ACTN4;HCFC2;HIC1;HCFC1;ZNF718;DMTF1;DDIT3;ZNF714;ZNF713;ATF7;ZSCAN26;ZNF678;ATF5;ZNF676;TP53;ZNF431;ZNF430;KMT2D;ZNF273;NOTCH1;MEAF6;SRCAP;MAGED1;BAZ2A;GATA4;FOXO4;ZBTB4;TAF5…
Cellular Response To Oxidative Stress (GO:0034599)	0.013902	0.280722	1.53614	6.56811	VKORC1L1;LRRK2;MPV17L;KEAP1;MPV17L2;SUMO4;PARK7;ZFAND1;PTPRK;PKD2;LONP1;AKT1;MPV17;ANKRD2;PDK2;G6PD;GPX1;PARP1;PRKCD;GPX8;ARNT;PEX2;FOS;SIRT2;PEX5;PRKD1;MAPT;PLA2R1;SQSTM1;TP53;PRKAA2;PXN;AGAP3;ZFP36L2;EGFR;PRDX2;MAPK8;ALDH3B1;ABL1;MGAT3;HMOX1;MAPK1;STX4;JUN;ERCC6L2;PYCR2;SETX;MSRA;FER;PINK1;ATM;ATP13A2;HSPA1B;HSPA1A
Epigenetic Regulation Of Gene Expression (GO:0040029)	0.0139815	0.280722	1.66647	7.11585	CREBZF;DIRAS3;N6AMT1;HDAC4;ATF2;SUV39H2;HDAC5;SMARCD1;SMARCB1;SPI1;WBP2;PHF1;CTCF;BMI1;NOC2L;HDAC9;HDAC6;RNF2;MECP2;ZDBF2;MTA1;IFI16;TDG;WDR5;EP300;EPC1;KAT7;FAM47E;MORC2;MEN1;GPX1;GLMN;SIRT6;PPHLN1;ARID1B;SIRT2;SMARCA4;MTF2;TP53;GLYR1
Positive Regulation Of Fat Cell Differentiation (GO:0045600)	0.0141013	0.280722	1.93982	8.2665	CEBPB;LRP5;METRNL;MEDAG;ZFP36L1;ZFP36;FRZB;NOCT;PIM1;AKT1;ZBTB7B;RREB1;ZNF385A;TRPM4;XBP1;LMO3;RARRES2;TFE3;SIRT6;TMEM64;BMP7;CARM1;ID2;NAPEPLD;LCP1;PPARD
Negative Regulation Of Cell Death (GO:0060548)	0.0141141	0.280722	1.79098	7.63063	KANK2;BECN1;CSF1;VPS4B;VPS4A;GATA4;PARK7;PEPD;TM7SF3;MECOM;GPNMB;DPP9;CHMP1A;NUP62;AKT1;TMEM109;IKBKG;BNIP3L;TIGAR;WFS1;TRAF2;TNFRSF1B;PINK1;PSMC5;CDK5;CHMP4C;CHMP2A;ATP13A2;CHMP7;HSPA1B;CHMP5;EIF4G1
Cellular Response To Catecholamine Stimulus (GO:0071870)	0.0141429	0.280722	3.06767	13.0638	NR4A3;LRRK2;KCNQ1;APLP1;GNB1;ATP2B4;PDE4B;PRKACA;ADCY6;SIRT2;SLC9A1;TGM2
Intrinsic Apoptotic Signaling Pathway In Response To DNA Damage By P53 Class Mediator (GO:0042771)	0.0141429	0.280722	3.06767	13.0638	BAG6;DYRK2;IFI16;BCL3;RPS27L;CDIP1;EP300;TMEM109;SIRT1;TP53;HIPK2;PHLDA3
Negative Regulation Of Telomere Maintenance Via Telomerase (GO:0032211)	0.0141429	0.280722	3.06767	13.0638	CTC1;GNL3L;XRN1;TINF2;STON1;NAT10;POT1;HNRNPC;TERF1;HNRNPA1;TERF2;DCP2
Transcription By RNA Polymerase II (GO:0006366)	0.0143413	0.280722	1.39487	5.92067	CCNT2;GMEB2;CCNT1;ICE1;ELL;THRA;CCNH;ICE2;GTF2B;ARRB2;MED16;MED17;SNAPC1;PCF11;SNAPC4;ELOA;PAAF1;NCOA1;MED1;KLF13;NCBP1;PARP1;SSU72;ETV1;PEX2;GTF2F1;GTF2F2;MED7;MED23;TFDP1;SUB1;MED20;RARA;TBPL1;GTF2A1;NFAT5;CTDP1;NFIX;CBFB;SRCAP;CEBPD;C5AR1;ZBTB1;DDX21;RTF1;PMF1;SUPT6H;TAF5L;RXRB;MNT;RXRA;POLR2A;NOCT;HLTF;POLR2E;ZBTB7B;RREB1;ZNF345;POLR2K;S100A10;POLR2L;XBP1;ZNF141;NFYA;NR1H2;ELP2;GTF2H1;ELP4;SU…
Cellular Response To Fluid Shear Stress (GO:0071498)	0.0144022	0.280722	4.77075	20.2298	MEF2C;MAPK7;HAS2;KLF4;PKD2;KLF2;MAP2K5;SREBF2
Epithelial Cell-Cell Adhesion (GO:0090136)	0.0144022	0.280722	4.77075	20.2298	DSP;ITGB5;JUP;KIT;KIFC3;SERPINB8;PLEKHA7;VCL
Glycerol Metabolic Process (GO:0006071)	0.0144022	0.280722	4.77075	20.2298	GK5;COQ3;COQ2;TKFC;TPI1;GOT1;PGPEP1;GALK2
Intracellular Copper Ion Homeostasis (GO:0006878)	0.0144022	0.280722	4.77075	20.2298	ANKRD9;APP;COX19;PRNP;ARF1;MT2A;CCDC22;ATP7A
Proteasomal Protein Catabolic Process (GO:0010498)	0.0146177	0.280722	1.36328	5.76056	GSK3A;UBE3D;CCDC47;ARRB2;TNFAIP1;PRPF19;ANKRD9;UCHL1;PSMD7;MAEA;KAT5;PSMD2;TRIM2;PSMD3;ENC1;TRIM3;SKP2;FBXW5;NHLRC3;FBXW7;DNAJB12;AXIN1;KCTD2;UBE4B;RAD23A;PPP2R5C;SIRT1;KCTD5;SIRT2;TOPORS;RNF41;DDB1;RNF126;PSMA3;CDC34;KCTD10;TBL1XR1;DDIT3;SPOPL;RNF122;BIRC2;VCP;PSMD11;DERL1;CUL1;RHOBTB3;AGAP3;RNF4;RNF5;PCNP;PSMB6;BAG6;RMND5B;PSMB7;ATXN3;ZNRF1;SH3BGRL;ZNRF2;PSMB5;MTA1;RNF216;PSMB2;PSMB3;HECTD3;PCB…
Central Nervous System Neuron Development (GO:0021954)	0.0146878	0.280722	3.2805	13.8461	HSP90AA1;HSP90AB1;MAP2;NOVA2;TAOK1;PTEN;LHX6;RAPGEF2;MAPT;ATP7A;B4GALT5
Growth Hormone Receptor Signaling Pathway (GO:0060396)	0.0146878	0.280722	3.2805	13.8461	STAT5A;GHR;SOCS2;PTPN1;PXN;STAT3;STAT6;PIK3R1;JAK2;JAK3;PTK2
Neuron Maturation (GO:0042551)	0.0146878	0.280722	3.2805	13.8461	C3;APP;C1QA;MTCH1;SRRM4;PICK1;ANKS1A;SCARF1;CX3CL1;CLN5;B4GALT5
Nuclear Envelope Organization (GO:0006998)	0.0146878	0.280722	3.2805	13.8461	NUP93;DMPK;NUP155;TMEM43;VPS4A;LMNA;TOR1B;LEMD2;EMD;LMNB2;LMNB1
Positive Regulation Of SMAD Protein Signal Transduction (GO:0060391)	0.0146878	0.280722	3.2805	13.8461	NUP93;SMAD4;DAB2;BMPR2;TGFB1;RBPMS;JAK2;BMP7;BMP6;TGFBR1;BMPR1A
rRNA Transcription (GO:0009303)	0.0146878	0.280722	3.2805	13.8461	GTF3C1;GTF3C2;GTF3C3;GTF3C5;NIFK;TAF1B;TCOF1;GTF3C6;SPIN1;POLR1E;ZFP36L1
Regulation Of Establishment Of Cell Polarity (GO:2000114)	0.0146878	0.280722	3.2805	13.8461	ARFGEF1;PLEKHG3;RAP1B;BCAS3;CDH5;GSN;ROCK1;RUFY3;KRIT1;PTK2B;KIF20B
Regulation Of Protein Sumoylation (GO:0033233)	0.0146878	0.280722	3.2805	13.8461	HDAC4;PIAS4;RASD2;EGR1;PIAS3;GNL3L;ZMIZ1;MUL1;UBA2;PARK7;PIAS1
Neural Tube Closure (GO:0001843)	0.0147102	0.280722	2.30142	9.7102	VASP;TGFB2;TGFB1;KDM2B;SEMA4C;MTHFR;TSC2;SCRIB;CELSR1;DYNLL1;SKI;CSRP3;VANGL2;MTHFD1;DVL1;DVL2;DVL3;PLXNB2
Positive Regulation Of Telomere Maintenance Via Telomerase (GO:0032212)	0.0147102	0.280722	2.30142	9.7102	CCT3;CCT2;TNKS;PNKP;TNKS2;TNIP1;TCP1;FBXO4;MAPK1;POT1;ATM;MAPKAPK5;CCT7;HNRNPA1;MAP2K7;CCT5;MAP3K4;ATR
Regulation Of Transcription By RNA Polymerase I (GO:0006356)	0.0147102	0.280722	2.30142	9.7102	CREBBP;EIF2AK3;SMARCA5;DDX21;WDR75;BAZ2A;WDR43;MYBBP1A;CARM1;ERBB2;BEND3;UBTF;FLNA;ERCC6;MAF1;SF3B1;POLR2K;POLR2L
Regulation Of Microtubule-Based Process (GO:0032886)	0.0148592	0.280722	2.07298	8.72544	MAP10;IGBP1;PHLDB1;PRKAA2;ROCK1;FAM107A;EFNA5;BICD1;HDAC6;AURKA;DIAPH1;TAOK1;ERBB2;CDK2AP2;TPPP;MAPT;ATF5;PHLDB2;MARK2;EPHA3;CLASP2;MCM2
Regulation Of JNK Cascade (GO:0046328)	0.0149219	0.280722	1.54899	6.5134	APP;ULK4;HMGB1;EDA2R;KLHL31;MECOM;SIRPA;ANKS1B;MAP3K5;MEN1;ANKRD6;DUSP3;MINK1;TNFRSF19;AXIN1;TRAF2;TRAF1;MAPK8IP3;MTURN;TIRAP;MAPK8IP1;TGFBR3;RAP2A;NCOR1;MDFIC;TRAF3;TRAF5;PLCB1;NAIP;XIAP;NOD2;RASGRP1;EGFR;SDCBP;MBIP;PTK2B;FKTN;DAB2IP;TPD52L1;HIPK2;SH3RF3;MFHAS1;PER1;SH3RF2;ITCH;PINK1;TAOK1;TAOK2;MAP3K10;LTBR;MAP3K11
Regulation Of IRE1-mediated Unfolded Protein Response (GO:1903894)	0.0149809	0.280722	4.02557	16.9113	PTPN1;UFL1;HSPA5;DDRGK1;TMEM33;DAB2IP;BAX;DNAJB9;BAK1
Negative Regulation Of Cell-Substrate Junction Organization (GO:0150118)	0.015011	0.280722	3.57851	15.0261	DUSP22;BCAS3;DMTN;RCC2;FAM107A;PTEN;APOD;DYNLL1;PHLDB2;CLASP2
Negative Regulation Of Endoplasmic Reticulum Stress-Induced Intrinsic Apoptotic Signaling Pathway (GO:1902236)	0.015011	0.280722	3.57851	15.0261	PTPN1;CREB3;XBP1;OPA1;LRRK2;CREB3L1;SYVN1;TMBIM6;PARK7;HSPA1A
Negative Regulation Of Focal Adhesion Assembly (GO:0051895)	0.015011	0.280722	3.57851	15.0261	DUSP22;BCAS3;DMTN;RCC2;FAM107A;PTEN;APOD;DYNLL1;PHLDB2;CLASP2
Positive Regulation Of DNA Damage Response, Signal Transduction By P53 Class Mediator (GO:0043517)	0.015011	0.280722	3.57851	15.0261	ING4;SPRED1;ATM;MSX1;RPL26;EEF1E1;PLA2R1;HIC1;ZNF385A;ATR
Positive Regulation Of Transmembrane Transport (GO:0034764)	0.015011	0.280722	3.57851	15.0261	C3;C2CD5;SLC38A1;NR4A3;ARL6IP1;CA2;ACSL5;AZIN2;BRAF;AZIN1
Post-Translational Protein Modification (GO:0043687)	0.0155331	0.289456	1.94618	8.10543	TNKS;DSCC1;ZC3HAV1;TTL;RPS6KA4;TNKS2;JAK2;FN3K;UBE2F;PARP6;ESCO1;PARP1;PARP2;RHBDD1;PRKCD;PRKCA;PARP9;PARP8;PARP10;PARP11;CDK2;STT3A;FAM20C;PKN1;UBE2M
Phosphatidylinositol Biosynthetic Process (GO:0006661)	0.0155894	0.289478	1.58496	6.59528	PI4K2B;VAC14;SMG1;PIGO;PIGN;PIGQ;INPPL1;PTEN;PIK3R3;PIGZ;PIK3R1;PIGW;PIGV;MTMR6;MTM1;SOCS2;SOCS3;EFR3A;INPP5D;TP53INP2;INPP5J;INPP5K;PIP5K1A;PMPCA;PIP5K1C;IP6K1;CDIPT;SOCS7;SOCS5;TMEM150A;SACM1L;SLC30A5;MBOAT7;TTC7A;DPM1;ITPKB;DPM2;INPP4B;PIKFYVE;PIK3CA;PITPNM1;PITPNM2;PI4KA;PIK3C3;PI4KB;PI4K2A
Response To Epidermal Growth Factor (GO:0070849)	0.0160327	0.296631	2.34062	9.67408	MED1;DUSP3;PDPK1;IQGAP1;EGFR;ZFP36L2;ZFP36L1;DUSP22;EEF1A1;ZFP36;GAREM1;ERBB2;TPR;INPP5K;MAPK1;PLCG1;PDE8A
Import Into Nucleus (GO:0051170)	0.0160875	0.296631	1.69688	7.00761	IPO13;NUP188;PPP1R10;PTTG1IP;NXT2;BACH2;EIF4ENIF1;IPO8;POM121C;NUP62;TPR;FAM53C;KPNA6;AKT1;FAM53B;KPNA5;KPNA2;TNPO1;HNRNPA1;TNPO2;APPL1;NUP214;SEC13;SYK;NUP155;APLP2;RANBP17;STAT3;TSC2;NUTF2;RANBP6;NUP93;BCL3;NUP98;KPNB1;RAN
Glycerophospholipid Biosynthetic Process (GO:0046474)	0.0163246	0.29995	1.54471	6.35659	SLC44A5;PI4K2B;DGKE;DGKD;SLC44A1;DGKB;SLC44A2;INPPL1;LPCAT1;PTEN;PMPCA;PCYT1A;SACM1L;PLA2G4C;PLA2G4A;DGKZ;INPP4B;PLSCR1;PITPNM1;PITPNM2;FAR1;PI4K2A;DGKH;VAC14;ABHD4;PLD1;AGPAT1;MTMR6;AGPAT3;MTM1;PGS1;PTDSS2;PTDSS1;INPP5D;INPP5J;INPP5K;PIP5K1A;PIP5K1C;CEPT1;GPAT2;CDIPT;MBOAT7;BMX;PIKFYVE;GPAM;ETNK2;ETNK1;LPCAT3;PI4KA;PI4KB
Negative Regulation Of Cellular Catabolic Process (GO:0031330)	0.0167004	0.305786	1.73828	7.1136	GSK3A;ROCK1;MTMR8;FOXK2;FOXK1;RASIP1;GOLGA2;RPTOR;LEPR;MLST8;TIMP2;TIMP3;WDR6;STK38L;TBC1D14;TIMP1;RUBCN;KDM4A;IL10RA;STAT3;ATP2B4;SIRT2;MTOR;RRAGA;DAP;RRAGB;CPTP;BCL2;TAB2;GPLD1;PLIN5;EIF4G1;PTPN3
Positive Regulation Of Cytoskeleton Organization (GO:0051495)	0.0168995	0.30729	1.66016	6.77425	SEMA5A;CCL11;NUMA1;SYNPO2;PLEK;CX3CL1;LMOD2;NUP62;NCK2;PTK2B;NCKAP1L;SNX9;SYNPO;PLXNA3;PLK4;VASP;BCAS3;DYNC1H1;GSN;LIMK1;HCK;FER;CTTN;SYNPO2L;CDK5;BIN1;FES;KATNBL1;CDC42EP4;CDC42EP3;CDC42EP2;SASS6;PFDN2;TEK;PFN1;NES;ARF6;PFN2
Protein Import Into Nucleus (GO:0006606)	0.0168995	0.30729	1.66016	6.77425	IPO13;NUP188;PPP1R10;RGPD8;PTTG1IP;NXT2;EIF4ENIF1;IPO8;POM121C;NUP62;TPR;FAM53C;KPNA6;AKT1;FAM53B;KPNA5;KPNA2;TNPO1;TNPO2;APPL1;NUP214;RANBP2;SEC13;SYK;NUP155;APLP2;RANBP17;STAT3;TSC2;NUTF2;RANBP6;NUP93;BCL3;NUP35;NUP54;NUP98;KPNB1;RAN
Regulation Of Protein Metabolic Process (GO:0051246)	0.0170892	0.309589	1.58081	6.4328	APP;CYFIP1;HSP90AB1;CSF1;ODC1;RHOBTB3;NOLC1;FURIN;NEDD8;MAPK8;MAPK7;TCOF1;AKT1;LDLR;METTL18;GCN1;MAP2K5;EIF2B4;TGFB1;WFS1;NR1H2;PCIF1;PLAUR;ELP2;ELP4;LILRB2;SNF8;ELP5;KLF4;AGT;KLF2;NFKB1;PUM3;SSH1;FKBP1A;PM20D2;HGS;TRAF3;AGTR1;MDM2;GEMIN5;SPOPL;MAPKAPK5;METAP1;EIF4G1
protein-DNA Complex Organization (GO:0071824)	0.0171438	0.309589	1.79076	7.28146	L3MBTL1;SUV39H2;USP36;HDAC5;HDAC1;PHF1;SUV39H1;HDAC11;SETD7;HMGB2;EHMT1;HDAC8;TRIM28;MYC;GATAD1;HMGN2;MTA2;HMGN3;ZBTB7A;HMGN1;CBX1;LRWD1;SAFB;SIRT1;PARP10;ZZZ3;MTF2;TCF4;FAM50B;FAM50A
Establishment Of Endothelial Barrier (GO:0061028)	0.0174513	0.311927	2.38637	9.66083	PPP1R16B;ROBO4;RAB1B;PDE4D;PDE2A;RDX;MSN;ICAM1;RAP1B;RAP2C;SOX18;MYADM;RAPGEF1;RAPGEF2;EZR;RAPGEF6
Nuclear-Transcribed mRNA Catabolic Process, Nonsense-Mediated Decay (GO:0000184)	0.0174513	0.311927	2.38637	9.66083	UPF1;SMG1;RBM8A;NCBP1;EIF4A3;RC3H1;SMG9;UPF3A;SMG7;MAGOHB;GSPT1;SMG5;SMG6;DHX34;EIF3E;RNPS1
Transcription By RNA Polymerase III (GO:0006383)	0.0174513	0.311927	2.38637	9.66083	GTF3C1;IVNS1ABP;GTF3C2;GTF3C3;ELL;GTF3C5;ICE1;GTF3C6;ICE2;ZFP36L1;SNAPC1;SNAPC4;POLR3H;ZNF345;POLR2K;POLR2L
Cellular Response To Hypoxia (GO:0071456)	0.0177083	0.314128	1.69422	6.83403	SUV39H2;NOTCH1;EPAS1;SUV39H1;GATA6;RORA;NDNF;AQP3;NDRG1;AQP1;ZFP36L1;RPTOR;NPEPPS;MYC;LMNA;MLST8;PGK1;HMOX1;NKX3-1;EGLN1;BNIP3L;TIGAR;PTGIS;TGFB1;SIRT1;BMP7;SIRT2;MTOR;HIPK2;PINK1;MDM2;HYOU1;MDM4;P4HB;TP53
Plasma Membrane Organization (GO:0007009)	0.0177083	0.314128	1.69422	6.83403	COLEC12;ABCD2;RAB3A;VPS4B;VPS4A;SNX33;SLC9A3R1;SERP1;SMPD1;CHMP1A;EPB41L3;MICALL1;ANXA6;FLOT1;PACSIN2;PACSIN3;SNX9;STX4;ABCD1;SPTBN1;PACSIN1;CR1;ABCA7;SYT7;EHD2;PLSCR1;SNX18;BIN1;CHMP4C;CHMP2A;MYH9;TLCD2;DEGS1;CHMP7;CHMP5
Endomembrane System Organization (GO:0010256)	0.0177537	0.314128	1.37319	5.53556	WASHC4;PI4K2B;LRRK2;MIA3;LMNB2;LMNB1;GOLGA2;SEC61A1;SERP1;SMPD4;TRAPPC12;MYO18A;TRAPPC11;TMED7;PLEKHJ1;DYNC2H1;VPS18;BCAS3;JAGN1;CR1;COG6;COG5;COG3;COG1;VPS13B;CSNK1D;GOLGA8N;LEMD2;NUP93;GAK;CTDNEP1;RAB30;TBC1D20;GORASP2;ZW10;GORASP1;TLCD2;PRKD1;ARHGEF7;OBSL1;SQSTM1;BLZF1;OPTN;PI4K2A;GOLGA8A;SPTBN5;CUL7;RAB1B;VPS4A;ARL1;HTT;TOR1AIP2;SNX33;LMAN1;SLC9A3R1;SYNGR2;VPS51;LMNA;RAB29;ZNF501;RAB6B;SPTBN1…
Mitochondrion Disassembly (GO:0061726)	0.0179462	0.314358	2.10597	8.4668	BECN1;GABARAPL1;WDR45B;ATG9A;CISD2;SNX33;ATG12;FUNDC2;MAP1LC3B;PINK1;MAP1LC3A;CTSK;FUNDC1;ATG2A;USP30;FBXL4;SQSTM1;MARK2;ATG5;ATG2B
Protein Acylation (GO:0043543)	0.0179462	0.314358	2.10597	8.4668	CREBBP;ZDHHC20;GTF2B;SPHK1;ZDHHC5;ZDHHC12;NAT10;ZDHHC21;ZDHHC7;ZDHHC8;ZDHHC16;ZDHHC17;ZDHHC3;ZDHHC15;ING4;PORCN;ZDHHC18;ZDHHC9;EP300;GLUL
Spliceosomal snRNP Assembly (GO:0000387)	0.0179462	0.314358	2.10597	8.4668	TSSC4;USP4;GEMIN2;PRPF19;PRPF8;LSM4;WDR77;SART1;SART3;PRPF6;TGS1;CLNS1A;PRPF3;GEMIN4;GEMIN5;PRPF31;GEMIN7;HNRNPC;GEMIN8;SNRPB
Double-Strand Break Repair Via Homologous Recombination (GO:0000724)	0.0181512	0.316775	1.52306	6.10596	WDR48;MCM9;STON1;SMC5;CHD4;SMC6;BRCA1;ZFYVE26;NIPBL;KAT5;SFR1;REV3L;EPC1;NBN;AP5S1;GEN1;NSMCE3;NSMCE2;TOP3A;RECQL;HUS1;LIG3;SPIDR;MMS22L;EID3;NSMCE4A;NPC1;FSCN1;MCM3;MCM5;MCM2;EXD2;SAMHD1;RAD54B;MBTD1;WRN;PPP4C;SLX4;RNF138;RBBP8;SLF1;HELQ;SLF2;FANCM;POLN;INTS3;CDC7;FANCB;PALB2;ERCC4;ERCC5
ERAD Pathway (GO:0036503)	0.018215	0.316775	1.60082	6.41209	VCP;CCDC47;FAF2;DERL1;AUP1;UBE2J2;RNF5;USP19;CLGN;BAG6;DNAJB2;ATXN3;FOXRED2;TMEM67;UBXN8;TRIM25;DNAJB9;FBXO6;UBXN4;UGGT2;UGGT1;UBQLN2;XBP1;HSPA5;RHBDD2;WFS1;RHBDD1;DNAJB12;SYVN1;TMUB1;UBE4B;YOD1;UBE2G2;TMUB2;NPLOC4;PSMC6;UBXN10;JKAMP;DNAJC10;MAN1B1;FAM8A1;RNF185
mRNA Processing (GO:0006397)	0.0182651	0.316775	1.35244	5.41349	ISY1;CELF1;GEMIN2;EIF4A3;PPWD1;CASC3;DDX41;PRPF19;EFTUD2;SART1;ALKBH5;METTL14;SART3;RBMX2;DHX16;PRKACA;SNRNP35;CMTR2;RBM5;SRRM2;AQR;SRRM4;NCBP1;SCAF11;BUD31;METTL3;RBM19;PRPF40A;CRNKL1;CDC40;GCFC2;KIN;PRPF4;DDX39A;PRPF6;SYF2;PRPF3;GEMIN5;SRSF4;PABPC1;GEMIN7;CACTIN;SNRNP200;SRSF6;SNRPA;SNRPB;SF3B4;ZCCHC8;SF3B2;SF3B3;DHX8;RBM8A;RNMT;DDX23;SRSF1;CWF19L2;SNU13;RNPC3;PRPF8;U2AF2;DHX35;DHX38;HNRNPA1;SF…
Nucleus Organization (GO:0006997)	0.018867	0.323554	1.96077	7.78492	NDC1;USP36;NUMA1;DMPK;NUP155;VPS4B;VPS4A;LEMD2;LMNB2;LMNB1;CTDNEP1;NUP93;BIN1;CHMP1A;LMNA;TPR;CHMP2A;CHMP4C;NUP35;NUP54;NUP98;CHMP7;CHMP5
Response To Unfolded Protein (GO:0006986)	0.018867	0.323554	1.96077	7.78492	PTPN1;TRAM1;HSP90AA1;HSP90AB1;HSPB8;RHBDD1;HSPB7;DERL1;DAB2IP;HSPB1;TM7SF3;TOR1B;DNAJB2;DNAJB5;DDIT3;HSF1;DNAJC4;SERPINH1;BAX;TMBIM6;BAK1;OPTN;HSPA1A
DNA-templated Transcription (GO:0006351)	0.0189447	0.323554	1.36474	5.41286	PHF3;GMEB2;CCNT2;CCNT1;THRA;CCNH;GTF2B;SCX;RSF1;ARRB2;MED16;UBTF;EPC1;MTERF1;KLF13;PARP1;NCOA6;TWNK;ETV1;GTF2F1;POLRMT;GTF2F2;TOPORS;TFDP1;MED20;TBPL1;TFAM;TP53;GTF3C1;GTF2A1;GTF3C2;NFAT5;GTF3C3;NFIX;CBFB;CEBPD;GTF3C5;GTF3C6;DDX21;BAZ2A;PMF1;TAF5L;ZFP36L2;ZFP36L1;MNT;POLR2A;TAF1B;NOCT;HSF1;POLR2E;ZBTB7B;RREB1;ZNF345;POLR2K;TEFM;POLR2L;IVNS1ABP;SMAD2;XBP1;SMAD4;ZNF141;NFYA;TCEANC;SMARCA5;GTF2H1;GT…
Protein Export From Nucleus (GO:0006611)	0.0189638	0.323554	2.44045	9.67694	NUP214;RANBP3;TGFB1;DESI1;SMURF1;RANBP17;STYX;NUTF2;PKD1;RANBP3L;XPO1;XPO4;TPR;XPO5;RAN
Protein Localization To Cell Surface (GO:0034394)	0.0189638	0.323554	2.44045	9.67694	PTPRU;SMURF1;USP4;EMP2;PTPRK;FBLN5;GGA2;GGA1;FGF7;GGA3;WNT11;FLNA;STX4;VCL;ARF6
Positive Regulation Of DNA Recombination (GO:0045911)	0.0191121	0.324122	1.86208	7.36905	WDR48;TFRC;MEAF6;TRRAP;YEATS4;MBTD1;ZCWPW1;ING3;KAT5;HMCES;RUVBL2;EP400;EPC1;EPC2;TRAPPC13;ARID2;PIAS4;ACTR2;HELQ;PARP1;FANCB;MAD2L2;TIMELESS;MMS19;ERCC6;WRAP53
Intracellular Protein Transport (GO:0006886)	0.0191204	0.324122	1.27521	5.04602	IPO13;NUP188;EIF4ENIF1;IPO8;HERC2;AKT2;FAM53C;KPNA6;AKT1;FAM53B;ARFIP1;EIF2D;KPNA5;KPNA2;TRIM23;NUP214;APLP2;STX7;TSC2;NUP93;OXA1L;HGS;CDC37;RAB35;ERP29;PHIP;NUP98;STAM2;VPS28;KPNB1;RTN2;COPA;RAB5B;RAB5C;ARL6;FUT10;STXBP1;ARL1;LTBP2;PTTG1IP;VPS26B;DNAJC27;TIMM50;SCFD1;SNX1;GRPEL1;POM121C;BAG3;MYO6;TPR;SYNDIG1;TBC1D13;SNX9;SNX8;RAB6B;SNX6;CTSA;HSPA9;NGFR;TGFB1;NUP155;SMURF1;SEC16A;RANBP17;SURF4;RA…
Regulation Of Actin Filament Polymerization (GO:0030833)	0.019498	0.329461	1.69143	6.6599	CCL11;TWF2;TWF1;LMOD2;COTL1;NCK2;PTK2B;NCKAP1L;SNX9;ARFGEF1;VASP;PRKCD;HIP1R;ARHGAP28;SSH2;SSH3;SSH1;LATS1;HCK;FER;CTTN;BIN1;DAAM2;CDC42EP4;CDC42EP3;CDC42EP2;MYADM;HCLS1;ESAM;PFN1;ARF6;KANK3;PFN2;MEGF9
Positive Regulation Of Telomere Maintenance Via Telomere Lengthening (GO:1904358)	0.0197231	0.332195	2.12559	8.34497	CCT3;CCT2;TNKS;PNKP;TNKS2;TNIP1;HNRNPA2B1;TCP1;FBXO4;MAPK1;POT1;ATM;MAPKAPK5;CCT7;HNRNPA1;MAP2K7;CCT5;MAP3K4;ATR
Ras Protein Signal Transduction (GO:0007265)	0.0205314	0.344127	1.43383	5.5716	CYFIP1;CDKN1A;GDI1;ARHGAP1;PARK7;CELSR1;ARHGAP35;RAPGEFL1;CRKL;ARHGAP4;RASGEF1B;ARHGDIA;NKIRAS2;CFL1;PLCE1;RAC1;ARHGEF11;DBNL;KSR1;RHOG;RRAS2;RHOD;RHOA;RHOB;CNKSR2;RAP2C;RAP2A;DOK3;DOK5;AGTR1;ARHGEF3;RAPGEF1;RAPGEF2;MAPKAPK5;ARHGEF1;RAPGEF5;SOS1;TP53;RAPGEF6;SOS2;KPNB1;RAPGEF4;RALB;ROCK1;HACD3;PLD1;RASGRP1;ART4;RAP1B;ADGRG1;ORC3;GNA12;PDPN;CTNNAL1;NGFR;HACE1;LIMK1;MYO9B;CDK2;GNB1;NF1;GRB2;KRAS;RG…
Iron Ion Transport (GO:0006826)	0.0205625	0.344127	2.50538	9.7316	STEAP3;SCARA5;TFRC;SLC11A1;ARHGAP1;SLC40A1;MCOLN1;SLC39A14;DNM2;RAB11B;HEPH;FTH1;MELTF;LTF
Cellular Response To Amino Acid Starvation (GO:0034198)	0.0208049	0.346837	1.96917	7.62576	CDKN1A;SZT2;NPRL3;EIF2AK3;TFEB;EIF2AK2;MTOR;FLCN;MAPK8;DAP;IMPACT;RRAGA;SESN3;RRAGB;MAPK1;FAS;PRKD1;DEPDC5;KPTN;RNF152;GCN1;MAP3K5
post-Golgi Vesicle-Mediated Transport (GO:0006892)	0.0208564	0.346837	1.79054	6.92956	SNAP23;AP2A1;GGA2;GGA1;SCFD1;GGA3;VPS52;VPS54;VTI1B;MON2;OSBPL5;EXOC7;VPS13C;SEC16A;GBF1;VPS13A;AP3D1;EXOC6B;SORCS1;SCAMP1;SCAMP3;DNM2;SCAMP2;RABIF;EXOC6;CCDC22;EXOC2;LLGL1
Autophagy Of Mitochondrion (GO:0000422)	0.0210919	0.347454	1.86495	7.19659	BECN1;WDR45B;CISD2;SNX33;FUNDC2;MAP1LC3B;MAP1LC3A;CTSK;FUNDC1;USP30;MARK2;ATG5;GABARAPL1;ATG9A;ATG14;ATG13;ATG12;PINK1;ATG2A;ATG4B;SPATA18;SQSTM1;FBXL4;ATG4D;ATG2B
Fatty Acid Beta-Oxidation (GO:0006635)	0.0210919	0.347454	1.86495	7.19659	GCDH;ABCD2;ACADVL;ABCD3;ECHS1;ECI2;ETFDH;HSD17B4;ETFB;HSD17B10;ACADL;CPT2;ACAD11;ACAD10;ACADS;PEX2;MCAT;HADHB;HADHA;BDH2;SLC25A17;ACOX1;ACOX3;CRAT;PPARD
Positive Regulation Of miRNA Metabolic Process (GO:2000630)	0.0210919	0.347454	1.86495	7.19659	SPI1;SRF;PDGFB;NR3C1;GATA2;EGFR;RELA;MYC;ZSWIM8;TEAD1;SREBF1;EGR1;NGFR;JUN;TGFB2;POU2F1;SMAD3;TGFB1;STAT3;FOS;KLF4;NFKB1;SMARCA4;WT1;TP53
Regulation Of Lamellipodium Assembly (GO:0010591)	0.021675	0.354836	2.14783	8.2296	CYFIP1;ACTR2;AKIRIN1;DMTN;AUTS2;TWF2;TWF1;NRG1;PIK3R1;FER;CAPZB;PIK3CA;RAC2;FSCN1;PLCE1;RAC1;WASF2;EPHA2
Vasculogenesis (GO:0001570)	0.021675	0.354836	2.14783	8.2296	PDGFRB;CUL7;NOTCH1;TGFB1;GLMN;RASIP1;TGFBR2;TGFBR3;SPRED1;SOX18;WT1;HEY2;TBX20;KDR;HAS2;CCM2;NKX2-5;ENG
Mitotic Spindle Organization (GO:0007052)	0.0219475	0.35818	1.59215	6.08059	DCTN6;CEP126;VCP;TNKS;WDR62;AURKA;GOLGA2;MECP2;SPAST;ZNF207;RCC1;FLNA;CEP192;MAP4;PCNT;PIBF1;CLASP2;OFD1;SUN2;DYNC1H1;NUDC;MAP1S;NEK6;SPICE1;TUBG2;RMDN1;SMC1A;TUBG1;CKAP5;EML1;RHOA;MZT1;STAG1;STAG2;KIFC2;INCENP;TBCE;EFHC1;KPNB1;RAN
Positive Regulation Of Cell Migration (GO:0030335)	0.0221813	0.358374	1.29436	4.92958	SEMA5A;FAM89B;CSF1;FAM107A;FGF1;CRKL;CXCL16;CDH5;SYDE1;ZNF609;CAPN7;PLAU;AKT2;KDR;PDGFRB;SEMA6B;SEMA6C;PRKCA;ACTN4;DAAM2;RUFY3;MYADM;ADAM9;NSMF;KIF20B;PFN1;EPHA2;CSF1R;CD151;NOTCH1;PDGFB;PIK3R3;SDCBP;VTN;PDCD10;DDRGK1;PODXL;PDGFD;ZNF703;NCKAP1L;PLCG1;RREB1;ZNF268;S100A11;CCR1;XBP1;TGFB2;TGFB1;UBE2I;HSPA5;SMURF2;INSR;RDX;PTK2;FERMT1;DAB2;FER;CXCL12;ATM;FERMT3;BMPR2;FLT1;PIK3CD;MIA3;VSIR;NIPBL;HYAL…
Fc-epsilon Receptor Signaling Pathway (GO:0038095)	0.0222321	0.358374	2.58475	9.83813	VAV3;FCER1G;MAP3K1;SYK;VAV1;MAPK10;FER;MAPK8;NR4A3;PLCG1;MAP2K7;SOS1;MAP3K7
Positive Regulation Of Viral Life Cycle (GO:1903902)	0.0222321	0.358374	2.58475	9.83813	CD74;FMR1;VPS4A;FURIN;HMGB1;VPS37B;CD4;CD209;SMPD1;KPNA6;LGALS9;P4HB;KPNA2
Response To Gamma Radiation (GO:0010332)	0.0222321	0.358374	2.58475	9.83813	XRCC6;KDM1A;WRN;MYC;HSF1;MDM2;TMEM109;RPL26;CRYAB;TP53;ATR;MEN1;TSPYL5
Positive Regulation Of Proteasomal Protein Catabolic Process (GO:1901800)	0.0225258	0.361586	1.56735	5.94509	GSK3A;VCP;FMR1;LRRK2;RNF180;TMTC3;KEAP1;FBXO22;HSPBP1;DDA1;NKD2;BAG6;DNAJB2;ATXN3;DDRGK1;RNF19A;DVL1;RNF217;ARIH1;SOCS5;ZER1;ANKIB1;USP5;FBXW7;AXIN1;DAB2IP;CSNK1D;RAD23A;SIRT2;PIAS1;SH3RF3;RNF144B;SH3RF2;DAB2;PSMC5;PSMC6;PSMC3;MDM2;TRIB1;RNF185;HSPA1B;HSPA1A
RNA Splicing, Via Transesterification Reactions With Bulged Adenosine As Nucleophile (GO:0000377)	0.022804	0.361586	1.37091	5.18317	ISY1;EIF4A3;PPWD1;CASC3;DDX41;PRPF19;EFTUD2;SART1;METTL14;SART3;RBMX2;DHX16;SNRNP35;RBM5;SRRM2;AQR;NCBP1;BUD31;METTL3;RBM19;PRPF40A;CRNKL1;CDC40;PRPF4;GCFC2;DDX39A;PRPF6;SYF2;PRPF3;GEMIN5;SRSF4;GEMIN7;PABPC1;SNRNP200;SRSF6;CACTIN;SNRPA;SNRPB;ZCCHC8;SF3B4;SF3B2;SF3B3;DHX8;RBM8A;DDX23;SRSF1;CWF19L2;SNU13;RNPC3;PRPF8;U2AF2;DHX35;DHX38;HNRNPA1;SF3B1;RBM10;SF3A1;PRPF38A;GPKOW;CDC5L;CWC15;MAGOHB;LSM4;L…
Negative Regulation Of Protein Localization (GO:1903828)	0.0229509	0.361586	1.97847	7.46755	PIAS4;VCP;SPI1;OTUD7B;SIRT6;SNX33;RNF4;CORO2B;LILRB4;YWHAZ;LZTFL1;MTOR;TTBK2;CDK9;LATS1;FLCN;MFHAS1;LATS2;SIN3A;MAP1A;CTNNA1
Regulation Of Autophagosome Assembly (GO:2000785)	0.0229509	0.361586	1.97847	7.46755	LRSAM1;RALB;LRRK2;PHF23;RAB1B;SNX33;MTM1;IFT20;EFNB1;SNX4;SCFD1;IFT88;PIKFYVE;PINK1;SNX18;FEZ2;TBC1D14;SMCR8;PIP4K2C;TBC1D12;UBQLN2
Regulation Of Protein Dephosphorylation (GO:0035304)	0.0229509	0.361586	1.97847	7.46755	PPP1R16B;ANKLE2;CDCA2;TGFB1;PRKCD;HTT;LILRB2;DYNLL1;SPPL3;CDH5;PPP1R2;PTBP1;MFHAS1;PPP6R1;PPP1R7;PPP6R2;SMPD1;PPP6R3;TIPRL;CALM3;NSMF
Negative Regulation Of Protein Catabolic Process (GO:0042177)	0.0230193	0.361586	1.79043	6.75247	HSP90AB1;SF3B3;ROCK1;SNX12;FURIN;HMGCR;EGFR;ALAD;CST3;TIMP2;TIMP3;FLNA;TIMP1;PSMF1;RILP;CTSA;F8A1;DAB2IP;AZIN2;IRAK3;SIRT2;AZIN1;MAD2L2;RGP1;MDM4;MAD2L1;PTPN3
Peptidyl-Tyrosine Modification (GO:0018212)	0.0230193	0.361586	1.79043	6.75247	CSF1R;FLT1;PDGFB;EGFR;ERBB2;KDR;ABL1;PTK2B;JAK2;JAK3;PDGFRB;SYK;INSR;CLK4;PTK2;FGR;TPST2;CLK1;HCK;FER;FES;PTPN6;TEK;FGFR3;EPHA3;DDR2;FGFR1
Regulation Of Myoblast Differentiation (GO:0045661)	0.0230193	0.361586	1.79043	6.75247	SMARCD1;BTG1;SMARCB1;NOTCH1;TMEM182;ZFP36L1;RANBP3L;KAT5;FLOT2;SMYD1;LRRC8A;ANKRD2;HIF1AN;ARID2;EID2B;SMARCE1;MEF2C;AKIRIN1;SMARCC2;TGFB1;ARID1A;MAPK14;ARID1B;KLHL41;TBX3;SMARCA4;PLCB1
Negative Regulation Of Protein Modification Process (GO:0031400)	0.0233666	0.361586	1.61625	6.07135	CDKN1A;PRKAA2;LRRK2;PTEN;FBLN1;PARK7;CRKL;KLHL31;LRP6;SIRPA;TSPO;INPP5K;DMD;TPPP;MEN1;ZBED3;PPP1R16B;PRNP;G6PD;CADM4;TGFB1;PAQR3;ATP2B4;DAB2IP;P3H1;CDYL;ATG14;PTPN13;SIRT1;MFHAS1;IMPACT;IBTK;DNAJC10;MYADM;MAPT;CACTIN;PLPP3
Response To UV (GO:0009411)	0.0233929	0.361586	1.52602	5.7307	KDM1A;ZBTB1;PTPRK;NOC2L;EGFR;RELA;AQP1;PRIMPOL;MAPK8;WRN;MYC;RUVBL2;SMPD1;POLD1;EP300;SDF4;BAK1;MAP2K7;MAP3K4;MAP4K3;MEN1;ZRANB3;CDKN2D;CREBBP;NPM1;GPX1;PARP1;NSMCE3;RHBDD1;METTL3;PRKCD;UBE4B;SIRT6;MSH6;DDB1;MSH2;ERCC4;NEDD4;BCL3;ERCC8;ERCC5;RPL26;TP53;TRIM32;ATR;CUL4B
Negative Regulation Of Cellular Process (GO:0048523)	0.0237413	0.361586	1.19946	4.48665	APP;IFITM1;ENO1;IFI35;NUDT6;ACTB;PPP2R1A;MYC;FTH1;RPS6KA2;TNS2;P3H2;P3H1;ATG13;SFRP4;AZGP1;THAP5;CSNK2B;ULK1;ATF5;TP53;GPLD1;CTBP1;NAIF1;CDKN2AIP;ZNF268;S100A11;ZBTB7C;APOBEC3C;EIF2AK3;THAP12;EIF2AK2;IFNLR1;OSGIN2;SMARCA4;WNK2;NOX4;ACVRL1;COL18A1;PTPRU;BTG2;CDKN1A;BTG1;TGFB1I1;CCDC125;SUV39H1;MIA3;PTPRJ;CTCF;BRCA1;PTPRK;ING4;HYAL1;CHMP1A;ANXA6;JAK2;CD33;SS18;DUSP1;TESC;DYNLL1;SIRT1;RHOB;RAPGEF2;E…
Regulation Of Transmembrane Receptor Protein Serine/Threonine Kinase Signaling Pathway (GO:0090092)	0.0238176	0.361586	2.17326	8.1222	SMAD2;SMAD4;SMAD3;TGFB1;SMURF2;ITGA3;XIAP;FSTL3;FKBP1A;LATS1;SFRP4;EID2;TWSG1;LATS2;ZNF703;TRIM33;ENG
Endothelial Cell Development (GO:0001885)	0.023945	0.361586	2.684	10.0167	PPP1R16B;RAP1B;ROBO4;SOX18;PDE4D;PDE2A;RDX;MYADM;RAPGEF1;MSN;RAPGEF2;ICAM1
Negative Regulation Of miRNA Transcription (GO:1902894)	0.023945	0.361586	2.684	10.0167	ZNF512B;NCOR2;TGFB1;NCOR1;SRF;PDGFB;RARA;PPARA;ESR1;LILRB4;RELA;PPARD
Regulation Of Macrophage Chemotaxis (GO:0010758)	0.023945	0.361586	2.684	10.0167	CSF1R;C5;CSF1;DDT;MDK;RARRES2;CCL5;MTUS1;SLAMF8;MAPK1;PTK2B;PTK2
Regulation Of Mitotic Spindle Assembly (GO:1901673)	0.023945	0.361586	2.684	10.0167	VPS4B;CHMP1A;TPR;CHMP2A;CHMP4C;DRG1;CEP97;CHMP7;HSPA1B;EML3;CHMP5;HSPA1A
Stress-Activated Protein Kinase Signaling Cascade (GO:0031098)	0.023945	0.361586	2.684	10.0167	MAP2K3;MAPK8;PDCD10;TAOK2;MAPK1;CCM2;KAT7;MAPK14;MAP2K7;MAP3K7;MAP2K6;MAP3K5
Positive Regulation Of Ubiquitin-Dependent Protein Catabolic Process (GO:2000060)	0.0240972	0.361586	1.58753	5.91459	GSK3A;VCP;LRRK2;RNF180;MAGEF1;PTEN;KEAP1;FBXO22;HSPBP1;DDA1;NKD2;DNAJB2;DDRGK1;RNF19A;DVL1;RNF217;ARIH1;SOCS5;ZER1;ANKIB1;USP5;FBXW7;SMURF1;AXIN1;LAPTM5;CSNK1D;RAD23A;SIRT2;PTK2;PIAS1;SH3RF3;RNF144B;SH3RF2;DAB2;MDM2;CCDC22;TRIB1;HSPA1B;HSPA1A
Golgi Organization (GO:0007030)	0.0242998	0.361586	1.44348	5.36583	PI4K2B;LRRK2;GOLGA2;TRAPPC12;MYO18A;TRAPPC11;TMED7;DYNC2H1;BCAS3;COG6;COG5;COG3;COG1;VPS13B;CSNK1D;GOLGA8N;YWHAZ;GAK;RAB30;TBC1D20;GORASP2;ZW10;GORASP1;PRKD1;ARHGEF7;OBSL1;BLZF1;GOLGA8A;OPTN;PI4K2A;CUL7;SPTBN5;RAB1B;ARL1;HTT;VCPIP1;LMAN1;VPS51;PDCD10;RAB29;ZNF501;RAB6B;VTI1B;CLASP2;HACE1;ATP8B1;SEC16A;YIPF4;SURF4;GBF1;YIPF5;TRAPPC8;GOLPH3;NPLOC4;STK25;GOLGB1;PLEKHM2;BET1
Regulation Of Double-Strand Break Repair Via Homologous Recombination (GO:0010569)	0.0247625	0.361586	1.64559	6.08608	WDR48;KDM1A;MEAF6;TRRAP;MAGEF1;YEATS4;ACTB;MBTD1;SMCHD1;ING3;PPP4C;KAT5;RUVBL2;FIGNL1;EP400;EPC1;EPC2;USP51;KMT5A;TRAPPC13;ARID2;UBQLN4;PIAS4;ACTR2;HELQ;PARP1;SIRT6;FANCB;SPIDR;MAD2L2;TIMELESS;MMS19;ERCC6;WRAP53
ATF6-mediated Unfolded Protein Response (GO:0036500)	0.0249773	0.361586	8.94282	32.9971	CREBZF;MBTPS1;XBP1;ATF6B;DDIT3
SMAD Protein Complex Assembly (GO:0007183)	0.0249773	0.361586	8.94282	32.9971	FKBP1A;SMAD2;SMAD4;SMAD3;TGFB1
Atrioventricular Valve Formation (GO:0003190)	0.0249773	0.361586	8.94282	32.9971	OLFM1;SMAD4;NOTCH1;GATA4;ZFPM1
Cellular Hyperosmotic Response (GO:0071474)	0.0249773	0.361586	8.94282	32.9971	NFAT5;ARHGEF2;RCSD1;YBX3;AQP1
Cellular Response To Laminar Fluid Shear Stress (GO:0071499)	0.0249773	0.361586	8.94282	32.9971	MAPK7;KLF4;KLF2;MAP2K5;SREBF2
Galactose Metabolic Process (GO:0006012)	0.0249773	0.361586	8.94282	32.9971	SLC35A2;GALE;GALT;GALK2;GALK1
Glycogen Catabolic Process (GO:0005980)	0.0249773	0.361586	8.94282	32.9971	PYGB;GAA;STBD1;PYGM;PYGL
Intraciliary Transport Involved In Cilium Assembly (GO:0035735)	0.0249773	0.361586	8.94282	32.9971	DYNC2LI1;IFT74;TTC26;IFT81;SSX2IP
Negative Regulation Of Membrane Protein Ectodomain Proteolysis (GO:0051045)	0.0249773	0.361586	8.94282	32.9971	ROCK1;TIMP2;TIMP3;TIMP1;PTPN3
Nucleobase Biosynthetic Process (GO:0046112)	0.0249773	0.361586	8.94282	32.9971	SHMT2;SHMT1;GMPS;CTPS2;UMPS
Positive Regulation Of IRE1-mediated Unfolded Protein Response (GO:1903896)	0.0249773	0.361586	8.94282	32.9971	PTPN1;TMEM33;DAB2IP;BAX;BAK1
Positive Regulation Of Blood Circulation (GO:1903524)	0.0249773	0.361586	8.94282	32.9971	GSK3A;TGFB2;HRC;ATP1A2;NKX2-5
Protein Localization To Endoplasmic Reticulum Exit Site (GO:0070973)	0.0249773	0.361586	8.94282	32.9971	BCAP31;LRRK2;SEC16A;GBF1;MIA3
Proteoglycan Catabolic Process (GO:0030167)	0.0249773	0.361586	8.94282	32.9971	NAGLU;GLB1;GPC1;HPSE;SGSH
rDNA Heterochromatin Formation (GO:0000183)	0.0249773	0.361586	8.94282	32.9971	SUV39H1;BEND3;SMARCA5;SIRT1;SIRT2
Regulation Of Extracellular Matrix Assembly (GO:1901201)	0.0249773	0.361586	8.94282	32.9971	NOTCH1;SMAD3;TGFB1;TIE1;EMILIN1
Ribosome-Associated Ubiquitin-Dependent Protein Catabolic Process (GO:1990116)	0.0249773	0.361586	8.94282	32.9971	RNF10;NEMF;LTN1;ASCC3;ZNF598
Regulation Of Intracellular Transport (GO:0032386)	0.0253288	0.363836	1.98882	7.31053	MYBPC3;NUP214;DYNC1H1;PTPN1;NUMA1;LRRK2;YIPF5;TMEM53;RAB11B;SCFD1;LAMP1;REEP5;MAP2;TTC21B;APEX1;GAS1;ATP13A2;LCP1;CRYAB;ATP9A
Regulation Of I-kappaB kinase/NF-kappaB Signaling (GO:0043122)	0.0256408	0.363836	1.3115	4.80477	SLC35B2;TFRC;GOLT1B;ZFAND6;IFIT5;RORA;TFG;CPNE1;TRIM25;SLC39A8;LGALS9;MAP3K7;TRIM22;SHISA5;MUL1;TICAM1;JMJD8;S100A4;PRKD1;SQSTM1;OPTN;NLRX1;IRAK1;MIER1;HMOX1;NDFIP1;NEK6;NR1D1;ESR1;PPP5C;MAVS;TAB2;CCDC22;CC2D1A;MYD88;CD40;ECM1;SLC44A2;HTR2B;OTUD7B;SECTM1;HSPB1;SUMO4;ARRB2;LITAF;CX3CL1;EDA2R;TRIM8;UFL1;NUP62;TRIM68;IKBKG;PARP1;PDPK1;TNFRSF19;TRAF2;TRAF1;SIRT1;ZDHHC17;RHOA;TIRAP;TNFRSF1A;PPM1A;GPRC…
Cardiac Atrium Morphogenesis (GO:0003209)	0.025654	0.363836	2.81164	10.2992	DLL4;TGFB2;BMPR2;NOTCH1;HEY2;TBX20;GATA4;NKX2-5;ZFPM1;MYH6;ENG
Negative Regulation Of ERBB Signaling Pathway (GO:1901185)	0.025654	0.363836	2.81164	10.2992	ZFYVE28;PTPN18;RNF126;DUSP3;MVP;ITGA1;DAB2IP;PTPRJ;EGFR;LGMN;PTPN3
Positive Regulation Of mRNA Catabolic Process (GO:0061014)	0.0257256	0.363836	1.8715	6.85018	FTO;UPF1;BTG2;YTHDF1;YTHDF2;ROCK1;CELF1;METTL3;ZC3HAV1;MEX3D;PUM1;GTPBP1;ZFP36L2;ZFP36L1;EIF4ENIF1;METTL14;ZFP36;FXR2;CNOT7;TTC5;KHSRP;PABPC1;CPEB3
Regulation Of Telomerase Activity (GO:0051972)	0.0257256	0.363836	1.8715	6.85018	CCT2;HSP90AA1;HSP90AB1;NVL;TNKS;PNKP;KLF4;TERF1;SMG6;TNIP1;DKC1;ERCC4;MYC;TCP1;MAPK1;POT1;ATM;MAPKAPK5;MAP2K7;TP53;MAP3K4;MEN1;WRAP53
Negative Regulation Of Macromolecule Metabolic Process (GO:0010605)	0.025912	0.363836	1.35296	4.94243	ACVRL1;APP;SPI1;HSP90AB1;CELF1;CITED2;SNX12;CHD4;PARK7;CRKL;MECP2;FLCN;CREB3L1;GPER1;CHMP1A;HEY2;CPNE1;KDR;ANXA7;FLOT2;EMILIN1;LGALS9;CD34;NKX3-1;MEF2C;FBXW7;AP1AR;DICER1;PARP9;SIRT1;TERF2;OLFM1;SLC7A5;RBL1;SUB1;HAND2;ERP29;MYADM;SMCR8;MAPT;OPTN;ENG;RBMS3;DNMT1;NOTCH1;PRKAA2;LRP1;HDAC1;PDGFB;GATA2;AURKA;DLL4;DDRGK1;PDCD10;NOCT;ZNF503;ZNF148;LDLR;CCR1;KDM4A;TGFB2;NDFIP1;SMAD3;TGFB1;SETDB2;STAT3;AT…
Positive Regulation Of Macroautophagy (GO:0016239)	0.0260788	0.363836	1.68207	6.1339	RNF31;LRSAM1;SCOC;PRKAA2;RALB;CALCOCO2;HSPB8;GNAI3;HTT;SNX33;FYCO1;SNX4;LARP1;SESN3;BAG3;KDR;TOM1;IKBKG;PIP4K2C;MAP3K7;BNIP3L;VPS13D;TSC2;SUPT5H;SIRT1;PINK1;SNX18;ATG2A;SMCR8;SLC25A4;OPTN
Positive Regulation Of Dephosphorylation (GO:0035306)	0.0261668	0.363836	2.20263	8.02475	PPP1R16B;ANKLE2;CDCA2;TGFB1;ROCK1;RIPK3;PRKCD;LILRB2;DYNLL1;SPPL3;CDH5;PTBP1;PPP1R7;SMPD1;CALM3;NSMF
Protein Insertion Into ER Membrane (GO:0045048)	0.0261668	0.363836	2.20263	8.02475	WDR83OS;TRAM1;CAMLG;CCDC47;EMC10;TRAM2;SEC61A1;NCLN;TMEM147;EMC1;EMC2;EMC4;EMC7;TRAM1L1;NOMO1;NOMO2
Regulation Of Neuron Migration (GO:2001222)	0.0261668	0.363836	2.20263	8.02475	CAMK2B;CAMK2A;ULK4;DAB2IP;CX3CL1;IGSF10;NIPBL;ZNF609;MDK;KIF26A;PLXNB2;RAPGEF2;PHACTR1;NSMF;ARHGEF2;KIF20B
Regulation Of Protein Modification By Small Protein Conjugation Or Removal (GO:1903320)	0.0261668	0.363836	2.20263	8.02475	EGR1;HSP90AA1;HSP90AB1;EPAS1;GPS1;DCUN1D1;COPS7A;TGFBR1;DNAJB2;COPS4;COPS6;ITCH;PINK1;ZMIZ1;HSPA1B;HSPA1A
Establishment Of Protein Localization To Membrane (GO:0090150)	0.0272632	0.363836	1.64145	5.91287	RTP4;ARL6;ZDHHC20;CHM;ZDHHC24;ZDHHC7;ZDHHC21;SYNE3;ZDHHC3;EGFR;RABGEF1;SDCBP;ZDHHC18;MICALL1;PRKCI;ICMT;RDX;RFTN1;ZDHHC12;BRAF;VPS37B;ZDHHC15;RAB11B;YIF1B;PIKFYVE;MYO1C;NPC1;ZDHHC9;GORASP2;GORASP1;PARD3;TAOK2;NACAD
Late Endosome To Lysosome Transport (GO:1902774)	0.0272814	0.363836	2.98186	10.7393	VPS4B;VPS4A;CHMP1A;VPS41;CHMP2A;CHMP4C;PLEKHM1;CHMP7;VPS39;CHMP5
Positive Regulation Of Myeloid Leukocyte Cytokine Production Involved In Immune Response (GO:0061081)	0.0272814	0.363836	2.98186	10.7393	CD74;GPRC5B;MAVS;NR4A3;CAMK4;KIT;LAPTM5;LILRB1;TICAM1;SIRT1
Protein Alpha-1,2-Demannosylation (GO:0036508)	0.0272814	0.363836	2.98186	10.7393	EDEM3;MAN1A2;EDEM2;SYVN1;MAN1C1;MAN1B1;UGGT2;RNF5;RNF185;UGGT1
Regulation Of Triglyceride Biosynthetic Process (GO:0010866)	0.0272814	0.363836	2.98186	10.7393	CTDNEP1;SREBF1;KAT5;FBXW7;NR1H2;FITM2;SIRT1;LDLR;GPLD1;PLIN5
Cilium Assembly (GO:0060271)	0.0278768	0.363836	1.29728	4.64421	CEP126;GALNT11;PTPDC1;CDC14A;CDC14B;TBC1D31;TBC1D32;DZIP1L;CEP250;NEK1;DYNC2H1;CEP131;ARMC9;RFX3;CSNK1D;IFT80;RPGRIP1L;IFT88;FAM161A;IFT81;TMEM138;WDPCP;PHIP;BBOF1;ATP6V0D1;NOTCH1;INTU;FAM149B1;ARL6;SPATA6;TTBK2;DYNC2LI1;KIF3A;TTC21B;NPHP3;PIBF1;BBS2;PLK4;CFAP70;PARVA;TMEM231;EHD1;IFT20;EHD2;AHI1;IFT22;EHD4;VANGL2;TMEM237;UBXN10;DZIP1;CEP89;SPAG16;TTC26;PTPN23;HSPB11;RPGR;IFT52;NUDCD3;TCTN1;BBS9;…
Histone H3 Acetylation (GO:0043966)	0.0279655	0.363836	2.00039	7.15498	NAA60;DR1;SF3B3;TRRAP;USP22;TAF5L;SUPT3H;TADA2B;TAF6L;TADA2A;ZZZ3;MBIP;WDR5;TAF6;SUPT20H;TAF4;ATXN7L3;MAP3K7;TAF2
Regulation Of Intracellular Protein Transport (GO:0033157)	0.0279655	0.363836	2.00039	7.15498	BCAS3;PTPN1;TGFB1;ICE1;B3GAT3;CEP131;ZFAND1;PTPN14;OAZ2;UHMK1;PDCD10;RUFY3;TPR;RAB29;ATP13A2;LCP1;PCNT;KIF20B;CEP290
Intracellular Iron Ion Homeostasis (GO:0006879)	0.0280824	0.363836	1.79021	6.39573	SLC46A1;TFRC;FRRS1;IREB2;SLC40A1;NUBP1;SLC22A17;FTH1;MYC;FLVCR1;HMOX1;ATP6V1G1;SMAD4;NDFIP1;ATP6AP1;SCARA5;SLC11A1;CYB561A3;SLC39A14;BMP6;ATP13A2;ATP6V0D1;FXN;ISCU;FTL
Positive Regulation Of Transcription Elongation By RNA Polymerase II (GO:0032968)	0.0284344	0.363836	1.87526	6.67621	MED1;CCNT1;ELL;NCBP1;PWWP2B;MED9;MED16;MED15;SUPT6H;MED29;MED6;MED17;MED7;CDK9;MED23;MED22;MED30;MED21;MED31;MED20;CDK13;EAPP
2-Oxoglutarate Metabolic Process (GO:0006103)	0.0286992	0.363836	3.22021	11.4346	PHYH;GOT1;GPT2;IDH1;GOT2;IDH2;OGDH;DLST;D2HGDH
Cardiac Cell Development (GO:0055006)	0.0286992	0.363836	3.22021	11.4346	CXADR;JAG1;NOTCH1;TCAP;ALPK3;LRRC10;ASB2;NKX2-5;MYH6
Ceramide Transport (GO:0035627)	0.0286992	0.363836	3.22021	11.4346	GLTP;ABCA2;ABCB1;ABCB4;CPTP;OSBP;PSAP;PLTP;SGPP1
Regulation Of Endothelial Cell Chemotaxis (GO:2001026)	0.0286992	0.363836	3.22021	11.4346	SEMA5A;SMOC2;NOTCH1;TMSB4X;HSPB1;NRG1;PRKD2;PRKD1;LGMN
Regulation Of Extracellular Matrix Disassembly (GO:0010715)	0.0286992	0.363836	3.22021	11.4346	DDR1;CST3;TGFB1;LRP1;PDPN;FSCN1;MELTF;CLASP2;DDR2
Regulation Of Histone H3-K4 Methylation (GO:0051569)	0.0286992	0.363836	3.22021	11.4346	SMAD4;KDM1A;KANSL1;PHF20;KANSL2;WDR5;KAT8;BRCA1;HCFC1
Response To Muscle Stretch (GO:0035994)	0.0286992	0.363836	3.22021	11.4346	CSRP3;GSN;CDH2;PIK3CA;NPPA;TCAP;DMD;PTK2;SLC9A1
Adult Heart Development (GO:0007512)	0.0287171	0.363836	5.36602	19.0508	HAND2;TCAP;NKX2-5;MEF2D;MYH6;MYH7
Anoikis (GO:0043276)	0.0287171	0.363836	5.36602	19.0508	STK11;PIK3CA;TSC2;IKBKG;MAP3K7;MTOR
Embryonic Placenta Development (GO:0001892)	0.0287171	0.363836	5.36602	19.0508	ESRRB;PDGFB;TFEB;ZNF568;PKD2;PKD1
Fructose 1,6-Bisphosphate Metabolic Process (GO:0030388)	0.0287171	0.363836	5.36602	19.0508	PFKL;TIGAR;KHSRP;ALDOC;PFKM;PFKP
Negative Regulation Of cAMP-mediated Signaling (GO:0043951)	0.0287171	0.363836	5.36602	19.0508	PDE11A;CDC34;MGRN1;PDE4D;PDE2A;PDE3B
Negative Regulation Of Protein-Containing Complex Disassembly (GO:0043242)	0.0287171	0.363836	5.36602	19.0508	RUBCN;SLN;PHF23;IRAK3;UBQLN4;HDAC6
p38MAPK Cascade (GO:0038066)	0.0287171	0.363836	5.36602	19.0508	MAP2K3;ZFP36;MAPK14;MAP3K7;MAP2K6;ZFP36L1
Positive Regulation Of Centriole Replication (GO:0046601)	0.0287171	0.363836	5.36602	19.0508	PLK4;CEP295;VPS4B;CEP120;NUP62;SASS6
Protein poly-ADP-ribosylation (GO:0070212)	0.0287171	0.363836	5.36602	19.0508	PARP10;TNKS2;PARP2;TNKS;ZC3HAV1;PARP9
Regulation Of Helicase Activity (GO:0051095)	0.0287171	0.363836	5.36602	19.0508	MSH6;MSH2;MSH3;POT1;SIRT1;TP53
Regulation Of Intrinsic Apoptotic Signaling Pathway By P53 Class Mediator (GO:1902253)	0.0287171	0.363836	5.36602	19.0508	EIF5A;UBB;MYC;MDM2;MSX1;PTTG1IP
Regulation Of miRNA Metabolic Process (GO:2000628)	0.0287171	0.363836	5.36602	19.0508	SMAD3;TGFB1;RC3H1;NFKB1;RC3H2;RELA
Regulation Of Tumor Necrosis Factor Superfamily Cytokine Production (GO:1903555)	0.0287171	0.363836	5.36602	19.0508	ZFP36;MAPKAPK2;SIRPA;CD47;PARK7;LTF
tRNA Transcription (GO:0009304)	0.0287171	0.363836	5.36602	19.0508	GTF3C2;GTF3C3;GTF3C5;GTF3C6;POLR2L;ZFP36L1
Cardiac Muscle Cell Differentiation (GO:0055007)	0.0287385	0.363836	2.23691	7.93994	KDM6B;MEF2C;MYOCD;CXADR;CBY1;NRG1;SIRT6;LRRC10;WT1;TCAP;ALPK3;ALPK2;NKX2-5;ASB2;MYH6
Cellular Response To Epidermal Growth Factor Stimulus (GO:0071364)	0.0287385	0.363836	2.23691	7.93994	MED1;DUSP3;PDPK1;IQGAP1;EGFR;ZFP36L2;ZFP36L1;DUSP22;EEF1A1;ZFP36;GAREM1;ERBB2;INPP5K;PLCG1;PDE8A
Protein Quality Control For Misfolded Or Incompletely Synthesized Proteins (GO:0006515)	0.0287385	0.363836	2.23691	7.93994	VCP;ZER1;DERL1;AUP1;OMA1;RNF5;HDAC6;BAG6;ATXN3;UBE2W;CLPP;LONP1;UGGT2;UGGT1;RNF185
Protein-Containing Complex Organization (GO:0043933)	0.0287397	0.363836	1.43335	5.08763	CD40;GPAA1;SLC2A1;IL1RAP;LAMC1;RIMS1;PPP2R1A;KNTC1;IKBKG;KIFAP3;TEAD1;AP2M1;TEAD2;NDC1;DNAJB12;AXIN1;DNAJB14;TRAF2;TRAF1;TAPBP;NEMF;PARD3;ZW10;CSNK2B;GEMIN5;NUP54;NUP98;TP53;LLGL1;BECN1;DHX9;TUBGCP2;NAPG;SLC9A3R2;SLC9A3R1;TPR;HSF1;LPXN;PTK2B;NCKAP1L;SNX9;DMD;CD74;CREBBP;DMTN;NIFK;WDR19;CHCHD10;PDE4DIP;MDM2;FAS;NUP35;TCAP;MDM4;NDUFAF1;MNAT1
Positive Regulation Of Protein Modification By Small Protein Conjugation Or Removal (GO:1903322)	0.0290639	0.363836	1.57764	5.58211	HDAC4;GSK3A;KDM1A;LRRK2;PHF23;DCUN1D4;FAM107A;DCUN1D1;DERL1;XIAP;BRCA1;PTTG1IP;HSPBP1;UBE2L3;RASD2;UBB;FBXO4;PIAS4;PIAS3;NDFIP1;ANGPT1;FBXW7;WFS1;NSMCE3;SPHK1;AXIN1;HUWE1;LAPTM5;MUL1;FBXO33;PIAS1;FKBP1A;PINK1;TNIP1;UBA2;BIRC2;TSPYL5
Cardiac Right Ventricle Morphogenesis (GO:0003215)	0.0296951	0.363836	3.57779	12.5823	TGFB2;JAG1;HAND1;HEY2;TBX20;GATA4;NKX2-5;BMPR1A
Folic Acid Metabolic Process (GO:0046655)	0.0296951	0.363836	3.57779	12.5823	PM20D2;SLC46A1;MTRR;SHMT2;SHMT1;FPGS;MTHFD2L;SLC25A32
Morphogenesis Of A Polarized Epithelium (GO:0001738)	0.0296951	0.363836	3.57779	12.5823	AHI1;VANGL2;INTU;SCRIB;WDPCP;ZDHHC7;CELSR1;ACTG1
Positive Regulation Of Histone H3-K4 Methylation (GO:0051571)	0.0296951	0.363836	3.57779	12.5823	SMAD4;KANSL1;KANSL2;PHF20;WDR5;KAT8;BRCA1;HCFC1
Positive Regulation Of Integrin-Mediated Signaling Pathway (GO:2001046)	0.0296951	0.363836	3.57779	12.5823	DMTN;LAMB2;LOXL3;FLNA;EMP2;LAMC1;NID1;LIMS2
Positive Regulation Of Protein Export From Nucleus (GO:0046827)	0.0296951	0.363836	3.57779	12.5823	YWHAE;XPO4;BAG3;TPR;SIRT6;CAMK1;GAS6;EMD
Positive Regulation Of Vascular Endothelial Cell Proliferation (GO:1905564)	0.0296951	0.363836	3.57779	12.5823	ITGA4;MDK;PDPK1;AKT3;SIRT6;HMGB1;PLCG1;FGFR1
Regulation Of Tube Diameter (GO:0035296)	0.0296951	0.363836	3.57779	12.5823	NPPB;ACE2;SCPEP1;ROCK1;NOS3;NPR1;AGTR1;ADCY6
Vascular Process In Circulatory System (GO:0003018)	0.0296951	0.363836	3.57779	12.5823	NPPB;ACE2;SCPEP1;ROCK1;NOS3;NPR1;AGTR1;ADCY6
TORC1 Signaling (GO:0038202)	0.02991	0.363836	4.17383	14.6483	RPTOR;LARP1;NPRL3;MLST8;LAMTOR2;LAMTOR1;MTOR
Angiogenesis Involved In Wound Healing (GO:0060055)	0.02991	0.363836	4.17383	14.6483	SRF;KDR;NDNF;PRCP;HPSE;GATA2;CD34
Atrial Septum Morphogenesis (GO:0060413)	0.02991	0.363836	4.17383	14.6483	TGFB2;BMPR2;HEY2;TBX20;GATA4;NKX2-5;ZFPM1
Fatty Acid Beta-Oxidation Using acyl-CoA Dehydrogenase (GO:0033539)	0.02991	0.363836	4.17383	14.6483	GCDH;ACADVL;ACADL;ETFDH;ETFB;ACAD11;ACADS
Negative Regulation Of Autophagosome Assembly (GO:1902902)	0.02991	0.363836	4.17383	14.6483	PINK1;SCFD1;LRRK2;PHF23;FEZ2;SMCR8;MTM1
Negative Regulation Of Exocytosis (GO:0045920)	0.02991	0.363836	4.17383	14.6483	VPS4B;WDR41;SMCR8;STXBP6;ATP9A;RAB33B;RAB7A
Negative Regulation Of Glycolytic Process (GO:0045820)	0.02991	0.363836	4.17383	14.6483	HDAC4;FLCN;TIGAR;NCOR1;SIRT6;PPARA;GIT1
Protein auto-ADP-ribosylation (GO:0070213)	0.02991	0.363836	4.17383	14.6483	PARP10;PARP11;PARP6;TNKS2;PARP2;TNKS;PARP8
Regulation Of Cardiac Muscle Cell Apoptotic Process (GO:0010665)	0.02991	0.363836	4.17383	14.6483	MDK;PPP1R10;HAND2;CAMK2A;GATA4;NKX2-5;ENG
Regulation Of Establishment Of Protein Localization To Telomere (GO:0070203)	0.02991	0.363836	4.17383	14.6483	CCT3;DKC1;TCP1;CCT7;TERF1;CCT5;WRAP53
Regulation Of Nuclear-Transcribed mRNA Catabolic Process, Nonsense-Mediated Decay (GO:2000622)	0.02991	0.363836	4.17383	14.6483	RBM8A;DHX34;EIF4A3;CASC3;PABPC1;MAGOHB;HNRNPAB
Steroid Hormone Mediated Signaling Pathway (GO:0043401)	0.02991	0.363836	4.17383	14.6483	MED1;CALCOCO1;GPER1;MAPK1;ZDHHC7;BMP7;ESR1
Regulation Of DNA Repair (GO:0006282)	0.0311325	0.377832	1.41839	4.92112	SMARCB1;TRRAP;YEATS4;BRCA1;ACTB;BABAM1;SMCHD1;ING3;KAT5;TRIM28;BCL7A;RUVBL2;BCL7B;UIMC1;DPF2;EPC1;EPC2;KAT7;SUPT20H;ARID2;ATXN7L3;NFRKB;SMARCC2;PARP1;PPP4R3B;ARID1A;ARID1B;SIRT1;SUPT3H;TAF6L;INO80C;SMARCD1;INO80D;SF3B3;MEAF6;DHX9;NPAS2;TAF5L;EGFR;MBTD1;PPP4C;UBR5;EP400;SMARCE1;TIGAR;EYA3;USP22;SMARCA4;CDK9;TADA2B;TAF6;TRIP12;ERCC6;TAF4;TAF2;ATR;WRAP53
Negative Regulation Of Intracellular Protein Transport (GO:0090317)	0.0315474	0.380233	2.27744	7.87142	C11ORF65;DMTN;GDI1;LRRK2;SIRT6;PARK7;RANGAP1;LMAN1;BAG4;MDFIC;RAB23;SUFU;INPP5K;APOD
Negative Regulation Of Response To Endoplasmic Reticulum Stress (GO:1903573)	0.0315474	0.380233	2.27744	7.87142	PTPN1;XBP1;WFS1;LRRK2;NR1H2;SYVN1;PARK7;CREB3;OPA1;CREB3L1;LPCAT3;TMBIM6;BCL2L1;HSPA1A
Vesicle-Mediated Transport Between Endosomal Compartments (GO:0098927)	0.0315474	0.380233	2.27744	7.87142	BECN1;ANKRD27;EMP2;PTPN23;HOOK3;SNF8;ATG14;MYO1D;HOOK2;SNX16;WDR81;PIK3C3;RILP;RAB7A
Histone Acetylation (GO:0016573)	0.0317162	0.381393	1.67486	5.77984	NAA60;SF3B3;MEAF6;TRRAP;YEATS4;TAF5L;MBTD1;ING3;KAT5;RUVBL2;WDR5;EP400;MBIP;EP300;EPC1;EPC2;SUPT20H;ATXN7L3;MAP3K7;CREBBP;DR1;USP22;SUPT3H;TADA2B;TAF6L;TADA2A;TAF6;TAF4;TAF2
Regulation Of Transcription Elongation By RNA Polymerase II (GO:0034243)	0.0319275	0.383057	1.57235	5.41561	INTS11;CCNT1;ELL;SRCAP;PWWP2B;INTS10;MED16;MED15;SUPT6H;WDR43;MED17;MED30;MED31;NELFB;HEXIM1;MED1;NCBP1;PARP1;INTS1;INTS3;INTS2;MED9;SIRT6;SUPT5H;MED29;MED6;MED7;MED23;CDK9;MED22;MED21;MED20;INTS5;EAPP;CDK13;INTS9
Cellular Response To Organic Cyclic Compound (GO:0071407)	0.0324521	0.388464	1.37522	4.71424	AQP9;RORA;BRCA1;NR3C1;PKD2;ACTB;RYR3;AQP1;UBE2L3;KAT5;RUVBL2;GPER1;TGM2;NKX3-1;MED1;MEF2C;IGFBP5;NCOA3;SPIDR;KCNQ1;RAPGEF1;LCOR;RAPGEF2;EZR;HCN4;URI1;RAMP3;DHX8;ABCB4;PDGFB;ADCY3;ATP1A2;ADCY1;ATP1A1;ADCY6;EGFR;ZFP36L1;ADCY5;RAP1B;LARP1;CCL5;P2RY2;ZNF703;NRIP1;CTNNA1;INPP5K;CCL2;EGR1;TGFB1;DMTN;JUP;RIOK3;PDE2A;MSN;ESR1;SSH1;DIAPH1;GOLPH3;NR4A3;FES;WT1;GNB1;HCN2;HSPA1B;CCDC62;HSPA1A
Autophagosome Assembly (GO:0000045)	0.0330786	0.394167	1.63247	5.56489	BECN1;TMEM41B;WDR45B;RAB1B;ATP2A2;MAP1LC3B;MAP1LC3A;ATG101;RAB23;TP53INP2;TP53INP1;TOM1;MFN2;ATG5;UBQLN2;GABARAPL1;SMURF1;ATG9A;ATG14;ATG13;ATG12;PACS2;RAB35;ULK3;ATG2A;ATG4B;PIK3C3;ULK1;ATG4D;RAB7A;ATG2B
Regulation Of Translational Initiation (GO:0006446)	0.0330786	0.394167	1.63247	5.56489	EIF4A2;DDX3X;FMR1;HSPB1;CTIF;PAIP2B;LARP1;ALKBH1;CCL5;TPR;NCK2;EIF4EBP1;EIF4H;EIF4EBP2;EIF2B5;EIF5B;NPM1;YTHDF1;YTHDF2;NCBP1;KLHL25;EIF2AK3;MTOR;UHMK1;EIF1;IMPACT;EIF5;RPS6KB1;EIF3E;EIF3B;EIF4G1
Protein-Containing Complex Assembly (GO:0065003)	0.0339011	0.403055	1.2391	4.1935	COL16A1;GTF2B;IL1RAP;RIMS1;PPP2R1A;LONP1;TRAPPC12;TRAPPC11;KNTC1;KIFAP3;AP2M1;DNAJB12;CSNK1D;CYBA;DNAJB14;COX7A2L;EID2;SHQ1;PARD3;ZW10;CSNK2B;GEMIN5;TP53;LLGL1;KMT2D;TBCEL;PSMD11;DHX9;ARL6;PEF1;TUBGCP2;STXBP1;PXN;OMA1;SLC9A1;SLC9A3R2;SLC9A3R1;LPXN;NCKAP1L;SNX9;STXBP6;SMAD2;TRAPPC3;CREBBP;SMAD4;SMAD3;TGFB1;TRAPPC1;TBCD;CHCHD10;TRAPPC8;TBCA;HOPX;HIGD2A;CXCL12;TBCE;CHMP2A;MDM2;PDCL;SRPRA;MDM4;TCF4;N…
Regulation Of RNA Splicing (GO:0043484)	0.0340118	0.403459	1.47129	4.9745	SF3B3;AHNAK;TRRAP;CELF1;SRSF1;PIK3R1;HNRNPLL;TAF5L;PQBP1;PTBP1;POLR2A;U2AF2;FASTK;METTL4;ZNF326;SUPT20H;HNRNPA1;ATXN7L3;SRPK2;RBM38;RBM39;SRRM4;TIA1;USP22;AHNAK2;CLK4;PRDX6;PTBP2;SUPT3H;JMJD6;CLK1;HNRNPL;SETX;TADA2B;TAF6L;HNRNPK;HNRNPF;ZNF638;RBM12B;RBM20;HNRNPH2;TMBIM6;RBM23;MCM2;FAM50A;HSPA1A
Heterochromatin Formation (GO:0031507)	0.0341394	0.403715	2.02822	6.84992	L3MBTL1;HDAC5;KMT2D;CTBP1;SMARCA5;BAZ2A;UBR2;HMGB1;SIRT1;LMNB2;SIRT2;LMNB1;ZNFX1;FAM172A;LMNA;UBR5;TRIP12
Cellular Response To Interleukin-6 (GO:0071354)	0.0346053	0.403715	2.3261	7.8244	SMAD4;PTGIS;SELPLG;SPI1;STAT3;NFKB1;RELA;FER;SBNO2;ST3GAL6;JAK2;IL6R;JAK1
Negative Regulation Of Actin Filament Polymerization (GO:0030837)	0.0346053	0.403715	2.3261	7.8244	GSN;PRKCD;HIP1R;TWF2;TWF1;SSH2;SSH3;SSH1;TMSB4X;MYADM;PFN1;KANK3;PFN2
Negative Regulation Of Epidermal Growth Factor Receptor Signaling Pathway (GO:0042059)	0.0346053	0.403715	2.3261	7.8244	DUSP3;ZGPAT;MVP;ITGA1;DAB2IP;PTPRJ;EGFR;ZFYVE28;RNF126;PTPN3;RAB7A;SNX6;SOCS5
Regulation Of Centrosome Cycle (GO:0046605)	0.0346053	0.403715	2.3261	7.8244	GEN1;NPM1;FBXW5;VPS4B;CEP131;NAT10;SIRT1;AURKA;CHMP1A;CHMP2A;CHMP4C;CHMP5;MCM2
Heterochromatin Organization (GO:0070828)	0.0348017	0.403715	1.884	6.32663	L3MBTL1;HDAC5;KMT2D;CTBP1;SETD7;SETDB2;SMARCA5;MTHFR;BAZ2A;UBR2;HMGB1;SIRT1;LMNB2;SIRT2;LMNB1;MECOM;LMNA;PRDM16;UBR5;TRIP12
Histone H4 Acetylation (GO:0043967)	0.0348017	0.403715	1.884	6.32663	MEAF6;PHF20;TRRAP;YEATS4;JADE2;HCFC1;MSL1;ING4;MBTD1;ING3;KAT5;KANSL1;KANSL2;RUVBL2;EP400;WDR5;EPC1;KAT8;EPC2;KAT7
Nuclear Transport (GO:0051169)	0.0348017	0.403715	1.884	6.32663	NDC1;NUP214;RANBP2;AHCTF1;NPM1;SEC13;NUP188;NUP155;NUP210;RANGAP1;NUP93;RBM15B;XPO1;NUP62;TPR;NUP35;NUP54;NUP98;RAE1;NUP58
Positive Regulation Of ATP-dependent Activity (GO:0032781)	0.0348017	0.403715	1.884	6.32663	MYBPC3;CHTOP;DHX9;TOR1AIP2;SETMAR;DNAJC24;ATP1B3;ATP1B1;DNAJB2;MSH6;MYL4;PLSCR1;MSH2;MSH3;TNNT2;DNAJC10;MYL3;POT1;PFN1;PFN2
Positive Regulation Of Lymphocyte Differentiation (GO:0045621)	0.0348017	0.403715	1.884	6.32663	SMARCE1;SMARCD1;XBP1;XRCC6;SMARCB1;SPI1;SMARCC2;SYK;ZBTB1;ARID1A;ARID1B;SMARCA4;MMP14;MDK;ZMIZ1;AXL;INPP5D;NCKAP1L;ARID2;GAS6
Regulation Of Intracellular Signal Transduction (GO:1902531)	0.0350748	0.405339	1.25037	4.18908	RPL5;ZFAND6;ULK4;FAM13A;WWC2;ARAF;SLA;FGF1;ARHGAP35;PREX2;ARHGAP44;PREX1;STK11;CPNE1;KDR;WWC3;AKT1;EP300;KMT5A;ARHGEF40;PPP1R16B;USP7;USP2;RNF41;BCR;OBSCN;RRAGB;PRKD2;MAPKAPK5;EZR;SQSTM1;OPTN;TELO2;CSF1R;ARHGEF28;NOP2;ARHGAP19;GATA4;ARHGAP15;NUAK1;TMEM127;RRS1;PIP5K1A;PIP5K1C;MAP2K6;TGFB1;PDE2A;ARHGAP28;ARHGAP27;ARHGAP26;ARHGAP23;BST1;TBCK;ARHGAP31;ARHGAP30;BCL3;ATM;GRB2;FBXL2;NF2;ARHGAP9;DYRK2;L…
protein-RNA Complex Assembly (GO:0022618)	0.0350959	0.405339	1.37023	4.58983	ISY1;RPL5;HSP90AB1;CELF1;GEMIN2;ADAR;PRPF19;SART1;SART3;LUC7L;EIF2D;RBM5;HSP90AA1;NCBP1;SCAF11;DICER1;CRNKL1;WDR77;GCFC2;TRAF7;PRPF6;SHQ1;CLNS1A;GEMIN4;GEMIN5;LUC7L3;GEMIN7;GEMIN8;SNRNP200;SRSF6;LUC7L2;SNRPB;TSSC4;DHX9;NOP2;DDX23;SRSF1;RPS27L;NOL3;PUF60;TGS1;RRS1;SF3B1;HEXIM1;SRPK2;SRPK3;CPSF6;ERAL1;LSM4;SETX;BOP1;NUDT21;XAB2;EIF5;RPS27;AGO3;EIF3K;TNIP1;AGO1;EIF3I;RSRP1;EIF3E;DHX29;HNRNPC;EIF3B
Regulation Of Protein Localization To Plasma Membrane (GO:1903076)	0.0357804	0.412338	1.54083	5.13152	LRPAP1;RAMP3;LRP1;VPS4A;ZDHHC5;ZDHHC7;ZDHHC8;PIK3R1;ACTB;EGFR;NKD2;GPER1;AKT1;STX4;LDLRAP1;AP2M1;SPTBN1;APPL1;VTI1B;PRKCI;TGFB1;ITGA3;PDPK1;STX7;RHOG;ATP2B4;SIRT6;MMP14;DAB2;CDK5;TMBIM1;PTPN9;SQSTM1;EPHA3;ARF6;EPHA2;BCL2L1
Regulation Of Cellular Catabolic Process (GO:0031329)	0.0364545	0.419187	1.62758	5.39005	BECN1;ROCK1;USP10;LRRK2;USP33;WDR41;CISD2;HSPB1;KEAP1;SOGA1;HDAC6;RPTOR;DRAM1;IFI16;PSAP;ABL1;EP300;GPR137;KAT8;PIP4K2C;ABCD1;DCAF12;GPR137B;DDIT3;ULK3;PIK3C3;SMCR8;ATM;MAPT;FBXL2
Positive Regulation Of Protein Localization To Cell Periphery (GO:1904377)	0.0367077	0.421177	1.72122	5.68824	RAMP3;NUMA1;LRP1;EPB41;ZDHHC5;ZDHHC8;PIK3R1;EFCAB7;EGFR;NKD2;GPER1;EPB41L2;AKT1;STX4;SPTBN1;PRKCI;ITGA3;PDPK1;RHOG;ATP2B4;PTPN9;SQSTM1;EPHA3;ARF6;EPHA2
Lamellipodium Organization (GO:0097581)	0.0377488	0.430368	2.04514	6.70151	CYFIP1;DMTN;MYO9B;PARVB;RHOD;CCDC88A;SNX1;GOLPH3;ABLIM2;ABLIM3;CTTN;KIT;S1PR1;RAC1;ARHGEF7;VCL
Negative Regulation Of Carbohydrate Metabolic Process (GO:0045912)	0.0377488	0.430368	2.04514	6.70151	HDAC4;GSK3A;TIGAR;USP7;TGFB1;PLEK;AP2A1;SIRT6;SOGA1;C1QTNF3;FLCN;NCOR1;EP300;PGPEP1;PPARA;GIT1
Negative Regulation Of Biomineral Tissue Development (GO:0070168)	0.0379182	0.430368	2.38559	7.80643	CCR1;ECM1;NOTCH1;TGFB1;ROCK1;NOS3;HEY2;PTK2B;BCOR;GAS6;ASPN;TRPM4
Negative Regulation Of miRNA Metabolic Process (GO:2000629)	0.0379182	0.430368	2.38559	7.80643	ZNF512B;NCOR2;TGFB1;NCOR1;SRF;PDGFB;RARA;PPARA;ESR1;LILRB4;RELA;PPARD
Regulation Of Membrane Protein Ectodomain Proteolysis (GO:0051043)	0.0379182	0.430368	2.38559	7.80643	ROCK1;TIMP2;ADAM9;PACSIN3;TIMP3;FURIN;SNX9;SNX33;TIMP1;TNFRSF1B;GPLD1;PTPN3
Phosphatidylinositol Phosphate Biosynthetic Process (GO:0046854)	0.0380017	0.430386	1.78988	5.85312	BECN1;PI4K2B;SMG1;TMEM150A;PIK3CD;PIK3R3;PIK3R1;TTC7A;PIK3C2B;SOCS2;ITPKB;SOCS3;EFR3A;PIK3CA;PI4KA;PIK3C3;PIP4K2C;PI4KB;IP6K1;SOCS7;PI4K2A;SOCS5
Positive Regulation Of DNA-templated Transcription Initiation (GO:2000144)	0.0386376	0.436647	1.66669	5.42263	MDC1;GTF2A1;SRF;MED16;MED15;MED17;MED12;MED13;MED30;MED31;NKX2-5;MED1;JUN;MED9;MED29;MED6;MED7;MED23;SETX;MED22;MED21;MED20;TAF8;TAF6;TAF4;TAF3;TAF2
Vascular Transport (GO:0010232)	0.0397973	0.448013	1.51212	4.87501	ABCB1;SLC22A5;ATP8A1;SLC44A1;TFRC;LRP1;SLC2A1;SLC2A3;ATP1A2;SLC1A4;SLC2A4;SLC1A5;SLC5A1;SLC4A3;SLC6A1;SLC4A4;SLC7A1;SLC9A3R1;SLCO2B1;LEPR;SLC16A7;SLC16A2;SLC12A2;ABCC1;SLC38A1;KCNJ8;ABCC5;SLC2A13;INSR;ATP2B4;SLC16A12;SLC5A6;SLC7A5;SLC7A8;SLCO3A1;ABCG2;SLC27A4;SLC29A2
Golgi Vesicle Transport (GO:0048193)	0.0398139	0.448013	1.30492	4.20646	ARF3;PGAP1;KDELR1;SNAP23;SNX12;MIA3;GOLGA2;TFG;TRAPPC12;MYO18A;KIF1C;TRAPPC11;TRAPPC13;TMED7;COG6;COG5;COG3;COG1;SORCS1;SCAMP1;SCAMP3;NRBP1;SCAMP2;RAB33B;DNM2;TAPBP;TBC1D20;RER1;ZW10;PICK1;PRKD1;PLPP3;SEC22A;ERGIC1;NAPA;COPA;PEF1;COPB1;GOSR2;RAB1B;STX18;HTT;TEX261;NAPG;NKD2;LMAN1;SCFD1;SNX1;SPAST;VPS51;LMAN2;RAB29;TBC1D14;SNX8;YKT6;RAB6B;ATP9B;ATP9A;VTI1B;BCAP31;TRAPPC3;SLC10A7;TRAPPC1;SEC24A;YIP…
Regulation Of Protein Binding (GO:0043393)	0.0401368	0.449355	1.41128	4.53792	APP;CDKN1A;KDM1A;NVL;LRRK2;USP33;PARK7;PKD1;SPPL3;GOLGA2;FLOT1;AKT1;PRKACA;LDLRAP1;PRKCD;GTF2F1;SUB1;RAPGEF2;TMBIM6;ZFPM1;HDAC4;LRPAP1;HDAC5;RALB;LRP1;ROCK1;EPB41;PDGFB;DERL1;NMD3;ADD1;AURKA;DNAJB2;VTN;MAPK8;BTBD1;DVL1;XIRP1;MARK3;MARK2;AMFR;STYX;HIP1R;HIPK2;PPP1CA;FKBP1A;DAB2;GNL3L;BAX;CAMK1;NES;RAN
Regulation Of Double-Strand Break Repair (GO:2000779)	0.040172	0.449355	1.49229	4.7971	SMARCD1;SMARCB1;KDM1A;MEAF6;TRRAP;YEATS4;MBTD1;ZCWPW1;ING3;PPP4C;BCL7A;KAT5;RUVBL2;FIGNL1;BCL7B;UBR5;DPF2;EP400;EPC1;EPC2;USP51;ARID2;SMARCE1;ACTR2;SLF1;SMARCC2;SLF2;SIRT6;PPP4R3B;ARID1A;ARID1B;SIRT1;SPIDR;SMARCA4;TIMELESS;POT1;TRIP12;OTUB1;ATR;WRAP53
Autophagosome Organization (GO:1905037)	0.0401897	0.449355	1.6224	5.21462	BECN1;TMEM41B;WDR45B;RAB1B;ATP2A2;MAP1LC3B;ZFYVE26;MAP1LC3A;ATG101;RAB23;TP53INP2;TP53INP1;ATG5;UBQLN2;GABARAPL1;ATG9A;ATG14;ATG13;DNAJC16;ATG12;PACS2;RAB35;ULK3;ATG2A;PIK3C3;ULK1;ATP13A2;RAB7A;ATG2B
Regulation Of Protein Ubiquitination (GO:0031396)	0.0403446	0.449917	1.42155	4.56361	GSK3A;HSP90AB1;KDM1A;LRRK2;PHF23;FAM107A;PARK7;ARRB2;BRCA1;UBE2L3;UFL1;FBXO4;AKT1;HSP90AA1;CAMLG;FBXW7;USP4;NSMCE3;SPHK1;AXIN1;TGFBR1;SPOPL;SQSTM1;VPS28;BIRC2;TSPYL5;AMER1;NXN;DCUN1D1;DERL1;XIAP;PTTG1IP;HDAC8;HSPBP1;DNAJB2;UBB;U2AF2;IVNS1ABP;NDFIP1;ANGPT1;WFS1;HUWE1;LAPTM5;FBXO33;FKBP1A;SH3RF2;PINK1;GNL3L;HSPA1B;HSPA1A
Regulation Of Peptidyl-Serine Phosphorylation (GO:0033135)	0.0404112	0.449917	1.4748	4.73212	BCAR3;APP;SPTBN4;HSP90AB1;RAMP3;TFRC;ARAF;PTEN;PARK7;EGFR;HDAC6;RPTOR;PAK1;PDCD10;NCK2;INPP5J;AKT1;TNKS1BP1;INPP5K;DMD;FNIP1;FNIP2;HSP90AA1;DMTN;TGFB1;PDE4D;PAQR3;SH2D3C;AXIN1;ATP2B4;BRAF;LATS1;MAD2L2;PINK1;HRC;HCLS1;PRKD2;PRKD1;GAS6;RAF1;PFN2;EIF4G1
RNA Destabilization (GO:0050779)	0.0414818	0.454139	2.45999	7.82892	FTO;RBM27;YTHDF1;METTL14;YTHDF2;FXR2;ROCK1;METTL3;DXO;MEX3D;PUM1
Atrioventricular Valve Morphogenesis (GO:0003181)	0.0414818	0.454139	2.45999	7.82892	OLFM1;SMAD4;TGFB2;BMPR2;NOTCH1;HEY2;GATA4;MDM4;ZFPM1;TGFBR2;BMPR1A
Protein Heterooligomerization (GO:0051291)	0.0414818	0.454139	2.45999	7.82892	TMEM120B;NUDT21;CPSF6;TMEM120A;ZNF746;ZNF777;KRT10;PKD2;FARSA;PKD1;FARSB
Receptor Clustering (GO:0043113)	0.0414818	0.454139	2.45999	7.82892	ITGA4;MUSK;DNAJA3;ITGB2;MAGI2;DVL1;LRP4;FLNA;PICK1;PTN;THY1
Regulation Of B Cell Differentiation (GO:0045577)	0.0414818	0.454139	2.45999	7.82892	XBP1;MMP14;SPI1;SYK;ID2;INPP5D;SLAMF8;NCKAP1L;IKZF3;ZFP36L2;ZFP36L1
Regulation Of Autophagy Of Mitochondrion (GO:1903146)	0.0414818	0.454139	2.45999	7.82892	SREBF1;USP36;GSK3A;PINK1;FZD5;FBXW7;HTT;VDAC1;PARK7;HDAC6;SREBF2
Regulation Of Integrin-Mediated Signaling Pathway (GO:2001044)	0.0414818	0.454139	2.45999	7.82892	CD63;DMTN;LAMB2;LOXL3;FLNA;EMP2;LAMC1;PRKD1;TIMP1;NID1;LIMS2
Regulation Of Smooth Muscle Cell Migration (GO:0014910)	0.0414818	0.454139	2.45999	7.82892	PDGFRB;VTN;NDRG4;IGFBP5;LRP1;PLAU;CCL5;PDGFB;TRIB1;S100A11;BMPR1A
Cell-Substrate Junction Assembly (GO:0007044)	0.0417623	0.45437	2.06468	6.55692	DST;ITGB4;ACTN2;RCC2;LAMC1;PTPRK;THY1;DYNLL1;RHOD;BCR;CTTN;TAOK2;PIP5K1A;ARHGEF7;PLEC
Primary Neural Tube Formation (GO:0014020)	0.0417623	0.45437	2.06468	6.55692	VASP;TGFB2;TGFB1;SEMA4C;MTHFR;TSC2;SCRIB;CELSR1;DYNLL1;SKI;CSRP3;VANGL2;MTHFD1;DVL2;PLXNB2
Vascular Endothelial Growth Factor Receptor Signaling Pathway (GO:0048010)	0.0417623	0.45437	2.06468	6.55692	FLT1;SLC31A1;DAB2IP;HSPB1;CLEC14A;MAPK14;PTK2;VAV1;MAPKAPK3;MAPKAPK2;KDR;PTK2B;PRKD2;PRKD1;BCAR1
Cardiac Ventricle Morphogenesis (GO:0003208)	0.0420894	0.455648	1.78977	5.66991	MYBPC3;GSK3A;MEF2C;TGFB2;NOTCH1;JAG1;TGFB1;GATA4;TGFBR2;DLL4;FKBP1A;TGFBR3;TNNT2;HEY2;TBX20;HAND1;MYL3;MYH6;BMPR1A;ENG;MYH7
Substantia Nigra Development (GO:0021762)	0.0420894	0.455648	1.78977	5.66991	YWHAE;ZNF430;G6PD;CNP;MAOB;HSPA5;MAPKAP1;CCDC14;SEC16A;SYPL2;NDRG2;DYNLL1;RHOA;SIRT2;BASP1;ERCC4;GNB4;PLP1;CALM3;ZNF148;YWHAH
DNA Repair (GO:0006281)	0.0421399	0.455648	1.24066	3.92888	DCLRE1B;DCLRE1C;TRRAP;MPG;FMR1;PARK7;BACH1;KAT5;TRIM28;ALKBH1;FBXO6;NBN;MEN1;PIAS4;WDHD1;LIG1;ZGRF1;NSMCE3;RECQL;HUS1;LIG3;CHD1L;MSH6;EID3;NEIL2;MSH2;MSH3;FSCN1;TIMELESS;DNA2;TP53;FTO;EXD2;RNASEH2B;VCP;RNASEH2A;TEX264;ZBTB1;PDS5B;PDS5A;ATXN3;VCPIP1;HLTF;EP400;ZNF668;ZRANB3;XRCC6;FANCM;FANCL;INTS3;SMARCA5;FANCB;SETX;FAM111A;POLA1;PPP5C;ATM;MMS19;MNAT1;RAD18;ATR;BTG2;STON1;MRPL36;BRCA1;BABAM1;UIMC1…
Negative Regulation Of Protein Binding (GO:0032091)	0.0423748	0.456311	1.55482	4.91509	LRPAP1;CDKN1A;RALB;KDM1A;ROCK1;LRRK2;USP33;PDGFB;ATP2A2;ARRB2;PARK7;AURKA;TTBK2;GOLGA2;DNAJB2;MAPK8;MAP2;DVL1;XIRP1;AKT1;ITGA4;PRKCD;STYX;GTF2F1;PPP1CA;DAB2;GNL3L;ADAM15;BAX;TMBIM6;CAMK1;ZFPM1;NES
Regulation Of Hydrolase Activity (GO:0051336)	0.0423748	0.456311	1.55482	4.91509	ARHGAP9;RABGAP1;PLXND1;CAMK2A;ARHGAP15;EFNA5;FGD1;RAP1GAP;RASIP1;ARHGAP12;ARHGAP44;FGD3;FGD4;WRN;FGD6;TDG;PLXNA1;BVES;PRKG1;TBC1D10B;PLXNA3;VAV3;RDX;DAB2IP;ARHGAP27;VAV1;GPR137B;PTK2;NF1;PLXNB2;PLXNB1;RAPGEF6;EPHA3
Regulation Of Apoptotic Process (GO:0042981)	0.042817	0.46013	1.14885	3.6198	ANKLE2;TFRC;ARL6IP1;TRRAP;ARAF;SCX;IKZF3;ACTB;AQP1;KAT5;AKT2;MYC;RPS6KA2;RPS6KA1;KDR;AKT1;EPC1;EPC2;SKP2;MED1;MEF2C;PRKCI;ACTN2;ACTN1;SCRIB;ACTN4;MAPK8IP3;SFRP4;BIN1;NSMF;VDAC1;ALPK2;ATF5;TP53;GPLD1;RNF122;NAIP;MEAF6;MAGED1;MAPKAP1;GATA6;OMA1;PIK3R1;MBTD1;PRDX2;PDCD10;FIGNL1;NCKAP1L;NKX2-5;ZBTB7A;ZNF268;EGR1;JUN;XBP1;CRADD;SIAH2;CIDEB;BRAF;PTK2;SETX;HNRNPK;ATM;RNPS1;CSRNP3;HIP1;CITED2;CX3CL1;PTMS…
Protein Stabilization (GO:0050821)	0.0431833	0.463119	1.2887	4.04947	RPL5;GPI;USP36;HIP1;HSP90AB1;CCNH;USP33;CTNND1;PTEN;PARK7;LAMP1;TMEM88;RUVBL2;ZNF207;FLOT1;EP300;FLOT2;CCT3;CCT2;MORC3;USP7;HSP90AA1;CSNK2A1;CAMLG;FBXW7;TESC;COG3;PRKCD;USP2;P3H1;MUL1;ATP1B3;ATP1B1;MAPK8IP3;HCFC1;WDR81;CDC37;PEX6;TCP1;PFDN2;PFN1;PLPP3;PFDN4;CRYAB;GAPDH;PFDN5;TELO2;PFDN6;PFN2;URI1;GRN;HSP90AB4P;STXBP4;WIZ;PIK3R1;NAPG;USP19;BAG6;BAG4;NCLN;PDCD10;BAG3;DVL1;POLR2E;FLNA;DVL3;MSX1;TBL1…
Regulation Of Mitotic Cell Cycle Phase Transition (GO:1901990)	0.0439659	0.470551	1.48585	4.6423	KLHL18;SMARCD1;CDKN1A;SMARCB1;CCNH;PKD1;CDC14A;ZFP36L2;CDC14B;PPP1R9B;AURKA;ZFP36L1;BCL7A;BCL7B;DPF2;KNTC1;RIOK2;ARID2;APPL1;CDKN2D;SMARCE1;CDKN2B;SMARCC2;APLP2;NEK6;ARID1A;ARID1B;SIRT2;SMARCA4;DDB1;HECW2;PSME3;ZW10;ID2;CDK2;PSME1;PTPN6;MNAT1;NEK11
Glucose Metabolic Process (GO:0006006)	0.0443246	0.473368	1.61688	5.03856	SLC25A1;GPI;H6PD;ADPGK;BRAT1;LRP5;ENO1;OMA1;ENO3;HK2;HK1;HK3;KHSRP;PGK1;APOD;SLC37A4;PGM1;PCK2;G6PD;TPI1;KCNJ11;MDH2;DCXR;GAA;PGAM1;SLC39A14;G6PC3;PPARD
Insulin Receptor Signaling Pathway (GO:0008286)	0.0449223	0.473368	1.71527	5.32218	BCAR3;C2CD5;GSK3A;IRS1;SHC1;STXBP4;INSR;RARRES2;PIK3R3;FOXO4;PIK3R1;SOGA1;SLC39A14;FER;PIK3CA;AKT2;NAMPT;GRB2;PHIP;PDK2;BCAR1;GPLD1;APPL1
Positive Regulation Of TOR Signaling (GO:0032008)	0.0449223	0.473368	1.71527	5.32218	OTUD5;SEC13;GPR137B;GPR137C;RPTOR;FLCN;GOLPH3;RRAGA;STAMBPL1;PIK3CA;RRAGB;MLST8;SIK3;GPR137;NCKAP1L;RICTOR;SLC38A9;LAMTOR2;SMCR8;LAMTOR1;FNIP1;GAS6;TELO2
Cellular Response To dsRNA (GO:0071359)	0.0452722	0.473368	2.55568	7.90998	COLEC12;NPM1;MAVS;RALB;DHX9;RIOK3;FLOT1;MUL1;ZCCHC3;PQBP1
Positive Regulation By Host Of Viral Process (GO:0044794)	0.0452722	0.473368	2.55568	7.90998	EEF1A1;TBC1D20;ZDHHC9;ZDHHC20;YTHDC2;CFL1;PIK3C3;ZNF502;ZDHHC8;IGF2R
Protein Localization To Centrosome (GO:0071539)	0.0452722	0.473368	2.55568	7.90998	NUDCD3;CCDC14;GOLGB1;CEP131;KIAA0753;CEP250;CSNK1D;CEP192;HOOK3;PIBF1
Regulation Of Receptor Recycling (GO:0001919)	0.0452722	0.473368	2.55568	7.90998	RAMP3;RAB29;AP1AR;ECE1;SCRIB;LAMTOR1;BVES;LDLR;OPTN;TBC1D16
Fc Receptor Signaling Pathway (GO:0038093)	0.0462284	0.473368	2.08749	6.41727	VAV3;FCER1G;MAP3K1;SYK;VAV1;MAPK10;FCGR3A;MAPK8;FER;KIT;PLCG1;MAP2K7;SOS1;MAP3K7
Cardiac Muscle Cell Development (GO:0055013)	0.0462284	0.473368	2.08749	6.41727	FHOD3;PDGFRB;CXADR;ADPRHL1;LRRC10;CSRP3;HEY2;TCAP;ALPK3;ALPK2;NKX2-5;ASB2;OBSL1;MYH6
Histone H3-K4 Methylation (GO:0051568)	0.0462284	0.473368	2.08749	6.41727	KMT2D;NFYA;BOD1;NCOA6;SETD1B;KMT2B;SETD1A;CXXC1;HCFC2;HCFC1;WDR5;WDR5B;KDM6A;MEN1
Negative Regulation Of Endothelial Cell Apoptotic Process (GO:2000352)	0.0462284	0.473368	2.08749	6.41727	SEMA5A;PDPK1;NDNF;GATA2;ICAM1;CDH5;MAPK7;TNIP2;KDR;KRIT1;TEK;GAS6;MEN1;PAK4
Positive Regulation Of Phosphatidylinositol 3-Kinase Activity (GO:0043552)	0.0462284	0.473368	2.08749	6.41727	PDGFRB;FLT1;TGFB1;IRS1;PDGFB;NOD2;ATG14;PTK2;FGR;KIT;PTK2B;PRKD1;TEK;FGFR3
Protein Localization To Chromosome (GO:0034502)	0.0466526	0.473368	1.78966	5.48535	SLF1;SLF2;PARP1;TNKS;BOD1;MCM9;TINF2;SIRT6;CTCF;ESR1;LEMD2;TERF2;MMS22L;TNKS2;MSH2;APLF;FAM47E;TPP1;CHMP7;ATR
Positive Regulation Of Angiogenesis (GO:0045766)	0.046982	0.473368	1.39011	4.25093	SEMA5A;CD40;ECM1;BTG1;FLT1;HSPB6;HSPB1;PIK3CD;EMC10;BRCA1;FGF1;HK2;AQP1;CDH5;HYAL1;MDK;KDR;CTSH;EMILIN2;EMILIN1;CD34;JAK1;PTGIS;PDPK1;SPHK1;PRKCA;EMP2;SIRT6;JMJD8;SIRT1;RHOB;PKM;STIM1;PRKD2;PRKD1;ITGA5;GRN;GATA6;GATA4;GATA2;FUT1;HMOX1;PLCG1;PAK4;XBP1;JUP;NOS3;KLF4;HIPK2;SMOC2;FGF18;TEK
Negative Regulation Of Protein Metabolic Process (GO:0051248)	0.047194	0.473368	1.34361	4.1027	BTG2;DDX3X;HSP90AB1;FMR1;EIF4A3;SNX12;EIF4ENIF1;PAIP2B;TRIM2;ENC1;TRIM3;AKT1;FLOT2;CSNK2A1;IGFBP5;NHLRC3;IFRD2;IRAK3;SIRT2;ILF3;PFDN2;EIF4E2;PFDN4;CRYAB;GAPDH;PFDN5;PFDN6;DDX6;CSTB;SF3B3;ROCK1;SHMT1;HMGCR;MALSU1;CLN8;EGFR;HDAC6;BAG6;CST3;FXR2;LARP1;FLNA;IGF2BP2;LDLR;RILP;ZNF540;PRNP;TIA1;PCIF1;EIF2AK3;DAB2IP;AZIN2;EIF2AK2;CNOT10;LILRB2;AZIN1;NFKB1;MAD2L2;RGP1;CDK5;MDM4;CPEB3;MAD2L1
Epithelial Tube Morphogenesis (GO:0060562)	0.0473827	0.473368	1.90131	5.79803	ACVRL1;CSF1R;MEF2C;SCRIB;PKD2;PKD1;RASIP1;RHOB;PAK1;PODXL;COL4A1;TBX20;CSNK2B;CCM2;PRKD2;MEGF8;NKX3-1
Positive Regulation Of Telomerase Activity (GO:0051973)	0.0473827	0.473368	1.90131	5.79803	CCT2;HSP90AA1;HSP90AB1;NVL;TNKS;PNKP;KLF4;TNIP1;DKC1;MYC;TCP1;MAPK1;POT1;MAPKAPK5;MAP2K7;MAP3K4;WRAP53
Regulation Of Protein Polymerization (GO:0032271)	0.0473827	0.473368	1.90131	5.79803	HSP90AA1;ARL2;ARHGAP28;CAMSAP1;LATS1;MAP2;DAAM2;ABL1;COTL1;HCLS1;ESAM;MAPRE3;TPPP;MAPT;PFN1;MEGF9;PFN2
Regulation Of Proteasomal Ubiquitin-Dependent Protein Catabolic Process (GO:0032434)	0.047734	0.473368	1.40926	4.28713	VCP;GSK3A;HSP90AB1;RNF180;LRRK2;ARAF;KEAP1;PARK7;FBXO22;HSPBP1;DDA1;NKD2;BAG6;DNAJB2;SDCBP;UFL1;XPO1;DDRGK1;RNF19A;DVL1;RNF217;GNA12;ARIH1;UBQLN4;SOCS5;USP7;ZER1;ANKIB1;USP5;CAMLG;DESI1;GLMN;AXIN1;CSNK1D;RAD23A;SIRT2;PIAS1;SH3RF3;RNF144B;SH3RF2;DAB2;RYBP;MAP1A;CDK2;MDM2;TRIB1;HSPA1B;HSPA1A
Regulation Of mRNA Splicing, Via Spliceosome (GO:0048024)	0.048295	0.473368	1.44633	4.38299	SF3B4;DAZAP1;RBM47;RBM8A;CELF1;FMR1;PTBP1;RBM15B;FXR2;FAM172A;PUF60;PCBP4;U2AF2;RBM7;HNRNPA1;ZBTB7A;RBM5;RBM38;SRPK2;RBM39;RBFOX1;SRRM4;TIA1;RBFOX2;RBM15;NCBP1;PRDX6;JMJD6;WDR77;HNRNPL;RBMXL1;HNRNPK;THRAP3;CLNS1A;NOVA2;RBM20;SRSF4;RNPS1;NUP98;RBM23;SRSF6;RBMX
Negative Regulation Of Cellular Biosynthetic Process (GO:0031327)	0.0485709	0.473368	1.35497	4.09842	ACVRL1;FCN3;ACADVL;BTG2;CDKN1A;BMPR2;DDX3X;FMR1;EIF4A3;MPV17L;PLEK;BRCA1;DCAF5;SOGA1;EIF4ENIF1;C1QTNF3;PAIP2B;ACADL;KHSRP;TRIM2;ENC1;TRIM3;EP300;SIRPA;PGPEP1;USP7;PTGIS;CSNK2A1;IGFBP5;NHLRC3;FBXW7;IFRD2;SIRT6;SIRT1;ILF3;RAPGEF2;EIF4E2;GAPDH;DDX6;SHMT1;PDGFB;UBR4;MALSU1;FXR2;LARP1;IGF2BP2;WDTC1;ZNF540;TIA1;OPN3;KLHL25;PCIF1;EIF2AK3;ATP2B4;EIF2AK2;CNOT10;NFKB1;CPEB3;GLA
Regulation Of Transcription Initiation By RNA Polymerase II (GO:0060260)	0.0489051	0.473368	1.61101	4.86182	MDC1;ZNF451;GTF2A1;SRF;MED16;MED15;MED17;MED12;MED13;MED30;HEY2;MED31;NKX2-5;MED1;MED9;MED29;MED6;MED7;MED23;MED22;MED21;MED20;TAF8;TAF6;TAF4;TAF3;TAF2
DNA Double-Strand Break Processing (GO:0000729)	0.0492315	0.473368	2.6833	8.08	EXD2;HELQ;SLX4;RNF138;RBBP8;SETMAR;SMARCAD1;DNA2;NBN
Coenzyme A Metabolic Process (GO:0015936)	0.0492315	0.473368	2.6833	8.08	PANK4;SLC25A16;ACLY;PANK3;NUDT8;PANK1;DCAKD;NUDT19;COASY
Histone H4-K5 Acetylation (GO:0043981)	0.0492315	0.473368	2.6833	8.08	ING4;MEAF6;KANSL1;PHF20;KANSL2;WDR5;KAT8;KAT7;JADE2
Histone H4-K8 Acetylation (GO:0043982)	0.0492315	0.473368	2.6833	8.08	ING4;MEAF6;KANSL1;PHF20;KANSL2;WDR5;KAT8;KAT7;JADE2
Negative Regulation Of Telomere Maintenance (GO:0032205)	0.0492315	0.473368	2.6833	8.08	SLX4;PARP1;TNKS2;TNKS;ERCC4;NBN;TERF1;TERF2;SMG6
Regulation Of Cellular Response To Heat (GO:1900034)	0.0492315	0.473368	2.6833	8.08	CREBBP;CHORDC1;HSF1;MAPKAPK2;EP300;MAPT;SIRT1;MTOR;ATR
Regulation Of mRNA Metabolic Process (GO:1903311)	0.0492315	0.473368	2.6833	8.08	SRPK2;SRPK3;NCBP1;RBM8A;DHX9;MAGOHB;SAFB;CDK11B;SUPT6H
Regulation Of rRNA Processing (GO:2000232)	0.0492315	0.473368	2.6833	8.08	USP36;YTHDF2;SHQ1;DIMT1;WDR75;RIOK2;NUDT16;WDR43;METTL18
Regulation Of Anatomical Structure Morphogenesis (GO:0022603)	0.0498499	0.473368	1.36824	4.103	MTCH2;PHLDB1;RNH1;PLXND1;LRRK2;ARHGAP35;ARHGAP44;CDH2;CAPZB;ZMYM3;ADGRA2;CFL1;ZMYM6;DAG1;KIF1A;LZTS1;LZTS3;PPFIA2;MEF2C;RC3H1;EMP2;ZDHHC15;RAP2A;INF2;HECW2;RUFY3;NSMF;PHIP;MAPT;PHLDB2;SHANK3;EPHA2;FITM2;EFNA5;NOL3;CAMSAP1;PAK1;GPNMB;PDCD10;ERBB2;KRIT1;HMOX1;MARK2;BCL9L;CLASP2;EGLN1;TGFB1;SEMA4D;LARP4;WTIP;BCL6;CDK5;NEDD4;NF1;CCM2
Fat Cell Differentiation (GO:0045444)	0.0502392	0.473368	1.57311	4.70511	STEAP4;CTBP1;CBY1;METRNL;GATA2;C1QTNF3;AKT2;FAM120B;PRDM16;BBS9;EP300;SDF4;ZBTB7A;BBS4;BBS2;MED1;OSBPL8;TMEM120B;TMEM120A;SLC39A13;KLF4;SIRT1;NR4A2;NR4A1;MAFB;NR4A3;ADGRF5;ATF5;TRIM32
mRNA Export From Nucleus (GO:0006406)	0.0502392	0.473368	1.57311	4.70511	SMG1;RBM8A;POLDIP3;FMR1;EIF4A3;CASC3;NXT2;SMG7;SMG5;SMG6;NXF1;ALKBH5;RBM15B;XPO1;TPR;RAE1;NUP214;UPF1;CHTOP;NCBP1;ALYREF;THOC1;THOC2;MAGOHB;THOC6;NUP93;MCM3AP;DDX39A;HNRNPA2B1
Protein Lipidation (GO:0006497)	0.0502392	0.473368	1.57311	4.70511	PIGO;PIGN;WDR45B;ZDHHC20;PIGQ;ZDHHC5;PIGZ;ZDHHC7;ZDHHC21;ZDHHC8;PIGW;PIGV;ZDHHC3;PORCN;ZDHHC18;TP53INP2;GLUL;ATG5;SLC30A5;ZDHHC12;ZDHHC16;ZDHHC17;ATG12;ZDHHC15;DPM1;DPM2;ZDHHC9;PIK3C3;GPLD1
Positive Regulation Of Macromolecule Biosynthetic Process (GO:0010557)	0.0504386	0.473368	1.37575	4.10936	RPL5;DDX3X;DYRK2;IRS1;FMR1;EIF4A3;NAT10;ELAVL1;METTL14;AKT2;NAMPT;KDR;AKT1;JAK2;PDGFRB;METTL3;SIRT1;PRR16;PRKD2;RPL26;TMEM106A;TLR2;POLDIP3;PDGFB;RPS27L;NMD3;NOD2;PLD1;FXR2;LARP1;ERBB2;CCL2;IL33;TGFB2;XBP1;NPM1;YTHDF1;INSR;PCIF1;UPF3A;LARP4;KLF4;LARP6;NFKB1;MTOR;SMOC2;RPS6KB1;BCL3;RFXAP;PLXNB2;EIF3E;CPEB3;ZCCHC4
ERK1 And ERK2 Cascade (GO:0070371)	0.0512013	0.473368	2.11447	6.28418	PTGER4;DUSP5;MAP2K1;MAP2K2;HTR2B;ZFP36L2;DUSP7;ZFP36L1;MYC;KDR;CTSH;MAPK1;LGALS9
RNA Splicing, Via Transesterification Reactions (GO:0000375)	0.0512013	0.473368	2.11447	6.28418	SF3B4;SF3B3;SCAF11;GEMIN2;DDX23;PRPF8;PRPF4;PRPF6;KHSRP;PRPF3;SRSF4;SF3B1;SMNDC1
Early Endosome To Late Endosome Transport (GO:0045022)	0.0512013	0.473368	2.11447	6.28418	BECN1;ANKRD27;EMP2;HOOK3;PTPN23;SNF8;ATG14;HOOK2;SNX16;WDR81;PIK3C3;RILP;RAB7A
Lipid Translocation (GO:0034204)	0.0512013	0.473368	2.11447	6.28418	ABCC1;ABCB1;TMEM30A;ATP8A1;ATP8B1;ABCB4;ATP10D;ABCA7;ATP10A;ATP11B;ATP11A;ATP9B;ATP9A
Negative Regulation Of Cell Junction Assembly (GO:1901889)	0.0512013	0.473368	2.11447	6.28418	ACVRL1;BCAS3;DMTN;ROCK1;RCC2;FAM107A;PTEN;DYNLL1;DUSP22;APOD;PHLDB2;CLASP2;TLR2
Neuromuscular Junction Development (GO:0007528)	0.0512013	0.473368	2.11447	6.28418	MUSK;DCTN1;LRRK2;LRP4;GPHN;KY;CACNB2;PPFIBP1;CACNB4;DNAJA3;NEDD4;DVL1;PDZRN3
Regulation Of Endoplasmic Reticulum Stress-Induced Intrinsic Apoptotic Signaling Pathway (GO:1902235)	0.0512013	0.473368	2.11447	6.28418	PTPN1;XBP1;LRRK2;EIF2AK3;SYVN1;PARK7;CREB3;OPA1;CREB3L1;DDIT3;NCK2;TMBIM6;HSPA1A
Stress Granule Assembly (GO:0034063)	0.0512013	0.473368	2.11447	6.28418	DAZAP2;DDX6;DYNC1H1;TIA1;YTHDF1;DDX3X;YTHDF2;FMR1;BICD1;ATXN2L;OGFOD1;UBAP2L;MAPT
Regulation Of Protein Import Into Nucleus (GO:0042306)	0.0517539	0.473368	1.78955	5.29931	SMAD3;TGFB1;JUP;PRKCD;SIRT6;PIK3R1;EFCAB7;MAVS;TRIM28;MDFIC;BAG3;RAB23;SUFU;TPR;UBR5;EP300;FLNA;HCLS1;RAN
Positive Regulation Of Protein Localization To Nucleus (GO:1900182)	0.0519368	0.473368	1.51483	4.48046	TFRC;MEPCE;TESK1;NMD3;PARK7;PIK3R1;EFCAB7;TRIM28;BAG3;TPR;UBR5;EP300;FLNA;KAT7;CCT7;CCT5;JAK1;CCT3;CCT2;NGFR;CREBBP;SMAD3;TGFB1;JUP;PRKCD;EIF2AK3;TYK2;PARP9;MAVS;DKC1;TCP1;HCLS1;RAN
Protein Targeting To Membrane (GO:0006612)	0.0519368	0.473368	1.51483	4.48046	RTP4;TRAM1;ARL6IP1;ARL6;ZDHHC20;CHM;ZDHHC24;ZDHHC7;ZDHHC21;SRP14;ZDHHC3;BAG6;RABGEF1;SEC61A1;SDCBP;ZDHHC18;MICALL1;PRKCI;ICMT;SGTB;ZDHHC12;VPS37B;ZDHHC15;YIF1B;PIKFYVE;MYO1C;ZDHHC9;PEX3;PARD3;PEX5;TAOK2;SRPRA;NACAD
Dicarboxylic Acid Metabolic Process (GO:0043648)	0.0521454	0.473368	1.65214	4.87996	SLC46A1;PHYH;FH;MTRR;GOT1;SHMT2;MDH2;GPT2;SHMT1;IDH1;GOT2;IDH2;DLST;SDHA;ASS1;ACLY;ALDH5A1;FPGS;MTHFD2L;OGDH;D2HGDH;SLC25A32;ME2;MDH1B
Plasma Membrane Bounded Cell Projection Morphogenesis (GO:0120039)	0.0521454	0.473368	1.65214	4.87996	CNTNAP1;DBNL;ANKRD27;MAP1S;LRRK2;MINK1;DAB2IP;MYO9B;DICER1;BMP7;DNM2;PAK1;SNX1;CTTN;SLC9A6;UBB;EPB41L3;NCKAP1L;PLXNB1;ATP7A;KIF20B;SGK1;GAS7;PACSIN1
Pyruvate Metabolic Process (GO:0006090)	0.0521454	0.473368	1.65214	4.87996	GPI;TPI1;PDHA1;PGAM1;ENO1;PDHB;ENO3;HK2;HK1;HK3;LDHA;PFKL;PKM;NR4A3;UCP2;PGK1;ALDOC;VDAC1;DLAT;ME2;GAPDH;PFKM;PGM1;PCK2
Positive Regulation Of JNK Cascade (GO:0046330)	0.0524026	0.473368	1.49195	4.39945	APP;XIAP;HMGB1;NOD2;RASGRP1;EDA2R;SDCBP;MBIP;PTK2B;ANKRD6;MAP3K5;MINK1;TNFRSF19;AXIN1;DAB2IP;TRAF2;TRAF1;TPD52L1;MAPK8IP3;MTURN;TIRAP;MAPK8IP1;HIPK2;SH3RF3;MFHAS1;SH3RF2;TRAF3;TAOK1;TRAF5;TAOK2;MAP3K10;LTBR;PLCB1;NAIP;MAP3K11
Regulation Of Protein Localization (GO:0032880)	0.0525416	0.473368	1.4259	4.20091	VCP;HSP90AB1;PRKAA2;KDM1A;VPS4A;TESK1;SUMO4;ZDHHC7;VCPIP1;UFL1;MAPK8;MAP2;GPC1;DVL1;TPR;DZIP1L;TRIM68;STX6;TRIM25;DVL3;GPC5;CEP290;CTSD;TRIM22;RAB11FIP5;NKX3-1;ABCA2;HSP90AA1;PARP1;FBXW7;GBF1;KCNAB2;TMEM231;RAB11B;FKBP1A;MAP1A;PLEKHM2;WDPCP;ATP13A2;MAPT;CAMK1;CCDC66;SLC26A4
Cardiac Muscle Tissue Morphogenesis (GO:0055008)	0.0526087	0.473368	1.90865	5.62072	MYBPC3;NOTCH1;TGFB1;FKBP1A;TGFBR3;TNNT2;TBX20;HAND1;MYL3;S1PR1;TCAP;NKX2-5;ZFPM1;MYH6;ENG;MYH7
Cellular Response To cAMP (GO:0071320)	0.0526087	0.473368	1.90865	5.62072	HCN4;DMTN;IGFBP5;AQP9;PDE2A;PKD2;AQP1;ZFP36L1;RAP1B;WT1;KCNQ1;RAPGEF1;INPP5K;RAPGEF2;EZR;HCN2
Non-Motile Cilium Assembly (GO:1905515)	0.0526087	0.473368	1.90865	5.62072	DCTN1;CSNK1D;RPGRIP1L;IFT88;TTC8;BBS10;VANGL2;TBC1D32;CEP250;TOGARAM1;IFT57;CC2D2A;PIBF1;BBS4;CC2D2B;CEP89
Regulation Of Centrosome Duplication (GO:0010824)	0.0526087	0.473368	1.90865	5.62072	GEN1;NPM1;FBXW5;VPS4B;CEP295;CEP120;CEP131;SPICE1;NAT10;SIRT1;TMEM67;CHMP1A;CHMP2A;CHMP4C;CEP76;CHMP5
Regulation Of Protein Autophosphorylation (GO:0031952)	0.0526087	0.473368	1.90865	5.62072	EPHA7;DDX3X;MVP;PDGFB;TESK1;MOB1B;RAP2C;IMPACT;RAP2A;GPNMB;PDGFD;TAOK2;TNKS1BP1;CALM3;NBN;ENG
GTP Metabolic Process (GO:0046039)	0.0532377	0.473368	2.86201	8.39423	OPA1;IMPDH1;LRRK2;IMPDH2;RAB23;GNAI3;GTPBP1;RAN
Atrioventricular Valve Development (GO:0003171)	0.0532377	0.473368	2.86201	8.39423	TGFB2;BMPR2;NOTCH1;TBX20;MDM4;ZFPM1;TGFBR2;BMPR1A
Cardiocyte Differentiation (GO:0035051)	0.0532377	0.473368	2.86201	8.39423	KDM6B;MYOCD;TGFB2;CBY1;GATA6;NRG1;SIRT6;ASB2
Cytoplasmic Sequestering Of Protein (GO:0051220)	0.0532377	0.473368	2.86201	8.39423	LATS1;SUFU;KEAP1;FLNA;PKD2;NFKBIE;PKD1;DBN1
Endoplasmic Reticulum Mannose Trimming (GO:1904380)	0.0532377	0.473368	2.86201	8.39423	EDEM3;EDEM2;SYVN1;MAN1B1;UGGT2;RNF5;RNF185;UGGT1
Negative Regulation Of Cell Activation (GO:0050866)	0.0532377	0.473368	2.86201	8.39423	THBD;C1QTNF1;NOS3;GPER1;PDGFB;EMILIN1;NR1D1;LDLR
Negative Regulation Of Cell Migration Involved In Sprouting Angiogenesis (GO:0090051)	0.0532377	0.473368	2.86201	8.39423	DLL4;HDAC5;NOTCH1;PDCD10;MMRN2;KLF4;RHOA;MAP2K5
Negative Regulation Of Endoplasmic Reticulum Unfolded Protein Response (GO:1900102)	0.0532377	0.473368	2.86201	8.39423	PTPN1;UFL1;ATF6B;HSPA5;WFS1;DDRGK1;NCK2;DNAJB9
Negative Regulation Of Translational Initiation (GO:0045947)	0.0532377	0.473368	2.86201	8.39423	PAIP2B;LARP1;FMR1;TPR;EIF4EBP1;EIF2AK2;EIF4EBP2;EIF3E
Peptidyl-Methionine Modification (GO:0018206)	0.0532377	0.473368	2.86201	8.39423	NAA60;LSM8;METAP1D;NAA30;NAA25;NAA35;NAA16;METAP1
Plasma Membrane Tubulation (GO:0097320)	0.0532377	0.473368	2.86201	8.39423	EHD2;SNX18;MICALL1;PACSIN2;PACSIN3;SNX9;SNX33;PACSIN1
Positive Regulation Of Heterochromatin Formation (GO:0031453)	0.0532377	0.473368	2.86201	8.39423	TRIM28;SIN3A;ATF7IP2;SETDB2;CDK2;TPR;PPHLN1;MORC2
Regulation Of Macrophage Cytokine Production (GO:0010935)	0.0532377	0.473368	2.86201	8.39423	CUEDC2;TGFB2;GPRC5B;TGFB1;LAPTM5;IRAK3;LILRB1;SIRT1
Regulation Of Myoblast Fusion (GO:1901739)	0.0532377	0.473368	2.86201	8.39423	CD53;EHD1;EHD2;FLOT1;TMEM182;PLEKHO1;CFLAR;MAPK14
Response To Chemokine (GO:1990868)	0.0532377	0.473368	2.86201	8.39423	SLC12A2;CXCL12;DUSP1;WNK1;STK39;OXSR1;SH2B3;RHOA
Signal Peptide Processing (GO:0006465)	0.0532377	0.473368	2.86201	8.39423	IMMP1L;SPCS3;SPCS2;HM13;FURIN;PCSK5;SPPL3;SEC11A
Spliceosomal tri-snRNP Complex Assembly (GO:0000244)	0.0532377	0.473368	2.86201	8.39423	TSSC4;PRPF6;SART3;USP4;PRPF3;PRPF31;PRPF19;PRPF8
Positive Regulation Of Transferase Activity (GO:0051347)	0.0549584	0.473368	1.33252	3.86588	DDR1;GSK3A;FLT1;HSP90AB1;NVL;DSCC1;BMI1;UBE2L3;CSRP3;MYC;KDR;TSPO;NBN;EPHB4;MAP3K4;PDGFRB;CCT2;HSP90AA1;MUSK;FBXW7;RFC2;ARRDC3;AXIN1;TOPORS;POLG2;DKC1;TCP1;AGTR1;POT1;MAPKAPK5;EPHA2;DDR2;CSF1R;VAC14;TNKS;PNKP;DCUN1D4;DCUN1D1;EGFR;CHTF8;ERBB3;ERBB2;MAPK1;MAP2K7;CD74;TGFB1;UBE2I;RYK;INSR;TIE1;KLF4;AGT;CD4;PINK1;TNIP1;AXL;HNRNPA2B1;TEK;FGFR3;FGFR1;WRAP53
mRNA Catabolic Process (GO:0006402)	0.0551237	0.473368	1.70828	4.9509	UPF1;RNH1;YTHDF2;METTL3;RC3H1;CNOT10;ZFP36L2;SND1;ZFP36;EXOSC4;LSM6;AGO3;XRN1;DHX34;THRAP3;DXO;NUDT16;DCP2;HSPA1B;NUDT12;HSPA1A
Regulation Of Endothelial Cell Apoptotic Process (GO:2000351)	0.0551237	0.473368	1.70828	4.9509	SEMA5A;CD40;PRKCI;ANGPT1;ITGA4;PDPK1;NDNF;GATA2;ICAM1;CDH5;MAPK7;TNIP2;GPER1;KDR;KRIT1;CCL2;PLCG1;TEK;GAS6;MEN1;PAK4
Positive Regulation Of Stress-Activated MAPK Cascade (GO:0032874)	0.0564416	0.473368	1.39615	4.0133	APP;SPI1;STK39;XIAP;HMGB1;NOD2;RASGRP1;EDA2R;SDCBP;PDCD10;MBIP;PTK2B;IGFBP6;MAP3K4;MAP3K5;ANKRD6;TGFB2;SPHK1;MINK1;TNFRSF19;SEMA4C;AXIN1;DAB2IP;EIF2AK2;TRAF2;TRAF1;TPD52L1;MAPK8IP3;MTURN;TIRAP;MAPK8IP1;HIPK2;SH3RF3;MFHAS1;SH3RF2;STK25;TRAF3;HAND2;TAOK1;TRAF5;TAOK2;MAP3K10;LTBR;PLCB1;NAIP;MAP3K11
Regulation Of Cell Population Proliferation (GO:0042127)	0.0564658	0.473368	1.13113	3.25099	APP;IFITM1;TFRC;SCX;IFI35;NUDT6;ACTB;CRKL;ZNF609;CAPNS1;AKT2;MYC;FTH1;RPS6KA2;NAMPT;KDR;AKT1;JUNB;TNS2;RBFOX2;CSNK2A1;P3H2;P3H1;ATG13;ACE2;SFRP4;EID2;RNF126;AZGP1;GAREM1;CSNK2B;AGTR1;ULK1;ATF5;KIF20B;TP53;GPLD1;TSPYL5;CTBP1;PDGFB;NUAK1;PDCD10;PDGFD;ZNF703;NKX2-5;ZNF268;S100A11;ZBTB7C;TRPM4;JAG2;SRPK2;STAT5A;JUN;XBP1;XRCC6;CADM4;JAG1;JUND;JUP;INSR;TNFSF13;THAP12;EIF2AK2;CDC7;IFNLR1;PTK2;SMARCA4;BS…
Fc Receptor Mediated Stimulatory Signaling Pathway (GO:0002431)	0.0567415	0.473368	2.14687	6.15989	VAV3;FGR;HCK;PAK1;FCER1G;YES1;NR4A3;SYK;LIMK1;PRKCD;PTK2;VAV1
Blood Vessel Endothelial Cell Migration (GO:0043534)	0.0567415	0.473368	2.14687	6.15989	CDH5;NR4A1;SOX18;SRF;KDR;PIK3R3;AKT1;MYH9;EMP2;MIA3;EPHB4;GPLD1
Positive Regulation Of Phosphatase Activity (GO:0010922)	0.0567415	0.473368	2.14687	6.15989	PDGFRB;MEF2C;HSP90AB1;RIPK3;ROCK1;ITGA1;MAGI2;PLEK;GNA12;CALM3;MTOR;GPLD1
Regulation Of Histone Acetylation (GO:0035065)	0.0567415	0.473368	2.14687	6.15989	FLCN;MYOCD;NFYA;MYBBP1A;CTBP1;SMARCA5;DDX21;BRCA1;ERCC6;NOC2L;SF3B1;GLYR1
Regulation Of Protein Export From Nucleus (GO:0046825)	0.0567415	0.473368	2.14687	6.15989	YWHAE;XPO4;BAG3;TPR;SIRT6;PARK7;CAMK1;RANGAP1;GAS6;PTPN14;EMD;UHMK1
Positive Regulation Of Protein Polymerization (GO:0032273)	0.0570289	0.473368	1.50749	4.31775	CCL11;NUMA1;DCTN1;ARL2;SLAIN1;LMOD2;PAK1;NCK2;PTK2B;TOGARAM1;NCKAP1L;SNX9;RAC1;TPPP;CDK5RAP2;VASP;HSP90AA1;HCK;FER;PINK1;CTTN;BIN1;FES;CDC42EP4;CDC42EP3;CDC42EP2;DRG1;MAPT;MAPRE1;PFN1;ARF6;PFN2
P-body Assembly (GO:0033962)	0.0570488	0.473368	3.13013	8.96421	DDX6;DYNC1H1;EIF4ENIF1;RC3H1;LSM4;LSM3;PATL1
Cellular Response To Growth Hormone Stimulus (GO:0071378)	0.0570488	0.473368	3.13013	8.96421	GHR;SOCS2;PXN;STAT3;PIK3R1;JAK2;PTK2
Dosage Compensation By Inactivation Of X Chromosome (GO:0009048)	0.0570488	0.473368	3.13013	8.96421	RBM15B;SMCHD1;RBM15;PCGF5;METTL3;RLIM;CDYL
Erythrocyte Development (GO:0048821)	0.0570488	0.473368	3.13013	8.96421	MED1;G6PD;ALAS1;DMTN;NCKAP1L;SH2B3;ZBTB7A
Negative Regulation Of Platelet-Derived Growth Factor Receptor Signaling Pathway (GO:0010642)	0.0570488	0.473368	3.13013	8.96421	SLC9A3R1;NDRG4;LRP1;HGS;PHF14;APOD;PTPRJ
Positive Regulation Of Endoplasmic Reticulum Unfolded Protein Response (GO:1900103)	0.0570488	0.473368	3.13013	8.96421	PTPN1;XBP1;TMEM33;DAB2IP;BAX;BAK1;PIK3R1
Positive Regulation Of Protein Localization To Chromosome, Telomeric Region (GO:1904816)	0.0570488	0.473368	3.13013	8.96421	CCT3;GNL3L;DKC1;TCP1;CCT7;CCT5;WRAP53
Positive Regulation Of Triglyceride Biosynthetic Process (GO:0010867)	0.0570488	0.473368	3.13013	8.96421	CTDNEP1;SREBF1;KAT5;NR1H2;LDLR;GPLD1;PLIN5
Post-Transcriptional Gene Silencing (GO:0016441)	0.0570488	0.473368	3.13013	8.96421	HELZ2;HEXIM1;CELF1;DHX9;HELZ;DICER1;PUM1
Regulation Of Homotypic Cell-Cell Adhesion (GO:0034110)	0.0570488	0.473368	3.13013	8.96421	SYK;CCL5;RDX;ZNF703;PLAUR;PRKCA;JAK1
Regulation Of Leukocyte Cell-Cell Adhesion (GO:1903037)	0.0570488	0.473368	3.13013	8.96421	MDK;WNK1;AKT1;MIA3;PPARA;ASS1;FUT4
Regulation Of Phospholipase C Activity (GO:1900274)	0.0570488	0.473368	3.13013	8.96421	PDGFRB;FLT1;KIT;BICD1;ESR1;RASGRP1;FGFR1
Positive Regulation Of Epithelial Cell Migration (GO:0010634)	0.0572671	0.473368	1.41893	4.05817	GPI;GRN;BMPR2;PIK3CD;EMC10;FGF1;FUT1;HDAC6;FGF7;CAPN7;HYAL1;KDR;ABL1;AKT1;CTSH;PTK2B;RAC1;PLCG1;RREB1;CLASP2;BCAS3;TGFB2;ANGPT1;ZNF580;IQSEC1;PRKCA;AGT;MTOR;PTK2;RHOB;SMOC2;ADAM9;PRKD2;PRKD1;TEK;PFN1;PLPP3;DOCK1;MAPRE2;GPLD1;BCAR1;ARF6
Negative Regulation Of Phosphorylation (GO:0042326)	0.0574459	0.473368	1.48458	4.24131	CDKN1C;CDKN1A;ROCK1;LRRK2;PTEN;TESK1;FBLN1;PARK7;CRKL;KLHL31;LRP6;SIRPA;INPP5K;MEN1;ZBED3;CDKN2D;PRNP;CDKN2B;CADM4;TGFB1;PAQR3;DAB2IP;ATG14;DYNLL1;PTPN13;SIRT1;BMP7;IMPACT;IBTK;DNAJC10;MYADM;MAPT;CACTIN;PLPP3
Negative Regulation Of Protein Kinase B Signaling (GO:0051898)	0.0574663	0.473368	1.78944	5.11163	MAGI2;PTEN;MUL1;TSC2;PTPRJ;ARRB2;SIRT1;FLCN;SLC9A3R1;PPP2R1A;GPER1;DDIT3;DAG1;INPP5K;PPARA;SH2B3;PHLDA3;EPHA2
Substrate Adhesion-Dependent Cell Spreading (GO:0034446)	0.0574663	0.473368	1.78944	5.11163	LAMA5;ITGA4;PXN;ILK;PARVA;LAMC1;PIK3R1;PARVB;RHOA;MLF2;FER;PARVG;ITGA8;LPXN;RAC1;TEK;BVES;FERMT3
Regulation Of Phosphatidylinositol 3-Kinase Signaling (GO:0014066)	0.0575287	0.473368	1.43238	4.09011	DDR1;BECN1;FLT1;PTEN;PDGFB;EGFR;SLC9A3R1;ERBB3;GPER1;CCL5;PDGFD;KDR;PIP5K1A;PIP5K1C;JAK2;EXTL3;NKX3-1;PDGFRB;PPP1R16B;TGFB2;MUSK;SEMA4D;INSR;DAB2IP;TSC2;PTPN13;SIRT1;PTK2;FGR;PIK3IP1;NEDD4;KIT;HCLS1;PLXNB1;PTPN6;FBXL2;TEK;PIK3AP1;DDR2;FGFR1
Nuclear-Transcribed mRNA Catabolic Process (GO:0000956)	0.057663	0.473368	1.44755	4.13006	SMG1;RBM8A;EIF4A3;SMG9;SMG7;SMG5;GSPT1;SMG6;ZFP36L1;CTIF;EXOSC6;ZFP36;EXOSC4;DHX34;ERI1;EXOSC8;TNKS1BP1;PELO;UPF1;NCBP1;RC3H1;SAMD4B;CNOT10;UPF3A;MAGOHB;PATL1;RC3H2;CNOT7;XRN1;THRAP3;CNOT11;CNOT2;DXO;ATM;EIF3E;RNPS1;DCP2;DCP1B
Transport Across Blood-Brain Barrier (GO:0150104)	0.057663	0.473368	1.44755	4.13006	ABCB1;SLC22A5;ATP8A1;SLC44A1;TFRC;LRP1;SLC2A1;SLC2A3;ATP1A2;SLC1A4;SLC2A4;SLC1A5;SLC5A1;SLC4A3;SLC6A1;SLC4A4;SLC7A1;SLC9A3R1;SLCO2B1;LEPR;SLC16A7;SLC16A2;SLC12A2;ABCC1;SLC38A1;KCNJ8;ABCC5;SLC2A13;INSR;ATP2B4;SLC16A12;SLC5A6;SLC7A5;SLC7A8;SLCO3A1;ABCG2;SLC27A4;SLC29A2
Cardiac Muscle Cell Action Potential (GO:0086001)	0.0584717	0.473368	1.91705	5.44291	HCN4;YWHAE;KCNH2;KCND3;KCNIP2;CACNA2D1;ATP1A2;ATP1A1;CACNA1C;SLC4A3;ATP1B1;KCNQ1;DMD;SCN5A;HCN2
Integrated Stress Response Signaling (GO:0140467)	0.0584717	0.473368	1.91705	5.44291	CREBZF;CEBPB;JUN;CEBPD;EIF2AK3;EIF2AK2;OMA1;FOS;CREB3;IMPACT;MAFB;DDIT3;QRICH1;JUNB;GCN1
Modified Amino Acid Transport (GO:0072337)	0.0584717	0.473368	1.91705	5.44291	SLC46A1;SLC47A1;SLC16A12;CTNS;SLC1A4;SLC7A1;SLC5A6;SLC25A15;SLC6A8;SLC7A7;PDPN;SLC38A9;SLC25A32;SLC16A9;FOLR2
Protein K11-linked Ubiquitination (GO:0070979)	0.0584717	0.473368	1.91705	5.44291	UBE2H;AREL1;UBE2D4;ANAPC7;RNF26;RNF4;ANAPC10;UBE2L3;UBE2W;FZR1;UBE2S;CDC27;CDC16;ANAPC4;ANAPC2
Regulation Of Developmental Growth (GO:0048638)	0.0584717	0.473368	1.91705	5.44291	STAT5A;APP;MBD5;MUSK;INSR;DNM2;GHR;LATS1;OLFM1;NIPBL;LATS2;CTTN;SIN3A;PLCB1;FGFR3
Sarcomere Organization (GO:0045214)	0.0584717	0.473368	1.91705	5.44291	FHOD3;WDR1;MYOM2;MYPN;LMOD2;CSRP3;CSRP2;OBSCN;SYNPO2L;TNNT2;TCAP;FLNC;CASQ1;MYH6;MYH7
Tube Closure (GO:0060606)	0.0584717	0.473368	1.91705	5.44291	VASP;TGFB2;TGFB1;SEMA4C;MTHFR;TSC2;SCRIB;CELSR1;DYNLL1;SKI;CSRP3;VANGL2;MTHFD1;DVL2;PLXNB2
5S Class rRNA Transcription By RNA Polymerase III (GO:0042791)	0.0590275	0.473368	7.15326	20.2419	GTF3C2;GTF3C3;GTF3C5;GTF3C6
7-Methylguanosine RNA Capping (GO:0009452)	0.0590275	0.473368	7.15326	20.2419	RNGTT;NCBP1;RNMT;CMTR2
B Cell Chemotaxis (GO:0035754)	0.0590275	0.473368	7.15326	20.2419	HSD3B7;PIK3CD;CYP7B1;GAS6
R-loop Processing (GO:0062176)	0.0590275	0.473368	7.15326	20.2419	SRPK2;NFAT5;DDX23;PRIMPOL
RNA Decapping (GO:0110154)	0.0590275	0.473368	7.15326	20.2419	DXO;NUDT16;NUDT3;NUDT12
Cellular Response To Lipoteichoic Acid (GO:0071223)	0.0590275	0.473368	7.15326	20.2419	MAPK14;RELA;TIRAP;TLR2
Glycolipid Transport (GO:0046836)	0.0590275	0.473368	7.15326	20.2419	NPC2;CPTP;PSAP;PLTP
Heme Transport (GO:0015886)	0.0590275	0.473368	7.15326	20.2419	SLC48A1;ABCC5;FLVCR1;NRG1
Heparan Sulfate Proteoglycan Catabolic Process (GO:0030200)	0.0590275	0.473368	7.15326	20.2419	NAGLU;GPC1;HPSE;SGSH
Humoral Immune Response Mediated By Circulating Immunoglobulin (GO:0002455)	0.0590275	0.473368	7.15326	20.2419	C1QB;C1R;CD81;C1QC
Iron Coordination Entity Transport (GO:1901678)	0.0590275	0.473368	7.15326	20.2419	SLC48A1;SLC22A17;FLVCR1;NRG1
Morphogenesis Of An Endothelium (GO:0003159)	0.0590275	0.473368	7.15326	20.2419	CSNK2B;CCM2;PRKD2;RHOB
Negative Regulation Of Cardiac Muscle Cell Apoptotic Process (GO:0010667)	0.0590275	0.473368	7.15326	20.2419	MDK;PPP1R10;HAND2;NKX2-5
Negative Regulation Of Cellular Extravasation (GO:0002692)	0.0590275	0.473368	7.15326	20.2419	PTGER4;CXCL12;ENC1;PLCB1
Negative Regulation Of Cellular Response To Hypoxia (GO:1900038)	0.0590275	0.473368	7.15326	20.2419	HYOU1;TMBIM6;ENO1;NOL3
Negative Regulation Of Erythrocyte Differentiation (GO:0045647)	0.0590275	0.473368	7.15326	20.2419	HSPA9;ZFP36;MAFB;ZFP36L1
Negative Regulation Of Insulin-Like Growth Factor Receptor Signaling Pathway (GO:0043569)	0.0590275	0.473368	7.15326	20.2419	IGFBP5;INPPL1;BMP5;NKX3-1
Pericardium Morphogenesis (GO:0003344)	0.0590275	0.473368	7.15326	20.2419	DLL4;NOTCH1;TBX20;BMP7
Pexophagy (GO:0000425)	0.0590275	0.473368	7.15326	20.2419	PEX5;PEX2;USP30;SQSTM1
Podocyte Cell Migration (GO:0090521)	0.0590275	0.473368	7.15326	20.2419	KANK2;ROCK1;DAAM2;TESK1
Positive Regulation Of Focal Adhesion Disassembly (GO:0120183)	0.0590275	0.473368	7.15326	20.2419	DUSP3;IQSEC1;PIK3R1;MAPRE2
Positive Regulation Of Intrinsic Apoptotic Signaling Pathway By P53 Class Mediator (GO:1902255)	0.0590275	0.473368	7.15326	20.2419	UBB;MYC;MSX1;RPL26
Positive Regulation Of Tau-Protein Kinase Activity (GO:1902949)	0.0590275	0.473368	7.15326	20.2419	EGR1;HSP90AA1;HSP90AB1;NAB2
Positive Regulation Of Urine Volume (GO:0035810)	0.0590275	0.473368	7.15326	20.2419	NPPB;NPR1;NPR3;INPP5K
Radial Glial Cell Differentiation (GO:0060019)	0.0590275	0.473368	7.15326	20.2419	METTL14;METTL3;STAT3;GPR157
Regulation Of Blood Vessel Remodeling (GO:0060312)	0.0590275	0.473368	7.15326	20.2419	CST3;TGFB1;TMBIM1;NRG1
Regulation Of Focal Adhesion Disassembly (GO:0120182)	0.0590275	0.473368	7.15326	20.2419	DUSP3;IQSEC1;PIK3R1;MAPRE2
Regulation Of Hematopoietic Stem Cell Proliferation (GO:1902033)	0.0590275	0.473368	7.15326	20.2419	EIF2AK2;KAT7;PDCD2;N4BP2L2
Regulation Of Hepatocyte Proliferation (GO:2000345)	0.0590275	0.473368	7.15326	20.2419	XBP1;FBXW7;MDK;PTN
Regulation Of Keratinocyte Apoptotic Process (GO:1902172)	0.0590275	0.473368	7.15326	20.2419	PIAS4;SFRP4;ZFP36;ZFP36L1
Response To Lipoteichoic Acid (GO:0070391)	0.0590275	0.473368	7.15326	20.2419	MAPK14;RELA;TIRAP;TLR2
tRNA Catabolic Process (GO:0016078)	0.0590275	0.473368	7.15326	20.2419	SLFN13;ELAC2;DICER1;TRNT1
Toll-Like Receptor 9 Signaling Pathway (GO:0034162)	0.0590275	0.473368	7.15326	20.2419	IRAK1;TNIP2;UNC93B1;PIK3AP1
Vesicle-Mediated Transport (GO:0016192)	0.0596021	0.473368	1.17888	3.32453	WASHC4;APP;RAB3A;INPPL1;DPYSL2;TOM1;CPNE1;ANKFY1;BVES;AP5S1;VPS39;AP2M1;TRIM23;WASHC3;VPS18;CSNK1G3;PRKCI;SCARA5;STX7;AP1B1;TSC2;SCRIB;CSNK1D;ATG14;SYTL5;AP5B1;MAPK8IP3;SYTL2;MAPK8IP1;RAB30;ZFYVE16;BIN1;HGS;RAB35;CHMP4C;RIN3;AMPH;PRKD1;TBC1D23;SQSTM1;CSNK1G2;SPTBN4;RAB5B;RAB5C;ARL6;STXBP1;ARL1;RHOBTB1;MTM1;RHOBTB2;BLOC1S2;MYO6;SNX9;RAB11FIP3;S100A10;VPS16;VTI1B;AP1M1;CCR1;SLC10A7;CACFD1;EXOC6B;RA…
DNA Damage Response, Signal Transduction Resulting In Transcription (GO:0042772)	0.0601795	0.473368	3.57707	10.0531	MAD2L2;RPS6KA6;KAT5;RPS27L;TP53;HIPK2
Golgi Inheritance (GO:0048313)	0.0601795	0.473368	3.57707	10.0531	GOLGA2;VCPIP1;PDCD10;STK25;GBF1;YWHAZ
Autophagy Of Peroxisome (GO:0030242)	0.0601795	0.473368	3.57707	10.0531	PEX5;ATM;PEX2;PIK3C3;USP30;SQSTM1
Lipid Phosphorylation (GO:0046834)	0.0601795	0.473368	3.57707	10.0531	DGKE;DGKD;DGKB;DGKZ;DGKI;DGKH
Mitochondrial DNA Replication (GO:0006264)	0.0601795	0.473368	3.57707	10.0531	POLG2;RRM2B;TWNK;POLG;PRIMPOL;TEFM
Mitotic Nuclear Membrane Organization (GO:0101024)	0.0601795	0.473368	3.57707	10.0531	SPAST;UBE2I;BROX;VPS4A;RCC1;SIRT2
Mitotic Nuclear Membrane Reassembly (GO:0007084)	0.0601795	0.473368	3.57707	10.0531	SPAST;UBE2I;BROX;VPS4A;RCC1;SIRT2
Myelin Assembly (GO:0032288)	0.0601795	0.473368	3.57707	10.0531	CNTNAP1;GPC1;EPB41L3;PMP22;DICER1;TPPP
Negative Regulation Of Transcription By RNA Polymerase I (GO:0016479)	0.0601795	0.473368	3.57707	10.0531	CREBBP;BEND3;SMARCA5;FLNA;BAZ2A;MAF1
Neuron Remodeling (GO:0016322)	0.0601795	0.473368	3.57707	10.0531	C3;APP;C1QA;ANKS1A;SCARF1;CX3CL1
Peptidyl-Lysine Acetylation (GO:0018394)	0.0601795	0.473368	3.57707	10.0531	CREBBP;ESCO1;KAT5;EP300;KAT7;SIRT1
Positive Regulation Of Cardiocyte Differentiation (GO:1905209)	0.0601795	0.473368	3.57707	10.0531	MEF2C;MYOCD;TGFB2;TGFB1;GPER1;NKX2-5
Positive Regulation Of Establishment Of Protein Localization To Telomere (GO:1904851)	0.0601795	0.473368	3.57707	10.0531	CCT3;DKC1;TCP1;CCT7;CCT5;WRAP53
Positive Regulation Of Protein Acetylation (GO:1901985)	0.0601795	0.473368	3.57707	10.0531	DDX3X;PRKAA2;FAM161A;KAT5;CEP295;TAOK1
Protein Localization To Microtubule (GO:0035372)	0.0601795	0.473368	3.57707	10.0531	DIAPH1;CRIPT;MAPRE3;KIF20B;MAPRE1;MAPRE2
Protein Localization To Microtubule Cytoskeleton (GO:0072698)	0.0601795	0.473368	3.57707	10.0531	DIAPH1;CRIPT;MAPRE3;KIF20B;MAPRE1;MAPRE2
Regulation Of CD4-positive, Alpha-Beta T Cell Proliferation (GO:2000561)	0.0601795	0.473368	3.57707	10.0531	TWSG1;CD81;LGALS9;CD55;VSIR;TGFBR2
Regulation Of ER To Golgi Vesicle-Mediated Transport (GO:0060628)	0.0601795	0.473368	3.57707	10.0531	SCFD1;PGAP1;TBC1D20;LRRK2;STX18;YIPF5
Regulation Of Ceramide Biosynthetic Process (GO:2000303)	0.0601795	0.473368	3.57707	10.0531	SAMD8;ORMDL2;SPHK1;PRKCD;ORMDL1;SIRT3
Regulation Of Protein Localization To Chromatin (GO:1905634)	0.0601795	0.473368	3.57707	10.0531	PIAS4;VCPIP1;VCP;SPI1;SIRT6;RNF4
Response To Laminar Fluid Shear Stress (GO:0034616)	0.0601795	0.473368	3.57707	10.0531	MAPK7;KLF4;ASS1;KLF2;MAP2K5;SREBF2
Regulation Of Neuron Death (GO:1901214)	0.0610175	0.473368	1.55892	4.35967	C1QA;ITGAM;CSF1;LRRK2;ITGB2;FAIM2;PARK7;GPNMB;UBB;TRIM2;RAB29;IKBKG;NAE1;MAP3K5;EGR1;PRNP;MEF2C;SIGMAR1;TRAF2;DHCR24;TNFRSF1B;CDK5;AKT1S1;NSMF;ATP13A2;MAPT;EIF4G1
Carbohydrate Catabolic Process (GO:0016052)	0.0611339	0.473368	1.7043	4.763	GPI;MANBA;TPI1;PGAM1;NAGA;ENO1;ENO3;HK2;HK1;HK3;LDHA;PFKL;PKM;NEU1;UCP2;PGK1;ALDOC;GAPDH;PFKM;PGM1
Positive Regulation Of Response To Biotic Stimulus (GO:0002833)	0.0611339	0.473368	1.7043	4.763	GBP5;GRN;DHX9;RIOK3;CD180;CYBA;PRKCA;IFI35;BMP6;TIRAP;PLSCR1;MYO1C;POLR3C;CCL5;MMRN2;POLR3F;EMILIN2;EMILIN1;RNF185;TRIM56
Regulation Of Gene Expression (GO:0010468)	0.0614229	0.473368	1.10486	3.08254	ATF2;RPL5;SPI1;TFRC;TRRAP;SCX;BACH1;TSKU;CREB3L1;MYC;AKT1;SUPT20H;MED1;MEF2C;ZNF282;RC3H1;RFX3;DICER1;ATG14;HCFC2;HCFC1;ACE2;DDIT3;ATF7;ZSCAN26;ATF5;ZNF273;MEAF6;SRCAP;PDGFB;BAZ2A;GATA4;GATA2;LARP1;ZBTB7B;ZNF148;ZNF268;RREB1;PPARGC1B;CREBBP;NDFIP1;ZNF141;RDX;EIF2AK3;BRAF;SNF8;LARP4;PRDX6;HNRNPL;TADA2B;TADA2A;ZNF37A;ZFAT;HNRNPF;GTF2IRD1;ZNF138;ZNF257;LGMN;LIN54;ZNF253;GPI;MYOM1;BTG1;PHF20;SPIN4;PH…
N-terminal Peptidyl-Methionine Acetylation (GO:0017196)	0.0616144	0.473368	4.47106	12.4602	NAA60;NAA30;NAA25;NAA35;NAA16
Notch Receptor Processing (GO:0007220)	0.0616144	0.473368	4.47106	12.4602	PSENEN;GALNT11;NCSTN;APH1B;PSEN2
Cellular Response To Epinephrine Stimulus (GO:0071872)	0.0616144	0.473368	4.47106	12.4602	KCNQ1;PDE4B;PRKACA;SIRT2;SLC9A1
Establishment Of Golgi Localization (GO:0051683)	0.0616144	0.473368	4.47106	12.4602	SLC9A3R1;PDCD10;STK25;COPG1;YWHAZ
Establishment Of Planar Polarity (GO:0001736)	0.0616144	0.473368	4.47106	12.4602	VANGL2;INTU;NPHP1;WDPCP;CELSR1
Growth Hormone Receptor Signaling Pathway Via JAK-STAT (GO:0060397)	0.0616144	0.473368	4.47106	12.4602	STAT5A;PTPN1;STAT3;STAT6;JAK3
Histone Lysine Demethylation (GO:0070076)	0.0616144	0.473368	4.47106	12.4602	KDM6B;KDM3A;KDM3B;JMJD1C;KDM6A
Lymphatic Endothelial Cell Differentiation (GO:0060836)	0.0616144	0.473368	4.47106	12.4602	ACVRL1;BMPR2;SOX18;TIE1;PDPN
Negative Regulation Of Inflammatory Response To Wounding (GO:0106015)	0.0616144	0.473368	4.47106	12.4602	IL33;MDK;STAT3;PTPN6;GIT1
Nucleolar Chromatin Organization (GO:1990700)	0.0616144	0.473368	4.47106	12.4602	SUV39H1;BEND3;SMARCA5;SIRT1;SIRT2
Pericardium Development (GO:0060039)	0.0616144	0.473368	4.47106	12.4602	DLL4;NOTCH1;TBX20;BMP7;BMP5
Positive Regulation Of Extracellular Matrix Disassembly (GO:0090091)	0.0616144	0.473368	4.47106	12.4602	PDPN;FSCN1;MELTF;CLASP2;DDR2
Positive Regulation Of Isomerase Activity (GO:0010912)	0.0616144	0.473368	4.47106	12.4602	PLSCR1;ITGAM;ITGB2;SETMAR;NOD2
Positive Regulation Of Myotube Differentiation (GO:0010831)	0.0616144	0.473368	4.47106	12.4602	MMP14;MAML1;PIEZO1;SMYD1;MAPK14
Positive Regulation Of Synaptic Transmission, GABAergic (GO:0032230)	0.0616144	0.473368	4.47106	12.4602	NLGN2;APEX1;ZDHHC12;NALCN;ZDHHC3
Protein Desumoylation (GO:0016926)	0.0616144	0.473368	4.47106	12.4602	SENP6;SENP7;SENP5;USPL1;SENP1
Regulation Of Chemokine (C-C Motif) Ligand 5 Production (GO:0071649)	0.0616144	0.473368	4.47106	12.4602	MAVS;DDX3X;OAS3;MUL1;SIRPA
Regulation Of Epithelial To Mesenchymal Transition Involved In Endocardial Cushion Formation (GO:1905005)	0.0616144	0.473368	4.47106	12.4602	TGFB2;TGFB1;TGFBR1;ENG;TGFBR2
Regulation Of Heterochromatin Formation (GO:0031445)	0.0616144	0.473368	4.47106	12.4602	KDM1A;SIN3A;CDK2;TPR;SAMD1
Response To Epinephrine (GO:0071871)	0.0616144	0.473368	4.47106	12.4602	KCNQ1;PDE4B;PRKACA;SIRT2;SLC9A1
tRNA Transcription By RNA Polymerase III (GO:0042797)	0.0616144	0.473368	4.47106	12.4602	GTF3C2;GTF3C3;GTF3C5;GTF3C6;POLR2L
Telomeric D-loop Disassembly (GO:0061820)	0.0616144	0.473368	4.47106	12.4602	WRN;SLX4;POT1;TERF1;TERF2
Thyroid Hormone Transport (GO:0070327)	0.0616144	0.473368	4.47106	12.4602	SLC7A5;SLC7A8;SLC16A10;SLC3A2;SLC16A2
Ventricular Cardiac Muscle Cell Membrane Repolarization (GO:0099625)	0.0616144	0.473368	4.47106	12.4602	KCNH2;KCNJ5;KCNJ8;KCNQ1;KCNJ3
DNA Methylation (GO:0006306)	0.0629156	0.477077	2.18649	6.04774	N6AMT1;ZDBF2;MTRR;EHMT2;BEND3;METTL4;EHMT1;PICK1;BAZ2A;FOS;GATAD2A
Ameboidal-Type Cell Migration (GO:0001667)	0.0629156	0.477077	2.18649	6.04774	PDLIM1;CENPV;SMAD4;ITGA4;PKN3;PKN2;IQGAP1;AMOTL1;PKN1;MEGF8;TNS1
Negative Regulation Of Phosphate Metabolic Process (GO:0045936)	0.0629156	0.477077	2.18649	6.04774	CDKN1C;CDKN2D;CDKN1A;CDKN2B;ROCK1;PLEK;TESK1;INPP5K;DYNLL1;BMP7;SIRT1
Positive Regulation Of Vascular Associated Smooth Muscle Cell Proliferation (GO:1904707)	0.0629156	0.477077	2.18649	6.04774	DNMT1;JUN;NR4A3;IGFBP5;MMP2;FOXJ2;PDGFB;MFN2;LDLRAP1;MEF2D;BMPR1A
Protein Deacylation (GO:0035601)	0.0629156	0.477077	2.18649	6.04774	HDAC4;LYPLA2;HDAC1;ABHD17A;SIRT6;HDAC9;SIRT1;HDAC6;SIRT2;LYPLAL1;SIRT3
Regulation Of Protein Localization To Cell Periphery (GO:1904375)	0.0629156	0.477077	2.18649	6.04774	MMP14;CDK5;STX7;VPS4A;SIRT6;ZDHHC7;LDLRAP1;ACTB;SPTBN1;APPL1;VTI1B
Response To Fibroblast Growth Factor (GO:0071774)	0.0629156	0.477077	2.18649	6.04774	DLL4;SETX;NR4A1;ZFP36;HYAL1;CCL5;NDNF;ELK1;ZFP36L2;IER2;ZFP36L1
Sulfur Compound Catabolic Process (GO:0044273)	0.0629156	0.477077	2.18649	6.04774	MPST;NUDT8;NAGLU;TST;GLB1;GPC1;NUDT19;FITM2;HPSE;GNS;SGSH
Positive Regulation Of Transcription By RNA Polymerase II (GO:0045944)	0.0630389	0.477077	1.11399	3.07907	ATF1;ATF2;MDC1;APP;ZNF175;SPI1;SMARCB1;MAML1;PWWP2B;SCX;CCNC;ELK1;RPS6KA4;ZNF609;KAT5;SOX18;ZMIZ1;MYC;ZMIZ2;NAMPT;RPS6KA1;EPC1;JUNB;IER2;MED1;MEF2C;SLC11A1;PTOV1;RFX3;MED9;MED6;HCFC1;MED7;JMJD6;DDIT3;ATF7;ZNF711;PRKD2;PRKD1;ATF5;TP53;ZFPM1;CASZ1;DHX9;EPAS1;MEPCE;GATA6;GATA4;PIK3R1;GATA2;ZNF24;HELZ2;PCBP1;HLTF;NKX2-5;ZNF268;RREB1;PPARGC1B;ZBED4;ZBED3;S100A10;STAT5A;EGR1;CREBBP;JUN;XBP1;XRCC6;JAG1;…
Proteolysis Involved In Protein Catabolic Process (GO:0051603)	0.0630958	0.477077	1.45714	4.02622	VCP;HM13;VPS4B;CTSZ;VPS4A;OTUD7B;NEDD8;OMA1;PRPF19;HDAC6;BAG6;ATXN3;UBB;CTSL;CTSK;CAPN2;LONP1;CTSH;RPS27A;ADAMTS7;CTSB;ATE1;ZER1;RHBDD1;NR1D1;RNF41;DDB1;RNF123;UBE2W;CLPP;CHMP4C;MDM2;UBA52;CUL4B;LGMN
Regulation Of Innate Immune Response (GO:0045088)	0.0630958	0.477077	1.45714	4.02622	CFH;DHX9;XIAP;IFI35;SAMHD1;ZDHHC18;TKFC;IFI16;CCL5;PCBP2;AKT1;APPL1;ATG5;GBP5;PTPN1;PARP1;RIOK3;APLP2;MUL1;IRAK3;PARP9;YWHAZ;ATG12;TIRAP;FGR;PLSCR1;MYO1C;POLR3C;CDC37;POLR3F;PTPN6;CACTIN;RNF185;BIRC2;TRIM56
Regulation Of Fibroblast Proliferation (GO:0048145)	0.0638689	0.481579	1.64047	4.51279	CD74;CDKN1A;MORC3;DHX9;SPHK1;PDGFB;DAB2IP;MED9;PEX2;BMI1;AQP1;PARP10;SKI;FTH1;MYC;NF1;GAS6;EMD;B4GALT7;TP53;TRIM32;DDR2
Transcription Initiation-Coupled Chromatin Remodeling (GO:0045815)	0.0638745	0.481579	1.78933	4.92214	N6AMT1;ATF2;SMARCD1;SMARCB1;SPI1;WBP2;PHF1;NOC2L;ARID1B;SMARCA4;WDR5;EP300;FAM47E;KAT7;TP53;MEN1;GLYR1
DNA Synthesis Involved In DNA Repair (GO:0000731)	0.0650636	0.48705	1.92676	5.26466	VCP;POLDIP2;POLN;USP10;ZBTB1;SIRT1;PRIMPOL;PARP10;POLA1;WRN;RRM2B;POLD1;POLI;POLE
Myeloid Cell Development (GO:0061515)	0.0650636	0.48705	1.92676	5.26466	APP;MED1;CEBPB;ALAS1;NRROS;DMTN;ATP6AP1;GP1BB;KIT;FLNA;NCKAP1L;SH2B3;ZNF385A;TLR2
Negative Regulation Of Notch Signaling Pathway (GO:0045746)	0.0650636	0.48705	1.92676	5.26466	YTHDF2;ARRDC1;FBXW7;METTL3;RITA1;CCNC;WWP2;GATA2;DLK1;DLL4;TSPAN15;MMP14;HIF1AN;ZBTB7A
Negative Regulation Of Neurogenesis (GO:0050768)	0.0650636	0.48705	1.92676	5.26466	CCL11;NOTCH1;GDI1;MCF2;PTEN;LRP4;PTN;THY1;HOOK3;GORASP1;RUFY3;NF1;RAPGEF2;YWHAH
Regulation Of Androgen Receptor Signaling Pathway (GO:0060765)	0.0650636	0.48705	1.92676	5.26466	KDM1A;PRMT2;HDAC1;PARK7;SIRT1;HDAC6;PIAS2;SMARCA4;NCOR2;NCOR1;TRIM68;EP300;PKN1;ZBTB7A
RNA Modification (GO:0009451)	0.0658679	0.491292	1.59083	4.32721	TRUB1;RBM15;AARS2;NSUN2;METTL3;MEPCE;NAT10;ADAR;NSUN6;THUMPD1;ELP5;PUS7L;HNRNPAB;TRIT1;THG1L;FTSJ3;JMJD6;DTWD2;DTWD1;RBM15B;ALKBH1;LCMT2;METTL6;TRDMT1
Negative Regulation Of Gene Expression, Epigenetic (GO:0045814)	0.0658679	0.491292	1.59083	4.32721	CREBZF;L3MBTL1;SUV39H2;HDAC5;KMT2D;USP7;DNMT1;UHRF2;CTBP1;SMARCA5;SIRT6;BAZ2A;UBR2;HMGB1;PPHLN1;BMI1;SIRT1;HDAC9;LMNB2;SIRT2;LMNB1;LMNA;EPC1;MORC2
Regulation Of G1/S Transition Of Mitotic Cell Cycle (GO:2000045)	0.0659108	0.491292	1.37277	3.73319	KANK2;SMARCD1;CDKN1A;SMARCB1;DDX3X;CCNH;FAM107A;PTEN;PKD2;PKD1;EGFR;LSM10;RPTOR;BCL7A;GPNMB;ADAMTS1;HYAL1;BCL7B;DPF2;AKT1;CCL2;ARID2;APPL1;CDKN2D;SMARCE1;CDKN2B;SMARCC2;PRMT2;APLP2;RDX;ARID1A;KLF4;ARID1B;SMARCA4;RBL1;TFDP1;PSME3;ID2;PSME1;SASS6;CDK2AP2;PTPN6;ZNF655;MNAT1;PLCB1;EIF4G1
Regulation Of Stem Cell Population Maintenance (GO:2000036)	0.0672816	0.5008	1.55113	4.18629	SMARCD1;SMARCB1;SF3B3;HDAC1;ARID4A;ARID4B;PTN;ELAVL1;WDR43;TAF5L;BCL7A;ZNF706;SIN3A;MYC;BCL7B;DPF2;SMARCE1;SS18;NCOA3;ESRRB;TET1;SIRT6;ARID1A;SMARCA4;TAF6L;CNOT2
Carboxylic Acid Transmembrane Transport (GO:1905039)	0.0678586	0.502249	1.69994	4.57339	SLC46A1;ABCC1;SLC38A1;ABCC5;SLC16A12;SLC38A10;SLC38A11;SLC5A6;SLC7A5;SLC6A8;SLC7A7;SLC7A8;SLC38A7;SLC16A7;SLC38A6;SLC38A9;SLC16A9;SLC16A3;SLC25A11
Regulation Of Mitotic Spindle Organization (GO:0060236)	0.0678586	0.502249	1.69994	4.57339	DYNC1H1;NUMA1;DCTN1;VPS4B;CCSAP;EML3;CHMP1A;NUP62;TPR;CHMP2A;CHMP4C;DRG1;SASS6;CEP97;RAE1;CHMP7;HSPA1B;CHMP5;HSPA1A
Regulation Of Protein Targeting To Mitochondrion (GO:1903214)	0.0678586	0.502249	1.69994	4.57339	RNF31;USP36;SREBF1;GSK3A;C11ORF65;FZD5;FBXW7;LRRK2;HUWE1;UBE2J2;ATG13;RNF2;SREBF2;UBE2L3;LMAN1;NPEPPS;BAG4;PINK1;RAC2
Regulation Of Protein Tyrosine Kinase Activity (GO:0061097)	0.0678586	0.502249	1.69994	4.57339	APP;CSF1R;PRNP;PTPN1;SHC1;MVP;PDGFB;THY1;LILRB4;AGT;RAP2C;GPRC5B;SH3BP5L;ERBB3;DLG3;NCK2;NOX4;FCGR1A;GAS6
Response To Reactive Oxygen Species (GO:0000302)	0.0687929	0.508449	1.4916	3.9925	MPV17L;PXN;MPV17L2;PTPRK;AGAP3;PKD2;EGFR;MAPK8;HYAL1;AKT1;HMOX1;MAPK1;APOD;MPV17;PDK2;JUN;GPX1;ERCC6L2;TXNRD2;PEX2;FOS;SIRT1;FER;STK24;STK25;PEX5;C12ORF29;ATM;MAPT;SQSTM1
Glycerolipid Catabolic Process (GO:0046503)	0.0697951	0.511539	2.23604	5.95278	LYPLA2;SMPD4;ABHD2;PLA2G4C;GDE1;PLA2G4A;PNPLA6;GPCPD1;PRDX6;MGLL
Maintenance Of Protein Location In Nucleus (GO:0051457)	0.0697951	0.511539	2.23604	5.95278	SUN2;MORC3;ARL2BP;TAF8;CHCHD10;PARK7;RANGAP1;TAF3;TOPORS;BBS4
Positive Regulation Of Establishment Of Protein Localization (GO:1904951)	0.0697951	0.511539	2.23604	5.95278	CCT3;PTP4A3;DKC1;CEP295;CEP120;TCP1;CCT7;CORO2B;CCT5;WRAP53
Regulation Of Defense Response To Virus (GO:0050688)	0.0697951	0.511539	2.23604	5.95278	HERC5;ITCH;RNF216;DHX9;TRAF3;ELMOD2;RNF26;PCBP2;IFNLR1;ATG5
Regulation Of Mitochondrial Membrane Permeability (GO:0046902)	0.0697951	0.511539	2.23604	5.95278	CAMK2A;NAIF1;BCL2;PPIF;MUL1;THEM4;SPG7;BAK1;SLC25A4;BCL2L1
Regulation Of Mitochondrial Outer Membrane Permeabilization Involved In Apoptotic Signaling Pathway (GO:1901028)	0.0697951	0.511539	2.23604	5.95278	SLC35F6;GSK3A;MPV17L;HIP1R;CHCHD10;MUL1;BAK1;SLC25A4;TMEM14A;HSPA1A
Transition Metal Ion Transport (GO:0000041)	0.071078	0.520216	1.78922	4.73065	SLC30A6;TFRC;SLC31A1;SLC11A1;SLC30A5;COX17;SLC30A1;SLC39A13;ATP2C1;HEPH;FTH1;SLC39A8;MELTF;ATP7A;CUTC;LTF
Cardiac Conduction System Development (GO:0003161)	0.072493	0.526903	1.93811	5.08612	HCN4;SMAD4;MAML1;GATA6;GATA4;SMAD5;NPPB;HEY2;NPPA;MSX1;SCN5A;NKX2-5;BMPR1A
Cellular Response To Steroid Hormone Stimulus (GO:0071383)	0.072493	0.526903	1.93811	5.08612	MED1;URI1;ATP1A2;ZDHHC7;ATP1A1;NR3C1;BMP7;UBE2L3;GPER1;MAPK1;HSPA1B;NKX3-1;HSPA1A
Lamellipodium Assembly (GO:0030032)	0.072493	0.526903	1.93811	5.08612	CYFIP1;DMTN;PARVB;RHOD;CCDC88A;GOLPH3;ABLIM2;ABLIM3;KIT;S1PR1;RAC1;ARHGEF7;VCL
Positive Regulation Of Peptidase Activity (GO:0010952)	0.072493	0.526903	1.93811	5.08612	PSENEN;GRN;VCP;VSIR;NCSTN;PINK1;APH1B;CTSL;DDRGK1;CTSK;PSME3;PSME1;CTSH
Ventricular Cardiac Muscle Tissue Development (GO:0003229)	0.072493	0.526903	1.93811	5.08612	MYBPC3;TGFB1;HOPX;FKBP1A;TGFBR3;ID2;TNNT2;HAND1;MYL3;DSG2;NKX2-5;MYH6;MYH7
Organelle Disassembly (GO:1903008)	0.0742177	0.537981	1.5428	4.01245	VCP;PRKAA2;GFM2;TEX264;ZFAND1;SNX33;HDAC6;AURKA;GOLGA2;UFL1;KAT5;DDRGK1;EIF2D;ASCC2;ASCC3;MAP4;PELO;GBF1;KIF9;ULK3;ATG2A;PLIN3;ULK1;ATG2B;PNPLA2
Protein Transport (GO:0015031)	0.0742219	0.537981	1.19181	3.09954	STEAP3;RAB3A;TFRC;TMEM167A;RAB3D;SCAMP4;HERC2;TOM1;ARFIP1;EIF2D;TRIM23;MEN1;ARRDC1;ARRDC3;STX7;SCAMP1;SCAMP3;SCAMP2;PDIA4;RUFY1;PREPL;RAB35;ERP29;PHIP;BLZF1;OPTN;ABCG1;COPA;RAB5B;RAB5C;ARL6;STXBP1;ARL1;LTBP2;VPS26B;DNAJC27;TIMM50;SNX4;SCFD1;SNX1;GRPEL1;KIF3A;MYO6;SYNDIG1;TBC1D13;SNX9;SNX8;RAB6B;SPTBN1;SNX6;BBS2;CTSA;HSPA9;NGFR;SLC10A7;SURF4;RABL2A;TIMM44;TVP23B;TVP23C;EHD1;IFT22;CHMP2A;MON1A;ARF3…
Positive Regulation Of Protein Localization To Membrane (GO:1905477)	0.075258	0.544739	1.42391	3.68341	C2CD5;ITGAM;RAMP3;LRP1;CD81;ITGB2;PDCD5;ZDHHC5;ZDHHC8;MIEF1;PIK3R1;EFCAB7;EGFR;NKD2;MAPK8;AKT2;GPER1;ERBB2;AKT1;STX4;SPTBN1;PRNP;PRKCI;TCAF1;ITGA3;PDPK1;RHOG;ATP2B4;MYO1C;NMT1;PTPN9;SQSTM1;EPHA3;ARF6;EPHA2
Positive Regulation Of Autophagy (GO:0010508)	0.0764689	0.552743	1.35016	3.4711	BECN1;SCOC;GSK3A;PRKAA2;ROCK1;LRRK2;NPRL3;GNAI3;HTT;PARK7;HMGB1;TRIM8;FLCN;UFL1;STK11;LARP1;KAT5;SESN3;ATG101;TP53INP1;KDR;TRIM68;SH3BP4;IKBKG;MAP3K7;RNF152;TRIM22;TRIM23;BNIP3L;ENDOG;USP20;TFEB;TSC2;TICAM1;SUPT5H;ATG13;SIRT1;SVIP;PINK1;ULK1;PRKD1;DEPDC5;SQSTM1;TRIM32;OPTN;CDK16
Intracellular Cholesterol Transport (GO:0032367)	0.077453	0.555274	2.29979	5.88305	NPC1;NPC2;VPS4A;OSBP;LDLRAP1;LDLR;SYT7;ABCG1;LRP6
Negative Regulation Of ATP-dependent Activity (GO:0032780)	0.077453	0.555274	2.29979	5.88305	OXA1L;SLN;TNNT2;PPIF;VCPKMT;THADA;SIRT1;TP53;LTF
Negative Regulation Of Chemokine Production (GO:0032682)	0.077453	0.555274	2.29979	5.88305	SIGIRR;C1QTNF3;OAS3;MUL1;SIRPA;LGALS9;KLF4;LILRB4;MAP2K5
Neuron Projection Organization (GO:0106027)	0.077453	0.555274	2.29979	5.88305	APP;PRNP;ABCD2;ARF1;DCTN1;INSR;MAP1A;PICK1;LGMN
Regulation Of Response To Cytokine Stimulus (GO:0060759)	0.077453	0.555274	2.29979	5.88305	MAVS;MAPK7;IRAK1;DHX9;LRRC70;KLF4;PARP9;SH2B3;MAP2K5
Ruffle Organization (GO:0031529)	0.077453	0.555274	2.29979	5.88305	CSF1R;CYFIP1;PLEK;INPP5K;PIP5K1A;RAC1;CORO1B;AIF1L;ARF6
Cellular Response To Glucose Starvation (GO:0042149)	0.0784471	0.560108	1.62671	4.14051	BECN1;SZT2;XBP1;PRKAA2;HSPA5;SUV39H1;EIF2AK3;ATG14;SIRT1;NUAK1;IFI16;KAT5;SESN3;MYBBP1A;PICK1;PLIN3;PIK3C3;HNRNPA1;KPTN;TP53
Lysosome Localization (GO:0032418)	0.0784471	0.560108	1.62671	4.14051	SPAG9;RAB3A;TFEB;PIK3CD;HDAC6;MILR1;FLCN;KLC2;NR4A3;BLOC1S2;KIT;PLEKHM1;FCER1A;KXD1;MYH9;PLEKHM2;TMEM106B;FAM98A;LAMTOR1;BORCS7
Regulation Of Ubiquitin-Dependent Protein Catabolic Process (GO:2000058)	0.0784471	0.560108	1.62671	4.14051	RPL5;CSNK2A1;DESI1;FBXW7;SMURF1;MAGEF1;GLMN;PTEN;AXIN1;LAPTM5;RAD23A;PTK2;HIPK2;LATS1;UFL1;XPO1;GNA12;PTK2B;CCDC22;UBQLN4
DNA Geometric Change (GO:0032392)	0.0791947	0.560873	1.78911	4.5369	ZRANB3;UPF1;DHX9;MCM9;HMGB2;IGHMBP2;HMGB1;WRN;HNRNPA2B1;POT1;ASCC2;MTERF1;ASCC3;NBN;DNA2
GPI Anchor Biosynthetic Process (GO:0006506)	0.0791947	0.560873	1.78911	4.5369	PIGS;PGAP1;PIGT;PIGO;GPAA1;PIGN;PIGQ;SLC30A5;PIGZ;PIGW;PIGV;DPM1;DPM2;TP53INP2;PIGK
Negative Regulation Of Peptidyl-Tyrosine Phosphorylation (GO:0050732)	0.0791947	0.560873	1.78911	4.5369	DMTN;SEMA4D;MVP;PRKCD;THY1;PARP14;PRKCZ;LILRB4;SOCS3;SH3BP5L;PPP2R1A;PTPN6;NF2;PIBF1;SH2B3
Nucleic Acid Metabolic Process (GO:0090304)	0.0791947	0.560873	1.78911	4.5369	EXD2;RBFOX2;DDX24;DDX54;SETMAR;WRN;DNASE2;DXO;MMS19;TOPBP1;DNA2;KPNA2;RAN;POLG;DNASE1L1
Positive Regulation Of Protein Targeting To Mitochondrion (GO:1903955)	0.0791947	0.560873	1.78911	4.5369	RNF31;USP36;GSK3A;FZD5;FBXW7;PDCD5;HUWE1;UBE2J2;ATG13;RNF2;SREBF2;UBE2L3;NPEPPS;PINK1;RAC2
Protein Palmitoylation (GO:0018345)	0.0791947	0.560873	1.78911	4.5369	ZDHHC20;ZDHHC5;ZDHHC12;ZDHHC24;ZDHHC21;ZDHHC7;ZDHHC8;ZDHHC16;ZDHHC17;ZDHHC3;ZDHHC15;PORCN;ZDHHC18;ZDHHC9;GLUL
Positive Regulation Of Epithelial To Mesenchymal Transition (GO:0010718)	0.0805419	0.566771	1.57472	3.96669	SMAD2;SMAD4;TGFB2;NOTCH1;TNXB;JAG1;SMAD3;TGFB1;TGFB1I1;EMP2;AGT;MTOR;PTK2;TGFBR1;TGFBR2;SDCBP;OLFM1;DAB2;MDK;PDPN;ZNF703;BCL9L
Endocardial Cushion Development (GO:0003197)	0.0808902	0.566771	1.95154	4.90747	ACVRL1;SMAD2;TGFB2;BMPR2;NOTCH1;NOS3;TBX20;GATA4;MDM4;CRELD1;BMPR1A;ENG
Nuclear Membrane Reassembly (GO:0031468)	0.0808902	0.566771	1.95154	4.90747	UBE2I;SPAST;BROX;VPS4B;VPS4A;CHMP1A;CHMP2A;CHMP4C;RCC1;CHMP7;SIRT2;CHMP5
Positive Regulation Of Lamellipodium Assembly (GO:0010592)	0.0808902	0.566771	1.95154	4.90747	ACTR2;CYFIP1;AKIRIN1;AUTS2;PIK3CA;TWF2;FSCN1;RAC2;PLCE1;PIK3R1;RAC1;WASF2
Positive Regulation Of Neuron Apoptotic Process (GO:0043525)	0.0808902	0.566771	1.95154	4.90747	SRPK2;BACE1;PRNP;EPHA7;GRN;TGFB2;ITGAM;CDK5;FBXW7;DDIT3;NF1;BAX
Protein N-linked Glycosylation Via Asparagine (GO:0018279)	0.0808902	0.566771	1.95154	4.90747	DPM1;OST4;ST6GAL1;FUT8;RPN2;PSMD2;STT3A;MGAT1;MAGT1;UGGT2;UGGT1;DDOST
Regulation Of Cellular Response To Transforming Growth Factor Beta Stimulus (GO:1903844)	0.0808902	0.566771	1.95154	4.90747	SMAD2;LATS1;SMAD4;EID2;SMAD3;TGFB1;LATS2;SMURF2;ITGA3;ZNF703;TRIM33;ENG
Zinc Ion Transport (GO:0006829)	0.0808902	0.566771	1.95154	4.90747	SLC30A6;SLC30A3;SLC30A5;SLC30A4;SLC39A10;SLC30A1;SLC39A13;SLC39A8;SLC39A7;SLC39A14;SLC39A1;SLC39A3
Regulation Of Cell Migration (GO:0030334)	0.0818695	0.571579	1.15468	2.88973	SEMA5A;IFITM1;CSF1;PLXND1;FAM89B;ULK4;FAM107A;ARID4A;ARID4B;LDLRAD4;FGF1;CXCL16;ACTG1;CDH5;FGF7;PLAU;AKT2;DAG1;KDR;AKT1;ARID2;ARPIN;SEMA6B;PDGFRB;SEMA6C;TBCCD1;IGFBP5;APLP2;MAGI2;PRKCA;ACTN4;RNF41;ADAM15;DAAM2;RUFY3;MYADM;ADAM9;VCL;EPHA2;CSF1R;CD151;NOTCH1;PDGFB;CHRD;PIK3R3;THY1;TTBK2;SDCBP;DDRGK1;PDCD10;PODXL;PDGFD;ZNF703;PLXNA1;ZNF268;ARSB;SCAI;PLXNA3;CCR1;NGFR;XBP1;TCAF1;HACE1;JAG1;TGFB1;UBE2I…
Cellular Response To Ionizing Radiation (GO:0071479)	0.0819027	0.571579	1.53389	3.83814	CDKN1A;XRCC6;KDM1A;HUS1;BRCA1;MAPK14;SIRT1;SPIDR;RHOB;NIPBL;WRN;IFI16;ERCC4;FIGNL1;HSF1;MDM2;TMEM109;TNKS1BP1;GRB2;RPL26;CRYAB;TP53;TSPYL5;ATR
Negative Regulation Of Innate Immune Response (GO:0045824)	0.0819027	0.571579	1.53389	3.83814	GRN;CR1;YTHDF2;PARP1;METTL3;MUL1;IRAK3;SAMHD1;YWHAZ;ATG12;ZDHHC18;CNOT7;MYO1C;IFI16;OAS3;PCBP2;SLAMF8;AKT1;FAM3A;SERPING1;VSIG4;TTLL12;CACTIN;ATG5
Negative Regulation Of Transforming Growth Factor Beta Receptor Signaling Pathway (GO:0030512)	0.0822359	0.572384	1.41531	3.53566	ZNF451;NRROS;SF3B3;FAM89B;HDAC1;TGFB1I1;ARID4A;ARID4B;LDLRAD4;SPRED1;SIN3A;SNX25;PRDM16;PMEPA1;EMILIN1;ZBTB7A;BCL9L;SNX6;SMURF2;PDPK1;SMURF1;TET1;IL17RD;LEMD3;SIRT1;ASPN;VASN;FKBP1A;SKI;PPM1A;EID2;PPARA;DAND5;HSPA1A
Positive Regulation Of Endothelial Cell Proliferation (GO:0001938)	0.0822359	0.572384	1.41531	3.53566	SEMA5A;ECM1;BMPR2;CCL11;HMGB2;HTR2B;PDGFB;PIK3CD;EMC10;HMGB1;GATA2;MDK;AKT3;KDR;AKT1;HMOX1;PLCG1;MEN1;PPP1R16B;STAT5A;ITGA4;ZNF580;PDPK1;ARNT;PRKCA;SIRT6;SIRT1;TGFBR1;NR4A1;AGTR1;PRKD2;PRKD1;TEK;FGFR1
Post-Transcriptional Regulation Of Gene Expression (GO:0010608)	0.082694	0.574811	1.50097	3.74134	CYFIP1;CELF1;NOLC1;LARP1;TCOF1;ZC3H7B;METTL18;ZNF385A;GCN1;EIF2B4;PCIF1;RC3H1;ELP2;ELP4;ATG14;PARP9;ELP5;LARP4;MEX3D;PUM1;PUM3;NUDT21;PER1;GEMIN5;MAPKAPK5;METAP1
Regulation Of Embryonic Development (GO:0045995)	0.0830393	0.575688	1.47387	3.66764	INO80C;PHLDB1;INO80D;EHMT1;BAG6;NIPBL;RPS6KA6;RUVBL2;TDG;CFL1;DAG1;WDR5;MBIP;NPHP3;NFRKB;CLASP2;ZBED3;DR1;INSR;RBM19;CCSAP;TADA2A;ZZZ3;WDPCP;TRIP12;PLCB1;PHLDB2;B4GALT5
Spliceosomal Complex Assembly (GO:0000245)	0.0830393	0.575688	1.47387	3.66764	SF3B4;SF3B2;SF3B3;CELF1;DDX23;SRSF1;PRPF19;NOL3;PUF60;RBMX2;LUC7L;SF3B1;RBM5;SRPK2;SRPK3;SF3A1;NCBP1;SCAF11;CRNKL1;SETX;GCFC2;PRPF6;RSRP1;LUC7L3;SNRNP200;SRSF6;LUC7L2;SNRPB
Macrophage Activation (GO:0042116)	0.0838576	0.579831	1.68979	4.18837	APP;C1QA;CRTC3;ITGAM;SYK;SLC11A1;C5AR1;ITGB2;DYSF;IFI35;CX3CL1;FCGR3A;SBNO2;MYO1C;MAPT;JAK2;TMEM106A
Regulation Of mRNA Processing (GO:0050684)	0.0838576	0.579831	1.68979	4.18837	SRPK2;RBM39;SRPK3;TIA1;RBM8A;NCBP1;DHX9;MAGOHB;SAFB;SUPT6H;CDK11B;ZFP36L1;JMJD6;CDK9;HNRNPK;RBM20;RBM23
Regulation Of Small GTPase Mediated Signal Transduction (GO:0051056)	0.0848964	0.579843	1.31651	3.24694	ARHGAP9;FAM13A;ARHGAP1;ARHGEF10L;ARHGAP35;ARHGAP4;ARHGAP44;PREX2;PREX1;SYDE1;FLCN;MCF2L;NUP62;PLCE1;ARHGEF40;TGM2;ARHGEF11;PLEKHG3;VAV3;ARHGEF15;ARHGEF17;ARAP1;RHOF;DYNLL1;GMIP;RHOD;VAV1;BCR;OBSCN;ARHGEF3;ARHGEF1;ARHGEF2;DOCK2;SQSTM1;ARHGEF28;ARHGAP19;ARHGAP15;FGD1;ARHGAP12;FGD3;FGD4;MCF2;ARHGAP28;MYO9B;ARHGAP27;ARHGAP26;MYO9A;ARHGAP23;ARHGAP31;ARHGAP30
Positive Regulation Of Transmembrane Receptor Protein Serine/Threonine Kinase Signaling Pathway (GO:0090100)	0.0855259	0.579843	1.3592	3.34217	ACVRL1;CDKN1C;BMPR2;HSP90AB1;NOTCH1;TNXB;NUMA1;CITED2;TGFB1I1;ACVR1B;CDH5;FLCN;SDCBP;STK11;TBX20;EP300;JAK2;MEN1;SMAD2;GDF11;CDKN2B;CREBBP;SMAD4;TGFB2;TGFB1;RBPMS;BMP7;TGFBR1;ACVR2A;BMP6;TGFBR2;BMP5;GDF7;HIPK2;NUP93;TWSG1;DAB2;CSNK2B;UBE2O;ENG;BMPR1A
Cellular Response To Exogenous dsRNA (GO:0071360)	0.0859559	0.579843	2.38482	5.85216	COLEC12;MAVS;RALB;DHX9;FLOT1;MUL1;ZCCHC3;PQBP1
Contractile Actin Filament Bundle Assembly (GO:0030038)	0.0859559	0.579843	2.38482	5.85216	PDLIM1;FAM171A1;ITGB5;PDCD10;ZYX;PHACTR1;TNFAIP1;RHOA
Establishment Of Apical/Basal Cell Polarity (GO:0035089)	0.0859559	0.579843	2.38482	5.85216	SLC9A3R1;RAP2A;FSCN1;MSN;SCRIB;EZR;MYO9A;RHOA
Mammary Gland Epithelium Development (GO:0061180)	0.0859559	0.579843	2.38482	5.85216	LATS1;CSF1R;AKT2;ID2;ZNF703;SCRIB;JAK2;EPHA2
Microvillus Assembly (GO:0030033)	0.0859559	0.579843	2.38482	5.85216	RAP1B;RAP2C;SLC9A3R1;RAP2A;MINK1;RAPGEF2;EZR;RAPGEF6
Mitotic Recombination (GO:0006312)	0.0859559	0.579843	2.38482	5.85216	GEN1;MSH2;MSH3;NSMCE2;PTEN;SMC5;SMC6;RAD54B
Negative Regulation Of Fatty Acid Biosynthetic Process (GO:0045717)	0.0859559	0.579843	2.38482	5.85216	ACADVL;KLHL25;UBR4;BRCA1;DCAF5;SIRT1;PIBF1;WDTC1
Negative Regulation Of mRNA Splicing, Via Spliceosome (GO:0048025)	0.0859559	0.579843	2.38482	5.85216	PTBP1;PCBP4;U2AF2;RBM20;RNPS1;SRSF4;SRSF6;RBMX
Negative Regulation Of Smooth Muscle Cell Migration (GO:0014912)	0.0859559	0.579843	2.38482	5.85216	MEF2C;NDRG4;IGFBP5;LRP1;TRIB1;CORO1B;PRKG1;BMPR1A
Polarized Epithelial Cell Differentiation (GO:0030859)	0.0859559	0.579843	2.38482	5.85216	SLC9A3R1;RAP2A;MSN;SCRIB;ZDHHC7;EZR;MYO9A;RHOA
Positive Regulation Of Exosomal Secretion (GO:1903543)	0.0859559	0.579843	2.38482	5.85216	SDCBP;SDC4;HGS;VPS4B;VPS4A;CHMP2A;SNF8;RAB7A
Positive Regulation Of Histone Acetylation (GO:0035066)	0.0859559	0.579843	2.38482	5.85216	SMAD4;MYBBP1A;SMARCA5;DDX21;BRCA1;ERCC6;SF3B1;GLYR1
Positive Regulation Of Lyase Activity (GO:0051349)	0.0859559	0.579843	2.38482	5.85216	STIM1;NOS3;NF1;ORAI1;CACNA1C;PARK7;FXN;ISCU
Positive Regulation Of Telomerase RNA Localization To Cajal Body (GO:1904874)	0.0859559	0.579843	2.38482	5.85216	CCT3;SHQ1;TNIP1;DKC1;RUVBL2;TCP1;CCT7;CCT5
Regulation Of Establishment Of Protein Localization (GO:0070201)	0.0859559	0.579843	2.38482	5.85216	PTP4A3;SCFD1;CEP295;CEP120;CORO2B;SPIDR;CEP290;CTSD
Stress Fiber Assembly (GO:0043149)	0.0859559	0.579843	2.38482	5.85216	PDLIM1;FAM171A1;ITGB5;PDCD10;ZYX;PHACTR1;TNFAIP1;RHOA
Telomere Capping (GO:0016233)	0.0859559	0.579843	2.38482	5.85216	CTC1;DCLRE1B;TINF2;STON1;POT1;NBN;TERF1;TERF2
Aortic Valve Development (GO:0003176)	0.087045	0.583446	1.61886	3.95218	SMAD2;BMPR2;NOTCH1;JAG1;TGFB1;ROCK1;NOS3;TIE1;GATA4;NFATC1;TNFRSF1B;TGFBR2;TNFRSF1A;DLL4;HEY2;NPPA;TBX20;EMILIN1;NKX2-5
Negative Regulation Of Cell-Cell Adhesion (GO:0022408)	0.087045	0.583446	1.61886	3.95218	NOTCH1;JAG1;TGFB1;RDX;MIA3;KLF4;ASS1;BMP6;PTK2;MAD2L2;MAPK7;PODXL;WNK1;ZNF703;MYADM;AKT1;NF2;PPARA;MAP2K5
Positive Regulation Of Catalytic Activity (GO:0043085)	0.087045	0.583446	1.61886	3.95218	PSENEN;BCAS3;CHTOP;B3GAT3;MID1IP1;PSEN2;AZIN2;NOD2;MAPK14;MSH6;MAPK8;NCSTN;WRN;MSH2;MSH3;POT1;STX4;ATP7A;FXN
Protein Localization To Cilium (GO:0061512)	0.087045	0.583446	1.61886	3.95218	INVS;TUB;TTC26;FAM149B1;ARL6;WDR19;CSNK1D;WDR35;EHD1;IFT20;TTC21B;TCTN1;RAB29;CFAP58;BBS9;CC2D2A;BBS4;CC2D2B;FSIP2
Regulation Of Small Molecule Metabolic Process (GO:0062012)	0.087045	0.583446	1.61886	3.95218	ACADVL;PGAM1;ARL2;FOXK2;FOXK1;RORA;ADIPOR1;SLC2A6;JMJD8;SIRT1;TTC39B;BCKDK;NCOR2;ACADL;EP300;PPARA;ZBTB7A;PDK2;ABCG1
Cellular Response To Osmotic Stress (GO:0071470)	0.0883649	0.588539	1.789	4.34061	NFAT5;DDX3X;STK39;ZFAND1;OXSR1;PKD2;RCSD1;YBX3;MTOR;ZFP36L1;SERPINB6;RPTOR;MLST8;ARHGEF2
Positive Regulation Of Protein Import Into Nucleus (GO:0042307)	0.0883649	0.588539	1.789	4.34061	SMAD3;TGFB1;JUP;PRKCD;PIK3R1;EFCAB7;MAVS;TRIM28;TPR;UBR5;EP300;FLNA;HCLS1;RAN
Regulation Of Platelet Activation (GO:0010543)	0.0883649	0.588539	1.789	4.34061	FCER1G;SYK;GP1BB;NOS3;PLEK;PDGFB;PLA2G4A;NRG1;PRKCA;FUNDC2;THBD;C1QTNF1;FLNA;JAK2
Regulation Of Protein Localization To Membrane (GO:1905475)	0.0883649	0.588539	1.789	4.34061	GSN;VPS4A;STX7;CRIPT;ZDHHC7;SIRT6;MMP14;CDK5;GPC1;GPC5;LDLRAP1;SPTBN1;APPL1;VTI1B
Regulation Of Protein Transport (GO:0051223)	0.0883649	0.588539	1.789	4.34061	RHBDF1;PTPN1;NDFIP1;RHBDF2;SNX12;P3H1;SIRT6;WWP2;SCFD1;STXBP5;ATP13A2;LCP1;LLGL1;LLGL2
Epidermal Growth Factor Receptor Signaling Pathway (GO:0007173)	0.0891431	0.592221	1.56568	3.78505	DGKD;TGFB1;SHC1;PDPK1;ERBIN;BRAF;IQGAP1;EGFR;PTK2;GAREM1;PIK3CA;ERBB2;NCK2;AKT1;PLCE1;PTK2B;GRB2;PLCG1;SOS1;BCAR1;HBEGF
Regulation Of Apoptotic Signaling Pathway (GO:2001233)	0.0891431	0.592221	1.56568	3.78505	CRADD;CSNK2A1;DAB2IP;FAIM2;GATA4;TRAF1;TPD52L1;CX3CL1;TGFBR1;BCL2L12;NR4A2;TRAF7;CTSL;CTSK;TMBIM1;BCL2;CTSH;FAS;TMBIM6;NKX3-1;GRINA
Focal Adhesion Assembly (GO:0048041)	0.0904128	0.593465	1.96769	4.72907	BCR;CTTN;ACTN2;RCC2;TAOK2;PIP5K1A;PTPRK;THY1;DYNLL1;ARHGEF7;RHOD
Plasma Membrane Repair (GO:0001778)	0.0904128	0.593465	1.96769	4.72907	RAB3A;VPS4B;SMPD1;VPS4A;CHMP1A;CHMP2A;CHMP4C;MYH9;CHMP7;SYT7;CHMP5
Positive Regulation Of Signal Transduction By P53 Class Mediator (GO:1901798)	0.0904128	0.593465	1.96769	4.72907	EIF5A;HEXIM1;SPRED1;UBB;MYC;ATM;MSX1;EEF1E1;PLA2R1;HIC1;ATR
Regulation Of Dendritic Spine Development (GO:0060998)	0.0904128	0.593465	1.96769	4.72907	CAMK2B;MEF2C;PTPRS;FMR1;C21ORF91;CAMK1;KIF1A;CPEB3;SHANK3;ARF6;PPFIA2
Regulation Of Histone Deacetylation (GO:0031063)	0.0904128	0.593465	1.96769	4.72907	DR1;NIPBL;TADA2A;ZZZ3;CTBP1;SUV39H1;SMARCA5;MBIP;WDR5;BAZ2A;SIRT1
snRNA Metabolic Process (GO:0016073)	0.0904128	0.593465	1.96769	4.72907	INTS11;ZCCHC8;USPL1;INTS3;INTS10;INTS2;MEPCE;INTS5;INTS9;RBM7;RPAP2
Zinc Ion Transmembrane Transport (GO:0071577)	0.0904128	0.593465	1.96769	4.72907	SLC30A3;SLC30A5;SLC30A4;SLC39A10;SLC30A1;SLC39A13;SLC39A8;SLC39A7;SLC39A14;SLC39A1;SLC39A3
Regulation Of Interferon-Beta Production (GO:0032648)	0.0904232	0.593465	1.52433	3.66335	HSP90AA1;MORC3;DDX3X;PTPRS;DHX9;RIOK3;LILRB1;TIRAP;RELB;MAVS;IRF3;RNF216;OAS2;TRAF3;POLR3C;OAS3;FLOT1;POLR3F;SIRPA;IRF5;CACTIN;TLR2;TRIM56
tRNA Processing (GO:0008033)	0.0904232	0.593465	1.52433	3.66335	TRUB1;HEXIM1;PTCD1;AARS2;RPP30;ELAC2;NSUN2;RTCB;ELAC1;ZBTB8OS;C2ORF49;NSUN6;THUMPD1;TRNT1;ELP5;TRIT1;THG1L;DTWD2;DTWD1;LCMT2;METTL6;FAM98A;TRDMT1
Negative Regulation Of Extrinsic Apoptotic Signaling Pathway (GO:2001237)	0.0905726	0.593465	1.42262	3.41658	DDX3X;HTT;FAIM2;BRCA1;PARK7;NOL3;RELA;ICAM1;MAPK7;PEA15;AKT1;HMOX1;MAP2K5;MEN1;GPX1;NOS3;EYA3;SIAH2;CFLAR;TGFBR1;BMP5;PSME3;TMBIM1;BCL2;BIRC6;PHIP;ARHGEF2;HSPA1B;FAIM;BCL2L1;HSPA1A
Regulation Of Cellular Biosynthetic Process (GO:0031326)	0.0905726	0.593465	1.42262	3.41658	APP;CYFIP1;MEAF6;NOLC1;FITM2;JADE2;ING4;C3;TCOF1;CCL5;SIRPA;KAT7;RAC1;JAK2;METTL18;GCN1;MED1;EIF2B4;PCIF1;CTNS;ELP2;ELP4;TNFRSF1B;ELP5;MFSD12;SIRT1;PUM3;GEMIN5;MAPKAPK5;CD47;METAP1
Purine Ribonucleotide Biosynthetic Process (GO:0009152)	0.0910802	0.596048	1.49126	3.57308	PANK4;PANK3;PANK1;NPR1;NPR2;ADCY4;GMPS;ADCY3;ADCY1;PFAS;ADCY6;ADCY5;NPPB;ATIC;NPPA;TGFB1;DCAKD;AMPD2;COASY;SLC25A16;ADCY9;IMPDH1;IMPDH2;ALDOA;GART
Positive Regulation Of Phosphorylation (GO:0042327)	0.0927156	0.603654	1.20728	2.87117	DDR1;APP;CD40;CDKN1A;FLT1;TFRC;FMR1;LRRK2;TESK1;ILK;FGF1;CRKL;FLCN;CSRP3;CCND3;AKT2;GPER1;KDR;LEPR;FLOT1;NPTN;AKT1;RAC1;NBN;EPHB4;NKX3-1;PDGFRB;HSP90AA1;MUSK;AXIN1;PLAUR;CSNK1D;ATG14;SIRT1;MOB3A;RAP2A;INCENP;ERP29;FAM20A;GAS6;EPHA2;DDR2;ENG;CSF1R;VAC14;RALB;BRAT1;PELI2;PIK3R3;EFNA5;RASGRP1;EGFR;C3;SDCBP;PAK1;FXR2;GPNMB;ERBB3;DHX34;CCL5;ERBB2;DVL2;DVL3;NCKAP1L;FNIP1;CD74;TGFB1;ANGPT1;SEMA4D;RYK;IN…
Cardiac Muscle Contraction (GO:0060048)	0.0933795	0.603654	1.68384	3.99252	KCNH2;MYBPC3;GSN;GAA;ATP1B1;MYL4;CSRP3;PIK3CA;KCNQ1;TNNT2;MYL3;TCAP;DMD;SCN5A;MYH6;MYH7
Negative Regulation Of Blood Vessel Endothelial Cell Migration (GO:0043537)	0.0933795	0.603654	1.68384	3.99252	HDAC5;MEF2C;NOTCH1;TGFB1;JUP;ATP2B4;NRG1;HMGB1;KLF4;RHOA;DLL4;MECP2;PDCD10;CSNK2B;MMRN2;MAP2K5
Positive Regulation Of RNA Metabolic Process (GO:0051254)	0.0933795	0.603654	1.68384	3.99252	RBM27;DIMT1;WDR75;NMD3;PIK3R1;HNRNPLL;RELA;WDR43;NFKB1;SETX;POLR2A;U2AF2;RBM20;RIOK2;DXO;HSPA1A
Positive Regulation Of Establishment Of Protein Localization To Mitochondrion (GO:1903749)	0.0933795	0.603654	1.68384	3.99252	RNF31;USP36;GSK3A;FZD5;FBXW7;HUWE1;UBE2J2;ATG13;RNF2;SREBF2;UBE2L3;NPEPPS;MAPK8;PINK1;RAC2;NMT1
Positive Regulation Of Nitrogen Compound Metabolic Process (GO:0051173)	0.0933795	0.603654	1.68384	3.99252	APP;TGFB1;CSF1;WFS1;NR1H2;PDGFB;KLF4;KLF2;NFKB1;MAPK8;MAPK7;AGTR1;AKT1;MAP2K5;TMEM106A;EIF4G1
Ubiquitin-Dependent Protein Catabolic Process Via The Multivesicular Body Sorting Pathway (GO:0043162)	0.0933795	0.603654	1.68384	3.99252	VPS4B;VPS4A;PTPN23;SNF8;VPS37B;RNF126;HGS;NEDD4;MVB12B;CHMP2A;CHMP4C;UBAP1;CHMP7;STAM2;VPS28;CHMP5
Positive Regulation Of Cell Adhesion (GO:0045785)	0.094349	0.603654	1.36038	3.21151	VIT;ECM2;CITED2;CHRD;PDGFB;ARL2;PTPRJ;NDNF;LAMC1;NID1;FBLN2;FSTL3;FLCN;ADGRG1;HYAL1;MDK;CCL5;ERBB2;NCKAP1L;STX4;RAC1;RSU1;JAK2;TNPO1;TGM2;TGFB2;SYK;LAMB2;TFE3;PRKCA;RHOD;CXCL12;ADAM9;PRKD2;ATM;CD47;P4HB;PLPP3
Regulation Of Endothelial Cell Migration (GO:0010594)	0.094349	0.603654	1.36038	3.21151	ACVRL1;GPI;GRN;BMPR2;PIK3CD;EMC10;PRCP;PTN;FGF1;FUT1;DLL4;KDR;ABL1;KRIT1;AKT1;PTK2B;RAC1;ADAMTS9;GLUL;BCAS3;ANGPT1;ZNF580;DAB2IP;EMP2;PRKCA;AGT;PTK2;RHOB;SMOC2;DNAJA4;NF1;PRKD2;PRKD1;TEK;PLPP3;GPLD1;BCAR1;EPHA2
Adipose Tissue Development (GO:0060612)	0.0953439	0.603654	2.50391	5.88484	XBP1;PGRMC2;NAMPT;SH3PXD2B;LRP5;DYRK1B;VPS13B
Aspartate Family Amino Acid Metabolic Process (GO:0009066)	0.0953439	0.603654	2.50391	5.88484	MSRA;GOT1;MTHFD1;ASPG;GOT2;MTHFR;ASS1
Atrial Cardiac Muscle Cell Action Potential (GO:0086014)	0.0953439	0.603654	2.50391	5.88484	CACNB2;KCNJ5;KCNQ1;KCNN2;CACNA1C;SCN5A;KCNJ3
Base-Excision Repair, Gap-Filling (GO:0006287)	0.0953439	0.603654	2.50391	5.88484	LIG1;APEX1;PNKP;POLD1;LIG3;POLE;POLG
Defense Response To Tumor Cell (GO:0002357)	0.0953439	0.603654	2.50391	5.88484	PRDX2;SPI1;LAPTM5;CASC2;KLF4;RELA;RBMS3
Microtubule Anchoring At Microtubule Organizing Center (GO:0072393)	0.0953439	0.603654	2.50391	5.88484	NIN;DCTN1;KIF3A;MAP1S;HOOK3;BICD1;NINL
Myelination In Peripheral Nervous System (GO:0022011)	0.0953439	0.603654	2.50391	5.88484	SKI;CNTNAP1;PARD3;NF1;DICER1;PRDX6;SIRT2
Positive Regulation Of Fatty Acid Oxidation (GO:0046321)	0.0953439	0.603654	2.50391	5.88484	ABCD2;NR4A3;KLHL25;IRS1;AKT2;PPARA;PLIN5
Positive Regulation Of mRNA Metabolic Process (GO:1903313)	0.0953439	0.603654	2.50391	5.88484	NUDT21;UPF1;CNOT7;TTC5;KHSRP;ZC3HAV1;GTPBP1
Positive Regulation Of Neuron Migration (GO:2001224)	0.0953439	0.603654	2.50391	5.88484	NIPBL;ZNF609;MDK;DAB2IP;RAPGEF2;NSMF;KIF20B
Protein Heterotetramerization (GO:0051290)	0.0953439	0.603654	2.50391	5.88484	NUDT21;CPSF6;KRT10;FARSA;PKD2;PKD1;FARSB
Pseudouridine Synthesis (GO:0001522)	0.0953439	0.603654	2.50391	5.88484	RPUSD4;TRUB1;TRUB2;PUS10;PUS1;PUS7L;PUSL1
Regulation Of SNARE Complex Assembly (GO:0035542)	0.0953439	0.603654	2.50391	5.88484	VPS18;STXBP1;TGFBRAP1;VPS41;VPS8;VPS39;VPS16
Regulation Of Dosage Compensation By Inactivation Of X Chromosome (GO:1900095)	0.0953439	0.603654	2.50391	5.88484	KANSL1;KANSL2;PHF20;RLIM;WDR5;KAT8;MSL1
Regulation Of Hematopoietic Stem Cell Differentiation (GO:1902036)	0.0953439	0.603654	2.50391	5.88484	ITCH;YTHDF2;KAT5;METTL3;SETD1A;EIF2AK2;N4BP2L2
Regulation Of Leukocyte Adhesion To Vascular Endothelial Cell (GO:1904994)	0.0953439	0.603654	2.50391	5.88484	NFAT5;IRAK1;MDK;ITGB2;ZDHHC21;RELA;RHOA
Regulation Of Transcription From RNA Polymerase II Promoter In Response To Stress (GO:0043618)	0.0953439	0.603654	2.50391	5.88484	MAPK7;BAG3;DDIT3;ARNT;HMOX1;TP53;KLF2
snRNA Transcription (GO:0009301)	0.0953439	0.603654	2.50391	5.88484	USPL1;ELL;ICE1;SNAPC1;ICE2;SNAPC4;RPAP2
Positive Regulation Of Proteasomal Ubiquitin-Dependent Protein Catabolic Process (GO:0032436)	0.0957407	0.605436	1.37098	3.21646	GSK3A;VCP;LRRK2;RNF180;KEAP1;FBXO22;HSPBP1;DDA1;NKD2;DNAJB2;FZR1;DDRGK1;RNF19A;DVL1;RNF217;ARIH1;SOCS5;UBQLN2;BCAP31;ZER1;ANKIB1;USP5;AXIN1;CSNK1D;RAD23A;SIRT6;SIRT2;PIAS1;SH3RF3;RNF144B;SH3RF2;DAB2;MDM2;TRIB1;HSPA1B;HSPA1A
Membrane Fission (GO:0090148)	0.0966723	0.609128	1.61024	3.76221	EXOC7;VPS4B;VPS4A;EXOC6B;SNF8;VPS37B;SPAST;HGS;CHMP2A;CHMP4C;EXOC3;UBAP1;EXOC6;CHMP7;STAM2;EXOC2;VPS28;CHMP5
Negative Regulation Of Epithelial Cell Apoptotic Process (GO:1904036)	0.0966723	0.609128	1.61024	3.76221	SEMA5A;PRKAA2;PDPK1;WFS1;NDNF;GATA2;ICAM1;CDH5;MAPK7;MDK;TNIP2;KDR;KRIT1;TEK;GAS6;PPARA;MEN1;PAK4
Positive Regulation Of Myoblast Differentiation (GO:0045663)	0.0966723	0.609128	1.61024	3.76221	SMARCE1;SMARCD1;AKIRIN1;MEF2C;BTG1;SMARCB1;SMARCC2;ARID1A;MAPK14;ARID1B;SMARCA4;RANBP3L;KAT5;SMYD1;LRRC8A;HIF1AN;ARID2;PLCB1
DNA Replication (GO:0006260)	0.0981725	0.617823	1.39686	3.24215	RNASEH2A;POLDIP2;MCM9;PNKP;STON1;PTMS;ORC5;WRN;CHRAC1;ORC3;POLD1;REV3L;MCMBP;POLE;POLG;UPF1;WDHD1;DUT;RFC2;WDR18;NAP1L1;KIN;FAM111A;POLA1;POLA2;POLG2;GRWD1;CDK2;CDK2AP1;MCM5;DNA2;MCM2
Regulation Of Cellular Component Size (GO:0032535)	0.0987284	0.617823	1.55586	3.60241	RAP1GAP2;VAV3;RDX;PTEN;MSN;NEB;DNAJC16;ARHGAP35;MTOR;VAV1;PPP1CA;RPTOR;SLC9A3R1;BLOC1S2;KXD1;ATP13A2;RIN3;RAC1;EZR;BORCS7
Negative Regulation Of Catalytic Activity (GO:0043086)	0.0987576	0.617823	1.78889	4.14143	NOTCH1;PPP1R12A;CAMK2A;PARP9;SIRT1;HDAC6;OXA1L;CAND1;SLN;TMBIM1;TIMP1;NES;TP53
Nuclear Membrane Organization (GO:0071763)	0.0987576	0.617823	1.78889	4.14143	DCTN1;VPS4B;VPS4A;TOR1B;SPAST;TMEM43;GPER1;CHMP1A;CHMP2A;CHMP4C;EMD;CHMP7;CHMP5
Protein Targeting To Lysosome (GO:0006622)	0.0987576	0.617823	1.78889	4.14143	BECN1;VPS4A;LAPTM5;NAGPA;ATG14;GGA3;ZFYVE16;GNPTAB;SNX16;HGS;NEDD4;PIK3C3;RAB7A
Regulation Of Nucleotide-Excision Repair (GO:2000819)	0.0987576	0.617823	1.78889	4.14143	SMARCE1;SMARCD1;SMARCB1;SMARCC2;ARID1A;ARID1B;SMARCA4;BCL7A;BCL7B;DPF2;ERCC8;KAT7;ARID2
G1/S Transition Of Mitotic Cell Cycle (GO:0000082)	0.0998733	0.620629	1.43165	3.29831	CDKN1A;USP37;CUL5;CAMK2A;CUL1;BACH1;GSPT1;NPAT;CCND3;MYC;EIF4EBP1;RCC1;POLE;BRD4;CDK17;CDK18;CDC7;LATS1;CDC34;LATS2;TFDP1;CCNE2;CDK5;RPS6KB1;CDK2;CDK16;CDKN3;CUL4B
Glycoprotein Metabolic Process (GO:0009100)	0.100348	0.620629	1.48088	3.40472	MANBA;PRKCSH;ST8SIA2;PARK7;GANC;FUT8;GANAB;GOLPH3;MAN2A2;B4GAT1;TNIP1;MAN1A2;MAN2A1;MGAT4A;MGAT4B;MAN1C1;ST8SIA5;FBXO6;MAN2B1;MAN1B1;HPSE;B4GALT7;ST3GAL2;B4GALT5
Regulation Of Alternative mRNA Splicing, Via Spliceosome (GO:0000381)	0.100348	0.620629	1.48088	3.40472	RBM38;RBFOX1;SRRM4;RBM47;TIA1;RBFOX2;RBM15;RBM8A;FMR1;HNRNPL;PTBP1;RBM15B;FXR2;FAM172A;PUF60;THRAP3;NOVA2;RNPS1;RBM7;SRSF6;HNRNPA1;ZBTB7A;RBMX;RBM5
Regulation Of Macromolecule Biosynthetic Process (GO:0010556)	0.100348	0.620629	1.48088	3.40472	CYFIP1;MED1;EIF2B4;MEAF6;PCIF1;NOLC1;ELP2;JADE2;ELP4;TNFRSF1B;ELP5;ATG13;PUM3;ING4;TCOF1;ATG101;GEMIN5;KAT7;MAPKAPK5;ULK1;S100A9;METTL18;GCN1;METAP1
Positive Regulation Of MAP Kinase Activity (GO:0043406)	0.100833	0.620629	1.34245	3.07998	CD40;FLT1;DIRAS1;LRRK2;HTR2B;PDGFB;NOD2;FGF1;RASGRP1;EGFR;PIK3R5;GHR;PAK1;IRAK1;PDCD10;PDGFD;ERBB2;DVL2;DVL3;MAP2K7;MAP3K7;MAP3K4;MAP2K5;MAP3K5;PDGFRB;PTPN1;MEF2C;TGFB1;INSR;DAB2IP;TRAF2;TPD52L1;KIT;FGF18;ERP29;ADAM9;MAP3K10;MAP3K11;FGFR1
Interleukin-1-Mediated Signaling Pathway (GO:0070498)	0.101254	0.620629	1.98744	4.55147	RPS6KA4;IRAK1;TNIP2;TOLLIP;IRAK3;IL1RAP;PLCB1;MAP3K7;RELA;MYD88
Mitotic Sister Chromatid Cohesion (GO:0007064)	0.101254	0.620629	1.98744	4.55147	NIPBL;STAG1;STAG2;ESCO1;NPC1;DSCC1;PDS5B;HDAC8;PDS5A;SMC1A
Negative Regulation Of RNA Splicing (GO:0033119)	0.101254	0.620629	1.98744	4.55147	PTBP1;PCBP4;U2AF2;RBM20;RNPS1;SRSF4;TMBIM6;SRSF6;RBMX;PTBP2
Negative Regulation Of Axon Extension Involved In Axon Guidance (GO:0048843)	0.101254	0.620629	1.98744	4.55147	SEMA5A;SEMA6B;SEMA4A;SEMA6C;SEMA4D;SEMA3D;SEMA4B;SEMA4C;SEMA3G;SEMA3F
Negative Regulation Of Leukocyte Cell-Cell Adhesion (GO:1903038)	0.101254	0.620629	1.98744	4.55147	DUSP3;GPNMB;WNK1;LAPTM5;AKT1;MIA3;PPARA;JAK3;ASS1;PAG1
Regulation Of Early Endosome To Late Endosome Transport (GO:2000641)	0.101254	0.620629	1.98744	4.55147	MAP2K1;DAB2;MAP2K2;RDX;SNX12;MSN;MAPK1;PTPN23;NF2;EZR
Regulation Of Protein-Containing Complex Disassembly (GO:0043244)	0.101254	0.620629	1.98744	4.55147	UPF1;SLN;INSR;OGFOD1;TBC1D25;IRAK3;GSPT1;HDAC6;TECPR1;ATG5
Negative Regulation Of Binding (GO:0051100)	0.102573	0.620629	1.35152	3.07767	LRPAP1;CDKN1A;RALB;KDM1A;ROCK1;GEMIN2;LRRK2;USP33;PDGFB;SUMO4;RSF1;PARK7;AURKA;GOLGA2;DNAJB2;MAPK8;BTAF1;SLN;IFI16;DVL1;CPNE1;XIRP1;AKT1;JAK2;JUN;PRKCD;STYX;ARHGAP28;GTF2F1;PPP1CA;DAB2;GNL3L;BAX;TMBIM6;CAMK1;ZFPM1;NES
Positive Regulation Of Vasculature Development (GO:1904018)	0.103134	0.620629	1.31272	2.98214	SEMA5A;CD40;ECM1;GRN;BTG1;FLT1;HSPB6;GATA6;HSPB1;PIK3CD;EMC10;GATA4;BRCA1;FGF1;GATA2;HK2;AQP1;CDH5;HYAL1;KDR;HMOX1;CTSH;EMILIN2;EMILIN1;PLCG1;CD34;PAK4;XBP1;PTGIS;JUP;PDPK1;NOS3;SPHK1;PRKCA;EMP2;SIRT1;RHOB;HIPK2;SMOC2;STIM1;FGF18;PRKD2;PRKD1;TEK
Negative Regulation Of Intracellular Steroid Hormone Receptor Signaling Pathway (GO:0033144)	0.104119	0.620629	1.67716	3.7941	KANK2;VPS18;HDAC1;BRCA1;SIRT1;PIAS2;SMARCA4;NCOR2;PER1;DAB2;NCOR1;CNOT2;CRY2;ZBTB7A;ZNF366
Positive Regulation Of Lamellipodium Organization (GO:1902745)	0.104119	0.620629	1.67716	3.7941	CYFIP1;ACTR2;AKIRIN1;AUTS2;TWF2;PIK3R1;CORO1B;PIK3CA;RAC2;FSCN1;PLCE1;RAC1;ARHGEF7;RREB1;WASF2
Positive Regulation Of Proteolysis Involved In Protein Catabolic Process (GO:1903052)	0.104119	0.620629	1.67716	3.7941	FBXW7;SMURF1;FMR1;MAGEF1;PTEN;TMTC3;AXIN1;DAB2IP;LAPTM5;PTK2;PSMC5;PSMC6;PSMC3;DDRGK1;CCDC22
Positive Regulation Of Growth (GO:0045927)	0.104241	0.620629	1.36179	3.07906	N6AMT1;DDX3X;BRAT1;MAPKAP1;CDKN2AIP;EGFR;CXCL16;RPTOR;SDCBP;EXOSC4;HYAL1;RPS6KA1;ERBB2;MLST8;AKT1;RICTOR;TEAD1;TGFB2;CSNK2A1;NCBP1;WFS1;SPHK1;INSR;RFTN1;TGFBR1;MTOR;MMP14;BCL2;PLCB1;FXN;S100A9;SLC25A33;TRIM32;S100A8;EIF4G1
Regulation Of Cell Cycle Process (GO:0010564)	0.104795	0.620629	1.27208	2.86949	AHCTF1;SMARCB1;CCP110;MKI67;FLCN;ZFYVE26;BCL7A;MYC;GPER1;BCL7B;DPF2;ZNF207;CEP250;RCC1;NUDT16;ARID2;BBS4;GIT1;SMARCC2;PRPF40A;ARID1A;ARID1B;SND1;BIN1;BIRC6;PIK3C3;ATF5;KIF20B;OBSL1;MCM2;CUL9;L3MBTL1;BECN1;SMARCD1;CUL7;CDCA2;KLHL13;DBF4B;USP19;AURKA;E4F1;USP51;RAB11FIP3;RAB11FIP4;SMARCE1;CDKN2B;YTHDF2;KLHL21;PUM1;SMARCA4;MYBBP1A;CCDC8;CALM3;BCL2L1
Cellular Response To Insulin Stimulus (GO:0032869)	0.105249	0.620629	1.31894	2.96949	BCAR3;HDAC5;C2CD5;GSK3A;IRS1;SHC1;STXBP4;PDE3B;PIK3R3;ZDHHC7;FOXO4;PIK3R1;SLC2A4;SOGA1;HDAC9;ZFP36L1;AKT2;NAMPT;AKT1;INPP5K;PDK2;PCK2;APPL1;PRKCI;XBP1;GOT1;PARP1;PDPK1;INSR;RARRES2;DENND4C;SLC39A14;FER;PKM;RPS6KB1;RAB13;PHIP;GRB2;SLC25A33;GPLD1;BCAR1;SLC27A4
Cellular Response To Interleukin-15 (GO:0071350)	0.105584	0.620629	2.68259	6.03114	STAT5A;IL15RA;STAT3;PLCB1;JAK3;JAK1
Cellular Response To Leucine (GO:0071233)	0.105584	0.620629	2.68259	6.03114	RPTOR;SESN3;STAMBPL1;UBR2;UBR1;MTOR
Coenzyme A Biosynthetic Process (GO:0015937)	0.105584	0.620629	2.68259	6.03114	PANK4;SLC25A16;PANK3;PANK1;DCAKD;COASY
Copper Ion Transport (GO:0006825)	0.105584	0.620629	2.68259	6.03114	STEAP3;STEAP4;SLC31A1;COX17;ATP7A;CUTC
Establishment Of Epithelial Cell Apical/Basal Polarity (GO:0045198)	0.105584	0.620629	2.68259	6.03114	SLC9A3R1;RAP2A;MSN;EZR;MYO9A;RHOA
Insulin-Like Growth Factor Receptor Signaling Pathway (GO:0048009)	0.105584	0.620629	2.68259	6.03114	GHR;IRS1;EIF2AK3;TSC2;PIK3R1;PLCB1
Interleukin-15-Mediated Signaling Pathway (GO:0035723)	0.105584	0.620629	2.68259	6.03114	STAT5A;IL15RA;STAT3;PLCB1;JAK3;JAK1
Maintenance Of Synapse Structure (GO:0099558)	0.105584	0.620629	2.68259	6.03114	RAB3A;DCTN1;CHCHD10;SDF4;ERC1;ERC2
Microtubule Anchoring At Centrosome (GO:0034454)	0.105584	0.620629	2.68259	6.03114	NIN;DCTN1;KIF3A;MAP1S;HOOK3;NINL
Negative Regulation Of Homotypic Cell-Cell Adhesion (GO:0034111)	0.105584	0.620629	2.68259	6.03114	C1QTNF1;PRKCD;RDX;ZNF703;SH2B3;PRKG1
Negative Regulation Of Mitochondrial Outer Membrane Permeabilization Involved In Apoptotic Signaling Pathway (GO:1901029)	0.105584	0.620629	2.68259	6.03114	SLC35F6;MPV17L;BAK1;SLC25A4;TMEM14A;HSPA1A
Negative Regulation Of Response To Cytokine Stimulus (GO:0060761)	0.105584	0.620629	2.68259	6.03114	SIGIRR;MAPK7;IRAK3;KLF4;SH2B3;MAP2K5
Negative Regulation Of Vascular Endothelial Growth Factor Receptor Signaling Pathway (GO:0030948)	0.105584	0.620629	2.68259	6.03114	PTPN1;HGS;NEDD4;MMRN2;DAB2IP;EMILIN1
Neuron Projection Maintenance (GO:1990535)	0.105584	0.620629	2.68259	6.03114	APP;PRNP;ABCD2;DCTN1;INSR;MAP1A
Positive Regulation Of B Cell Differentiation (GO:0045579)	0.105584	0.620629	2.68259	6.03114	MMP14;XBP1;SPI1;SYK;INPP5D;NCKAP1L
Positive Regulation Of Dendrite Development (GO:1900006)	0.105584	0.620629	2.68259	6.03114	DAB2IP;PTN;BMP7;BMP5;PACSIN1;ZDHHC15
Positive Regulation Of Nitric-Oxide Synthase Biosynthetic Process (GO:0051770)	0.105584	0.620629	2.68259	6.03114	IL33;NAMPT;KDR;NOD2;JAK2;TLR2
Positive Regulation Of Post-Transcriptional Gene Silencing By RNA (GO:1900370)	0.105584	0.620629	2.68259	6.03114	ZFP36;DHX9;FMR1;XPO5;PUM1;WTIP
Positive Regulation Of Protein Localization To Cajal Body (GO:1904871)	0.105584	0.620629	2.68259	6.03114	CCT3;DKC1;MEPCE;TCP1;CCT7;CCT5
Positive Regulation Of Transcription From RNA Polymerase II Promoter In Response To Endoplasmic Reticulum Stress (GO:1990440)	0.105584	0.620629	2.68259	6.03114	CEBPB;ATF6B;HSPA5;CREB3L1;DDIT3;TP53
Protein Kinase C-activating G Protein-Coupled Receptor Signaling Pathway (GO:0007205)	0.105584	0.620629	2.68259	6.03114	DGKD;PRKD3;PARD3;HTR2B;PICK1;DGKH
Protein Localization To Endosome (GO:0036010)	0.105584	0.620629	2.68259	6.03114	TMEM30A;TOLLIP;MICALL1;RAB35;PACSIN2;RCSD1
Protein Prenylation (GO:0018342)	0.105584	0.620629	2.68259	6.03114	PTAR1;FNTB;CHM;CHML;RABGGTB;RABGGTA
Purine Nucleoside Bisphosphate Biosynthetic Process (GO:0034033)	0.105584	0.620629	2.68259	6.03114	PANK4;SLC25A16;PANK3;PANK1;DCAKD;COASY
Regulation Of Axon Regeneration (GO:0048679)	0.105584	0.620629	2.68259	6.03114	GRN;PTPRS;STK24;RTN4RL1;PTN;SCARF1
Regulation Of Dendritic Cell Differentiation (GO:2001198)	0.105584	0.620629	2.68259	6.03114	TMEM176B;HLA-B;LILRB1;HMGB1;LGALS9;LILRB2
Regulation Of Inclusion Body Assembly (GO:0090083)	0.105584	0.620629	2.68259	6.03114	DNAJB2;DNAJA4;SACS;SNCAIP;HSPA1B;HSPA1A
Regulation Of mRNA Polyadenylation (GO:1900363)	0.105584	0.620629	2.68259	6.03114	NUDT21;CPSF6;NCBP1;ZC3H3;HSF1;CPEB3
Regulation Of Melanin Biosynthetic Process (GO:0048021)	0.105584	0.620629	2.68259	6.03114	OPN3;TYRP1;CTNS;RAPGEF2;ATP7A;MFSD12
Regulation Of Peroxisome Proliferator Activated Receptor Signaling Pathway (GO:0035358)	0.105584	0.620629	2.68259	6.03114	ASXL1;PTGIS;CITED2;LMO3;SIRT1;PLIN5
Regulation Of Protein Localization To Cajal Body (GO:1904869)	0.105584	0.620629	2.68259	6.03114	CCT3;DKC1;MEPCE;TCP1;CCT7;CCT5
Response To Leucine (GO:0043201)	0.105584	0.620629	2.68259	6.03114	RPTOR;SESN3;STAMBPL1;UBR2;UBR1;MTOR
Response To Sterol (GO:0036314)	0.105584	0.620629	2.68259	6.03114	SMAD2;TGFB1;PMVK;RORA;TGFBR1;TGFBR2
Ribonucleoside Bisphosphate Biosynthetic Process (GO:0034030)	0.105584	0.620629	2.68259	6.03114	PANK4;SLC25A16;PANK3;PANK1;DCAKD;COASY
Regulation Of GTPase Activity (GO:0043087)	0.10615	0.623259	1.20339	2.69908	ARHGAP9;BCAR3;CD40;PLXND1;DOCK9;LRRK2;WDR41;RAPGEFL1;CX3CL1;PREX2;ARHGAP44;PREX1;FLCN;RASGEF1B;EVI5L;BVES;RGS6;PRKG1;TBC1D10B;TGM2;VAV3;BCAS3;ARAP1;GMIP;VAV1;TBC1D2;TBC1D20;RAPGEF1;RAPGEF2;PKP4;SMCR8;ARHGEF7;RAPGEF5;SOS1;MAPRE2;RAPGEF6;SOS2;EPHA3;RAPGEF4;CCL11;RABGAP1;RGS16;ASAP3;ARL2;ADRB1;THY1;ARHGAP15;EFNA5;RASGRP1;FGD1;RASIP1;RAP1GAP;ARHGAP12;FGD3;FGD4;FGD6;WNT11;CCL5;ERBB2;DVL3;PLXNA1;CCL2;S…
Positive Regulation Of Cell-Substrate Adhesion (GO:0010811)	0.10725	0.62751	1.38695	3.09649	VIT;ECM2;CSF1;TESK1;PDGFB;ILK;ARL2;NDNF;FBLN2;FUT1;CX3CL1;TRIOBP;CRKL;MDK;ENC1;ABL1;FLNA;PTK2B;RAC1;RSU1;JAK2;RREB1;S100A10;DMTN;JUP;EMP2;MYADM;P4HB;ARHGEF7;DOCK1;LIMS2
Regulation Of Cilium Assembly (GO:1902017)	0.10725	0.62751	1.38695	3.09649	TBC1D19;RABGAP1;TBC1D9B;INTU;CEP120;TESK1;CCP110;HTT;DYNC2LI1;ODF2L;TBC1D13;TBC1D14;EVI5L;CEP97;TBC1D17;TBC1D22A;EVI5;BBS4;TBC1D10B;ATG5;TBC1D16;IFT20;TBC1D1;CCDC88A;IFT88;TBC1D2;MPHOSPH9;RABEP2;TBC1D20;WDPCP;SDCCAG8
DNA Damage Response, Signal Transduction By P53 Class Mediator (GO:0030330)	0.107471	0.62751	1.60073	3.57048	CDKN1A;CRADD;USP10;RPS27L;NDRG1;HIPK2;RPS6KA6;KAT5;MYO6;BCL3;MDM2;CASP2;ATM;MDM4;NBN;RPL26;TP53
Positive Regulation Of RNA Splicing (GO:0033120)	0.107471	0.62751	1.60073	3.57048	SF3B4;DAZAP1;NCBP1;PIK3R1;HNRNPLL;PRDX6;WDR77;SETX;RBMXL1;POLR2A;U2AF2;THRAP3;CLNS1A;RBM20;NUP98;RBMX;HSPA1A
Regulation Of Erythrocyte Differentiation (GO:0045646)	0.107471	0.62751	1.60073	3.57048	HSPA9;MED1;SPI1;STAT3;HMGB2;ARNT;ACVR1B;MAPK14;ACVR2A;ZFP36L1;ZFP36;MAFB;ANKRD54;NCKAP1L;ZFPM1;HSPA1B;HSPA1A
Negative Regulation Of Translation (GO:0017148)	0.109088	0.634103	1.29922	2.87856	FTO;DDX6;BTG2;DDX3X;ROCK1;CELF1;FMR1;SHMT1;EIF4A3;MALSU1;EIF4ENIF1;PAIP2B;ZFP36;METTL14;FXR2;LARP1;TRIM2;TPR;ENC1;TRIM3;EIF4EBP1;EIF4EBP2;IGF2BP2;ZNF540;TIA1;YTHDF1;YTHDF2;CSNK2A1;IGFBP5;NHLRC3;IFRD2;METTL3;PCIF1;EIF2AK3;EIF2AK2;CNOT10;MEX3D;PUM1;ILF3;AGO3;EIF3E;CPEB3;EIF4E2;GAPDH;EIF4G1
Regulation Of Amide Metabolic Process (GO:0034248)	0.109423	0.634103	1.54516	3.41871	CYFIP1;EIF2B4;TIGAR;SAMD8;ROCK1;PGAM1;PCIF1;PRKCD;NOLC1;ELP2;ELP4;ELP5;PUM3;TCOF1;GEMIN5;MAPKAPK5;GCN1;METTL18;METAP1
Positive Regulation Of DNA Repair (GO:0045739)	0.10944	0.634103	1.3336	2.95042	INO80C;SMARCD1;SMARCB1;INO80D;DHX9;BRCA1;HMGB1;ACTB;EGFR;NPAS2;BABAM1;ZCWPW1;SMCHD1;FAM168A;BCL7A;TRIM28;RUVBL2;BCL7B;UIMC1;DPF2;ARID2;NFRKB;SMARCE1;SLF1;TIGAR;SMARCC2;SLF2;PARP1;EYA3;SIRT6;ARID1A;ARID1B;SIRT1;SPIDR;SMARCA4;TIMELESS;ERCC6;WRAP53
Regulation Of Reactive Oxygen Species Metabolic Process (GO:2000377)	0.110273	0.634103	1.44304	3.18161	CDKN1A;PDGFB;BRCA1;ALOX5;RAC2;MPV17;RAC1;BCO2;PDGFRB;DCXR;MAPK14;SIRT2;AGT;RNF41;TGFBR2;DHRS4;ACE2;BST1;PIKFYVE;PINK1;AGTR1;GRB2;TP53;SLC25A33;PLIN5
Cardiac Conduction (GO:0061337)	0.110373	0.634103	1.50294	3.3123	HCN4;YWHAE;DSP;KCNH2;SPTBN4;KCNJ5;JUP;KCND3;CACNA2D1;CACNA1C;SLC4A3;SLC9A1;CACNB2;BIN1;KCNQ1;CTNNA3;DSG2;SCN5A;HCN2;KCNJ3;TRPM4
Fc-gamma Receptor Signaling Pathway (GO:0038094)	0.110579	0.634103	1.78878	3.93893	VAV3;FGR;HCK;FCGR3A;PAK1;FCER1G;YES1;SYK;LIMK1;PRKCD;PTK2;VAV1
Positive Regulation Of ERBB Signaling Pathway (GO:1901186)	0.110579	0.634103	1.78878	3.93893	BCAR3;CCDC88A;DGKD;HIP1;RALB;APEX1;GPER1;SHKBP1;NUP62;HIP1R;PLAUR;AGT
Regulation Of Substrate Adhesion-Dependent Cell Spreading (GO:1900024)	0.110594	0.634103	1.46977	3.23628	DMTN;RCC2;TESK1;ILK;AP1AR;FBLN1;ACTN4;EFNA5;TRIOBP;PTK2;CRKL;MDK;PDPN;MYADM;FLNA;RAC1;MELTF;P4HB;ARHGEF7;DOCK1;RREB1;LIMS2;S100A10
Positive Regulation Of I-kappaB kinase/NF-kappaB Signaling (GO:0043123)	0.111477	0.634103	1.22248	2.68206	SLC35B2;CD40;ECM1;GOLT1B;TFRC;SLC44A2;IFIT5;HTR2B;SECTM1;LITAF;CX3CL1;EDA2R;TRIM8;TFG;NUP62;TRIM68;TRIM25;LGALS9;IKBKG;MAP3K7;TRIM22;PARP1;TNFRSF19;SHISA5;MUL1;TRAF2;TICAM1;JMJD8;ZDHHC17;RHOA;TIRAP;TNFRSF1A;PPM1A;GPRC5B;TRAF5;S100A4;PRKD1;GAPDH;BIRC2;TMEM106A;LTF;RNF31;CANT1;PELI2;DDX21;NOD2;ATP2C1;RELA;IRAK1;MIER1;HMOX1;FLNA;APOL2;BRD4;CD74;NDFIP1;NEK6;MIB2;CFLAR;FKBP1A;MAVS;PPP5C;CD4;PINK1;TNIP…
Positive Regulation Of Protein Phosphorylation (GO:0001934)	0.111705	0.634103	1.1454	2.51059	APP;TFRC;CSF1;CD81;FMR1;ARAF;TESK1;PARK7;FGF1;CRKL;CCND3;FGF7;AKT2;KDR;LEPR;AKT1;NBN;IL6R;MAP3K5;MAP2K3;MUSK;CSNK1D;ATG14;MOB3A;TWSG1;CSNK2B;ERP29;PRKD2;PRKD1;RAF1;TP53;PFN2;CSF1R;PDGFB;PIK3R3;IQGAP1;EFNA5;RASGRP1;C3;SDCBP;VTN;FXR2;PDCD10;DDRGK1;PDGFD;ORC3;DVL2;DVL3;SNX9;PRNP;XRCC6;SMAD4;TGFB2;TGFB1;RBPMS;INSR;RARRES2;BRAF;BMP7;PTK2;BMP6;GDF7;BMP5;MOB1B;MARCO;DAB2;MAVS;FGF18;TMEM119;CALM3;CSPG4;T…
RNA Processing (GO:0006396)	0.11271	0.634103	1.21573	2.65386	CELF1;FASTKD2;GEMIN2;AKAP8L;ADAR;BICD1;PPP1R9B;DUSP11;ALKBH5;PPP2R1A;KHSRP;FASTK;DHX16;PRKACA;SNRNP35;RBM5;SRRM4;NCBP1;SCAF11;DIS3;PABPC4;METTL3;THOC1;DDX54;PRPF4;KIN;PRPF6;HNRNPUL1;DKC1;PRPF3;FASTKD5;LUC7L3;SRSF4;RBMS2;SNRPB;ZCCHC8;SF3B4;SF3B2;SF3B3;DHX8;RBM8A;DDX23;SRSF1;NOL9;RNPC3;NOL3;PRPF8;EXOSC6;ATXN1;EXOSC4;U2AF2;EXOSC8;SF3B1;IVNS1ABP;SRPK2;RBM39;SF3A1;CPSF6;RNGTT;RBPMS;USB1;MAGOHB;LSM4;LS…
Cellular Response To UV (GO:0034644)	0.113473	0.634103	1.35219	2.94263	CDKN1A;KDM1A;ZBTB1;PTPRK;NOC2L;AQP1;STK11;HYAL1;MYC;RUVBL2;SMPD1;POLD1;EP300;TIMP1;BAK1;CREBBP;NPM1;OPN3;MME;PARP1;MMP2;NSMCE3;RHBDD1;METTL3;PRKCD;MAPK14;SIRT1;DDB1;ERCC4;NEDD4;RPL26;TP53;ATR;CUL4B
Aorta Morphogenesis (GO:0035909)	0.113656	0.634103	2.01216	4.37559	PDGFRB;DLL4;JAG1;LRP1;HEY2;ADAMTS9;TGFBR2;BMPR1A;ENG
Hippo Signaling (GO:0035329)	0.113656	0.634103	2.01216	4.37559	TEAD4;LATS1;MOB1B;LATS2;DCHS1;AMOTL1;FAT4;TEAD1;TEAD2
mRNA Cis Splicing, Via Spliceosome (GO:0045292)	0.113656	0.634103	2.01216	4.37559	SART1;CLNS1A;DDX23;SRSF1;PSIP1;CWC15;HNRNPC;CACTIN;SNRNP200
ncRNA Metabolic Process (GO:0034660)	0.113656	0.634103	2.01216	4.37559	ZCCHC8;ZCCHC7;NIFK;KHSRP;MEPCE;XPO5;DICER1;MAPT;DTD2
Negative Regulation Of Rho Protein Signal Transduction (GO:0035024)	0.113656	0.634103	2.01216	4.37559	FLCN;ITGA3;KCTD10;CCDC125;TNFAIP1;DYNLL1;ARHGAP35;RASIP1;SCAI
Negative Regulation Of Striated Muscle Cell Differentiation (GO:0051154)	0.113656	0.634103	2.01216	4.37559	HDAC4;HDAC5;GSK3A;XBP1;HDAC1;TMEM119;FRS2;NKX2-5;SOX6
Positive Chemotaxis (GO:0050918)	0.113656	0.634103	2.01216	4.37559	SEMA5A;FGF7;GPNMB;TSC2;PTPRJ;SCRIB;CORO1A;CX3CL1;MEN1
Regulation Of Brown Fat Cell Differentiation (GO:0090335)	0.113656	0.634103	2.01216	4.37559	FTO;FLCN;TFE3;NAPEPLD;PIM1;METRNL;ZBTB7B;SIRT1;RREB1
Regulation Of Hematopoietic Progenitor Cell Differentiation (GO:1901532)	0.113656	0.634103	2.01216	4.37559	ITCH;METTL14;SPI1;YTHDF2;KAT5;METTL3;SETD1A;EIF2AK2;PDCD2
Regulation Of Telomerase RNA Localization To Cajal Body (GO:1904872)	0.113656	0.634103	2.01216	4.37559	CCT3;SHQ1;TNIP1;DKC1;RUVBL2;TCP1;CCT7;CCT5;DCP2
Regulation Of Tubulin Deacetylation (GO:0090043)	0.113656	0.634103	2.01216	4.37559	DR1;PRKAA2;TADA2A;ZZZ3;MBIP;WDR5;EP300;MAPT;TPPP
Regulation Of Vacuole Organization (GO:0044088)	0.113656	0.634103	2.01216	4.37559	IFT20;EFNB1;IFT88;PIKFYVE;RAB1B;TBC1D14;TBC1D12;MTM1;UBQLN2
RNA-mediated Gene Silencing (GO:0031047)	0.116265	0.634103	1.6696	3.59278	HEXIM1;PIWIL4;CELF1;DHX9;HELZ;DICER1;HELZ2;CNOT7;ZNFX1;FAM172A;AGO3;AGO1;MAEL;PABPC1
Peptidyl-Tyrosine Dephosphorylation (GO:0035335)	0.116265	0.634103	1.6696	3.59278	DUSP5;PTPN1;PTPN18;PTPRS;DUSP3;DUSP1;PTPRJ;PTPN13;DUSP7;DUSP22;UBASH3B;PTPN9;PTPN6;TNS2
Protein Acetylation (GO:0006473)	0.116265	0.634103	1.6696	3.59278	NAA60;CREBBP;ESCO1;DSCC1;GTF2B;SPHK1;NAT10;SIRT1;ING4;KAT5;EP300;NAA35;NAA16;MAPT
Response To Steroid Hormone (GO:0048545)	0.116265	0.634103	1.6696	3.59278	PAQR8;MED1;URI1;TGFB2;TGFB1;WBP2;ABHD2;ATP1A2;ATP1A1;NR3C1;UBE2L3;HSPA1B;NKX3-1;HSPA1A
DNA Damage Response, Signal Transduction By P53 Class Mediator Resulting In Transcription Of P21 Class Mediator (GO:0006978)	0.116443	0.634103	2.98047	6.40907	RPS6KA6;KAT5;RPS27L;TP53;HIPK2
RISC Complex Assembly (GO:0070922)	0.116443	0.634103	2.98047	6.40907	HEXIM1;AGO3;DHX9;AGO1;DICER1
Schwann Cell Development (GO:0014044)	0.116443	0.634103	2.98047	6.40907	SKI;CNTNAP1;PARD3;NF1;SIRT2
Amyloid-Beta Formation (GO:0034205)	0.116443	0.634103	2.98047	6.40907	BACE1;PSENEN;NCSTN;APH1B;PSEN2
Cardioblast Differentiation (GO:0010002)	0.116443	0.634103	2.98047	6.40907	MYOCD;TGFB2;NOTCH1;SRF;NRG1
Dehydroascorbic Acid Transport (GO:0070837)	0.116443	0.634103	2.98047	6.40907	SLC2A1;SLC2A3;SLC2A4;SLC2A6;SLC2A8
Endochondral Ossification (GO:0001958)	0.116443	0.634103	2.98047	6.40907	MEF2C;INPPL1;TMEM119;SCX;FGFR3
Endosome To Melanosome Transport (GO:0035646)	0.116443	0.634103	2.98047	6.40907	BLOC1S5;CD63;BLOC1S6;AP3D1;AP1M1
Endosome To Pigment Granule Transport (GO:0043485)	0.116443	0.634103	2.98047	6.40907	BLOC1S5;CD63;BLOC1S6;AP3D1;AP1M1
Glutamine Transport (GO:0006868)	0.116443	0.634103	2.98047	6.40907	SLC38A1;SLC38A7;SLC38A6;SLC38A9;SLC1A5
mRNA Pseudouridine Synthesis (GO:1990481)	0.116443	0.634103	2.98047	6.40907	RPUSD4;TRUB1;TRUB2;PUS1;PUS7L
Multi-Pass Transmembrane Protein Insertion Into ER Membrane (GO:0160063)	0.116443	0.634103	2.98047	6.40907	WDR83OS;NCLN;TMEM147;NOMO1;NOMO2
Negative Regulation Of Transporter Activity (GO:0032410)	0.116443	0.634103	2.98047	6.40907	NDFIP1;PPIF;STK39;WWP2;OXSR1
Negative Regulation Of Triglyceride Metabolic Process (GO:0090209)	0.116443	0.634103	2.98047	6.40907	SREBF1;FBXW7;SIRT1;GPLD1;PLIN5
Peripheral Nervous System Axon Ensheathment (GO:0032292)	0.116443	0.634103	2.98047	6.40907	SKI;CNTNAP1;PARD3;NF1;SIRT2
Positive Regulation Of Actin Cytoskeleton Reorganization (GO:2000251)	0.116443	0.634103	2.98047	6.40907	BCAS3;HCK;CDK5;FES;TEK
Positive Regulation Of Early Endosome To Late Endosome Transport (GO:2000643)	0.116443	0.634103	2.98047	6.40907	RDX;MSN;NF2;PTPN23;EZR
Positive Regulation Of Fatty Acid Beta-Oxidation (GO:0032000)	0.116443	0.634103	2.98047	6.40907	ABCD2;IRS1;AKT2;PPARA;PLIN5
Positive Regulation Of Protein Localization To Early Endosome (GO:1902966)	0.116443	0.634103	2.98047	6.40907	RDX;MGAT3;MSN;NF2;EZR
Positive Regulation Of Protein Localization To Endosome (GO:1905668)	0.116443	0.634103	2.98047	6.40907	RDX;MGAT3;MSN;NF2;EZR
Regulation Of Cell Killing (GO:0031341)	0.116443	0.634103	2.98047	6.40907	MAPK8;TGFB2;CFH;CD59;ICAM1
Regulation Of Endothelial Cell Development (GO:1901550)	0.116443	0.634103	2.98047	6.40907	PPP1R12A;ROCK1;ZDHHC21;VCL;TNFRSF1A
Regulation Of Glucan Biosynthetic Process (GO:0010962)	0.116443	0.634103	2.98047	6.40907	PPP1R3G;PPP1R3F;PPP1R3C;PPP1R3D;INPP5K
Regulation Of Macrophage Migration (GO:1905521)	0.116443	0.634103	2.98047	6.40907	CSF1;CD81;MTUS1;PTK2B;EMILIN1
Regulation Of Mitochondrial Gene Expression (GO:0062125)	0.116443	0.634103	2.98047	6.40907	SHMT2;MTG2;NSUN3;METTL4;LRPPRC
Regulation Of Neutrophil Migration (GO:1902622)	0.116443	0.634103	2.98047	6.40907	MPP1;RAC2;SLAMF8;NCKAP1L;FUT4
Regulation Of Organ Growth (GO:0046620)	0.116443	0.634103	2.98047	6.40907	LATS1;LATS2;WWC2;PTEN;WWC3
Regulation Of Podosome Assembly (GO:0071801)	0.116443	0.634103	2.98047	6.40907	HCK;KIF9;GSN;FSCN1;LCP1
Regulation Of Protein Localization To Early Endosome (GO:1902965)	0.116443	0.634103	2.98047	6.40907	RDX;MGAT3;MSN;NF2;EZR
Regulation Of Toll-Like Receptor 3 Signaling Pathway (GO:0034139)	0.116443	0.634103	2.98047	6.40907	TRIM3;FLOT1;WDFY1;FLOT2;TIRAP
Regulation Of Urine Volume (GO:0035809)	0.116443	0.634103	2.98047	6.40907	NPPB;NPR1;NPR3;HAS2;INPP5K
Regulation Of Vesicle Fusion (GO:0031338)	0.116443	0.634103	2.98047	6.40907	C2CD5;RAB3A;SPHK1;STXBP1;DOC2B
Response To Leptin (GO:0044321)	0.116443	0.634103	2.98047	6.40907	NR4A3;STAT3;LEPR;NR1D1;SIRT1
Response To Misfolded Protein (GO:0051788)	0.116443	0.634103	2.98047	6.40907	UBE2W;DNAJB12;DNAJB14;HDAC6;DNAJC18
Sphingosine-1-Phosphate Receptor Signaling Pathway (GO:0003376)	0.116443	0.634103	2.98047	6.40907	SPNS2;S1PR1;RAC1;S1PR2;EZR
Synapse Pruning (GO:0098883)	0.116443	0.634103	2.98047	6.40907	C1QB;C3;ITGAM;CX3CL1;C1QC
Transcription-Coupled Nucleotide-Excision Repair (GO:0006283)	0.116443	0.634103	2.98047	6.40907	XAB2;USP7;ERCC8;ERCC5;ERCC6
Cellular Response To Organonitrogen Compound (GO:0071417)	0.117755	0.634372	1.2911	2.76185	HCN4;DHX8;SHMT1;AQP9;BRCA1;PKD2;ACTB;RYR3;RELA;AQP1;ZFP36L1;RAP1B;RPTOR;LARP1;P2RY2;CAPN2;CTNNA1;INPP5K;SH3BP4;SLC38A9;EGR1;MEF2C;XBP1;DMTN;IGFBP5;JUP;PDE2A;ATP2B4;MTOR;SSH1;DIAPH1;RRAGA;GOLPH3;RRAGB;WT1;KCNQ1;RAPGEF1;RAPGEF2;NSMF;LAMTOR2;LAMTOR1;EZR;CPEB3;HCN2
Ribonucleoprotein Complex Biogenesis (GO:0022613)	0.118178	0.634372	1.27121	2.71474	RPL5;NVL;WDR3;FCF1;NAT10;MRPL36;NOC2L;WDR46;WDR43;RPL7;RPS17;RPS16;XPO1;RIOK2;GLUL;METTL17;WDR36;UTP11;DIMT1;NGDN;WDR75;RPS3A;URB2;UTP18;SHQ1;GRWD1;RPL26;SNU13;MALSU1;SPATA5;TMA16;NOL6;PES1;TGS1;DHX37;RRS1;NPM1;UTP3;RPL35A;BYSL;RPS25;BOP1;TBL3;RPS27;TNIP1;ZNF658;RSL24D1;RPS24;CUL4B
Cellular Response To Vascular Endothelial Growth Factor Stimulus (GO:0035924)	0.119606	0.634372	1.59017	3.3768	MAP2K3;FLT1;NOTCH1;SPHK1;DAB2IP;HSPB1;MAPK14;RELA;DLL4;NR4A1;PIK3CA;MAPKAPK2;KDR;GAS1;PRKD2;PRKD1
Histone Deubiquitination (GO:0016578)	0.119606	0.634372	1.59017	3.3768	SF3B3;TRRAP;USP22;BRCA1;TAF5L;SUPT3H;BABAM1;TADA2B;TAF6L;UIMC1;TAF6;SUPT20H;TAF4;ATXN7L3;MPND;TAF2
Membrane Protein Proteolysis (GO:0033619)	0.119606	0.634372	1.59017	3.3768	PSENEN;MBTPS1;TGFB1;HM13;RHBDD1;PSEN2;SPPL3;BACE1;NCSTN;APH1B;CLPP;DAG1;CTSH;ADAM9;MYH9;RBMX
Negative Regulation Of Cell Cycle Process (GO:0010948)	0.119606	0.634372	1.59017	3.3768	PPP1R10;VPS4A;DAB2IP;SMARCA5;CCP110;FOXO4;TERF1;BMP7;TERF2;TOM1L2;GPER1;CHMP2A;CHMP4C;AURKAIP1;TP53;E2F8
Negative Regulation Of Mitotic Cell Cycle (GO:0045930)	0.119606	0.634372	1.59017	3.3768	CDKN1C;BTG2;FZD3;BTG1;SCRIB;BMP7;ZFP36L2;ZFP36L1;SLC9A3R1;TOM1L2;BCL6;GAS1;HECA;AURKAIP1;MAD2L1;PTPN3
Positive Regulation Of Transcription By RNA Polymerase I (GO:0045943)	0.119606	0.634372	1.59017	3.3768	IPPK;SMARCB1;EIF2AK3;SMARCA5;DDX21;WDR75;WDR43;MTOR;SMARCA4;MYBBP1A;CARM1;ERBB2;UBTF;ERCC6;NOL11;SF3B1
Regulation Of DNA Biosynthetic Process (GO:2000278)	0.119606	0.634372	1.59017	3.3768	PDGFRB;CDKN1A;BMPR2;MEAF6;TNKS;PDGFB;JADE2;TERF2;SMG5;SMG6;ING4;SMOC2;POT1;KAT7;ATM;PRKD2
Regulation Of T Cell Receptor Signaling Pathway (GO:0050856)	0.119606	0.634372	1.59017	3.3768	PRNP;DUSP3;CD81;LAPTM5;RC3H1;PTPRJ;THY1;DGKZ;LILRB4;RELA;RAB29;CD226;PRKD2;IKBKG;EZR;NECTIN2
Semaphorin-Plexin Signaling Pathway (GO:0071526)	0.119606	0.634372	1.59017	3.3768	SEMA5A;SEMA6B;SEMA4A;SEMA6C;PLXND1;SEMA4D;SEMA3D;SEMA4B;SEMA4C;SEMA3G;SEMA3F;FLNA;PLXNB2;PLXNB1;RAC1;PLXNA3
DNA-templated Transcription Initiation (GO:0006352)	0.120164	0.634372	1.40978	2.98719	GTF3C1;RRN3;CCNH;GTF2B;RSF1;ZFP36L2;MED17;ZFP36L1;UBTF;ELOA;PAAF1;NCOA6;SMARCA5;GTF2F1;POLRMT;GTF2F2;MED7;MED23;CDK9;TAF8;TBPL1;TFAM;POLR3H;TAF6;TAF4;TAF2
Negative Regulation Of Protein-Containing Complex Assembly (GO:0031333)	0.120164	0.634372	1.40978	2.98719	PTGER4;DDX3X;THRA;HMGB1;LDLRAD4;PARK7;PRKCZ;HDAC6;ZNF827;HSF1;EP300;PMEPA1;LCMT1;ANKS1B;HSPA5;RIOK3;CARD8;ZDHHC12;SVIP;PPM1A;CPTP;PEX5;ULK1;FBXL2;RAF1;CRYAB
Transcription Preinitiation Complex Assembly (GO:0070897)	0.120164	0.634372	1.40978	2.98719	GTF2A1;GTF2B;MED16;MED15;MED17;MED30;TAF1B;MED31;MED1;PTPN18;MED9;ESR1;MED29;MED6;MED7;MED23;MED22;TAF6L;MED21;MED20;TAF8;POLR1E;TAF6;TAF4;TAF3;TAF2
Regulation Of Organelle Organization (GO:0033043)	0.120477	0.634372	1.2961	2.74293	INO80C;INO80D;ARL6IP1;STX18;MTM1;SYDE1;LMAN1;PDCD10;RUVBL2;CAPN2;TOM1;EP300;MAPK1;NFRKB;MARK2;ATG5;CENPV;PDE2A;RDX;SURF4;MUL1;MSN;PDE4DIP;ATG12;PTK2;RAB33B;DIAPH1;MAVS;GOLPH3;PINK1;TMEM33;TAOK1;TBC1D25;PLXNB1;ATP13A2;NF2;MAPT;EZR;S100A9;SQSTM1;S100A8;TECPR1
Regulation Of Transcription By RNA Polymerase II (GO:0006357)	0.121139	0.634372	1.05968	2.23679	ATF1;ATF2;ZNF175;SPI1;MAML1;TRRAP;EHMT2;ZNF292;SCX;EHMT1;ENO1;NOC2L;ELK1;BACH1;BACH2;ZXDA;ZMIZ1;SOX18;ZMIZ2;CREB3L1;MYC;NAMPT;BBX;SUPT20H;JUNB;ZNF169;IER2;PKNOX2;ZNF287;ZNF18;MED1;MEF2C;ZNF10;RFX3;MED9;DICER1;RFX1;HCFC2;ZNF14;MED6;HCFC1;MED7;RFX7;BIN1;DDIT3;ZSCAN22;ZSCAN23;ATF7;PRKD2;ZSCAN26;PRKD1;ATF5;ZNF397;ZNF396;ZNF275;URI1;ZBTB8A;SRCAP;CTBP1;GATA6;MYNN;GATA4;BAZ2B;GATA2;ZNF24;ZNF25;PRDM16;ZS…
Regulation Of Phosphorylation (GO:0042325)	0.121141	0.634372	1.33271	2.81308	CDKN1C;APP;ANKLE2;CDKN1A;ROCK1;TESK1;HSPB1;ILK;EGFR;CDH5;FLCN;SDCBP;SRPX2;DHX34;CCL5;SLAMF8;NCKAP1L;FNIP1;FNIP2;CDKN2D;CDKN2B;CADM4;GLMN;EMP2;ATG14;DYNLL1;SIRT1;BMP7;BTBD10;SIRT2;PTK2;CCDC88A;FER;PLXNB2;PHIP
ERBB Signaling Pathway (GO:0038127)	0.121252	0.634372	1.43141	3.02011	DGKD;TGFB1;CUL5;PDPK1;SHC1;MVP;ERBIN;NRG1;BRAF;IQGAP1;EGFR;PTK2;GAREM1;PIK3CA;NCK2;AKT1;PLCE1;MAPK1;PTK2B;GRB2;PLCG1;SOS1;BCAR1;HBEGF
Negative Regulation Of TOR Signaling (GO:0032007)	0.121252	0.634372	1.43141	3.02011	GSK3A;SEC13;SZT2;ENDOG;PRKAA2;NPRL3;TSC2;UBR2;UBR1;SIRT1;FLCN;STK11;NUAK1;SESN3;NPC1;TMEM127;RPS6KA1;SH3BP4;MAPKAPK5;ATM;DEPDC5;KPTN;FNIP1;RNF152
Internal Peptidyl-Lysine Acetylation (GO:0018393)	0.12137	0.634372	1.53344	3.2339	CREBBP;MEAF6;TRRAP;YEATS4;TAF5L;SUPT3H;BAG6;MBTD1;TAF6L;ING3;TADA2A;KAT5;RUVBL2;EP400;EP300;EPC1;EPC2;KAT7
Regulation Of Nitric Oxide Biosynthetic Process (GO:0045428)	0.12137	0.634372	1.53344	3.2339	HSP90AA1;HSP90AB1;PTGIS;SMAD3;INSR;ATP2B4;PKD2;KLF4;ASS1;KLF2;DDAH1;KHSRP;AKT1;SIRPA;RAC1;CD47;JAK2;GLA
Negative Regulation Of Cysteine-Type Endopeptidase Activity Involved In Apoptotic Process (GO:0043154)	0.121927	0.634372	1.45785	3.0678	CDKN2D;IGBP1;DDX3X;GPX1;ARL6IP1;CSNK2A1;SIAH2;PLAUR;XIAP;CAAP1;DHCR24;PARK7;NOL3;KLF4;AQP1;BCL2L12;RPS6KA1;GAS6;RAF1;FNIP1;NAIP;MAP2K5
Regulation Of DNA-templated Transcription Elongation (GO:0032784)	0.122038	0.634372	1.49092	3.13603	INTS11;CCNT2;CCNT1;ELL;SRCAP;INTS1;PARP1;ZC3H4;INTS3;INTS10;INTS2;THOC1;SUPT5H;WDR43;INTS5;KAT7;ZNF326;ERCC6;INTS9;HMGN1
Regulation Of Angiogenesis (GO:0045765)	0.122529	0.634372	1.19385	2.50638	SEMA5A;ATF2;CD40;ECM1;RNH1;BTG1;FLT1;PLXND1;HSPB6;PDE3B;HSPB1;PIK3CD;EMC10;BRCA1;FGF1;HK2;AQP1;MECP2;NPPB;CDH5;SPRED1;ADGRA2;HYAL1;ADAMTS1;STAB1;KDR;CTSH;EMILIN2;EMILIN1;GLUL;CD34;GTF2I;PPP1R16B;PTGIS;PDPK1;SERPINF1;SPHK1;PRKCA;EMP2;NRG1;HSPG2;SIRT1;RHOB;COL4A2;STIM1;HGS;COL4A3;PRKD2;PRKD1;EPHA2;GRN;ROCK1;NPR1;GATA6;GATA4;FOXO4;GATA2;GPNMB;PDCD10;ALOX5;ERBB2;PGK1;KRIT1;HMOX1;PLCG1;PAK4;EGLN1;XBP1…
Positive Regulation Of DNA Metabolic Process (GO:0051054)	0.124037	0.634372	1.2785	2.66846	INO80C;BCAR3;INO80D;DHX9;PPP1R10;PDGFB;STON1;BRCA1;HMGB1;NPAS2;EGFR;BABAM1;MECP2;ZCWPW1;SMCHD1;WRN;SLX4;TRIM28;MYC;RUVBL2;UIMC1;KAT7;NBN;NFRKB;PDGFRB;CTC1;USP7;TIGAR;BRPF3;EYA3;TINF2;SMARCA5;SIRT6;TERF1;SIRT1;TERF2;HNRNPAB;SMOC2;WT1;APLF;POT1;PRKD2;DNA2;ERCC6;WRAP53
Cellular Response To Low-Density Lipoprotein Particle Stimulus (GO:0071404)	0.124084	0.634372	1.78867	3.73258	FCER1G;SYK;CD81;ITGB2;AKT1;MIA3;LCP1;TICAM1;LDLR;SREBF2;MYD88
Protein Neddylation (GO:0045116)	0.124084	0.634372	1.78867	3.73258	UBE2F;COPS4;COPS6;GPS1;COPS2;DCUN1D4;DCUN1D1;COPS7A;NEDD8;NAE1;UBE2M
Regulation Of Intracellular Steroid Hormone Receptor Signaling Pathway (GO:0033143)	0.124084	0.634372	1.78867	3.73258	LATS1;UFL1;KDM1A;PRMT2;DDRGK1;CARM1;TRIM68;EP300;PARK7;PKN1;HDAC6
Regulation Of Mitochondrial Translation (GO:0070129)	0.124084	0.634372	1.78867	3.73258	RPUSD4;TRUB2;NGRN;FASTKD2;SHMT2;MTG2;NSUN3;RPUSD3;MPV17L2;MALSU1;LRPPRC
Regulation Of Mononuclear Cell Migration (GO:0071675)	0.124084	0.634372	1.78867	3.73258	CSF1R;STK10;AKIRIN1;CSF1;MDK;RARRES2;CCL5;MSN;MAPK1;PTK2;BMP5
Regulation Of Telomere Capping (GO:1904353)	0.124084	0.634372	1.78867	3.73258	USP7;TNKS2;TNKS;PNKP;MAPK1;MAPKAPK5;NBN;MAP2K7;TERF2;MAP3K4;SMG6
Phosphate-Containing Compound Metabolic Process (GO:0006796)	0.124155	0.634372	1.20458	2.51303	GPI;PANK3;CERK;LRRK2;GDE1;HTR2B;PIK3CD;HNMT;DUSP13;HK2;HK1;RPTOR;HK3;IMPA2;KHSRP;MLST8;AKT1;PSPH;DUSP5;EPHA7;G6PD;DUSP3;SPHK1;PLA2G4C;ACYP2;ACYP1;DUSP8;DUSP22;INPP4B;MINPP1;PPM1A;PIK3CA;PPA1;ALDOC;LCP1;PLPP3;ALDOA;PLCB2;IPPK;PFKFB3;PLPPR2;INPP1;MAPKAP1;AGPAT1;CLN8;GK5;PAK1;INPP5A;INPP5D;INPP5J;PGK1;INPP5K;RICTOR;IP6K1;NADK;TIGAR;TGFB1;GFPT2;GFPT1;PLA2G2A;STAT3;MTOR;PPP1CA;BCKDK;PFKL;G6PC3;CDK5;TO…
Negative Regulation Of Cell Adhesion (GO:0007162)	0.125779	0.634372	1.35302	2.80512	ACVRL1;SEMA5A;NOTCH1;PLXND1;PDE3B;ADAM22;MIA3;FBLN1;CX3CL1;ERBB3;MDK;PODXL;LPXN;PLXNA1;PLXNA3;DMTN;JAG1;TGFB1;ANGPT1;SEMA4D;DUSP1;TBCD;NRG1;CORO2B;RHOA;PTK2;PLXNB2;PLXNB1;NF2;TGFBI;SIPA1
Protein Targeting (GO:0006605)	0.126425	0.634372	1.24835	2.58172	RTP4;ZFAND6;CHM;ZDHHC7;SRP14;ZDHHC3;RABGEF1;SEC61A1;TIMM17A;TSPO;PRKCI;VPS13C;VPS13D;TOMM34;VPS13A;ZDHHC12;PEX1;VPS37B;ZDHHC15;CDC37;PARD3;PEX6;TOMM40;ARL6;ZDHHC20;FUT10;ZDHHC24;LTBP2;ZDHHC21;TRAK2;SDCBP;ZDHHC18;PITRM1;VPS8;MICALL1;MFN2;HACL1;BCAP31;ICMT;AP3D1;TIMM44;GDAP1;YIF1B;SPCS3;PIKFYVE;SPCS2;MYO1C;ZDHHC9;APEX1;TAOK2;VPS41;SRPRA;NACAD
7-Methylguanosine mRNA Capping (GO:0006370)	0.127128	0.634372	3.57635	7.37644	RNGTT;NCBP1;RNMT;CMTR2
DNA Strand Resection Involved In Replication Fork Processing (GO:0110025)	0.127128	0.634372	3.57635	7.37644	RBBP8;BRCA1;NBN;SAMHD1
G-quadruplex DNA Unwinding (GO:0044806)	0.127128	0.634372	3.57635	7.37644	WRN;DHX9;HNRNPA2B1;DNA2
GMP Biosynthetic Process (GO:0006177)	0.127128	0.634372	3.57635	7.37644	ATIC;GMPS;GART;PFAS
Aldehyde Biosynthetic Process (GO:0046184)	0.127128	0.634372	3.57635	7.37644	KDM3A;TPI1;PNPO;DDR2
Angiotensin-Activated Signaling Pathway (GO:0038166)	0.127128	0.634372	3.57635	7.37644	AHCYL1;CA2;CAMK2A;AGTR1
Cardiac Muscle Cell-Cardiac Muscle Cell Adhesion (GO:0086042)	0.127128	0.634372	3.57635	7.37644	DSP;CXADR;JUP;DSG2
Cellular Response To Interleukin-9 (GO:0071355)	0.127128	0.634372	3.57635	7.37644	STAT5A;STAT3;JAK3;JAK1
Clathrin-Coated Vesicle Cargo Loading (GO:0035652)	0.127128	0.634372	3.57635	7.37644	AP3M2;AP3M1;AP3D1;AP3S2
Clathrin-Coated Vesicle Cargo Loading, AP-3-mediated (GO:0035654)	0.127128	0.634372	3.57635	7.37644	AP3M2;AP3M1;AP3D1;AP3S2
Cleavage Furrow Formation (GO:0036089)	0.127128	0.634372	3.57635	7.37644	SNX18;SNX9;SNX33;RHOA
Detection Of Muscle Stretch (GO:0035995)	0.127128	0.634372	3.57635	7.37644	CSRP3;CDH2;TCAP;PTK2
Dorsal Aorta Development (GO:0035907)	0.127128	0.634372	3.57635	7.37644	DLL4;HEY2;BMPR1A;ENG
Dorsal Aorta Morphogenesis (GO:0035912)	0.127128	0.634372	3.57635	7.37644	DLL4;HEY2;BMPR1A;ENG
Establishment Of Mitotic Sister Chromatid Cohesion (GO:0034087)	0.127128	0.634372	3.57635	7.37644	NIPBL;STAG1;STAG2;SMC1A
Gland Morphogenesis (GO:0022612)	0.127128	0.634372	3.57635	7.37644	SLC9A3R1;TGFB2;TGFB1;MSN
Glomerular Epithelial Cell Development (GO:0072310)	0.127128	0.634372	3.57635	7.37644	JAG1;PODXL;MAGI2;IQGAP1
Glycerol-3-Phosphate Metabolic Process (GO:0006072)	0.127128	0.634372	3.57635	7.37644	GK5;GPAM;GPD1;GPAT2
Interleukin-3-Mediated Signaling Pathway (GO:0038156)	0.127128	0.634372	3.57635	7.37644	STAT5A;FCER1G;SYK;JAK2
Interleukin-9-Mediated Signaling Pathway (GO:0038113)	0.127128	0.634372	3.57635	7.37644	STAT5A;STAT3;JAK3;JAK1
Intracellular Triglyceride Homeostasis (GO:0035356)	0.127128	0.634372	3.57635	7.37644	FUNDC2;XBP1;FITM2;SIRT1
Macropinocytosis (GO:0044351)	0.127128	0.634372	3.57635	7.37644	MAPKAPK3;MAPKAPK2;SNX33;DOCK2
Negative Regulation Of Cardiocyte Differentiation (GO:1905208)	0.127128	0.634372	3.57635	7.37644	HEY2;FRS2;SOX6;EGFR
Negative Regulation Of Establishment Of Protein Localization To Mitochondrion (GO:1903748)	0.127128	0.634372	3.57635	7.37644	LMAN1;C11ORF65;LRRK2;MAPT
Negative Regulation Of Telomere Capping (GO:1904354)	0.127128	0.634372	3.57635	7.37644	ERCC4;NBN;TERF2;SMG6
Nuclear-Transcribed mRNA Catabolic Process, Deadenylation-Independent Decay (GO:0031086)	0.127128	0.634372	3.57635	7.37644	EDC4;ZFP36;DCP1B;ZFP36L1
Positive Regulation Of RNA Binding (GO:1905216)	0.127128	0.634372	3.57635	7.37644	NCBP1;FMR1;EIF3E;LARP6
Positive Regulation Of Autophagosome Maturation (GO:1901098)	0.127128	0.634372	3.57635	7.37644	FYCO1;CALCOCO2;TOM1;SMCR8
Positive Regulation Of Deacetylase Activity (GO:0090045)	0.127128	0.634372	3.57635	7.37644	MAPK8;PRKD2;SIRT6;PRKD1
Positive Regulation Of Helicase Activity (GO:0051096)	0.127128	0.634372	3.57635	7.37644	MSH6;MSH2;MSH3;POT1
Positive Regulation Of mRNA Binding (GO:1902416)	0.127128	0.634372	3.57635	7.37644	FMR1;EIF3E;LARP6;EIF4G1
Positive Regulation Of Mitophagy In Response To Mitochondrial Depolarization (GO:0098779)	0.127128	0.634372	3.57635	7.37644	PINK1;HUWE1;MFN2;OPTN
Positive Regulation Of Toll-Like Receptor 3 Signaling Pathway (GO:0034141)	0.127128	0.634372	3.57635	7.37644	TRIM3;FLOT1;WDFY1;TIRAP
protein-DNA Covalent Cross-Linking Repair (GO:0106300)	0.127128	0.634372	3.57635	7.37644	VCPIP1;VCP;TEX264;GCNA
Regulation Of TORC2 Signaling (GO:1903939)	0.127128	0.634372	3.57635	7.37644	OTUD5;SIK3;NCKAP1L;TELO2
Regulation Of Atrial Cardiac Muscle Cell Membrane Repolarization (GO:0060372)	0.127128	0.634372	3.57635	7.37644	KCNQ1;NPPA;FLNA;SCN5A
Regulation Of Centriole Elongation (GO:1903722)	0.127128	0.634372	3.57635	7.37644	CEP295;VPS4B;CEP120;CHMP2A
Regulation Of Metallopeptidase Activity (GO:1905048)	0.127128	0.634372	3.57635	7.37644	LRP1;DDRGK1;TIMP2;TIMP1
Regulation Of Mitochondrial Membrane Permeability Involved In Apoptotic Process (GO:1902108)	0.127128	0.634372	3.57635	7.37644	ATF2;CAMK2A;NAIF1;THEM4
Regulation Of Myosin-Light-Chain-Phosphatase Activity (GO:0035507)	0.127128	0.634372	3.57635	7.37644	NUAK1;PPP1R12A;ROCK1;NCKAP1L
Regulation Of Smooth Muscle Cell Differentiation (GO:0051150)	0.127128	0.634372	3.57635	7.37644	MYOCD;SRF;RBPMS2;FOXO4
Regulation Of Transforming Growth Factor Beta2 Production (GO:0032909)	0.127128	0.634372	3.57635	7.37644	SMAD4;TGFB2;SMAD3;GATA6
Ribosomal Large Subunit Export From Nucleus (GO:0000055)	0.127128	0.634372	3.57635	7.37644	NPM1;XPO1;NMD3;RAN
tRNA 3'-End Processing (GO:0042780)	0.127128	0.634372	3.57635	7.37644	PTCD1;ELAC2;TRNT1;HSD17B10
Tubulin Complex Assembly (GO:0007021)	0.127128	0.634372	3.57635	7.37644	TBCEL;TBCE;TCP1;TBCD
Vascular Wound Healing (GO:0061042)	0.127128	0.634372	3.57635	7.37644	KDR;NDNF;GATA2;CD34
Very Long-Chain Fatty Acid Catabolic Process (GO:0042760)	0.127128	0.634372	3.57635	7.37644	ABCD2;ABCD3;ACOX1;SLC27A4
N-terminal Protein Amino Acid Acetylation (GO:0006474)	0.127927	0.634372	2.04397	4.20302	NAA60;LSM8;CREBBP;NAA30;NAA25;EP300;NAA35;NAA16
Cardiac Myofibril Assembly (GO:0055003)	0.127927	0.634372	2.04397	4.20302	FHOD3;PDGFRB;CSRP3;ADPRHL1;NRAP;TCAP;NEB;OBSL1
Dolichol-Linked Oligosaccharide Biosynthetic Process (GO:0006488)	0.127927	0.634372	2.04397	4.20302	DPAGT1;DPM1;ALG6;DOLPP1;ALG3;ALG12;DOLK;MPDU1
Endosome To Lysosome Transport Via Multivesicular Body Sorting Pathway (GO:0032510)	0.127927	0.634372	2.04397	4.20302	VCP;VPS4B;VPS4A;CHMP2A;CHMP4C;LYST;CHMP7;CHMP5
Negative Regulation Of Immune Effector Process (GO:0002698)	0.127927	0.634372	2.04397	4.20302	GRN;FER;CR1;SLAMF8;RC3H1;LILRB1;CD47;CD55
Negative Regulation Of mRNA Processing (GO:0050686)	0.127927	0.634372	2.04397	4.20302	PTBP1;PCBP4;U2AF2;RBM20;RNPS1;SRSF4;SRSF6;RBMX
Platelet-Derived Growth Factor Receptor Signaling Pathway (GO:0048008)	0.127927	0.634372	2.04397	4.20302	PDGFRB;PTPN1;FER;NR4A3;PDGFD;PDGFB;PTPRJ;BCAR1
Positive Regulation Of Sprouting Angiogenesis (GO:1903672)	0.127927	0.634372	2.04397	4.20302	PKM;PDPK1;ITGA5;FGF1;KLF4;FUT1;JMJD8;JAK1
Protein Localization To Chromosome, Telomeric Region (GO:0070198)	0.127927	0.634372	2.04397	4.20302	TNKS2;ZNF827;TNKS;TINF2;POT1;TPP1;TERF2;ATR
Protein Localization To Microtubule Organizing Center (GO:1905508)	0.127927	0.634372	2.04397	4.20302	CCDC14;CEP131;KIAA0753;CEP250;CSNK1D;CEP192;HOOK3;PIBF1
Regulation Of Activin Receptor Signaling Pathway (GO:0032925)	0.127927	0.634372	2.04397	4.20302	FKBP1A;SKI;MAGI2;CSNK2B;ACVR1B;LEMD3;ACVR2A;FSTL3
Activation Of Cysteine-Type Endopeptidase Activity Involved In Apoptotic Process (GO:0006919)	0.127961	0.634372	1.36559	2.80769	MTCH1;VCP;HIP1;RPS27L;NLRC4;BCL2L13;AIFM1;CASP2;IFT57;JAK2;NKX3-1;NGFR;SMAD3;APAF1;CRADD;CARD8;EIF2AK3;HIP1R;LAPTM5;MUL1;DYNLL1;SENP1;DAP;COL4A3;BAX;PDCD2;MAPT;S100A9;S100A8
Peptidyl-Tyrosine Phosphorylation (GO:0018108)	0.127961	0.634372	1.36559	2.80769	DDR1;CSF1R;FLT1;PDGFB;EGFR;ERBB2;KDR;ABL1;PTK2B;JAK2;JAK3;PIBF1;JAK1;PDGFRB;SYK;INSR;CLK4;PTK2;FGR;CLK1;HCK;FER;FES;PTPN6;TEK;FGFR3;EPHA3;DDR2;FGFR1
Regulation Of Viral Genome Replication (GO:0045069)	0.127961	0.634372	1.36559	2.80769	IFITM3;IFITM1;DDX3X;IFITM2;STAU1;IFIT5;ZC3HAV1;HACD3;LARP1;IFI16;CCL5;APOBEC3C;SRPK2;EIF2AK2;RAD23A;DDB1;FAM111A;ILF3;PLSCR1;MAVS;CNOT7;ZNFX1;TNIP1;OAS2;OAS3;PKN2;PABPC1;PPARA;LTF
Cortical Cytoskeleton Organization (GO:0030865)	0.130045	0.639725	1.66098	3.38819	FHOD3;ROCK1;PLEK;RHOG;FMNL1;EPB41L3;RAB13;NCKAP1L;RAC1;LCP1;EZR;LLGL1;LLGL2
mRNA Modification (GO:0016556)	0.130045	0.639725	1.66098	3.38819	TRUB1;TRUB2;NSUN2;PUS1;METTL3;PCIF1;PUS7L;HNRNPAB;RPUSD4;METTL14;DKC1;TRMT6;METTL4
Monoubiquitinated Histone H2A Deubiquitination (GO:0035522)	0.130045	0.639725	1.66098	3.38819	SF3B3;TRRAP;USP22;RNF2;TAF5L;SUPT3H;TADA2B;TAF6L;TAF6;SUPT20H;TAF4;ATXN7L3;TAF2
Monoubiquitinated Histone Deubiquitination (GO:0035521)	0.130045	0.639725	1.66098	3.38819	SF3B3;TRRAP;USP22;RNF2;TAF5L;SUPT3H;TADA2B;TAF6L;TAF6;SUPT20H;TAF4;ATXN7L3;TAF2
Negative Regulation Of NIK/NF-kappaB Signaling (GO:1901223)	0.130045	0.639725	1.66098	3.38819	DDX3X;SPI1;IFI35;ADIPOR1;HDAC9;UACA;BMP7;RELA;C1QTNF3;PPM1A;MYO1C;TMSB4X;CPNE1
Negative Regulation Of Cellular Response To Insulin Stimulus (GO:1900077)	0.130045	0.639725	1.66098	3.38819	PTPN1;GSK3A;IRS1;APLP2;PRKCD;TSC2;PRKCZ;PTPRE;RPS6KB1;INPP5K;PIP4K2C;TNS2;SLC27A4
Regulation Of SMAD Protein Signal Transduction (GO:0060390)	0.130045	0.639725	1.66098	3.38819	SMAD4;BMPR2;TGFB1;FAM89B;LRP1;RBPMS;BMP7;BMP6;TGFBR1;NUP93;DAB2;JAK2;BMPR1A
Regulation Of Chromatin Organization (GO:1902275)	0.130045	0.639725	1.66098	3.38819	PHF20;SETD1A;SSRP1;MKI67;MLLT3;HCFC1;MSL1;KANSL1;KANSL2;METTL4;WDR5;RLIM;KAT8
Positive Regulation Of Protein-Containing Complex Assembly (GO:0031334)	0.130136	0.639725	1.28736	2.62514	VCP;DDX3X;ICE1;TFRC;PLEK;PARK7;RASIP1;RAP1B;CDH5;MAPK8;PIEZO1;TPPP;BAK1;FNIP1;FNIP2;GBP5;HSP90AA1;SLF1;TGFB1;SLF2;SYK;DAB2IP;MED9;NRG1;TERF1;SPIDR;TIRAP;FERMT1;MAVS;GNL3L;PSMC6;FSCN1;CDC42EP2;BAX;ATM;PRKD1;LCP1;TP53;MYD88;ATR;EIF4G1
Positive Regulation Of Cellular Biosynthetic Process (GO:0031328)	0.130954	0.643143	1.2051	2.44985	RPL5;DDX3X;DYRK2;HSP90AB1;IRS1;FMR1;EIF4A3;HTR2B;NAT10;PARK7;PTH1R;PKD2;ELAVL1;METTL14;KAT5;AKT2;AKT1;ATP7A;APPL1;PDGFRB;SREBF1;HSP90AA1;ELOVL5;METTL3;ARNT;SIRT1;SIRT2;CTDNEP1;DDB1;DDAH1;PRR16;PRKD2;RPL26;GPLD1;PLIN5;POLDIP3;TYRP1;PDGFB;RPS27L;NMD3;PLD1;FXR2;LARP1;CCL5;ERBB2;LDLR;EGR1;NPM1;YTHDF1;OPN3;SMAD3;INSR;MID1IP1;NR1H2;PCIF1;UPF3A;NR1D1;LARP4;KLF4;LARP6;ASS1;KLF2;MTOR;SMOC2;RPS6KB1;BCL3;PL…
Glycoprotein Biosynthetic Process (GO:0009101)	0.131594	0.645681	1.32269	2.68247	BMPR2;CANT1;FUT10;FUT1;FUT4;GMPPB;GOLGA2;SERP1;B3GALT2;ST3GAL5;ST8SIA5;ST3GAL6;ATP7A;ST3GAL1;ST3GAL2;FKTN;ARFGEF1;ST8SIA2;COG3;ALG3;ALG1;FOXL1;DDOST;GOLPH3;NPC1;B4GAT1;TNIP1;MGAT4A;MGAT4B;FAM20B;ALG10B;B4GALT7;TMEM106A;B4GALT5
Negative Regulation Of Signal Transduction (GO:0009968)	0.131781	0.645995	1.16089	2.35268	IRS1;INPPL1;CCNC;FAIM2;TSKU;HERC4;UBASH3B;CREB3L1;PALM;AKT1;PIP4K2C;TNS2;RNF43;CSNK2A1;IGFBP5;ARRDC1;FBXW7;METTL3;PRKCD;TSC2;RPGRIP1L;HIC1;SIGIRR;SFRP4;HGS;ULK3;TRIB1;SLC27A4;LRPAP1;NDRG4;VCP;GATA4;GATA2;PRKCZ;SLC9A3R1;INPP5D;INPP5K;APOD;ZBTB7A;SOCS5;CADM4;GPR108;RITA1;NR1D1;SMAD5;BMP5;NR4A2;MFHAS1;PTPRE;BCL2;LGMN;GPI;GSK3A;PLEK;CBY1;PTPRJ;CX3CL1;SMPD1;SUFU;EMILIN1;HIF1AN;APPL1;NKX3-1;IRAK3;NRG1;…
Negative Regulation Of Apoptotic Process (GO:0043066)	0.132962	0.650044	1.1164	2.25255	ANKLE2;TFRC;ARL6IP1;ZFAND6;ARAF;SCX;FAIM2;PARK7;UBE2Z;AQP1;IL27RA;HMGN5;MAEA;AKT2;MYC;ARHGDIA;CFL1;RPS6KA1;PIM1;KDR;AKT1;PIM3;TMEM14A;MED1;BNIP3L;MEF2C;PRKCI;AREL1;CSNK2A1;KDM2B;PRKCD;PRKCA;MAPK8IP3;ATAD3A;THOC6;MSH2;PPIF;PHIP;VDAC1;ATF5;RAF1;TP53;NAIP;NOTCH1;SHC1;MAPKAP1;GATA6;PSEN2;PIK3R3;GATA4;PIK3R1;SOCS2;PRDX2;SOCS3;BAG4;GRK5;BAG3;DDRGK1;PDCD10;FIGNL1;NCKAP1L;NKX2-5;ZNF268;MAP2K5;SNX6;HSPA9;…
NIK/NF-kappaB Signaling (GO:0038061)	0.133273	0.650044	1.57838	3.18099	CREBBP;AMFR;ZFP91;TNFRSF10A;TRAF2;DICER1;RELA;NFKB1;TIRAP;RELB;NFKB2;IRAK1;TAB2;MAP3K7;BIRC2
miRNA Processing (GO:0035196)	0.133273	0.650044	1.57838	3.18099	SMAD2;PUS10;SMAD3;NCBP1;SRRT;METTL3;DICER1;PUM1;AGO3;ZC3H7B;PRKRA;AGO1;HNRNPA2B1;DGCR8;DROSHA
Muscle Cell Development (GO:0055001)	0.133273	0.650044	1.57838	3.18099	CXADR;KDM1A;ACTN2;ACTN4;LRRC10;BIN1;HEY2;TCAP;DMD;ALPK3;ALPK2;NKX2-5;ASB2;MYH6;ENG
Purine Ribonucleoside Triphosphate Metabolic Process (GO:0009205)	0.133273	0.650044	1.57838	3.18099	LRRK2;GNAI3;CTNS;ATP1A2;ATP1B1;GTPBP1;OPA1;FIGNL1;RAB23;NADK;HSPA1B;MYH6;RAN;HSPA1A;MYH7
Rho Protein Signal Transduction (GO:0007266)	0.133349	0.650044	1.41898	2.85895	ARHGEF11;NGFR;ROCK1;LIMK1;ARHGAP1;RHOG;MYO9B;CELSR1;RHOD;ARHGAP35;RHOA;RHOBTB1;ARHGAP4;RHOB;RHOBTB2;ARHGDIA;CFL1;GNA12;PDPN;AGTR1;ARHGEF3;ARHGEF1;CTNNAL1
Negative Regulation Of Hydrolase Activity (GO:0051346)	0.134468	0.652099	1.44502	2.89932	ARFGEF1;EGLN1;CSTB;BCAS3;ECM1;URI1;LRRK2;RCC2;CAMK2A;RDX;DAB2IP;ARL2;GMIP;SLC39A14;TERF2;CST3;MAPK7;WNK1;SH3BP4;CTSB;PLIN5
Positive Regulation Of Smooth Muscle Cell Proliferation (GO:0048661)	0.134468	0.652099	1.44502	2.89932	PDGFRB;DNMT1;JUN;TGFB1;IGFBP5;HDAC1;MMP2;PDGFB;FOXJ2;CX3CL1;NR4A3;CCL5;ID2;RBPMS2;AKT1;HMOX1;MFN2;LDLRAP1;IL6R;MEF2D;BMPR1A
Regulation Of Signal Transduction By P53 Class Mediator (GO:1901796)	0.134468	0.652099	1.44502	2.89932	HEXIM1;RPL5;USP7;DYRK2;NOP2;USP2;URB2;MTOR;AURKA;HIPK2;BOP1;NUAK1;STK11;RRS1;MDM2;EP300;ATM;MAPKAPK5;KMT5A;SGK1;MAP2K6
Aortic Valve Morphogenesis (GO:0003180)	0.134735	0.652099	1.52057	3.0479	SMAD2;NOTCH1;JAG1;TGFB1;ROCK1;NOS3;TIE1;GATA4;NFATC1;RHOA;TGFBR2;DLL4;HEY2;NPPA;TBX20;EMILIN1;NKX2-5
Negative Regulation Of Transferase Activity (GO:0051348)	0.134735	0.652099	1.52057	3.0479	CDKN1C;EIF4A2;GSK3A;PNKP;LIMK1;TINF2;PARK7;TERF1;ZFP36;ERCC4;INPP5K;POT1;BUB3;MAPT;TP53;MEN1;MAD2L1
Positive Regulation Of Exocytosis (GO:0045921)	0.134735	0.652099	1.52057	3.0479	RAB3A;SDC4;RAB3D;VPS4B;VPS4A;CADPS;RAB27A;SNF8;SDCBP;HGS;RAB15;CHMP2A;STXBP5;ATP13A2;CLASP2;S100A10;RAB7A
Regulation Of Vascular Associated Smooth Muscle Cell Proliferation (GO:1904705)	0.134735	0.652099	1.52057	3.0479	CDKN1A;DNMT1;JUN;MEF2C;IGFBP5;MMP2;PDGFB;PTEN;FOXJ2;CNN1;NR4A3;GPER1;MFN2;LDLRAP1;MEF2D;PRKG1;BMPR1A
Determination Of Heart Left/Right Asymmetry (GO:0061371)	0.135011	0.652099	1.47786	2.95926	NDRG4;MEF2C;NOTCH1;SRF;SETDB2;GATA4;PKD2;TGFBR2;VANGL2;SOX18;DVL1;TBX20;HAND1;DVL2;NPHP3;NKX2-5;MEGF8;DAND5;ENG
Embryonic Heart Tube Morphogenesis (GO:0003143)	0.135011	0.652099	1.47786	2.95926	NDRG4;MEF2C;NOTCH1;SRF;SETDB2;GATA4;PKD2;TGFBR2;AHI1;VANGL2;SOX18;DVL1;TBX20;HAND1;DVL2;NPHP3;NKX2-5;MEGF8;ENG
Negative Regulation Of I-kappaB kinase/NF-kappaB Signaling (GO:0043124)	0.135011	0.652099	1.47786	2.95926	NLRX1;USP20;USP10;RIOK3;CARD8;DAB2IP;OTUD7B;RORA;ARRB2;NR1D1;ESR1;LILRB4;SIRT1;PER1;PPM1A;TNIP1;SLC39A8;CCDC22;CACTIN
Regulation Of MAP Kinase Activity (GO:0043405)	0.136623	0.659276	1.25556	2.49924	CD40;FLT1;DIRAS1;LRRK2;PDGFB;HTR2B;PTPRJ;NOD2;FGF1;RASGRP1;EGFR;PIK3R5;GHR;UCHL1;IRAK1;PDCD10;PDGFD;SMPD1;ERBB2;INPP5K;SH2B3;MAP2K5;PDGFRB;PTPN1;MEF2C;TGFB1;KSR1;DUSP1;INSR;PAQR3;PRKCD;DAB2IP;IRAK3;SNF8;TPD52L1;BMP7;AGT;DUSP7;HGS;FGF18;KIT;ERP29;NF1;ADAM9;TRIB1;SOS1;FGFR1
Positive Regulation Of Protein Transport (GO:0051222)	0.137093	0.65973	1.34202	2.66672	MYOM1;ICE1;ZFAND1;ATP2C1;OAZ2;PDCD10;TPR;MYO18A;RAB29;APBB1;PCNT;CEP290;MYH10;CD33;BCAS3;TGFB2;TGFB1;EXOC7;B3GAT3;CEP131;FRMD4A;BMP6;GOLPH3;RUFY3;ADAM9;ATP13A2;EZR;KIF20B;VPS28;ARF6
Protein K48-linked Ubiquitination (GO:0070936)	0.137093	0.65973	1.34202	2.66672	UBE2D4;UBE3C;CUL1;RNF4;RNF5;ZNRF1;ZNRF2;RNF216;UBE2Q2;UBR5;TRIM25;SKP2;RNF152;UBE2H;HACE1;FBXO38;UBE2E1;SYVN1;KLHL3;UBE2G1;UBE2G2;TOPORS;RNF146;RNF126;ITCH;CDC34;UBE2R2;TTC3;TRIM32;RNF187
Regulation Of Notch Signaling Pathway (GO:0008593)	0.137093	0.65973	1.34202	2.66672	GALNT11;CCNC;NOD2;GATA2;DLL4;POFUT1;ZMIZ1;PDCD10;AKT1;HIF1AN;ZBTB7A;JAG2;PRKCI;TGFB2;JAG1;YTHDF2;ARRDC1;FBXW7;NOS3;METTL3;STAT3;RITA1;WWP2;SREBF2;DLK1;TSPAN15;MMP14;TSPAN14;LLGL1;LLGL2
Positive Regulation Of Developmental Process (GO:0051094)	0.138752	0.665061	1.16844	2.30775	PHLDB1;SMARCB1;BMPR2;HSP90AB1;TFRC;NUMA1;FMR1;SCX;ARID4A;ARID4B;SYDE1;BCL7A;BASP1;MDK;PPP1R13L;SIN3A;HMCES;RPS6KA1;CFL1;BCL7B;DAG1;DPF2;KDR;C21ORF91;TRAPPC13;SOX6;ARID2;NCOA1;SS18;SMARCC2;NCOA3;RBM19;TET1;MUL1;SIRT6;ARID1A;SIRT1;ARID1B;ZDHHC15;MMRN2;LCP1;ARHGEF7;PLCB1;PHLDB2;SHANK3;ANAPC2;B4GALT5;CAMK2B;SMARCD1;CEBPB;SF3B3;TNXB;HDAC1;SRF;PDGFB;MIEF1;PTN;PLD6;ACVR1B;CORO1B;AURKA;ZNF703;DVL1;DVL2;D…
Regulation Of Protein Catabolic Process (GO:0042176)	0.139159	0.665061	1.24298	2.45134	GSK3A;SNX12;PKD1;PRKACA;RHBDF1;HSP90AA1;GPX1;CSNK2A1;AXIN1;IRAK3;SIRT2;RNF41;EEF1A1;DDB1;HGS;PSME3;EEF1A2;PSME1;EZR;VPS28;RAB7A;AMER1;VCP;SF3B3;TMF1;ODC1;FURIN;HMGCR;OAZ2;EGFR;UBB;FLNA;RILP;CTSA;RDX;DAB2IP;AZIN2;MSN;SNF8;AZIN1;MAD2L2;RGP1;PINK1;NEDD4;ASB9;MDM2;MDM4;ATP13A2;TRIM32;MAD2L1
Fc-gamma Receptor Signaling Pathway Involved In Phagocytosis (GO:0038096)	0.139593	0.665061	1.78856	3.52171	VAV3;FGR;HCK;PAK1;YES1;SYK;LIMK1;PRKCD;PTK2;VAV1
Cellular Response To Estradiol Stimulus (GO:0071392)	0.139593	0.665061	1.78856	3.52171	RAMP3;KAT5;NCOA3;GPER1;RUVBL2;NRIP1;ZNF703;LCOR;ESR1;EGFR
Endoplasmic Reticulum Calcium Ion Homeostasis (GO:0032469)	0.139593	0.665061	1.78856	3.52171	BCAP31;PACS2;WFS1;CCDC47;BCL2;ATP2A2;BAX;THADA;BAK1;TGM2
Positive Regulation Of Lipid Catabolic Process (GO:0050996)	0.139593	0.665061	1.78856	3.52171	ABCD2;IRS1;AKT2;PRKCD;FLNB;DAGLB;PPARA;ABCD1;PLIN5;PNPLA2
Positive Regulation Of Phospholipase Activity (GO:0010518)	0.139593	0.665061	1.78856	3.52171	PDGFRB;FLT1;PDPK1;CCL5;KIT;ARL1;AGTR1;ESR1;FGFR3;FGFR1
protein-DNA Complex Disassembly (GO:0032986)	0.139593	0.665061	1.78856	3.52171	SMARCE1;SMARCD1;SMARCB1;SMARCC2;GRWD1;MYC;HMGA1;SSRP1;ARID2;SMARCA4
Pulmonary Valve Development (GO:0003177)	0.139593	0.665061	1.78856	3.52171	SMAD2;TGFB2;BMPR2;JAG1;NOTCH1;NOS3;HEY2;NFATC1;TNFRSF1B;TNFRSF1A
Regulation Of Cardiac Muscle Contraction By Calcium Ion Signaling (GO:0010882)	0.139593	0.665061	1.78856	3.52171	GSTM2;HRC;ATP2A2;ATP1A2;CALM3;DMD;CACNA1C;ATP1B1;PRKACA;SLC9A1
Regulation Of Necroptotic Process (GO:0060544)	0.139593	0.665061	1.78856	3.52171	ITCH;PARP1;RIPK3;AIFM1;SPATA2;CFLAR;ARHGEF2;YBX3;SLC25A4;BIRC2
Positive Regulation Of Cysteine-Type Endopeptidase Activity Involved In Apoptotic Process (GO:0043280)	0.140221	0.667445	1.25843	2.47223	MTCH1;VCP;DDX3X;HIP1;PDCD5;RPS27L;CASC2;HMGB1;NLRC4;GRAMD4;UACA;BCL2L13;AIFM1;MYC;GPER1;CASP2;LGALS9;IFT57;JAK2;CTSD;MAP3K5;NKX3-1;BCAP31;NGFR;SMAD3;GSN;CRADD;APAF1;SYK;CARD8;EIF2AK3;HIP1R;LAPTM5;MUL1;DYNLL1;SIRT1;SENP1;DAP;COL4A3;BAX;FAS;PDCD2;MAPT;S100A9;S100A8
Positive Regulation Of Supramolecular Fiber Organization (GO:1902905)	0.14051	0.668217	1.27831	2.50865	SEMA5A;APP;CCL11;TNXB;NUMA1;DCTN1;SYNPO2;PLEK;ARL2;SLAIN1;CX3CL1;LMOD2;PAK1;NCK2;PTK2B;TOGARAM1;NCKAP1L;SNX9;RAC1;SYNPO;CDK5RAP2;VASP;GPX1;GSN;LIMK1;HCK;FER;CTTN;SYNPO2L;BIN1;FES;CDC42EP4;CDC42EP3;CDC42EP2;DRG1;MAPT;MAPRE1;PFN1;ARF6;PFN2
Regulation Of TOR Signaling (GO:0032006)	0.142903	0.674226	1.31224	2.55307	GSK3A;PRKAA2;NPRL3;ARAF;UBR2;UBR1;RPTOR;FLCN;NUAK1;TMEM127;RPS6KA1;GNA12;MLST8;SH3BP4;RICTOR;SLC38A9;FNIP1;SEC13;ENDOG;TSC2;SIRT1;TBCK;RRAGA;GOLPH3;PIK3CA;RRAGB;MAPKAPK5;SMCR8;LAMTOR2;LAMTOR1;DEPDC5;GAS6;TELO2
Positive Regulation Of Protein Serine/Threonine Kinase Activity (GO:0071902)	0.142914	0.674226	1.24509	2.42233	CSF1R;CD40;DDX3X;FLT1;RALB;DIRAS1;LRRK2;PDGFB;HTR2B;NOD2;FGF1;PKD2;RASGRP1;PKD1;EGFR;PIK3R5;GHR;RPTOR;CCND3;IRAK1;PDCD10;PDGFD;ERBB2;AKT1;MAP2K5;PDGFRB;MAP2K1;MEF2C;MAP2K2;TGFB1;INSR;ATP2B4;DAB2IP;TPD52L1;SIRT1;RHOA;FGF18;KIT;ERP29;ADAM9;RAPGEF2;CALM3;MAPRE3;TAB1;CAMK1;TELO2;FGFR1;LTF
Macroautophagy (GO:0016236)	0.143922	0.674226	1.26158	2.44555	BECN1;VCP;CALCOCO2;EI24;VPS4B;VPS4A;TCIRG1;ZFYVE26;MAP1LC3B;MAP1LC3A;CHMP1A;TOM1;SNAP29;VPS39;ATG5;VPS16;VTI1B;GABARAPL1;TGFB1;LIX1L;YOD1;KLHL3;SNF8;VPS37B;ATG14;ATG12;SNX18;HGS;SNX14;VPS41;CHMP4C;CHMP2A;PLEKHM1;ATG4B;ULK1;PIK3C3;ATP13A2;SQSTM1;STAM2;CHMP7;VPS28;TECPR1;CHMP5
ATP Transport (GO:0015867)	0.144468	0.674226	2.08643	4.0366	CR1;SLC25A17;CD47;SLC25A42;SLC25A23;SLC25A4;SLC25A25
Cellular Response To Arsenic-Containing Substance (GO:0071243)	0.144468	0.674226	2.08643	4.0366	VCP;DDX3X;HSF1;MKNK2;PPIF;ZFAND1;HNRNPA1
Cytoplasmic Sequestering Of Transcription Factor (GO:0042994)	0.144468	0.674226	2.08643	4.0366	SUFU;TMSB4X;KEAP1;PKD2;NFKBIE;PKD1;NFKBIB
Endothelial Cell Differentiation (GO:0045446)	0.144468	0.674226	2.08643	4.0366	ACVRL1;KDM6B;BMPR2;JAG1;SOX18;TIE1;KDR
Interleukin-6-Mediated Signaling Pathway (GO:0070102)	0.144468	0.674226	2.08643	4.0366	SMAD4;FER;SPI1;STAT3;JAK2;IL6R;JAK1
Membrane Protein Intracellular Domain Proteolysis (GO:0031293)	0.144468	0.674226	2.08643	4.0366	PSENEN;MBTPS1;NCSTN;TGFB1;APH1B;HM13;RHBDD1
Microvillus Organization (GO:0032528)	0.144468	0.674226	2.08643	4.0366	RAP1B;RAP2C;SLC9A3R1;RAP2A;MINK1;RAPGEF2;RAPGEF6
Nucleotide-Sugar Metabolic Process (GO:0009225)	0.144468	0.674226	2.08643	4.0366	EXTL2;FUT8;GALT;SLC35A3;ENTPD5;GFPT2;GFPT1
Positive Regulation Of T Cell Receptor Signaling Pathway (GO:0050862)	0.144468	0.674226	2.08643	4.0366	CD81;RAB29;CD226;PRKD2;IKBKG;RELA;NECTIN2
Positive Regulation Of Cyclase Activity (GO:0031281)	0.144468	0.674226	2.08643	4.0366	MAPK8;STIM1;NOS3;NF1;ORAI1;CACNA1C;MAPK14
Positive Regulation Of Macrophage Chemotaxis (GO:0010759)	0.144468	0.674226	2.08643	4.0366	CSF1R;CSF1;MDK;RARRES2;CCL5;MAPK1;PTK2
Protein Localization To Phagophore Assembly Site (GO:0034497)	0.144468	0.674226	2.08643	4.0366	PACS2;WDR45B;ATG9A;ATG4B;MFN2;ATG13;ATG4D
Regulation Of cAMP-dependent Protein Kinase Activity (GO:2000479)	0.144468	0.674226	2.08643	4.0366	PRKAR1B;PRKAR2B;PRKAR2A;ATP2B4;HTT;RAPGEF2;SIRT1
Regulation Of Cell Fate Commitment (GO:0010453)	0.144468	0.674226	2.08643	4.0366	MBD3;MTA1;HDAC1;CHD4;MTA2;GATAD2B;GATAD2A
Regulation Of Fatty Acid Beta-Oxidation (GO:0031998)	0.144468	0.674226	2.08643	4.0366	ABCD2;IRS1;AKT2;AKT1;PPARA;ABCD1;PLIN5
Regulation Of Lamellipodium Organization (GO:1902743)	0.144468	0.674226	2.08643	4.0366	FER;DMTN;PDPN;TWF2;TWF1;RAC1;EPHA2
Response To Nerve Growth Factor (GO:1990089)	0.144468	0.674226	2.08643	4.0366	EHD1;MAGI2;RAB35;RAPGEF1;AKT1;RAPGEF2;MAPT
Secondary Palate Development (GO:0062009)	0.144468	0.674226	2.08643	4.0366	SMAD2;TGFBR3;SMAD4;TGFB2;WNT11;LRRC32;TGFBR2
Activation Of Protein Kinase B Activity (GO:0032148)	0.145736	0.678937	1.65105	3.17986	OSBPL8;CCDC88A;PINK1;PDPK1;INSR;PDGFB;NRG1;PARK7;FGF1;ADRA2C;GAS6;MTOR
Late Endosome To Vacuole Transport Via Multivesicular Body Sorting Pathway (GO:0032511)	0.145736	0.678937	1.65105	3.17986	HGS;LEPROTL1;TMEM50B;CHMP4C;UBAP1;PTPN23;SNF8;VPS37B;CHMP7;STAM2;VPS28;CHMP5
Regulation Of TORC1 Signaling (GO:1903432)	0.14668	0.682729	1.40567	2.6982	OTUD5;SEC13;SZT2;NPRL3;GPR137B;GPR137C;FLCN;STK11;RRAGA;SESN3;NPC1;STAMBPL1;RRAGB;SIK3;GPR137;SMCR8;SLC38A9;ATM;DEPDC5;KPTN;RNF152;TELO2
Telomere Maintenance (GO:0000723)	0.149392	0.692542	1.33047	2.52946	DCLRE1B;INO80C;DCLRE1C;INO80D;PTEN;STON1;SMC5;SMC6;WRN;ZNF827;RUVBL2;NBN;TRAPPC13;NFRKB;CTC1;XRCC6;PARP1;NSMCE2;TINF2;HUS1;TERF1;TERF2;MAD2L2;ERCC4;APEX1;POT1;ATM;DNA2;ATR
Cellular Response To Heat (GO:0034605)	0.149454	0.692542	1.46363	2.78202	YWHAE;VCP;HSP90AA1;HSP90AB1;HSP90AB4P;CLPB;ZFAND1;FGF1;ATXN3;BAG3;HSF1;TPR;HSBP1L1;HMOX1;MAPT;PRKACA;HSPA1B;HSPA1A
Establishment Or Maintenance Of Epithelial Cell Apical/Basal Polarity (GO:0045197)	0.149454	0.692542	1.46363	2.78202	PRKCI;WDR1;ERBIN;MSN;SCRIB;PRKCZ;MYO9A;RHOA;PARD3B;SLC9A3R1;RAP2A;DLG2;DLG3;PARD3;EZR;MARK2;LLGL1;LLGL2
Positive Regulation Of Stem Cell Population Maintenance (GO:1902459)	0.149454	0.692542	1.46363	2.78202	SMARCE1;SMARCD1;SS18;SF3B3;SMARCB1;HDAC1;NCOA3;ESRRB;ARID4A;TET1;ARID4B;SIRT6;ARID1A;SMARCA4;BCL7A;SIN3A;BCL7B;DPF2
Regulation Of Microtubule Polymerization (GO:0031113)	0.149454	0.692542	1.46363	2.78202	NUMA1;DCTN1;TBCD;ARL2;SLAIN1;CAMSAP1;EML2;CDH5;PAK1;MAP2;FES;DRG1;TOGARAM1;MAPRE3;RAC1;MAPT;MAPRE1;CDK5RAP2
Intrinsic Apoptotic Signaling Pathway By P53 Class Mediator (GO:0072332)	0.14971	0.692542	1.50636	2.86065	DYRK2;RPS27L;SIRT1;HIPK2;BAG6;STK11;IFI16;MYBBP1A;BCL3;JMY;EP300;TMEM109;CDIP1;TP53;PDK2;PHLDA3
Platelet Aggregation (GO:0070527)	0.14971	0.692542	1.50636	2.86065	STXBP1;ACTN1;PLEK;HSPB1;ILK;ACTG1;FIBP;UBASH3B;GNAS;FLNA;MYH9;TLN1;MYL9;METAP1;VCL;FERMT3
Negative Regulation Of Protein Phosphorylation (GO:0001933)	0.150064	0.69357	1.20676	2.28884	CDKN1A;LRRK2;TESK1;PTEN;HSPB1;LDLRAD4;PARK7;CRKL;KLHL31;SPRED1;UBASH3B;NCK2;AKT1;SIRPA;PMEPA1;EMILIN1;YWHAG;MEN1;PDPK1;PDE4D;PAQR3;PRKCD;TSC2;ATG14;SIRT2;IMPACT;PARD3;AKT1S1;MYADM;SMCR8;PLPP3;TRIB1;CACTIN;ENG;LRP1;MVP;FBLN1;THY1;PRKCZ;LRP6;SNX25;DVL1;INPP5J;INPP5K;DMD;ZBED3;PRNP;CADM4;TGFB1;DMTN;SEMA4D;DAB2IP;PTPN13;IBTK;DBNDD2;DNAJC10;NF1;CALM3;PTPN6;EIF4G1
Cellular Response To Chemical Stress (GO:0062197)	0.155662	0.715433	1.27325	2.36834	VKORC1L1;DDX3X;PRKAA2;LRRK2;KEAP1;SUMO4;PARK7;ZFAND1;PKD2;ZFP36L2;RPTOR;PRDX2;MAPK8;ALDH3B1;LONP1;MLST8;ABL1;MGAT3;STX4;G6PD;GPX1;PARP1;GPX8;PYCR2;SIRT2;MTOR;SERPINB6;SETX;MSRA;PINK1;PIK3CA;FAS;ATM;ATP13A2;PRKD1;HSPA1B;HSPA1A
Organic Anion Transport (GO:0015711)	0.155662	0.715433	1.27325	2.36834	SLC35B3;SLC35B2;SLC2A1;MGST1;SLC2A3;SLCO5A1;SLC2A4;SLC4A2;SLC4A3;SLC2A6;SLC4A4;SLC2A8;SLC9A3R1;CYB5R4;SLCO2B1;SLC39A8;LRRC8A;SLC25A42;SLC25A23;SLC25A25;SLC35A2;SLC35A1;SLC35A3;ABCC5;SLC35C2;SLC52A2;SLC52A3;MFSD10;SLC4A7;SLC25A17;SLCO3A1;SLCO4A1;CPTP;SLCO2A1;SLC26A7;SLC25A4;ABCG2
3'-UTR-mediated mRNA Stabilization (GO:0070935)	0.157518	0.715433	1.78845	3.30544	RBM47;ZFP36;MAPKAPK2;HNRNPC;MAPK14;ELAVL1;YBX3;TIRAP;MYD88
Autophagy Of Nucleus (GO:0044804)	0.157518	0.715433	1.78845	3.30544	WDR45B;ATG9A;ATG2A;ULK3;ULK1;SNX33;ATG13;ATG2B;ATG5
Glucose 6-Phosphate Metabolic Process (GO:0051156)	0.157518	0.715433	1.78845	3.30544	GPI;HK3;G6PD;H6PD;G6PC3;RPE;PGD;HK2;HK1
Intracellular Lipid Transport (GO:0032365)	0.157518	0.715433	1.78845	3.30544	GLTP;GRAMD1C;ABCD2;GRAMD1A;ABCD3;TMEM41B;CPT2;NPC2;SGPP1
Mesenchyme Morphogenesis (GO:0072132)	0.157518	0.715433	1.78845	3.30544	ACVRL1;SMAD2;TGFB2;NOTCH1;NOS3;TBX20;MDM4;BMPR1A;ENG
Mitochondrial Fusion (GO:0008053)	0.157518	0.715433	1.78845	3.30544	STOML2;MIGA1;OPA1;MFN2;MIEF1;PLD6;USP30;GDAP1;THG1L
Mitotic Cytokinetic Process (GO:1902410)	0.157518	0.715433	1.78845	3.30544	VPS4B;VPS4A;CHMP1A;CHMP2A;CHMP4C;CNTROB;CHMP7;RHOA;CHMP5
Neural Crest Cell Differentiation (GO:0014033)	0.157518	0.715433	1.78845	3.30544	OTUD5;MEF2C;FAM172A;TCOF1;PEF1;HTR2B;NOLC1;NRG1;LRP6
Nucleosome Disassembly (GO:0006337)	0.157518	0.715433	1.78845	3.30544	SMARCE1;SMARCD1;SMARCB1;SMARCC2;GRWD1;HMGA1;SSRP1;ARID2;SMARCA4
Positive Regulation Of DNA Replication (GO:0045740)	0.157518	0.715433	1.78845	3.30544	BCAR3;CTC1;BRPF3;DHX9;SMARCA5;STON1;KAT7;DNA2;EGFR
Positive Regulation Of Chromosome Segregation (GO:0051984)	0.157518	0.715433	1.78845	3.30544	NUMA1;KAT5;RCC2;SMC5;NCAPD2;SMC6;SIRT2;RAD18;SMC2
Positive Regulation Of Extracellular Matrix Organization (GO:1903055)	0.157518	0.715433	1.78845	3.30544	SMAD3;TGFB1;TNXB;PDPN;FSCN1;EMILIN1;MELTF;CLASP2;DDR2
Positive Regulation Of Focal Adhesion Assembly (GO:0051894)	0.157518	0.715433	1.78845	3.30544	COL16A1;ROCK1;KDR;NRG1;PTPRJ;THY1;RAC1;TEK;S100A10
Positive Regulation Of Phosphoprotein Phosphatase Activity (GO:0032516)	0.157518	0.715433	1.78845	3.30544	PDGFRB;HSP90AB1;PPP1R12A;ITGA1;MAGI2;GNA12;CALM3;MTOR;CD33
Positive Regulation Of Stress-Activated Protein Kinase Signaling Cascade (GO:0070304)	0.157518	0.715433	1.78845	3.30544	TGFB2;PDCD10;STK25;TAOK1;SEMA4C;TAOK2;EIF2AK2;NOD2;IGFBP6
Positive Regulation Of Triglyceride Metabolic Process (GO:0090208)	0.157518	0.715433	1.78845	3.30544	CTDNEP1;SREBF1;KAT5;NR1H2;DAGLB;LDLR;GPLD1;PLIN5;PNPLA2
Regulation Of Exosomal Secretion (GO:1903541)	0.157518	0.715433	1.78845	3.30544	SDCBP;SDC4;HGS;VPS4B;VPS4A;CHMP2A;SNF8;ATP9A;RAB7A
Response To Cholesterol (GO:0070723)	0.157518	0.715433	1.78845	3.30544	GRAMD1C;SMAD2;GRAMD1A;TGFB1;PMVK;TGFBR1;GPLD1;LRP6;TGFBR2
Positive Regulation Of Protein Ubiquitination (GO:0031398)	0.159787	0.725114	1.27811	2.34394	GSK3A;KDM1A;PEF1;LRRK2;PHF23;DCUN1D4;FAM107A;DCUN1D1;DERL1;XIAP;BRCA1;PTTG1IP;BMI1;HSPBP1;UBE2L3;MTA1;UBB;FBXO4;NDFIP1;ANGPT1;FANCM;FBXW7;WFS1;NSMCE3;SPHK1;ARRDC3;AXIN1;HUWE1;LAPTM5;FBXO33;TOPORS;FKBP1A;PINK1;BIRC2;TSPYL5
Myelination (GO:0042552)	0.161373	0.727114	1.39139	2.53795	EIF2B5;EIF2B4;ABCD2;CNTNAP1;AMIGO1;ZNF24;SIRT2;SKI;GPC1;MPZ;PARD3;EPB41L3;NF1;PLP1;PMP22;MAL;DEGS1;TPPP;SBF2;TNFRSF21;B4GALT5
Regulation Of Intrinsic Apoptotic Signaling Pathway (GO:2001242)	0.161373	0.727114	1.39139	2.53795	BCAP31;BECN1;URI1;DDX3X;EIF2AK3;PLAUR;NOC2L;NOL3;SLC9A3R1;BCLAF1;PINK1;DDIT3;BCL2;PPIF;P4HB;S100A9;TP53;BCL2L2;S100A8;NKX3-1;BCL2L1
Retrograde Vesicle-Mediated Transport, Golgi To Endoplasmic Reticulum (GO:0006890)	0.161373	0.727114	1.39139	2.53795	ARF3;COPA;KDELR1;STX18;COG3;GBF1;HTT;TAPBP;SCFD1;GOLPH3;RER1;TMEM115;LMAN2;ZW10;KIF1C;PICK1;PLPP3;ATP9B;RAB6B;ATP9A;ERGIC1
Regulation Of Programmed Cell Death (GO:0043067)	0.16302	0.727114	1.1682	2.11897	USP36;HIP1;TRRAP;LRRK2;DDX42;YEATS4;PEPD;TM7SF3;IKZF3;ACTB;ING3;KAT5;MECOM;RUVBL2;NUP62;AKT1;EPC1;TMEM109;EPC2;SLC39A7;SKP2;IFT57;JAK3;CTSB;TGM2;BNIP3L;HSP90AA1;RIPK3;APAF1;ACTN2;ACTN1;TRAF2;ACTN4;SIRT1;ZDHHC17;IRF3;AKT1S1;GAS1;ALPK2;SGK1;RAF1;TP53;CRYAB;NAIP;BIRC2;MCM2;KANK2;BECN1;VCP;MEAF6;MAGED1;XIAP;OMA1;MBTD1;PRDX2;DPP9;EP400;HS1BP3;NAE1;ZBTB7A;LCMT1;TIGAR;WFS1;CIDEB;AGT;PSMC5;PINK1;CDK5;APE…
Positive Regulation Of Epithelial Cell Apoptotic Process (GO:1904037)	0.163679	0.727114	1.63948	2.96722	PIAS4;SFRP4;CD40;PRKCI;GSN;ITGA4;CARM1;GPER1;CCL2;PLCG1;PLA2R1
Regulation Of Axon Extension Involved In Axon Guidance (GO:0048841)	0.163679	0.727114	1.63948	2.96722	SEMA5A;SEMA6B;SEMA4A;SEMA6C;SEMA4D;SEMA3D;SEMA4B;SEMA4C;SEMA3G;SEMA3F;MEGF8
Regulation Of Toll-Like Receptor 4 Signaling Pathway (GO:0034143)	0.163679	0.727114	1.63948	2.96722	MFHAS1;APLP2;DAB2IP;FLOT1;WDFY1;IFI35;NR1D1;CD14;TIRAP;APPL1;LTF
Translesion Synthesis (GO:0019985)	0.163679	0.727114	1.63948	2.96722	MAD2L2;PARP10;VCP;POLDIP2;POLN;USP10;POLD1;ZBTB1;REV3L;POLI;PRIMPOL
Intracellular Glucose Homeostasis (GO:0001678)	0.163735	0.727114	1.41617	2.56257	NGFR;XBP1;PRKAA2;FOXK2;ZBTB20;FOXK1;PIK3R1;NR1D1;SIRT1;SLC39A14;HK2;HK1;HK3;GPER1;UCP2;LRRC8A;PRKACA;GAS6;PCK2
Intracellular Steroid Hormone Receptor Signaling Pathway (GO:0030518)	0.163735	0.727114	1.41617	2.56257	MED1;CALCOCO1;KDM3A;TMF1;RBFOX2;WBP2;DDX54;ZDHHC7;ARID1A;SAFB;ESR1;ZMIZ1;GPER1;NEDD4;UBR5;MAPK1;PMEPA1;PPARGC1B;NKX3-1
mRNA Destabilization (GO:0061157)	0.163735	0.727114	1.41617	2.56257	FTO;UPF1;YTHDF1;YTHDF2;ROCK1;CELF1;METTL3;RC3H1;MEX3D;PUM1;ZFP36L2;RC3H2;ZFP36L1;METTL14;ZFP36;FXR2;AGO3;KHSRP;CPEB3
mRNA Transcription (GO:0009299)	0.163735	0.727114	1.41617	2.56257	NCOA1;MED1;NCBP1;NR1H2;C5AR1;ZBTB1;SUPT6H;RXRB;RXRA;HLTF;HSF1;RARA;TAF8;TAF6;TAF4;TAF3;TP53;TAF2;S100A10
Exit From Mitosis (GO:0010458)	0.163826	0.727114	2.14591	3.88184	CTDP1;SPAST;UBE2S;PPP2R2D;CHMP7;CLASP2
Lysosomal Microautophagy (GO:0016237)	0.163826	0.727114	2.14591	3.88184	ATG2A;ULK3;ATG4B;ULK1;SNX33;ATG2B
Macrophage Activation Involved In Immune Response (GO:0002281)	0.163826	0.727114	2.14591	3.88184	GRN;SBNO2;MYO1C;SYK;DYSF;IFI35
Mast Cell Mediated Immunity (GO:0002448)	0.163826	0.727114	2.14591	3.88184	MILR1;NR4A3;KIT;FCER1A;PIK3CD;SERPINB9
Negative Regulation Of Amyloid Fibril Formation (GO:1905907)	0.163826	0.727114	2.14591	3.88184	PFDN2;PFDN4;CRYAB;LDLR;PFDN5;PFDN6
Negative Regulation Of Myotube Differentiation (GO:0010832)	0.163826	0.727114	2.14591	3.88184	HDAC4;HDAC5;XBP1;HDAC1;TMEM119;NKX2-5
Negative Regulation Of Nitrogen Compound Metabolic Process (GO:0051172)	0.163826	0.727114	2.14591	3.88184	HSP90AB1;TGFB1;AP2A1;LILRB2;LDLR;NFKB1
Negative Regulation Of Reactive Oxygen Species Biosynthetic Process (GO:1903427)	0.163826	0.727114	2.14591	3.88184	ABCD2;HSP90B2P;MPV17L;PARK7;PPARA;ABCD1
Pentose-Phosphate Shunt (GO:0006098)	0.163826	0.727114	2.14591	3.88184	G6PD;H6PD;RPE;TALDO1;PHACTR1;PGD
Protein Localization To Kinetochore (GO:0034501)	0.163826	0.727114	2.14591	3.88184	MTBP;ZWILCH;ZW10;CHAMP1;KNTC1;BUB3
Regulation Of Adipose Tissue Development (GO:1904177)	0.163826	0.727114	2.14591	3.88184	NCOA1;SPI1;PARP1;LCP1;SIRT1;TRPM4
Regulation Of Keratinocyte Migration (GO:0051547)	0.163826	0.727114	2.14591	3.88184	FGF7;IQSEC1;PTEN;MAPRE2;MTOR;ARF6
Regulation Of Mitochondrial Fusion (GO:0010635)	0.163826	0.727114	2.14591	3.88184	MTCH2;TFRC;HUWE1;MUL1;OMA1;PLD6
Regulation Of Ventricular Cardiac Muscle Cell Action Potential (GO:0098911)	0.163826	0.727114	2.14591	3.88184	DSP;JUP;CTNNA3;DSG2;CACNA1C;TRPM4
Vesicle Fusion (GO:0006906)	0.164017	0.727348	1.28361	2.32049	SAMD9;STX16;GOSR2;STXBP1;TGFBRAP1;VPS4A;NKD2;CHMP1A;VPS8;TOM1;STX6;STX4;STXBP6;VPS39;VPS16;VTI1B;VPS18;YIPF4;STX7;YIPF5;SYT7;PIKFYVE;RAB13;VPS41;CHMP4C;CHMP2A;PLEKHM1;ATP13A2;VAMP4;CHMP7;CHMP5;RAB7A;BET1
Positive Regulation Of Cellular Component Organization (GO:0051130)	0.164444	0.728628	1.22867	2.21799	CAMK2B;VCP;CD151;ICE1;TFRC;AHNAK;LRP1;DCTN1;LRP4;ATP10A;PARK7;PTPN23;ADD1;CDH5;LMAN1;HYAL1;SMPD1;FLOT1;TPPP;BAK1;FNIP1;FNIP2;S100A10;TGFB2;SLF1;TGFB1;GPX1;SLF2;TMEM30A;SYK;INSR;SURF4;DAB2IP;NRG1;BMP7;SPIDR;TGFBR1;TIRAP;DAB2;GNL3L;CDC42EP2;ADGRL1;BAX;CAMK1;SHANK3;ANAPC2
Heart Looping (GO:0001947)	0.165548	0.731301	1.44805	2.60431	NDRG4;MEF2C;NOTCH1;SRF;SETDB2;GATA4;PKD2;TGFBR2;VANGL2;SOX18;DVL1;TBX20;HAND1;DVL2;NPHP3;NKX2-5;ENG
mRNA Transcription By RNA Polymerase II (GO:0042789)	0.165548	0.731301	1.44805	2.60431	NCOA1;MED1;NCBP1;NR1H2;C5AR1;ZBTB1;SUPT6H;RXRB;RXRA;HLTF;RARA;TAF8;TAF6;TAF4;TAF3;TAF2;S100A10
Membrane Assembly (GO:0071709)	0.165548	0.731301	1.44805	2.60431	NLGN2;VPS4B;VPS4A;RFTN1;PTEN;LRP4;EMP2;SPAST;CHMP1A;CHMP2A;CHMP4C;STX4;TLCD2;CHMP7;SPTBN1;S100A10;CHMP5
Regulation Of DNA Damage Response, Signal Transduction By P53 Class Mediator (GO:0043516)	0.166168	0.731301	1.55013	2.7821	CD74;KDM1A;PTTG1IP;SIRT1;HIC1;SPRED1;MDM2;ATM;KMT5A;MSX1;EEF1E1;PLA2R1;ATR
Regulation Of Bone Resorption (GO:0045124)	0.166168	0.731301	1.55013	2.7821	CSF1R;SYK;PRKCA;SLC4A2;TMEM64;GPR137B;UBASH3B;INPP5D;S1PR1;NF1;PLEKHM1;TMEM119;GPR137
Regulation Of G0 To G1 Transition (GO:0070316)	0.166518	0.731301	1.49057	2.67208	SMARCE1;SMARCD1;CDKN2B;SMARCB1;SMARCC2;DAB2IP;FOXO4;ARID1A;ARID1B;SMARCA4;BCL7A;RRM2B;BCL7B;DPF2;ARID2
Regulation Of Potassium Ion Transmembrane Transport (GO:1901379)	0.166518	0.731301	1.49057	2.67208	YWHAE;KCNH2;CD63;KCNIP2;AMIGO1;STK39;KCNAB1;WWP2;KCNAB2;BIN1;GNB2;KCNQ1;NEDD4;FLNA;KCNN2
Regulation Of Sprouting Angiogenesis (GO:1903670)	0.166518	0.731301	1.49057	2.67208	PPP1R16B;PDPK1;FGF1;KLF4;FUT1;JMJD8;EPN1;KLF2;PKM;ALOX5;CREB3L1;FGF18;ITGA5;GLUL;JAK1
Fatty Acid Catabolic Process (GO:0009062)	0.166578	0.731301	1.32902	2.38199	ABCD2;FAAH;ABCD3;ECHS1;ABHD2;ECI2;HSD17B4;HSD17B10;ACADL;CPT2;NUDT19;HACL1;ACAD11;ACAD10;ACADS;PHYH;PEX2;MCAT;HADHB;HADHA;BDH2;SLC25A17;NUDT8;ACOX1;PPARD;SLC27A4
Positive Regulation Of Organelle Assembly (GO:1902117)	0.166578	0.731301	1.32902	2.38199	LRSAM1;RALB;NUMA1;SDC4;CEP120;STX18;CCP110;HTT;SNX33;SDCBP;SNX4;NUP62;UBAP2L;PIP4K2C;BBS4;PLK4;DYNC1H1;IFT20;CCDC88A;IFT88;SNX18;CNOT2;FSCN1;ATG2A;SASS6;LCP1
Regulation Of Pathway-Restricted SMAD Protein Phosphorylation (GO:0060393)	0.166578	0.731301	1.32902	2.38199	ACVRL1;BMPR2;TNXB;LRP1;LDLRAD4;SDCBP;SNX25;PMEPA1;EMILIN1;GDF11;SMAD4;TGFB2;TGFB1;RBPMS;BMP7;TGFBR1;ACVR2A;BMP6;TGFBR2;BMP5;GDF7;TWSG1;DAB2;CSNK2B;ENG;BMPR1A
Regulation Of Cell Cycle G1/S Phase Transition (GO:1902806)	0.168345	0.73844	1.28988	2.29824	SMARCD1;CDKN1A;SMARCB1;CCNH;STXBP4;PTEN;PKD1;METTL13;BCL7A;DDRGK1;BCL7B;DPF2;APBB1;ARID2;APPL1;CDKN2D;SMARCE1;CDKN2B;SMARCC2;FBXW7;APLP2;ATP2B4;PEX2;ARID1A;ARID1B;SMARCA4;PSME3;ID2;PSME1;PTPN6;MNAT1
Positive Regulation Of Translation (GO:0045727)	0.169182	0.740876	1.23029	2.18595	RPL5;TRUB2;DDX3X;DHX9;FASTKD2;POLDIP3;FMR1;EIF4A3;MPV17L2;NAT10;RPS27L;PLD1;ELAVL1;YBX3;NGRN;METTL14;FXR2;LARP1;CCL5;ERBB2;EIF2B5;EIF5A;NPM1;YTHDF1;YTHDF2;METTL3;PCIF1;UPF3A;LARP4;LARP6;MTOR;UHMK1;RPUSD4;PKM;RPS6KB1;BCL3;RPUSD3;PRR16;PLXNB2;EIF3E;RPL26;PABPC1;CPEB3;ZCCHC4
Response To Tumor Necrosis Factor (GO:0034612)	0.169182	0.740876	1.23029	2.18595	CD40;SLC22A5;CCL11;DHX9;ZFAND6;YTHDC2;LRRK2;BRCA1;AFF3;YBX3;ZFP36L2;CX3CL1;RELA;CXCL16;ZFP36L1;ZFP36;BAG4;SMPD4;HYAL1;GPER1;SMPD1;CCL5;AKT1;INPP5K;CCL2;HAS2;MAP2K7;JAK2;MAP4K3;ADAMTS7;NKX3-1;GBP3;IGBP1;SPHK1;DAB2IP;ERBIN;NR1D1;SELE;SIRT1;ADAM9;ARHGEF2;CACTIN;TRIM32;TNFRSF21
Positive Regulation Of Protein Kinase Activity (GO:0045860)	0.170221	0.744805	1.1932	2.11275	CDKN1A;DDX3X;HSP90AB1;CSF1;LRRK2;NAB2;RPTOR;STK11;IL6R;MAP3K5;MAP2K3;MAP2K1;HSP90AA1;MAP2K2;RIPK3;SLC11A1;PRKCD;AXIN1;EMP2;RHOA;TGFBR2;GPRC5B;RAPGEF2;MAPRE3;GAS6;TELO2;DDR2;LTF;CSF1R;RALB;PDGFB;IQGAP1;ERBB3;PDCD10;ORC3;CCL5;PTK2B;SNX9;FCGR1A;MARK2;EGR1;PRNP;PTPN1;TGFB2;XRCC6;INSR;DAB2IP;PTK2;AGT;CCDC88A;CD4;DLG3;TAOK2;NOX4;CALM3;TAB2;TAB1;CAMK1
Positive Regulation Of Phosphatidylinositol 3-Kinase Signaling (GO:0014068)	0.172764	0.750371	1.29711	2.2775	DDR1;BECN1;FLT1;PDGFB;ERBB3;GPER1;CCL5;PDGFD;KDR;JAK2;EXTL3;NKX3-1;PDGFRB;TGFB2;MUSK;SEMA4D;INSR;SIRT1;PTK2;FGR;NEDD4;KIT;HCLS1;PLXNB1;PTPN6;TEK;PIK3AP1;DDR2;FGFR1
Positive Regulation Of Protein Localization To Plasma Membrane (GO:1903078)	0.174055	0.750371	1.3571	2.37273	PRKCI;RAMP3;LRP1;ITGA3;PDPK1;ZDHHC5;RHOG;ATP2B4;ZDHHC8;PIK3R1;ATP2C1;EGFR;NKD2;GPER1;AKT1;PTPN9;STX4;SQSTM1;EPHA3;SPTBN1;ARF6;EPHA2
Epithelial Cell Migration (GO:0010631)	0.177569	0.750371	1.37601	2.3783	KANK2;SMAD4;PLXND1;ROCK1;PKN3;NOS3;PXN;TESK1;RHOA;FERMT1;PTP4A3;PIK3CA;ADGRA2;DAAM2;KIT;LPXN;PKN2;PKN1;S100A9;MEN1
Negative Regulation Of Cellular Metabolic Process (GO:0031324)	0.177569	0.750371	1.37601	2.3783	HDAC4;SREBF1;TIGAR;PTEN;SIRT6;BRCA1;SIRT1;TERF2;SIRT2;BCKDK;FLCN;FZR1;PINK1;HSP90B2P;NCOR1;RBL1;AKT3;PPARA;GIT1;PLIN5
Regulation Of Cytokine Production Involved In Inflammatory Response (GO:1900015)	0.177569	0.750371	1.37601	2.3783	CHID1;GBP5;ABCD2;CUEDC2;APLP2;STAT3;NOD2;MAPK14;TICAM1;LILRB4;PLD3;IL17RA;PER1;ALOX5;SIRPA;APOD;PPARA;EXTL3;MYD88;APPL1
Response To Hydrogen Peroxide (GO:0042542)	0.177569	0.750371	1.37601	2.3783	OSER1;GPX1;RIPK3;ZNF580;PRKCD;SIRT1;HDAC6;RELA;AQP1;RHOB;SETX;MAPK7;STK24;STK25;PPIF;HMOX1;SIRPA;ADAM9;FXN;MAP3K5
Extrinsic Apoptotic Signaling Pathway In Absence Of Ligand (GO:0097192)	0.1784	0.750371	1.78834	3.0826	GSK3A;ERBB3;BCL2;BAX;CASP2;FAS;BCL2L2;BCL2L1
Membrane Depolarization During Cardiac Muscle Cell Action Potential (GO:0086012)	0.1784	0.750371	1.78834	3.0826	HCN4;CACNB2;CACNA2D1;ATP1A2;CACNA1C;SCN5A;HCN2;TRPM4
Mitophagy (GO:0000423)	0.1784	0.750371	1.78834	3.0826	BECN1;MAP1LC3B;PINK1;ATG4B;ATG14;ATG13;SQSTM1;ATG4D
Negative Regulation Of Inflammatory Response To Antigenic Stimulus (GO:0002862)	0.1784	0.750371	1.78834	3.0826	FGR;HCK;YES1;SYK;RHBDF2;FURIN;PLCG1;MAPK14
Negative Regulation Of Intrinsic Apoptotic Signaling Pathway By P53 Class Mediator (GO:1902254)	0.1784	0.750371	1.78834	3.0826	CD74;KDM1A;ARMC10;BCL2;MDM2;PTTG1IP;SIRT1;ZNF385A
Negative Regulation Of Phosphatase Activity (GO:0010923)	0.1784	0.750371	1.78834	3.0826	FKBP1A;TGFB2;URI1;PPP1R11;SEMA4D;CRY2;TIPRL;MASTL
Negative Regulation Of Receptor Signaling Pathway Via JAK-STAT (GO:0046426)	0.1784	0.750371	1.78834	3.0826	SOCS3;HGS;PPP2R1A;BCL3;NF2;PARP14;PIBF1;SH2B3
Positive Regulation Of Homotypic Cell-Cell Adhesion (GO:0034112)	0.1784	0.750371	1.78834	3.0826	DMTN;CCL5;PDPN;PLAUR;EMILIN2;EMILIN1;JAK2;JAK1
Positive Regulation Of Smooth Muscle Cell Migration (GO:0014911)	0.1784	0.750371	1.78834	3.0826	PDGFRB;VTN;NR4A3;IGFBP5;MDK;CCL5;PDGFB;S100A11
Protein O-linked Mannosylation (GO:0035269)	0.1784	0.750371	1.78834	3.0826	POMT2;DPM1;DPM2;FKRP;POMT1;TMTC3;POMGNT2;FKTN
Regulation Of Establishment Of Endothelial Barrier (GO:1903140)	0.1784	0.750371	1.78834	3.0826	CDH5;PPP1R12A;ROCK1;ZDHHC21;S1PR3;S1PR2;VCL;TNFRSF1A
Regulation Of Synaptic Transmission, GABAergic (GO:0032228)	0.1784	0.750371	1.78834	3.0826	SLC38A1;NLGN2;STXBP1;APEX1;ZDHHC12;NALCN;ZDHHC3;BAIAP3
Vasculature Development (GO:0001944)	0.1784	0.750371	1.78834	3.0826	ACVRL1;PDGFRB;CDH5;STK11;BMPR2;PIK3CA;FBXW7;SOX18
Non-Membrane-Bounded Organelle Assembly (GO:0140694)	0.180353	0.750371	1.19309	2.04358	DAZAP2;DDX3X;FMR1;AUP1;BICD1;LMOD2;GOLGA2;EIF4ENIF1;OGFOD1;NUP62;SH3PXD2B;RCC1;UBAP2L;PGM5;TMOD1;DBNL;PLA2G4C;RC3H1;HAUS3;CSNK1D;HAUS6;GOLGA8N;KLHL41;PATL1;ATXN2L;NCOR1;NPC1;MAPRE3;MAPT;MAPRE1;MYL9;MAPRE2;GOLGA8A;MYH6;DDX6;TNKS;TUBGCP2;FLII;FITM2;CENPC;RNF213;DHX37;E2F4;DYNC1H1;TIA1;NPM1;YTHDF1;YTHDF2;NEK6;LSM4;LSM3;TUBGCP5;DHX29;ASB2
Double-Strand Break Repair Via Nonhomologous End Joining (GO:0006303)	0.180782	0.750371	1.39988	2.39444	DCLRE1B;XRCC6;DCLRE1C;HELQ;KDM2A;PNKP;NSMCE2;HMGB2;SETMAR;SMC5;HMGB1;PRPF19;POLA1;ERCC4;ERCC8;ATM;ERCC6;ZBTB7A
Heart Contraction (GO:0060047)	0.180782	0.750371	1.39988	2.39444	KCNH2;MYBPC3;GPX1;GAA;ATP1A2;ATP1B1;MYL4;CSRP3;ACTC1;PIK3CA;KCNQ1;TNNT2;MYL3;TCAP;DMD;SCN5A;MYH6;MYH7
Negative Regulation Of Proteolysis (GO:0045861)	0.180782	0.750371	1.39988	2.39444	CSTB;PRNP;ECM1;ROCK1;LRRK2;SNX12;CLN8;HDAC6;BAG6;CST3;CDK5;TIMP2;AKT1;TIMP3;GAS1;TIMP1;CTSB;PTPN3
Protein Localization To Lysosome (GO:0061462)	0.180782	0.750371	1.39988	2.39444	BECN1;SZT2;CD81;VPS4A;LAPTM5;NAGPA;ATG14;AP3M1;GGA3;ZFYVE16;SNX16;HGS;NEDD4;SH3BP4;ATP13A2;PIK3C3;KPTN;RAB7A
Regulation Of Heart Rate By Cardiac Conduction (GO:0086091)	0.180782	0.750371	1.39988	2.39444	HCN4;YWHAE;DSP;KCNH2;KCNJ5;JUP;KCND3;CACNA2D1;CACNA1C;CACNB2;BIN1;KCNQ1;CTNNA3;DSG2;SCN5A;HCN2;KCNJ3;TRPM4
Positive Regulation Of Amide Metabolic Process (GO:0034250)	0.181477	0.750371	1.25245	2.13747	RPL5;GSK3A;DDX3X;POLDIP3;FMR1;EIF4A3;NAT10;RPS27L;PLD1;ELAVL1;RELA;METTL14;FXR2;LARP1;ERBB2;NPM1;YTHDF1;SLC2A13;METTL3;PRKCD;PCIF1;UPF3A;LARP4;LARP6;MTOR;SIRT3;RPS6KB1;BCL3;PRR16;PLXNB2;EIF3E;RPL26;CPEB3;ZCCHC4;ABCG1
Positive Regulation Of Canonical Wnt Signaling Pathway (GO:0090263)	0.181477	0.750371	1.25245	2.13747	SEMA5A;AMER1;VCP;DDX3X;TNKS;LRRK2;LRRK1;USP34;ILK;XIAP;EGFR;TNKS2;UBR5;FAM53B;GPC5;TBL1X;TRPM4;ZBED3;CSNK1G3;TGFB1;JUP;SMURF2;CSNK1D;NFKB1;RNF146;PPM1A;SFRP4;GPRC5B;DAAM2;TBL1XR1;WNK1;WNK2;CSNK1G2;LGR4;RNF220
Positive Regulation Of Protein Localization (GO:1903829)	0.181477	0.750371	1.25245	2.13747	HSP90AB1;NLGN2;PRKAA2;NUMA1;TFRC;CEP120;TESK1;PARK7;SNX33;BICD1;TM9SF4;DDRGK1;NUP62;TRAPPC12;AKT1;CEP250;KAT7;STX4;JAK1;NGFR;CREBBP;TGFB1;CEP295;EIF2AK3;SIRT6;TYK2;PARP9;CORO2B;GPR137B;CDK9;CCDC88A;PTP4A3;GNL3L;MAP1A;MAPT
Phospholipid Transport (GO:0015914)	0.181815	0.750371	1.31541	2.24246	ABCB1;ATP8A1;ABCB4;PITPNA;ATP10D;ATP10A;OSBP;ATP9B;LDLR;PLTP;ATP9A;PRELID3B;OSBPL8;ABCC1;TMEM30A;OSBPL5;ATP8B1;ABCA3;ATP11B;ABCA7;ATP11A;PITPNM1;NPC2;CPTP;ABCG1
Regulation Of Type I Interferon Production (GO:0032479)	0.181815	0.750371	1.31541	2.24246	OTUD5;DDX3X;TRAF3IP3;XIAP;PQBP1;IRAK1;RNF216;CD14;ATG5;RNF26;DDX56;TICAM1;ATG12;TIRAP;POLA1;ITCH;MAVS;NPLOC4;IRF3;TRAF3;IRF5;GAPDH;ZCCHC3;MYD88;TRIM56
Response To Endoplasmic Reticulum Stress (GO:0034976)	0.183264	0.750371	1.21051	2.05403	VCP;CEBPB;ATF6B;CCDC47;TMTC3;DERL1;ATP2A2;PIK3R1;RNF5;USP19;BAG6;UFL1;AIFM1;DDRGK1;CREB3L1;FLOT1;DNAJB9;BAK1;MAP3K5;EIF2B5;BCAP31;MBTPS1;JUN;XBP1;HSPA5;WFS1;RHBDD1;SEC16A;DNAJB12;EIF2AK3;DAB2IP;SYVN1;TRAF2;PDIA4;GORASP2;TMEM33;DDIT3;TMEM117;DNAJC10;BCL2;BAX;HYOU1;QRICH1;P4HB;TP53;RNF185
Base-Excision Repair (GO:0006284)	0.183502	0.750371	1.43093	2.42618	LIG1;MPG;PNKP;HUWE1;APEX2;LIG3;WRN;NEIL2;POLD1;TDG;APEX1;ERCC5;DNA2;ERCC6;POLE;POLG
Negative Regulation Of Organelle Assembly (GO:1902116)	0.183502	0.750371	1.43093	2.42618	SMAD4;USP10;LRRK2;PHF23;TESK1;CCP110;MTM1;ODF2L;SCFD1;MPHOSPH9;PINK1;FEZ2;SMCR8;EVI5L;CEP97;CDK5RAP2
Protein Destabilization (GO:0031648)	0.183502	0.750371	1.43093	2.42618	DAZAP2;PRNP;CREBBP;GSN;DERL1;HTT;MUL1;PEX2;RAD23A;SIRT6;NR1D1;SIRT1;GGA3;MDM2;CTSH;EP300
Regulation Of Peptidyl-Threonine Phosphorylation (GO:0010799)	0.183502	0.750371	1.43093	2.42618	CADM4;DMTN;TGFB1;SPHK1;AXIN1;BMP7;SIRT2;RPTOR;SPRED1;PARD3;INPP5K;MAPK1;TNKS1BP1;CALM3;S1PR2;EIF4G1
Regulation Of Receptor Internalization (GO:0002090)	0.183502	0.750371	1.43093	2.42618	ANKRD13B;CD63;LRPAP1;ARF1;ANGPT1;FMR1;INSR;MAGI2;ARRB2;SELE;SDCBP;MKLN1;SFRP4;FLOT1;PICK1;RIN3
Chaperone-Mediated Protein Complex Assembly (GO:0051131)	0.184303	0.750371	1.62583	2.74957	CCT2;HSP90AA1;HSP90AB1;BBS10;LONP1;PTGES3L;NDUFAF1;HOPX;PFDN6;HSPA1A
Endocardial Cushion Morphogenesis (GO:0003203)	0.184303	0.750371	1.62583	2.74957	ACVRL1;SMAD2;TGFB2;NOTCH1;NOS3;TBX20;MDM4;TGFBR2;BMPR1A;ENG
Histone H2A Acetylation (GO:0043968)	0.184303	0.750371	1.62583	2.74957	MBTD1;ING3;MEAF6;KAT5;TRRAP;RUVBL2;EP400;EPC1;YEATS4;EPC2
Modulation By Host Of Viral Genome Replication (GO:0044827)	0.184303	0.750371	1.62583	2.74957	EEF1A1;TMEM41B;TBC1D20;FMR1;YTHDC2;DDX56;SMC5;PIK3C3;SMC6;FBXL2
Negative Regulation Of Osteoclast Differentiation (GO:0045671)	0.184303	0.750371	1.62583	2.74957	MAFB;FBXW7;LRRC17;GPR137;LILRB1;LILRB3;LILRB4;GPR137B;FSTL3;LTF
Negative Regulation Of Reactive Oxygen Species Metabolic Process (GO:2000378)	0.184303	0.750371	1.62583	2.74957	ABCD2;PINK1;HSP90B2P;BRCA1;PARK7;PPARA;ABCD1;HDAC6;SIRT2;PLIN5
Positive Regulation Of Translational Initiation (GO:0045948)	0.184303	0.750371	1.62583	2.74957	EIF2B5;YTHDF1;SH3BGRL;DDX3X;YTHDF2;LARP1;RPS6KB1;CCL5;MTOR;UHMK1
Negative Regulation Of Amide Metabolic Process (GO:0034249)	0.184518	0.750371	1.23622	2.08922	RTN2;DDX6;BTG2;DDX3X;ROCK1;FMR1;SHMT1;EIF4A3;MALSU1;EIF4ENIF1;PAIP2B;FXR2;GGA3;LARP1;TRIM2;ORMDL2;ENC1;TRIM3;IGF2BP2;ZNF540;PRNP;TIA1;CSNK2A1;IGFBP5;NHLRC3;IFRD2;SPHK1;PCIF1;EIF2AK3;EIF2AK2;ORMDL1;CNOT10;ILF3;BIN1;APEX1;EIF4E2;CPEB3;GAPDH
Endodermal Cell Differentiation (GO:0035987)	0.185417	0.750371	1.47295	2.48213	ITGB5;ITGA4;MMP2;ITGB2;LAMA3;PEX2;RTF1;VTN;MMP14;COL4A2;MMP15;COL6A1;ITGA7;ITGA5
Leukocyte Cell-Cell Adhesion (GO:0007159)	0.185417	0.750371	1.47295	2.48213	VCAM1;ROCK1;ITGA4;SEMA4D;SYK;ITGB2;MSN;SELE;ICAM1;TNIP1;CD209;CCL5;EZR;FERMT3
Negative Regulation Of Cell-Matrix Adhesion (GO:0001953)	0.185417	0.750371	1.47295	2.48213	ACVRL1;BCAS3;DMTN;JAG1;RCC2;FAM107A;PTEN;DYNLL1;DUSP22;ADAM15;APOD;NF2;PHLDB2;CLASP2
Negative Regulation Of Chemotaxis (GO:0050922)	0.185417	0.750371	1.47295	2.48213	SEMA5A;SEMA6B;SEMA4A;SEMA6C;NOTCH1;DUSP3;SEMA4D;SEMA3D;SEMA4B;SEMA4C;SEMA3G;NRG1;SEMA3F;CORO1B
Phospholipid Translocation (GO:0045332)	0.185417	0.750371	1.47295	2.48213	ABCC1;ABCB1;TMEM30A;ATP8A1;ATP8B1;ABCB4;ATP10D;ATP10A;ABCA7;ATP11B;ATP11A;PLSCR1;ATP9B;ATP9A
Regulation Of Extrinsic Apoptotic Signaling Pathway Via Death Domain Receptors (GO:1902041)	0.185417	0.750371	1.47295	2.48213	DDX3X;GPX1;NOS3;FAIM2;BRCA1;CFLAR;ICAM1;BMP5;PEA15;TMBIM1;HMOX1;STX4;BCL2L1;FAIM
Response To Estradiol (GO:0032355)	0.185417	0.750371	1.47295	2.48213	RAMP3;TGFB1;NCOA3;STAT3;ESR1;EGFR;SOCS2;KAT5;GPER1;RUVBL2;NRIP1;ZNF703;LCOR;CCDC62
DNA-templated Transcription Elongation (GO:0006354)	0.186002	0.750371	1.533	2.57849	CDK9;CTDP1;SRCAP;ELP2;POLR1E;PEX2;RTF1;ELP4;GTF2F1;SUPT5H;SUPT6H;GTF2F2
Cellular Response To Xenobiotic Stimulus (GO:0071466)	0.186002	0.750371	1.533	2.57849	KCNH2;MEF2C;RAP2A;TFRC;MYC;KCNQ1;PDE4B;GAS6;TP53;VAV1;GPLD1;NKX3-1
Establishment Or Maintenance Of Apical/Basal Cell Polarity (GO:0035088)	0.186002	0.750371	1.533	2.57849	PRKCI;DLG2;DLG3;PARD3;ERBIN;FSCN1;SCRIB;PRKCZ;MARK2;LLGL1;PARD3B;LLGL2
Negative Regulation Of Insulin Receptor Signaling Pathway (GO:0046627)	0.186002	0.750371	1.533	2.57849	PTPN1;PTPRE;GSK3A;RPS6KB1;IRS1;PRKCD;INPP5K;TSC2;PIP4K2C;PRKCZ;TNS2;SLC27A4
Positive Regulation Of Microtubule Polymerization Or Depolymerization (GO:0031112)	0.186002	0.750371	1.533	2.57849	PAK1;NUMA1;DCTN1;FES;DRG1;ARL2;TOGARAM1;SLAIN1;RAC1;MAPT;MAPRE1;CDK5RAP2
Mesenchymal Cell Differentiation (GO:0048762)	0.186396	0.750371	1.32723	2.22958	OTUD5;MEF2C;CUL7;SMAD4;TGFB2;NOTCH1;TGFB1;ROCK1;HTR2B;LOXL3;SLC39A10;BMP7;HNRNPAB;TGFBR1;LRP6;TGFBR3;RANBP3L;TRIM28;HEY2;TBX20;ZFP64;S100A4;FGFR1
Protein K63-linked Ubiquitination (GO:0070534)	0.186396	0.750371	1.32723	2.22958	UBE2D4;ZFP91;TRAF2;UBE2G1;WWP2;TRAF1;PRPF19;RNF4;RNF5;TRIM8;RNF126;ITCH;RNF213;TRAF3;UBE2S;NEDD4;TRIM3;TRAF5;UBE2O;RNF152;ZNF598;TRIM22;TRIM56
ESCRT III Complex Disassembly (GO:1904903)	0.186773	0.750371	2.23518	3.75032	VPS4B;VPS4A;CHMP2A;CHMP7;CHMP5
ESCRT Complex Disassembly (GO:1904896)	0.186773	0.750371	2.23518	3.75032	VPS4B;VPS4A;CHMP2A;CHMP7;CHMP5
[2Fe-2S] Cluster Assembly (GO:0044571)	0.186773	0.750371	2.23518	3.75032	NFS1;GLRX5;NDUFAB1;FXN;ISCU
Actin-Mediated Cell Contraction (GO:0070252)	0.186773	0.750371	2.23518	3.75032	GSN;PIK3CA;PDPN;EMP2;PARVA
cAMP Biosynthetic Process (GO:0006171)	0.186773	0.750371	2.23518	3.75032	ADCY9;ADCY4;ADCY3;ADCY6;ADCY5
Carbohydrate Phosphorylation (GO:0046835)	0.186773	0.750371	2.23518	3.75032	HK3;TKFC;GNPTAB;HK2;HK1
Endothelial Tube Morphogenesis (GO:0061154)	0.186773	0.750371	2.23518	3.75032	CSNK2B;CCM2;PRKD2;RHOA;RHOB
Homologous Recombination (GO:0035825)	0.186773	0.750371	2.23518	3.75032	RBBP8;MRPL36;BRCA1;NBN;TOPBP1
Hormone Transport (GO:0009914)	0.186773	0.750371	2.23518	3.75032	SLC7A5;SLC7A8;SLC16A10;SLC3A2;SLC16A2
Iron Ion Transmembrane Transport (GO:0034755)	0.186773	0.750371	2.23518	3.75032	SCARA5;ABCC5;SLC40A1;SLC39A8;SLC39A14
Mitochondrial Ribosome Assembly (GO:0061668)	0.186773	0.750371	2.23518	3.75032	DHX30;NGRN;FASTKD2;MPV17L2;MRPS2
Mitral Valve Morphogenesis (GO:0003183)	0.186773	0.750371	2.23518	3.75032	BMPR2;NOTCH1;DCHS1;ZFPM1;BMPR1A
Morphogenesis Of An Epithelial Sheet (GO:0002011)	0.186773	0.750371	2.23518	3.75032	DLL4;NOTCH1;TBX20;BMP7;BMP5
Myelin Maintenance (GO:0043217)	0.186773	0.750371	2.23518	3.75032	ABCD2;EPB41L3;PTEN;DEGS1;PRDX6
Negative Regulation Of Alpha-Beta T Cell Proliferation (GO:0046642)	0.186773	0.750371	2.23518	3.75032	TWSG1;LGALS9;SLC4A2;ZBTB7B;VSIR
Negative Regulation Of Bone Resorption (GO:0045779)	0.186773	0.750371	2.23518	3.75032	UBASH3B;INPP5D;TMEM119;GPR137;GPR137B
Negative Regulation Of Establishment Of Protein Localization (GO:1904950)	0.186773	0.750371	2.23518	3.75032	NDFIP1;SNX12;WWP2;MAPT;TERF1
Negative Regulation Of Heterotypic Cell-Cell Adhesion (GO:0034115)	0.186773	0.750371	2.23518	3.75032	MAPK7;WNK1;MYADM;KLF4;MAP2K5
Negative Regulation Of Transforming Growth Factor Beta Production (GO:0071635)	0.186773	0.750371	2.23518	3.75032	HSP90AB1;GATA6;FURIN;LILRB1;TSKU
Negative Regulation Of Tyrosine Phosphorylation Of STAT Protein (GO:0042532)	0.186773	0.750371	2.23518	3.75032	SOCS3;PPP2R1A;PARP14;PIBF1;SH2B3
Nuclear mRNA Surveillance (GO:0071028)	0.186773	0.750371	2.23518	3.75032	EXOSC6;ZCCHC7;EXOSC4;XRN1;EXOSC8
Piecemeal Microautophagy Of The Nucleus (GO:0034727)	0.186773	0.750371	2.23518	3.75032	ATG2A;ULK3;ULK1;SNX33;ATG2B
Pinocytosis (GO:0006907)	0.186773	0.750371	2.23518	3.75032	MAPKAPK3;MAPKAPK2;SNX33;DOCK2;SNX5
Positive Regulation Of ATP Metabolic Process (GO:1903580)	0.186773	0.750371	2.23518	3.75032	PINK1;VCP;TMSB4X;ENO1;PPARA
Positive Regulation Of Keratinocyte Migration (GO:0051549)	0.186773	0.750371	2.23518	3.75032	FGF7;IQSEC1;MAPRE2;MTOR;ARF6
Positive Regulation Of Leukocyte Apoptotic Process (GO:2000108)	0.186773	0.750371	2.23518	3.75032	MEF2C;PIK3CD;RAPGEF2;LGALS9;SIRT1
Positive Regulation Of Lipase Activity (GO:0060193)	0.186773	0.750371	2.23518	3.75032	PDPK1;FGFR3;RHOA;FGFR1;PLIN5
Positive Regulation Of mRNA 3'-End Processing (GO:0031442)	0.186773	0.750371	2.23518	3.75032	NUDT21;NCBP1;HSF1;PEX2;CPEB3
Positive Regulation Of miRNA-mediated Gene Silencing (GO:2000637)	0.186773	0.750371	2.23518	3.75032	ZFP36;DHX9;FMR1;PUM1;WTIP
Positive Regulation Of Mitochondrial Membrane Permeability (GO:0035794)	0.186773	0.750371	2.23518	3.75032	GSK3A;HIP1R;PPIF;CHCHD10;SPG7
Positive Regulation Of Monocyte Differentiation (GO:0045657)	0.186773	0.750371	2.23518	3.75032	CD74;CD4;CSF1;FES;ZFP36L1
Positive Regulation Of Myoblast Fusion (GO:1901741)	0.186773	0.750371	2.23518	3.75032	CD53;EHD1;EHD2;FLOT1;MAPK14
Positive Regulation Of Receptor Recycling (GO:0001921)	0.186773	0.750371	2.23518	3.75032	RAMP3;RAB29;ECE1;SCRIB;BVES
Positive Regulation Of Transcription Of Nucleolar Large rRNA By RNA Polymerase I (GO:1901838)	0.186773	0.750371	2.23518	3.75032	IPPK;SMARCB1;NOL11;MTOR;SMARCA4
Protein K11-linked Deubiquitination (GO:0035871)	0.186773	0.750371	2.23518	3.75032	VCPIP1;USP37;OTUD7B;YOD1;USP30
Quinone Metabolic Process (GO:1901661)	0.186773	0.750371	2.23518	3.75032	VKORC1L1;NQO2;UBIAD1;GGCX;AIFM2
Regulation Of RNA Polymerase II Regulatory Region Sequence-Specific DNA Binding (GO:1903025)	0.186773	0.750371	2.23518	3.75032	DDRGK1;DDIT3;TMSB4X;HAND1;EP300
Regulation Of Actin Filament-Based Movement (GO:1903115)	0.186773	0.750371	2.23518	3.75032	MYBPC3;PDE4D;PDPN;PDE4B;SCN5A
Regulation Of Cardiac Muscle Cell Differentiation (GO:2000725)	0.186773	0.750371	2.23518	3.75032	MEF2C;MYOCD;TGFB1;FRS2;SOX6
Regulation Of Cell-Cell Adhesion Involved In Gastrulation (GO:0070587)	0.186773	0.750371	2.23518	3.75032	MAPK7;WNK1;MYADM;KLF4;MAP2K5
Regulation Of Cell-Cell Adhesion Mediated By Integrin (GO:0033632)	0.186773	0.750371	2.23518	3.75032	PODXL;WNK1;CCL5;PIEZO1;FERMT3
Regulation Of Cellular Response To Oxidative Stress (GO:1900407)	0.186773	0.750371	2.23518	3.75032	PINK1;AIFM2;ALOX5;BMP7;FBLN5
Regulation Of Dendritic Cell Apoptotic Process (GO:2000668)	0.186773	0.750371	2.23518	3.75032	CXCL12;RAPGEF2;LILRB1;LGALS9;GAS6
Regulation Of Hair Cycle (GO:0042634)	0.186773	0.750371	2.23518	3.75032	PER1;NIPBL;TRPV3;HPSE;TSKU
Regulation Of Long-Term Synaptic Depression (GO:1900452)	0.186773	0.750371	2.23518	3.75032	FMR1;LILRB2;MAPT;NOL3;SHANK3
Response To Platelet-Derived Growth Factor (GO:0036119)	0.186773	0.750371	2.23518	3.75032	FER;HDAC1;HYAL1;PDGFB;HAS2
Telomere Maintenance Via Recombination (GO:0000722)	0.186773	0.750371	2.23518	3.75032	ERCC4;NSMCE2;PTEN;SMC5;SMC6
Telomeric Loop Disassembly (GO:0090657)	0.186773	0.750371	2.23518	3.75032	WRN;SLX4;POT1;TERF1;TERF2
Transferrin Transport (GO:0033572)	0.186773	0.750371	2.23518	3.75032	STEAP3;TFRC;MCOLN1;DNM2;RAB11B
Hemopoiesis (GO:0030097)	0.186914	0.750371	1.2227	2.0506	L3MBTL1;CSF1R;CEBPB;FUT10;PLEK;PDGFB;PBXIP1;BMI1;ZFP36L2;FSTL3;FLCN;MECOM;IFI16;MKNK2;KDR;PGM3;KAT8;NKX2-5;CD34;SH2B3;TGFB2;JAG1;TGFB1;YTHDF2;NCOA6;ZNF160;GLRX5;TET2;TIRAP;ETV6;TGFBR2;TGFBR3;MEIS1;PINK1;SNRK;ARMC6;KIT;TEK;CDK13;TP53;ZFPM1
tRNA Modification (GO:0006400)	0.187733	0.753082	1.28441	2.14848	TRUB1;PUS10;AARS2;THUMPD2;THUMPD1;THADA;ALKBH8;THG1L;DTWD2;DTWD1;ALKBH1;WDR6;LCMT2;METTL6;PUSL1;TRDMT1;TYW5;NSUN2;PUS1;CDKAL1;NSUN6;ELP5;TRIT1;TARBP1;DUS2;TRMT6;TRMT13;DUS1L
Positive Regulation Of Pathway-Restricted SMAD Protein Phosphorylation (GO:0010862)	0.190957	0.765431	1.34159	2.22128	ACVRL1;GDF11;SMAD4;TGFB2;BMPR2;TNXB;TGFB1;RBPMS;BMP7;TGFBR1;ACVR2A;BMP6;TGFBR2;BMP5;GDF7;SDCBP;TWSG1;DAB2;CSNK2B;ENG;BMPR1A
Regulation Of DNA Replication (GO:0006275)	0.192284	0.768992	1.26047	2.07824	ACVRL1;BCAR3;INO80C;USP37;INO80D;MEAF6;DHX9;DSCC1;EHMT2;STON1;JADE2;PDS5A;EGFR;ORC5;CHRAC1;PPP2R1A;RUVBL2;ORC3;KAT7;RBBP6;NFRKB;S100A11;CTC1;ESCO1;BRPF3;ZBTB38;SMARCA5;TERF1;CCDC88A;DNA2;ATR
Regulation Of Fat Cell Differentiation (GO:0045598)	0.192284	0.768992	1.26047	2.07824	FTO;CEBPB;LRP5;RORA;ZFP36L2;MEDAG;ZFP36L1;ZFP36;FRZB;GPER1;ALOX5;NOCT;AKT1;ZNF385A;TRPM4;XBP1;SMAD3;TGFB1;LMO3;RARRES2;SIRT6;NR1D1;TMEM64;SIRT1;SIRT2;ASXL1;CARM1;ID2;TAF8;LCP1;PPARD
Regulation Of Stress Fiber Assembly (GO:0051492)	0.192284	0.768992	1.26047	2.07824	PTGER4;ROCK1;PXN;TESK1;ASAP3;ARHGEF10L;PIK3R1;ACTG1;SLC9A1;PAK1;WNT11;INPP5K;RAC1;WASF2;CLASP2;S100A10;ARHGEF15;LIMK1;ARHGAP28;ARAP1;DYNLL1;RHOA;TGFBR1;CCDC88A;SYNPO2L;ALMS1;CD47;NF2;PFN1;PHLDB2;PFN2
Positive Regulation Of Kinase Activity (GO:0033674)	0.194543	0.777432	1.2121	1.98433	DDR1;CSF1R;VAC14;CDKN1A;FLT1;CSF1;LRRK2;IQGAP1;EGFR;CSRP3;ERBB3;ORC3;ERBB2;KDR;PTK2B;SNX9;NBN;EPHB4;MAP3K5;MAP2K3;PDGFRB;CD74;XRCC6;TIGAR;MUSK;RYK;INSR;TIE1;AXIN1;PTK2;CD4;AXL;EEF1A2;RAPGEF2;TAB2;MAPRE3;TEK;GAS6;FGFR3;EPHA2;FGFR1;DDR2
Autophagosome Maturation (GO:0097352)	0.195425	0.77784	1.35942	2.21936	BECN1;VCP;VPS4B;VPS4A;LIX1L;ATP2A2;MAP1LC3B;MAP1LC3A;SNX14;CHMP1A;CHMP2A;CHMP4C;PIK3C3;SNAP29;CHMP7;TECPR1;VPS16;VTI1B;CHMP5
Bone Development (GO:0060348)	0.195425	0.77784	1.35942	2.21936	PTGER4;SLC10A7;LRRC17;ATG9A;LRP5;P3H1;BMP6;SULF2;SKI;SFRP4;RANBP3L;SH3PXD2B;OGN;GNAS;PLS3;FGFR3;TP53;TGM2;LTF
Regulation Of Epithelial To Mesenchymal Transition (GO:0010717)	0.195794	0.77784	1.24142	2.02437	PHLDB1;TNXB;TGFB1I1;PTEN;LDLRAD4;ADIPOR1;SDCBP;SPRED1;MDK;PDPN;ZNF703;DAG1;BCL9L;CLASP2;SMAD2;SMAD4;TGFB2;SMAD3;TGFB1;DAB2IP;IL17RD;TGFBR1;AGT;MTOR;PTK2;VASN;TGFBR2;BMP5;MAD2L2;OLFM1;DAB2;APLF;PHLDB2;EPHA3
Regulation Of Protein Serine/Threonine Kinase Activity (GO:0071900)	0.196033	0.77784	1.2018	1.95829	DIRAS3;CSF1R;CDKN1A;CCNT2;DDX3X;RALB;CCNT1;CCNH;TESK1;LRP5;HTT;THY1;ACTB;LRP6;HERC5;RPTOR;CCND3;SERTAD1;PDCD10;AKT1;CNPPD1;CDKN2D;MAP2K1;CDKN2B;MAP2K2;KSR1;DAB2IP;GTF2H1;SNF8;SIRT1;RHOA;CCNE2;HGS;CDC37;CCNG2;CALM3;TAB1;CAMK1;TRIB1;MNAT1;SOS1;TELO2;CCNJL;LTF;CDKN3
Positive Regulation Of Apoptotic Process (GO:0043065)	0.197788	0.77784	1.12162	1.81764	MTCH1;MTCH2;PDCD5;UBE2Z;RPS6KA2;PHLDA1;MAP3K5;PHLDA3;TGM2;BNIP3L;EPHA7;SCRIB;SFRP4;OLFM1;SHQ1;BIN1;DDIT3;TP53;SQSTM1;GPLD1;RNF122;SLC27A4;OMA1;CALHM2;ZNF268;SRPK2;PRNP;JUN;TGFB2;CRADD;TNFRSF10A;BCL6;CDK5;JMY;BCL2;NF1;MAP3K10;ATM;RNPS1;MAP3K11;TNFAIP8;BTG1;CSRNP3;DDX3X;HMGB1;ING4;FLCN;AIFM1;ADAMTSL4;AIFM2;CTSL;CTSK;SMPD1;GPER1;CTSH;CASP2;EMILIN2;EMILIN1;CTSD;RBM5;NKX3-1;PTGIS;PRMT2;APAF1;UTP11;PAW…
RNA Catabolic Process (GO:0006401)	0.198396	0.77784	1.30098	2.10431	RNASEH2B;RNH1;RNASEH2A;YTHDF2;NCBP1;DIS3;PABPC4;METTL3;CNOT10;SND1;ZFP36L2;EXOSC6;ZFP36;EXOSC4;LSM6;EXOSC8;DXO;NUDT16;DNA2;DCP2;HSPA1B;NUDT12;SIDT2;HSPA1A
Signal Transduction In Response To DNA Damage (GO:0042770)	0.198396	0.77784	1.30098	2.10431	USP10;DOT1L;HUS1;CDC5L;MRPL36;PRPF19;PARP9;MAPK14;NDRG1;MAD2L2;UFL1;ERCC4;TIPRL;MYO6;BCL3;FBXO6;ATM;GRB2;MDM4;NBN;ERCC6;TP53;MAP2K6;ATR
Regulation Of Epithelial Cell Proliferation (GO:0050678)	0.198493	0.77784	1.2259	1.98229	CDKN1C;GRN;MAGED1;C5AR1;LAMC1;NOD2;FUT1;EGFR;ZFP36L1;FGF7;ZFP36;HYAL1;MYC;ERBB2;SCN5A;NKX3-1;CDKN2B;TGFB2;GPX1;TGFB1;ANGPT1;TIE1;TINF2;DAB2IP;PEX2;OXSR1;NR1D1;SGPP2;BMP6;RAB33B;BMP5;TGFBR3;NR4A1;NR4A3;FGF18;PRKD1;SRSF6
Positive Regulation Of Intracellular Signal Transduction (GO:1902533)	0.198921	0.77784	1.08465	1.75154	APP;SLC35B2;TFRC;IFIT5;IFI35;TFG;CPNE1;KDR;PLCE1;TRIM25;LGALS9;TRIM22;MUSK;ARRDC3;JMJD8;NUP93;RRAGA;RRAGB;DDIT3;PRKD2;PRKD1;TP53;TSPYL5;PDGFB;IQGAP1;ART4;PIK3R5;PDGFD;MIER1;HMOX1;HEXIM1;NDFIP1;INSR;EIF2AK2;PTK2;PPP5C;CC2D1A;DDR1;CD40;ECM1;HIP1;SLC44A2;SECTM1;PTPRJ;LITAF;CX3CL1;EDA2R;TRIM8;RPTOR;IKBKG;JAK2;SEC13;PARP1;SPHK1;SIRT1;ZDHHC17;RHOA;GPRC5B;KIT;HCLS1;RAPGEF2;GAS6;TMEM106A;ENG;HBEGF;AVPI1;…
Anterograde Axonal Transport (GO:0008089)	0.199686	0.77784	1.38212	2.22661	AP3D1;HSPB1;MAPK8IP3;TRAK2;AP3M2;AP3M1;BLOC1S5;BLOC1S6;SPAST;DLG2;KIF3A;BLOC1S2;APEX1;MAP1A;KIF1C;AP3S2;KIF1A
Axonal Transport (GO:0098930)	0.199686	0.77784	1.38212	2.22661	DYNC1H1;DST;DCTN1;AP3D1;HDAC6;AP3M2;AP3M1;BLOC1S5;BLOC1S6;SPAST;OPA1;KIF3A;BLOC1S2;APEX1;AP3S2;KIF1A;MAPT
Negative Regulation Of Transport (GO:0051051)	0.199686	0.77784	1.38212	2.22661	RUBCN;LRSAM1;NDFIP1;NR1H2;PTEN;SNX12;LILRB1;NRG1;WWP2;SNX33;SFRP4;ERBB3;PACSIN3;PRKD1;CRYAB;EPHA3;RAB7A
Regulation Of Mitochondrial Membrane Potential (GO:0051881)	0.199686	0.77784	1.38212	2.22661	VCP;LRRK2;PARK7;PINK1;UBB;AKT2;ABL1;BCL2;AKT1;BAX;BAK1;BCO2;MAPT;SLC25A33;RNF122;SLC25A36;BCL2L1
Positive Regulation Of DNA-binding Transcription Factor Activity (GO:0051091)	0.201172	0.77784	1.12623	1.80602	APP;ATF2;CD40;SMARCB1;CRTC3;EDA;TFRC;KDM1A;PTEN;IL1RAP;PARK7;CX3CL1;EDA2R;RPS6KA4;TRIM8;FLOT1;TRIM68;AKT1;TRIM25;EP300;FLOT2;TRIM26;LGALS9;IKBKG;ERC1;MAP3K7;TRIM22;PRKCI;MYOCD;RIPK3;NFAM1;SPHK1;BUD31;IRAK3;TRAF2;TRAF1;PPRC1;TICAM1;TIRAP;TFDP1;DDIT3;KIT;TRAF5;ANKRD42;TRIM14;HCLS1;PRKD2;PRKD1;ARHGEF2;PLPP3;S100A9;S100A8;DDR2;TLR2;LTF;HDAC4;RNF31;HDAC5;DHX9;SRF;CAMK2A;ADCY1;NLRC4;NOD2;PRKCZ;RELA;LRP…
Dolichol Metabolic Process (GO:0019348)	0.20298	0.77784	1.78823	2.85159	DPAGT1;DPM1;DPM2;ALG6;ALG3;ALG12;MPDU1
Establishment Of Spindle Localization (GO:0051293)	0.20298	0.77784	1.78823	2.85159	DYNC1H1;MAP4;KPNB1;LLGL1;CLASP2;LLGL2;ZBED3
Membrane Raft Organization (GO:0031579)	0.20298	0.77784	1.78823	2.85159	COLEC12;NPC1;RFTN1;FLOT1;MYADM;EMP2;S100A10
Negative Regulation Of Androgen Receptor Signaling Pathway (GO:0060766)	0.20298	0.77784	1.78823	2.85159	NCOR2;NCOR1;HDAC1;SIRT1;ZBTB7A;PIAS2;SMARCA4
Negative Regulation Of Nucleocytoplasmic Transport (GO:0046823)	0.20298	0.77784	1.78823	2.85159	MDFIC;RAB23;SUFU;TPR;SIRT6;PARK7;RANGAP1
Negative Regulation Of Peptidyl-Threonine Phosphorylation (GO:0010801)	0.20298	0.77784	1.78823	2.85159	SPRED1;DMTN;PARD3;INPP5K;CALM3;SIRT2;EIF4G1
Positive Regulation Of Membrane Protein Ectodomain Proteolysis (GO:0051044)	0.20298	0.77784	1.78823	2.85159	ADAM9;PACSIN3;FURIN;SNX9;SNX33;TNFRSF1B;GPLD1
Positive Regulation Of Protein-Containing Complex Disassembly (GO:0043243)	0.20298	0.77784	1.78823	2.85159	SETX;FYCO1;SLN;CALCOCO2;INSR;TOM1;SMCR8
Positive Regulation Of Response To Cytokine Stimulus (GO:0060760)	0.20298	0.77784	1.78823	2.85159	CD74;MAVS;DHX9;AXL;LRRC70;GAS6;TRIM44
Regulation Of ATP Biosynthetic Process (GO:2001169)	0.20298	0.77784	1.78823	2.85159	FLCN;VCP;PINK1;PARP1;TMSB4X;ENO1;PPARA
Regulation Of Bone Remodeling (GO:0046850)	0.20298	0.77784	1.78823	2.85159	CSF1R;MDK;LEPR;NF1;S1PR1;SLC4A2;SYT7
Regulation Of Cell Fate Specification (GO:0042659)	0.20298	0.77784	1.78823	2.85159	MBD3;MTA1;HDAC1;CHD4;MTA2;GATAD2B;GATAD2A
Regulation Of Cholesterol Storage (GO:0010885)	0.20298	0.77784	1.78823	2.85159	EHD1;NR1H2;LCP1;PPARA;SREBF2;ABCG1;TTC39B
Regulation Of Hemopoiesis (GO:1903706)	0.20298	0.77784	1.78823	2.85159	PURB;BRPF1;MAFB;MEAF6;BRPF3;PTN;MYSM1
Regulation Of Integrin Activation (GO:0033623)	0.20298	0.77784	1.78823	2.85159	PTGER4;RAP1B;FERMT1;FBLIM1;PLEK;PIEZO1;RASIP1
Regulation Of Leukocyte Activation (GO:0002694)	0.20298	0.77784	1.78823	2.85159	CD74;MFHAS1;PLSCR1;GPER1;PLA2G2A;MYO18A;GPR137B
Regulation Of Sequestering Of Triglyceride (GO:0010889)	0.20298	0.77784	1.78823	2.85159	OSBPL8;PLIN3;FITM2;LCP1;PPARA;PLIN5;PNPLA2
Striated Muscle Cell Development (GO:0055002)	0.20298	0.77784	1.78823	2.85159	TMOD1;FLII;PGM5;MYL9;KLHL41;MYH6;LMOD2
Endoplasmic Reticulum To Golgi Vesicle-Mediated Transport (GO:0006888)	0.203212	0.77784	1.19287	1.90085	COPA;PGAP1;KDELR1;PEF1;COPB1;GOSR2;RAB1B;TEX261;MIA3;GOLGA2;LMAN1;SCFD1;SPAST;TFG;LMAN2;TRAPPC12;RAB29;TRAPPC11;TRAPPC13;TMED7;YKT6;BCAP31;TRAPPC3;SEC13;TRAPPC1;SEC24A;SEC16A;YIPF4;COG3;GBF1;YIPF5;TRAPPC8;TRAPPC9;NRBP1;YIF1A;ARCN1;YIF1B;TBC1D20;ZW10;HYOU1;COPG1;SEC22A;SEC24C;COPE;ERGIC1;BET1
Cellular Response To Hydrogen Peroxide (GO:0070301)	0.203553	0.77784	1.41201	2.24768	OSER1;RIPK3;ZNF580;PRKCD;SIRT1;HDAC6;RELA;AQP1;RHOB;SETX;MAPK7;PPIF;SIRPA;FXN;MAP3K5
Negative Regulation Of Ras Protein Signal Transduction (GO:0046580)	0.203553	0.77784	1.41201	2.24768	TGFB2;ITGA3;CCDC125;MAPKAP1;DAB2IP;TNFAIP1;DYNLL1;ARHGAP35;RASIP1;ARHGAP24;ARHGAP44;FLCN;KCTD10;MFN2;SCAI
Organophosphate Biosynthetic Process (GO:0090407)	0.203553	0.77784	1.41201	2.24768	IPPK;G6PD;TPI1;LPCAT1;FITM2;DCK;GPHN;GK5;ITPKB;PNPO;PIP5K1A;IP6K1;FADS1;GALK2;DDR2
Positive Regulation Of Carbohydrate Metabolic Process (GO:0045913)	0.203553	0.77784	1.41201	2.24768	APP;PRKAA2;IRS1;INSR;PDGFB;ZBTB20;ARNT;PTH1R;SLC4A4;MTOR;NFKB1;RPTOR;AKT2;MLST8;GPLD1
Positive Regulation Of Neuron Death (GO:1901216)	0.203553	0.77784	1.41201	2.24768	SRPK2;C1QA;PRNP;GRN;EPHA7;TGFB2;ITGAM;ITGB2;BACE1;CDK5;DDIT3;NF1;BAX;MAPT;MAP3K5
Negative Regulation Of Response To Stimulus (GO:0048585)	0.203906	0.77784	1.31176	2.08582	PTPN1;WFS1;APLP2;VPS13C;NR1H2;WDR41;THY1;KLF4;SIRT1;MAPK7;UBASH3B;DDAH1;ERBB3;KIF26A;ALOX5;INPP5D;LPCAT3;PIM3;SMCR8;SH2B3;MAP2K5;SOCS5
Positive Regulation Of B Cell Activation (GO:0050871)	0.203906	0.77784	1.31176	2.08582	VAV3;CD74;CD40;MEF2C;XBP1;SPI1;TFRC;SYK;CD81;SH3KBP1;NOD2;TIRAP;MAD2L2;BST1;MMP14;TNIP2;HMCES;INPP5D;BCL2;CD38;NCKAP1L;TRAPPC13
Positive Regulation Of Telomere Maintenance (GO:0032206)	0.203906	0.77784	1.31176	2.08582	INO80C;INO80D;PPP1R10;TNKS;PNKP;TINF2;SIRT6;TERF1;TERF2;SLX4;TNKS2;TNIP1;RUVBL2;HNRNPA2B1;POT1;MAPK1;MAPKAPK5;ATM;NBN;MAP2K7;NFRKB;MAP3K4
RNA Biosynthetic Process (GO:0032774)	0.206714	0.77784	1.45313	2.29074	NCOA6;SMARCA5;RSF1;ZFP36L2;ZFP36L1;SETX;POLA1;POLA2;POLR2A;TBPL1;MTERF1;TAF6;TAF4
Carbohydrate Derivative Biosynthetic Process (GO:1901137)	0.206714	0.77784	1.45313	2.29074	G6PD;TPI1;ALG6;GK5;GOLPH3;B4GAT1;RRM2B;TNIP1;ST3GAL6;ST3GAL2;GALK2;B4GALT5;DDR2
Negative Regulation Of Plasma Membrane Bounded Cell Projection Assembly (GO:0120033)	0.206714	0.77784	1.45313	2.29074	PRKCD;TESK1;CCP110;NRG1;RAP1GAP;ARHGAP24;ARHGAP44;ODF2L;MPHOSPH9;CAPZB;EVI5L;CEP97;PFN2
Protein Tetramerization (GO:0051262)	0.208042	0.77784	1.2481	1.95954	SHMT2;SHMT1;CBY1;AQP4;PKD2;SAMHD1;PKD1;ACACB;HSD17B10;RYR3;GLS;THG1L;CRYZ;GOLGA2;TNPO1;TRPM4;GBP5;CPSF6;FKRP;KCNJ12;APLP2;KRT10;MCOLN1;OXA1L;NUDT21;ALDH1A2;ALDOA;FARSA;CUTC;FARSB
Cardiac Epithelial To Mesenchymal Transition (GO:0060317)	0.208155	0.77784	1.60948	2.52603	TGFBR3;OLFM1;TGFB2;NOTCH1;HEY2;HAS2;TBX3;TGFBR1;ENG
Cortical Actin Cytoskeleton Organization (GO:0030866)	0.208155	0.77784	1.60948	2.52603	FHOD3;FMNL1;ROCK1;PLEK;RAB13;NCKAP1L;LCP1;LLGL1;LLGL2
Cyclic Nucleotide Biosynthetic Process (GO:0009190)	0.208155	0.77784	1.60948	2.52603	NPPB;ADCY9;NPR1;NPR2;NPPA;ADCY4;ADCY3;ADCY6;ADCY5
Glycogen Metabolic Process (GO:0005977)	0.208155	0.77784	1.60948	2.52603	PYGB;GYS1;PPP1R3C;GAA;STBD1;PHKG2;PYGM;NR1D1;PYGL
Negative Regulation Of Protein Dephosphorylation (GO:0035308)	0.208155	0.77784	1.60948	2.52603	PPP1R16B;YWHAE;FKBP1A;MFHAS1;PPP1R11;BOD1;CRY2;TIPRL;MASTL
Neuron Apoptotic Process (GO:0051402)	0.208155	0.77784	1.60948	2.52603	NGFR;CDK5;ERBB3;ATN1;BCL2;FAS;NAE1;GAPDH;TNFRSF21
Purine Ribonucleotide Transport (GO:0015868)	0.208155	0.77784	1.60948	2.52603	SLC35B3;SLC35B2;SLC25A17;ABCC5;LRRC8A;SLC25A42;SLC25A23;SLC25A4;SLC25A25
rRNA Catabolic Process (GO:0016075)	0.208155	0.77784	1.60948	2.52603	SLFN12;ZCCHC7;EXOSC6;SLFN13;EXOSC4;XRN1;DIS3;EXOSC8;PELO
Regulation Of Centriole Replication (GO:0046599)	0.208155	0.77784	1.60948	2.52603	PLK4;NPM1;CEP295;NUP62;SPICE1;SASS6;BRCA1;CEP76;CDK5RAP2
Regulation Of Granulocyte Chemotaxis (GO:0071622)	0.208155	0.77784	1.60948	2.52603	MPP1;CSF1R;BST1;CSF1;MDK;RARRES2;CCL5;MAPK1;PTK2
Regulation Of Nuclear Division (GO:0051783)	0.208155	0.77784	1.60948	2.52603	CUL9;L3MBTL1;CUL7;CDCA2;CCDC8;RCC1;MKI67;KIF20B;OBSL1
Regulation Of Transcription Involved In G1/S Transition Of Mitotic Cell Cycle (GO:0000083)	0.208155	0.77784	1.60948	2.52603	CDK17;CDK18;NPAT;TFDP1;CDK5;ID2;ESRRB;BRD4;CDK16
tRNA Metabolic Process (GO:0006399)	0.208155	0.77784	1.60948	2.52603	GTF3C1;SLFN13;ELAC2;RPP30;DARS2;DICER1;DTD2;THG1L;ZFP36L1
Protein K48-linked Deubiquitination (GO:0071108)	0.208609	0.77784	1.51325	2.37171	OTUD5;VCPIP1;USP37;USP20;USP5;USP33;USP34;OTUD7B;YOD1;RNF2;OTUB1
Regulation Of Muscle Cell Differentiation (GO:0051147)	0.208609	0.77784	1.51325	2.37171	CDK9;PTBP1;MYOCD;LAMB2;SRF;ID2;LAMC1;MAPK14;NID1;HDAC9;SUPT6H
Regulation Of Proteolysis Involved In Protein Catabolic Process (GO:1903050)	0.208609	0.77784	1.51325	2.37171	RHBDF1;LATS1;PINK1;GPX1;TMF1;UBB;PSME3;PSME1;PTK2B;PRKACA;PKD1
Response To Lipid (GO:0033993)	0.209557	0.77784	1.19282	1.86409	OTUD5;ALAS1;VPS4B;GATA6;HMGB2;LIAS;AQP3;SOCS2;RXRB;RXRA;IRAK1;NOCT;FBXO3;CTSH;LGALS9;JAK2;RXRG;NKX3-1;PAQR8;CDKN2D;TGFB1;SYK;GPX3;NOS3;SLC11A1;STAT3;ERBIN;IRAK3;ESR1;SELE;TIRAP;ASXL1;FER;MAPKAPK3;SCD;ALDH1A2;MAPKAPK2;RARA;ALPL;TAB2;TRIB1;S100A9;ABCG1;S100A8
Activation Of Protein Kinase Activity (GO:0032147)	0.21112	0.77784	1.22993	1.91295	PDGFB;PARK7;FGF1;STK11;PRRC1;IRAK1;PTK2B;JAK2;MAP3K7;PIBF1;MARK2;OSBPL8;TGFB2;RIPK3;ANGPT1;PDPK1;SLC11A1;INSR;PRKCD;AXIN1;ZFP91;EMP2;NRG1;TRAF2;TNFRSF10A;ADRA2C;TIRAP;MTOR;TGFBR2;CCDC88A;PINK1;TAOK2;GAS6
Regulation Of Vesicle-Mediated Transport (GO:0060627)	0.213395	0.77784	1.2152	1.87701	RAB5B;HIP1;RAB3A;LRRK2;RAB3D;SNX12;STON1;PLD1;SCFD1;AP2S1;PACSIN2;MAPK1;PACSIN3;STX4;STXBP5;ATP9A;PACSIN1;MBTPS1;PTPN1;MAP2K1;USP7;MAP2K2;SPHK1;YIPF5;HIP1R;TSC2;RAB33B;RAB11B;RUFY1;ZFYVE16;FES;DNAJC5;APEX1;RUFY2;RAB13;GAS1
Apoptotic Process (GO:0006915)	0.213432	0.77784	1.12508	1.73761	CYFIP2;APP;CSRNP1;AHCYL1;HIP1;FASTKD2;ITGB2;ATN1;DDX41;TNFAIP1;HK2;STK11;AIFM1;PPP2R1A;AIFM2;MYC;DPF2;AKT1;EP300;CASP2;IKBKG;JAK2;IFT57;RNF152;MAP3K7;ZNF443;ZNF385A;PARP1;APAF1;MAGI3;PRKCD;TNFRSF19;KREMEN1;THOC1;PAWR;TSC2;EMP2;EMP3;DYNLL1;RHOB;TGFBR2;TRAF7;PLSCR1;IRF3;PIK3CA;MAL;VDAC1;RAF1;GAPDH;TNFRSF21;PPARD;TLR2;MCM2;BRAT1;PRUNE2;EFNA5;AKAP1;BAG6;BCL2L13;BCLAF1;ERBB3;PLAGL1;BNIP2;PTK2B;CD14;NA…
ADP Transport (GO:0015866)	0.214479	0.77784	2.38405	3.67034	SLC25A42;SLC25A23;SLC25A4;SLC25A25
DNA Dealkylation (GO:0035510)	0.214479	0.77784	2.38405	3.67034	FTO;MPG;ASCC2;ASCC3
DNA Dealkylation Involved In DNA Repair (GO:0006307)	0.214479	0.77784	2.38405	3.67034	FTO;MPG;ASCC2;ASCC3
ER Overload Response (GO:0006983)	0.214479	0.77784	2.38405	3.67034	WFS1;DDIT3;EIF2AK3;TP53
IMP Biosynthetic Process (GO:0006188)	0.214479	0.77784	2.38405	3.67034	ATIC;AMPD2;GART;PFAS
TRIF-dependent Toll-Like Receptor Signaling Pathway (GO:0035666)	0.214479	0.77784	2.38405	3.67034	CD40;IRF3;TRAF3;TICAM1
Alditol Metabolic Process (GO:0019400)	0.214479	0.77784	2.38405	3.67034	GK5;COQ3;COQ2;GALK2
[truncated: 3,867 more rows]

## Sheet: Table S4C
Table S4C. EnrichR Gene Ontologies (GO)_molecular functions enriched terms of IHF DE mRNAs
[truncated: 1,101 more rows]
