# Supplementary material for: circRNA-miRNA-mRNA Deregulated Network in Ischemic Heart Failure Patients
Source: Cells. 2023 Nov 5;12(21):2578. doi: 10.3390/cells12212578 (PMC10648415; doi:10.3390/cells12212578)
Supplement: Supplementary file 1 [file cells-12-02578-s001.zip › Supplementary Tables/Supplemental_Table_S5.xlsx]

## Sheet: Table S5A
Table S5A. IHF expressed circRNAs (-1>log2FC>1)
GRCh38/hg38_COORDINATES	logFC	AveExpr	t	P.Value	adj.P.Val	B	gene_id	gene_name	gene_biotype	DE_FDR
chr3:14443624|14447816	2.89	5.78	6.37	0.0000	0.0000	8.61	ENSG00000131389.16	SLC6A6	protein_coding	up
chr6:54149056|54202233	2.84	7.69	4.27	0.0001	0.0228	1.47	ENSG00000146147.14	MLIP	protein_coding	up
chr15:85365335|85365954	2.78	7.68	3.21	0.0023	0.1187	-1.52	unknown			n.s.
chr10:94030683|94032252	2.50	8.31	4.98	0.0000	0.0040	3.82	ENSG00000138193.15	PLCE1	protein_coding	up
chr13:41318806|41336756	2.10	5.98	4.61	0.0000	0.0105	2.62	ENSG00000172766.18	NAA16	protein_coding	up
chr10:92143029|92181019	2.03	6.09	3.97	0.0002	0.0397	0.67	ENSG00000107864.14	CPEB3	protein_coding	up
chr5:118510888|118523814	1.98	6.34	4.29	0.0001	0.0228	1.62	ENSG00000250891.1	CTD-2281M20.1	lincRNA	up
chr15:80120328|80122800	1.91	7.67	3.14	0.0027	0.1187	-1.66	ENSG00000086666.18	ZFAND6	protein_coding	n.s.
chr7:18666213|18666476	1.89	6.33	4.06	0.0001	0.0345	0.94	ENSG00000048052.21	HDAC9	protein_coding	up
chr6:54149056|54189914	1.81	6.58	2.70	0.0091	0.2047	-2.72	ENSG00000146147.14	MLIP	protein_coding	n.s.
chr3:158122103|158123991	1.80	7.49	2.93	0.0049	0.1610	-2.18	ENSG00000174891.12	RSRC1	protein_coding	n.s.
chr14:99458279|99465813	1.78	8.84	2.45	0.0177	0.2414	-3.24	ENSG00000183576.12	SETD3	protein_coding	n.s.
chr7:18585281|18594029	1.78	7.07	3.52	0.0008	0.0777	-0.63	ENSG00000048052.21	HDAC9	protein_coding	up
chr18:34755976|34794250	1.76	5.82	3.80	0.0003	0.0485	0.16	ENSG00000134769.21	DTNA	protein_coding	up
chr10:67988663|68014186	1.74	6.67	3.60	0.0006	0.0712	-0.40	ENSG00000148634.15,ENSG00000266467.2,ENSG00000236375.3	HERC4,RN7SL220P,POU5F1P5	protein_coding,misc_RNA,processed_pseudogene	up
chr8:70213903|70216764	1.70	5.37	3.29	0.0017	0.1092	-1.26	ENSG00000140396.12	NCOA2	protein_coding	n.s.
chr1:185214507|185231708	1.69	6.78	3.30	0.0016	0.1092	-1.22	ENSG00000116668.12	SWT1	protein_coding	n.s.
chr2:178670218|178682903	1.68	7.07	3.35	0.0014	0.1085	-1.09	ENSG00000155657.26	TTN	protein_coding	n.s.
chr4:41661420|41671594	1.68	5.89	3.11	0.0028	0.1187	-1.73	ENSG00000064042.17	LIMCH1	protein_coding	n.s.
chr10:45939361|45962994	1.68	6.27	2.96	0.0044	0.1542	-2.11	ENSG00000239883.8	PARGP1	transcribed_unprocessed_pseudogene	n.s.
chr4:168668190|168711923	1.67	6.27	3.74	0.0004	0.0512	-0.03	ENSG00000129116.17	PALLD	protein_coding	up
chr8:17743604|17755961	1.67	8.65	2.56	0.0130	0.2289	-2.98	ENSG00000129422.14	MTUS1	protein_coding	n.s.
chr5:38523419|38530666	1.67	7.89	1.79	0.0795	0.4449	-4.45	ENSG00000113594.9	LIFR	protein_coding	n.s.
chr4:76996425|77030970	1.65	5.73	3.30	0.0016	0.1092	-1.23	ENSG00000138758.11	SEPT11	protein_coding	n.s.
chr1:232460887|232471528	1.63	6.84	3.23	0.0020	0.1139	-1.41	ENSG00000116991.10	SIPA1L2	protein_coding	n.s.
chr3:195688533|195689438	1.62	6.83	2.26	0.0285	0.2839	-3.67	ENSG00000242086.8	AC069513.3	lincRNA	n.s.
chr11:57491224|57491862	1.61	6.67	3.27	0.0017	0.1092	-1.31	ENSG00000149150.8	SLC43A1	protein_coding	n.s.
chr10:31908172|31910563	1.60	7.75	1.97	0.0545	0.3612	-4.18	ENSG00000165322.17	ARHGAP12	protein_coding	n.s.
chr3:99848295|99851070	1.60	8.40	2.60	0.0116	0.2228	-2.91	ENSG00000168386.18	FILIP1L	protein_coding	n.s.
chr1:237387281|237569319	1.57	6.43	3.37	0.0013	0.1085	-1.05	ENSG00000198626.15,ENSG00000266262.1	RYR2,MIR4428	protein_coding,miRNA	n.s.
chr12:22484697|22506819	1.56	6.42	3.28	0.0017	0.1092	-1.29	ENSG00000111731.12	C2CD5	protein_coding	n.s.
chrX:32342100|32348528	1.55	6.22	3.51	0.0008	0.0777	-0.65	ENSG00000198947.15	DMD	protein_coding	up
chr1:805799|810170	1.54	6.86	2.36	0.0218	0.2597	-3.45	ENSG00000230021.9,ENSG00000230092.7	RP11-206L10.17,RP11-206L10.8	transcribed_processed_pseudogene,transcribed_unprocessed_pseudogene	n.s.
chr7:18585281|18648683	1.52	6.24	3.23	0.0020	0.1139	-1.41	ENSG00000048052.21	HDAC9	protein_coding	n.s.
chr4:94573351|94586444	1.50	8.08	2.39	0.0199	0.2504	-3.37	ENSG00000163110.14	PDLIM5	protein_coding	n.s.
chr10:86838865|86876085	1.50	6.04	2.85	0.0059	0.1660	-2.36	ENSG00000107779.13	BMPR1A	protein_coding	n.s.
chr4:94608059|94618191	1.49	6.89	2.81	0.0066	0.1744	-2.45	ENSG00000163110.14	PDLIM5	protein_coding	n.s.
chr10:15821656|15847943	1.49	6.55	3.46	0.0010	0.0856	-0.79	ENSG00000148481.13	FAM188A	protein_coding	up
chr9:14639896|14680162	1.48	8.06	2.80	0.0069	0.1778	-2.48	ENSG00000175893.11	ZDHHC21	protein_coding	n.s.
chr10:67954595|68014186	1.48	7.31	3.12	0.0027	0.1187	-1.70	ENSG00000148634.15,ENSG00000266467.2,ENSG00000226318.1,ENSG00000236375.3	HERC4,RN7SL220P,RP11-474D14.2,POU5F1P5	protein_coding,misc_RNA,processed_pseudogene,processed_pseudogene	n.s.
chr1:237387281|237423248	1.47	8.15	2.26	0.0274	0.2817	-3.62	ENSG00000198626.15	RYR2	protein_coding	n.s.
chr5:80449591|80474830	1.46	6.42	2.96	0.0043	0.1534	-2.09	ENSG00000039319.16	ZFYVE16	protein_coding	n.s.
chr3:183643480|183672484	1.44	9.04	1.88	0.0653	0.3950	-4.26	ENSG00000114796.15	KLHL24	protein_coding	n.s.
chr3:183643480|183651276	1.42	7.37	2.35	0.0221	0.2607	-3.47	ENSG00000114796.15	KLHL24	protein_coding	n.s.
chrX:32545159|32699293	1.41	6.45	2.58	0.0121	0.2289	-2.98	ENSG00000221348.1,ENSG00000263600.1,ENSG00000198947.15	MIR548F5,MIR3915,DMD	miRNA,miRNA,protein_coding	n.s.
chr7:140355668|140358785	1.41	6.02	3.17	0.0024	0.1187	-1.57	ENSG00000157800.17	SLC37A3	protein_coding	n.s.
chr3:138570318|138572932	1.41	6.19	1.83	0.0731	0.4244	-4.45	ENSG00000114107.8	CEP70	protein_coding	n.s.
chr10:74838683|74843478	1.39	8.11	2.27	0.0269	0.2804	-3.62	ENSG00000156650.12	KAT6B	protein_coding	n.s.
chr1:237387156|237469187	1.39	5.64	3.15	0.0025	0.1187	-1.64	ENSG00000198626.15	RYR2	protein_coding	n.s.
chr14:96555847|96556413	1.39	7.87	2.91	0.0050	0.1610	-2.22	ENSG00000090060.17	PAPOLA	protein_coding	n.s.
chr7:80646088|80674147	1.38	7.84	2.70	0.0089	0.2047	-2.71	ENSG00000135218.17	CD36	protein_coding	n.s.
chr1:237441319|237469187	1.38	5.91	3.22	0.0021	0.1144	-1.45	ENSG00000198626.15	RYR2	protein_coding	n.s.
chr7:32620404|32679130	1.37	6.20	2.67	0.0097	0.2101	-2.79	ENSG00000229358.3	AC018633.4	unprocessed_pseudogene	n.s.
chr12:19462510|19473355	1.37	5.83	2.84	0.0061	0.1660	-2.39	ENSG00000139154.14	AEBP2	protein_coding	n.s.
chr11:22674850|22685789	1.36	6.42	2.78	0.0072	0.1802	-2.54	ENSG00000148935.10	GAS2	protein_coding	n.s.
chr5:68226290|68227009	1.36	6.15	2.98	0.0041	0.1517	-2.06	ENSG00000145675.14	PIK3R1	protein_coding	n.s.
chr16:69370483|69372355	1.36	5.91	2.51	0.0149	0.2289	-3.15	ENSG00000132604.10	TERF2	protein_coding	n.s.
chr22:45689712|45740538	1.35	6.02	3.07	0.0032	0.1292	-1.84	ENSG00000130638.16	ATXN10	protein_coding	n.s.
chr12:116096669|116111512	1.35	6.51	2.74	0.0080	0.1882	-2.63	ENSG00000123066.7	MED13L	protein_coding	n.s.
chr15:29761139|29773357	1.35	8.48	2.44	0.0174	0.2414	-3.25	ENSG00000104067.16	TJP1	protein_coding	n.s.
chr9:20907150|20933103	1.34	5.94	3.05	0.0034	0.1292	-1.88	ENSG00000188352.12	FOCAD	protein_coding	n.s.
chr1:74249459|74271708	1.34	7.44	2.78	0.0071	0.1802	-2.52	ENSG00000259030.6,ENSG00000116783.14	FPGT-TNNI3K,TNNI3K	protein_coding,protein_coding	n.s.
chr12:45836589|45839496	1.34	7.50	2.24	0.0286	0.2839	-3.68	ENSG00000189079.15	ARID2	protein_coding	n.s.
chr4:25349492|25364505	1.33	7.62	2.39	0.0200	0.2504	-3.40	ENSG00000168228.14	ZCCHC4	protein_coding	n.s.
chr8:69738040|69761875	1.33	7.25	2.77	0.0074	0.1808	-2.55	ENSG00000137571.10	SLCO5A1	protein_coding	n.s.
chr7:18585281|18666476	1.32	6.32	2.86	0.0057	0.1660	-2.33	ENSG00000048052.21	HDAC9	protein_coding	n.s.
chr1:95143891|95173889	1.32	7.23	1.94	0.0571	0.3677	-4.24	ENSG00000152078.9,ENSG00000271092.5	TMEM56,TMEM56-RWDD3	protein_coding,protein_coding	n.s.
chr17:12054889|12095694	1.32	6.56	2.81	0.0066	0.1744	-2.47	ENSG00000065559.14,ENSG00000266297.1	MAP2K4,MIR744	protein_coding,miRNA	n.s.
chr4:147939825|147955374	1.31	6.99	2.60	0.0115	0.2228	-2.93	ENSG00000071205.11	ARHGAP10	protein_coding	n.s.
chr5:79439010|79457018	1.31	8.15	2.38	0.0206	0.2553	-3.40	ENSG00000152413.14	HOMER1	protein_coding	n.s.
chr15:49235851|49292537	1.31	6.47	2.75	0.0077	0.1861	-2.60	ENSG00000156958.14	GALK2	protein_coding	n.s.
chr1:58506060|58534331	1.30	6.51	2.93	0.0047	0.1604	-2.17	ENSG00000173406.15,ENSG00000162600.11	DAB1,OMA1	protein_coding,protein_coding	n.s.
chr6:154773989|154795139	1.30	8.20	2.10	0.0402	0.3228	-3.93	ENSG00000213079.9	SCAF8	protein_coding	n.s.
chr6:144537582|144539443	1.29	6.20	2.98	0.0041	0.1517	-2.05	ENSG00000152818.18	UTRN	protein_coding	n.s.
chr3:52412811|52414587	1.29	7.22	2.33	0.0230	0.2625	-3.51	ENSG00000010318.20	PHF7	protein_coding	n.s.
chr5:173944967|173953272	1.29	6.24	2.87	0.0057	0.1660	-2.33	ENSG00000113742.12	CPEB4	protein_coding	n.s.
chr3:194433772|194454392	1.28	6.10	2.67	0.0097	0.2101	-2.79	ENSG00000133657.15	ATP13A3	protein_coding	n.s.
chr1:59321536|59378837	1.28	7.27	2.35	0.0218	0.2597	-3.46	ENSG00000172456.17	FGGY	protein_coding	n.s.
chr4:94608059|94640450	1.28	8.26	2.46	0.0166	0.2320	-3.22	ENSG00000163110.14	PDLIM5	protein_coding	n.s.
chr14:76166663|76195972	1.27	5.94	2.91	0.0050	0.1610	-2.21	ENSG00000089916.17	GPATCH2L	protein_coding	n.s.
chr2:229858772|229880128	1.27	6.51	2.66	0.0100	0.2106	-2.82	ENSG00000153827.13	TRIP12	protein_coding	n.s.
chr5:21491321|21497196	1.26	6.58	1.63	0.1092	0.4899	-4.72	ENSG00000279107.1,ENSG00000183666.16	RP11-823P9.4,RP11-823P9.1	TEC,transcribed_unprocessed_pseudogene	n.s.
chr4:142402938|142462726	1.26	6.06	2.24	0.0291	0.2868	-3.71	ENSG00000109452.12	INPP4B	protein_coding	n.s.
chr6:34606555|34646798	1.26	5.87	2.53	0.0138	0.2289	-3.09	ENSG00000196821.9	C6orf106	protein_coding	n.s.
chr8:130152736|130169067	1.26	6.99	2.62	0.0110	0.2171	-2.90	ENSG00000153317.14	ASAP1	protein_coding	n.s.
chr16:11020193|11126146	1.26	6.23	2.42	0.0183	0.2450	-3.33	ENSG00000038532.15,ENSG00000274038.1,ENSG00000229917.2	CLEC16A,RP11-66H6.4,AC007014.1	protein_coding,sense_intronic,processed_pseudogene	n.s.
chr19:21974729|21988909	1.26	9.03	2.01	0.0484	0.3458	-4.04	ENSG00000160321.14	ZNF208	protein_coding	n.s.
chr10:29550597|29569312	1.25	6.15	2.84	0.0060	0.1660	-2.39	ENSG00000197321.14	SVIL	protein_coding	n.s.
chr15:72760407|72780322	1.25	5.89	2.69	0.0091	0.2047	-2.74	ENSG00000159322.17	ADPGK	protein_coding	n.s.
chr13:46723221|46733998	1.25	6.50	2.55	0.0132	0.2289	-3.06	ENSG00000136141.14	LRCH1	protein_coding	n.s.
chr9:68378199|68392473	1.25	6.83	1.97	0.0534	0.3582	-4.21	ENSG00000154330.12	PGM5	protein_coding	n.s.
chr6:54160367|54202233	1.25	6.86	2.28	0.0258	0.2741	-3.61	ENSG00000146147.14	MLIP	protein_coding	n.s.
chr8:105419144|105444381	1.25	7.70	1.91	0.0615	0.3846	-4.28	ENSG00000169946.13	ZFPM2	protein_coding	n.s.
chr6:136694140|136698682	1.24	6.69	2.41	0.0191	0.2453	-3.37	ENSG00000197442.9	MAP3K5	protein_coding	n.s.
chr10:32451592|32474023	1.24	7.76	2.09	0.0409	0.3263	-3.98	ENSG00000216937.13	CCDC7	protein_coding	n.s.
chr18:36779448|36780206	1.24	6.36	2.65	0.0103	0.2108	-2.84	ENSG00000134775.15	FHOD3	protein_coding	n.s.
chr8:73673107|73688813	1.22	7.68	1.89	0.0644	0.3943	-4.33	ENSG00000040341.17,ENSG00000258677.2	STAU2,RP11-463D19.2	protein_coding,protein_coding	n.s.
chr6:24416397|24418578	1.22	5.67	2.65	0.0102	0.2108	-2.83	ENSG00000124532.14	MRS2	protein_coding	n.s.
chr12:27714780|27724186	1.22	7.35	2.03	0.0471	0.3412	-4.10	ENSG00000061794.12	MRPS35	protein_coding	n.s.
chr1:237374717|237377435	1.22	6.93	2.37	0.0211	0.2553	-3.44	ENSG00000198626.15	RYR2	protein_coding	n.s.
chr1:40189055|40202614	1.22	7.47	2.44	0.0177	0.2414	-3.28	ENSG00000117000.8	RLF	protein_coding	n.s.
chr7:120806549|120840109	1.22	5.88	2.84	0.0061	0.1660	-2.39	ENSG00000106025.8	TSPAN12	protein_coding	n.s.
chr7:32812757|32820741	1.21	6.11	2.48	0.0159	0.2289	-3.21	ENSG00000231952.3	AC018648.5	unprocessed_pseudogene	n.s.
chr16:1809238|1809833	1.21	6.05	2.34	0.0223	0.2612	-3.50	ENSG00000063854.12	HAGH	protein_coding	n.s.
chr1:12275825|12278038	1.20	5.92	2.48	0.0158	0.2289	-3.20	ENSG00000048707.14	VPS13D	protein_coding	n.s.
chr5:177191884|177212195	1.20	7.48	2.31	0.0243	0.2676	-3.56	ENSG00000165671.20	NSD1	protein_coding	n.s.
chr9:19286769|19305527	1.20	6.87	2.51	0.0146	0.2289	-3.14	ENSG00000137145.20	DENND4C	protein_coding	n.s.
chr11:22674850|22755953	1.19	6.36	2.55	0.0131	0.2289	-3.05	ENSG00000148935.10,ENSG00000222427.1	GAS2,RNA5SP338	protein_coding,rRNA	n.s.
chr3:129880309|129880559	1.19	6.54	2.22	0.0298	0.2885	-3.74	ENSG00000172765.16	TMCC1	protein_coding	n.s.
chr2:72465160|72480750	1.19	6.93	2.26	0.0272	0.2816	-3.66	ENSG00000144036.15	EXOC6B	protein_coding	n.s.
chr12:32598497|32611283	1.18	7.80	2.10	0.0395	0.3223	-3.92	ENSG00000139132.14	FGD4	protein_coding	n.s.
chr14:37285318|37369624	1.18	5.83	2.52	0.0144	0.2289	-3.13	ENSG00000151338.18	MIPOL1	protein_coding	n.s.
chr9:13939661|14018327	1.18	6.64	2.08	0.0421	0.3297	-4.02	unknown			n.s.
chr2:168691034|168717978	1.18	7.55	2.24	0.0283	0.2839	-3.68	ENSG00000172292.14	CERS6	protein_coding	n.s.
chr2:99169550|99171429	1.18	6.07	2.21	0.0310	0.2960	-3.77	ENSG00000158411.11	MITD1	protein_coding	n.s.
chr4:109940946|109945275	1.17	6.10	2.56	0.0129	0.2289	-3.04	ENSG00000138798.11	EGF	protein_coding	n.s.
chr12:22643763|22673660	1.17	6.07	2.40	0.0193	0.2453	-3.37	ENSG00000139163.15	ETNK1	protein_coding	n.s.
chr8:42906173|42943445	1.17	6.17	2.40	0.0193	0.2453	-3.37	ENSG00000168172.8	HOOK3	protein_coding	n.s.
chr2:175979810|175995646	1.16	6.33	2.57	0.0126	0.2289	-3.02	ENSG00000144320.13	KIAA1715	protein_coding	n.s.
chr12:32581960|32611283	1.16	6.99	2.66	0.0098	0.2101	-2.80	ENSG00000139132.14	FGD4	protein_coding	n.s.
chr4:147946617|147966839	1.15	7.16	2.18	0.0328	0.2989	-3.81	ENSG00000071205.11	ARHGAP10	protein_coding	n.s.
chr17:35168061|35168685	1.15	7.47	2.57	0.0127	0.2289	-3.01	ENSG00000141161.11	UNC45B	protein_coding	n.s.
chr16:53873786|53888951	1.15	8.36	2.04	0.0453	0.3412	-4.03	ENSG00000140718.20	FTO	protein_coding	n.s.
chr17:68902713|68907879	1.14	5.48	2.29	0.0255	0.2740	-3.59	ENSG00000141338.13	ABCA8	protein_coding	n.s.
chr1:169978085|170031975	1.13	7.78	2.48	0.0160	0.2289	-3.20	ENSG00000075945.12	KIFAP3	protein_coding	n.s.
chr10:101672915|101676436	1.13	6.15	2.10	0.0395	0.3223	-3.97	ENSG00000107829.13	FBXW4	protein_coding	n.s.
chr9:111527268|111534353	1.13	6.50	2.53	0.0140	0.2289	-3.10	ENSG00000173258.12	ZNF483	protein_coding	n.s.
chr14:32090502|32094386	1.12	10.19	1.76	0.0832	0.4528	-4.43	ENSG00000100852.12	ARHGAP5	protein_coding	n.s.
chr16:63060294|63090322	1.12	6.04	2.34	0.0226	0.2624	-3.51	ENSG00000261502.3,ENSG00000269986.1	RP11-96H17.1,RP11-96H17.3	processed_transcript,sense_intronic	n.s.
chr16:3536122|3536994	1.11	6.96	2.12	0.0377	0.3216	-3.93	ENSG00000103351.12	CLUAP1	protein_coding	n.s.
chr11:73707420|73720899	1.11	7.30	2.53	0.0141	0.2289	-3.11	ENSG00000175582.19	RAB6A	protein_coding	n.s.
chr4:128121826|128162317	1.10	6.11	2.50	0.0149	0.2289	-3.16	ENSG00000248394.1,ENSG00000138709.17	CTD-2034L19.1,LARP1B	processed_pseudogene,protein_coding	n.s.
chr1:237387281|237530510	1.10	5.95	2.40	0.0192	0.2453	-3.37	ENSG00000198626.15,ENSG00000266262.1	RYR2,MIR4428	protein_coding,miRNA	n.s.
chr1:95138275|95173889	1.10	6.05	2.33	0.0231	0.2625	-3.52	ENSG00000152078.9,ENSG00000271092.5,ENSG00000231992.1	TMEM56,TMEM56-RWDD3,RP11-57H12.2	protein_coding,protein_coding,sense_intronic	n.s.
chr2:72731007|72733118	1.10	6.17	1.64	0.1070	0.4867	-4.73	ENSG00000144036.15	EXOC6B	protein_coding	n.s.
chr5:43675511|43704400	1.09	7.83	1.84	0.0710	0.4162	-4.41	ENSG00000112992.16	NNT	protein_coding	n.s.
chr9:85585463|85633374	1.09	7.64	2.42	0.0185	0.2453	-3.33	ENSG00000135049.15	AGTPBP1	protein_coding	n.s.
chr22:45729425|45740538	1.09	7.77	2.19	0.0322	0.2989	-3.79	ENSG00000130638.16	ATXN10	protein_coding	n.s.
chr1:45640210|45642499	1.09	6.71	2.15	0.0355	0.3092	-3.88	ENSG00000159592.10	GPBP1L1	protein_coding	n.s.
chr2:72718103|72733118	1.09	10.58	1.46	0.1481	0.5464	-4.79	ENSG00000144036.15	EXOC6B	protein_coding	n.s.
chr15:42827928|42840433	1.09	7.46	1.96	0.0542	0.3612	-4.21	ENSG00000128881.16	TTBK2	protein_coding	n.s.
chr3:183650296|183651276	1.09	6.91	2.49	0.0155	0.2289	-3.20	ENSG00000114796.15	KLHL24	protein_coding	n.s.
chr1:86715724|86724405	1.08	5.91	2.53	0.0139	0.2289	-3.10	ENSG00000097033.14	SH3GLB1	protein_coding	n.s.
chr5:38481299|38530666	1.08	6.48	2.18	0.0329	0.2989	-3.82	ENSG00000113594.9	LIFR	protein_coding	n.s.
chr2:40139401|40178493	1.08	6.63	2.07	0.0430	0.3297	-4.04	ENSG00000183023.18	SLC8A1	protein_coding	n.s.
chr10:92081320|92091944	1.08	6.14	2.20	0.0319	0.2989	-3.79	ENSG00000107864.14	CPEB3	protein_coding	n.s.
chr3:16294856|16303592	1.07	6.20	2.32	0.0234	0.2634	-3.54	ENSG00000154814.13	OXNAD1	protein_coding	n.s.
chr1:103565435|103575540	1.07	7.44	1.29	0.2029	0.5946	-5.19	ENSG00000240038.6,ENSG00000236085.1	AMY2B,RP5-1108M17.2	protein_coding,processed_pseudogene	n.s.
chr8:42957094|42964474	1.06	5.68	2.19	0.0321	0.2989	-3.80	ENSG00000168172.8	HOOK3	protein_coding	n.s.
chr8:70159505|70162854	1.06	6.25	2.20	0.0313	0.2967	-3.78	ENSG00000140396.12	NCOA2	protein_coding	n.s.
chr1:92563642|92636336	1.05	6.89	2.48	0.0157	0.2289	-3.21	ENSG00000223787.2,ENSG00000067208.14	RP4-593M8.1,EVI5	processed_pseudogene,protein_coding	n.s.
chr10:60084602|60085253	1.05	5.94	2.14	0.0361	0.3131	-3.89	ENSG00000151150.21	ANK3	protein_coding	n.s.
chr20:2947982|2965202	1.05	6.68	2.02	0.0476	0.3434	-4.12	ENSG00000132670.20	PTPRA	protein_coding	n.s.
chr7:127373342|127377329	1.05	7.64	2.12	0.0381	0.3223	-3.93	ENSG00000048405.9	ZNF800	protein_coding	n.s.
chr3:174523413|174553757	1.05	6.24	2.31	0.0240	0.2673	-3.56	ENSG00000177694.15	NAALADL2	protein_coding	n.s.
chr5:128985133|128990464	1.04	5.75	2.17	0.0337	0.3044	-3.83	ENSG00000113396.12	SLC27A6	protein_coding	n.s.
chr2:178719554|178727371	1.04	6.63	2.16	0.0345	0.3074	-3.86	ENSG00000155657.26	TTN	protein_coding	n.s.
chr4:128992167|129003876	1.04	8.44	1.62	0.1097	0.4899	-4.70	ENSG00000151466.11	SCLT1	protein_coding	n.s.
chr9:122280443|122291840	1.04	6.55	2.23	0.0294	0.2878	-3.73	ENSG00000148187.17	MRRF	protein_coding	n.s.
chr2:61112522|61118116	1.04	6.40	1.91	0.0610	0.3846	-4.32	ENSG00000162929.13,ENSG00000274769.1	KIAA1841,RP11-493E12.3	protein_coding,processed_transcript	n.s.
chr7:66127704|66134374	1.04	6.22	2.24	0.0285	0.2839	-3.70	ENSG00000241258.6,ENSG00000249319.2	CRCP,AC068533.7	protein_coding,protein_coding	n.s.
chr3:183650296|183665039	1.04	6.50	2.31	0.0241	0.2673	-3.56	ENSG00000114796.15	KLHL24	protein_coding	n.s.
chr8:47396376|47407961	1.03	7.15	1.88	0.0652	0.3950	-4.37	ENSG00000164808.16	SPIDR	protein_coding	n.s.
chr18:21765772|21779685	1.03	8.65	1.41	0.1655	0.5616	-5.01	ENSG00000101752.11	MIB1	protein_coding	n.s.
chr1:237374717|237469187	1.03	6.12	2.25	0.0282	0.2839	-3.69	ENSG00000198626.15	RYR2	protein_coding	n.s.
chr6:109656756|109675756	1.03	5.49	2.29	0.0251	0.2740	-3.59	ENSG00000155085.15	AK9	protein_coding	n.s.
chr1:52509596|52526373	1.03	6.25	2.16	0.0348	0.3074	-3.87	ENSG00000134744.13	ZCCHC11	protein_coding	n.s.
chr4:64289710|64314763	1.03	9.96	1.38	0.1719	0.5694	-4.96	ENSG00000205678.7	TECRL	protein_coding	n.s.
chr2:175970764|175995646	1.02	6.36	1.73	0.0890	0.4619	-4.62	ENSG00000144320.13	KIAA1715	protein_coding	n.s.
chr1:92605307|92636336	1.02	7.34	2.18	0.0328	0.2989	-3.82	ENSG00000067208.14	EVI5	protein_coding	n.s.
chr3:15411245|15415942	1.02	5.91	1.97	0.0531	0.3582	-4.20	ENSG00000206562.11	METTL6	protein_coding	n.s.
chr14:60115719|60125823	1.02	6.07	2.21	0.0306	0.2947	-3.75	ENSG00000126773.12	PCNX4	protein_coding	n.s.
chr17:31155983|31182665	1.01	5.80	2.10	0.0397	0.3223	-3.97	ENSG00000196712.17	NF1	protein_coding	n.s.
chr2:189791790|189818180	1.01	6.69	2.05	0.0446	0.3392	-4.07	ENSG00000064933.17	PMS1	protein_coding	n.s.
chr10:72708283|72715902	1.00	6.29	1.99	0.0515	0.3578	-4.19	ENSG00000156026.14	MCU	protein_coding	n.s.
chr1:59900965|59912311	1.00	7.97	1.90	0.0615	0.3846	-4.29	ENSG00000134716.9	CYP2J2	protein_coding	n.s.
chr10:110964125|110985765	1.00	8.51	1.65	0.1038	0.4834	-4.67	ENSG00000108061.11	SHOC2	protein_coding	n.s.
chr5:41794003|41807438	1.00	6.92	1.95	0.0559	0.3644	-4.25	ENSG00000083720.12	OXCT1	protein_coding	n.s.
chr8:17713214|17755961	1.00	8.08	1.97	0.0532	0.3582	-4.18	ENSG00000129422.14	MTUS1	protein_coding	n.s.
chr11:45862060|45872233	1.00	5.76	2.03	0.0470	0.3412	-4.10	ENSG00000121671.11	CRY2	protein_coding	n.s.
chr12:81199341|81233471	1.00	6.17	2.29	0.0256	0.2740	-3.61	ENSG00000111058.7	ACSS3	protein_coding	n.s.
chr5:77449760|77464809	0.99	7.06	1.98	0.0518	0.3580	-4.19	ENSG00000164253.13	WDR41	protein_coding	n.s.
chr7:140794308|140808995	0.99	5.71	2.03	0.0461	0.3412	-4.09	ENSG00000157764.13	BRAF	protein_coding	n.s.
chr4:120754553|120811449	0.99	8.45	2.07	0.0430	0.3297	-3.99	ENSG00000138738.10	PRDM5	protein_coding	n.s.
chr11:22236163|22263043	0.99	7.55	2.17	0.0341	0.3062	-3.84	ENSG00000171714.10	ANO5	protein_coding	n.s.
chr13:31215051|31229294	0.99	6.29	2.02	0.0480	0.3447	-4.13	ENSG00000187676.7	B3GLCT	protein_coding	n.s.
chr8:140739018|140752316	0.98	7.45	1.68	0.0990	0.4758	-4.68	ENSG00000169398.19	PTK2	protein_coding	n.s.
chr4:147864846|147881932	0.98	6.06	2.22	0.0298	0.2885	-3.73	ENSG00000071205.11	ARHGAP10	protein_coding	n.s.
chr7:99493040|99494631	0.98	7.07	1.74	0.0872	0.4605	-4.60	ENSG00000160908.14	ZNF394	protein_coding	n.s.
chr11:89400017|89402542	0.98	6.37	1.76	0.0835	0.4528	-4.56	ENSG00000086991.12	NOX4	protein_coding	n.s.
chr5:38990949|39003622	0.98	6.13	1.95	0.0557	0.3644	-4.25	ENSG00000164327.12	RICTOR	protein_coding	n.s.
chr4:52626018|52631144	0.97	5.76	2.08	0.0420	0.3297	-4.02	ENSG00000109189.12	USP46	protein_coding	n.s.
chr10:20845258|20852649	0.97	5.39	2.07	0.0428	0.3297	-4.02	ENSG00000078114.18	NEBL	protein_coding	n.s.
chr14:60796217|60818847	0.97	5.89	2.10	0.0400	0.3223	-3.98	ENSG00000020426.10	MNAT1	protein_coding	n.s.
chr17:31982999|31988497	0.97	5.68	1.72	0.0911	0.4633	-4.63	ENSG00000178691.10	SUZ12	protein_coding	n.s.
chr3:119503532|119517315	0.97	6.66	1.97	0.0532	0.3582	-4.21	ENSG00000113845.9	TIMMDC1	protein_coding	n.s.
chr1:237423092|237469187	0.96	5.86	1.86	0.0683	0.4063	-4.40	ENSG00000198626.15	RYR2	protein_coding	n.s.
chr10:32543300|32584304	0.96	7.39	2.04	0.0456	0.3412	-4.08	ENSG00000216937.13	CCDC7	protein_coding	n.s.
chr6:107503657|107506427	0.95	6.85	1.72	0.0909	0.4633	-4.63	ENSG00000112320.11	SOBP	protein_coding	n.s.
chr6:79042843|79060818	0.95	6.80	1.97	0.0535	0.3582	-4.22	ENSG00000146247.13	PHIP	protein_coding	n.s.
chr8:105419144|105561481	0.95	6.83	1.96	0.0547	0.3612	-4.23	ENSG00000169946.13	ZFPM2	protein_coding	n.s.
chr1:8495063|8614686	0.95	7.28	1.99	0.0515	0.3578	-4.18	ENSG00000142599.17,ENSG00000221083.1	RERE,RF00599	protein_coding,snoRNA	n.s.
chr11:61366045|61367998	0.95	7.24	1.97	0.0529	0.3582	-4.21	ENSG00000149483.11	TMEM138	protein_coding	n.s.
chr6:69737942|69790472	0.95	5.94	2.07	0.0431	0.3297	-4.04	ENSG00000168216.10	LMBRD1	protein_coding	n.s.
chr11:102362896|102368548	0.95	6.14	2.10	0.0395	0.3223	-3.97	ENSG00000110330.8	BIRC2	protein_coding	n.s.
chr7:158788004|158799072	0.94	8.52	1.73	0.0883	0.4613	-4.56	ENSG00000117868.15	ESYT2	protein_coding	n.s.
chr20:47276314|47287284	0.94	5.80	2.16	0.0348	0.3074	-3.86	ENSG00000101040.19	ZMYND8	protein_coding	n.s.
chr7:131429033|131445903	0.94	6.66	2.12	0.0377	0.3216	-3.94	ENSG00000128585.17	MKLN1	protein_coding	n.s.
chr1:15717893|15721388	0.94	6.24	1.89	0.0636	0.3910	-4.35	ENSG00000116786.12	PLEKHM2	protein_coding	n.s.
chr9:710804|713464	0.93	5.97	1.73	0.0880	0.4613	-4.61	ENSG00000107104.18	KANK1	protein_coding	n.s.
chr11:86000643|86031611	0.93	5.86	1.88	0.0652	0.3950	-4.37	ENSG00000073921.17	PICALM	protein_coding	n.s.
chr1:117402186|117420649	0.93	9.68	1.40	0.1659	0.5618	-4.97	ENSG00000198162.12	MAN1A2	protein_coding	n.s.
chr9:35657751|35658018	0.93	6.92	1.42	0.1623	0.5580	-5.03	ENSG00000277027.1,ENSG00000269900.3	RMRP,RMRP	ribozyme,lincRNA	n.s.
chr7:130120749|130122202	0.93	5.74	1.91	0.0605	0.3846	-4.31	ENSG00000128607.13	KLHDC10	protein_coding	n.s.
chr15:76274412|76295737	0.93	7.25	2.03	0.0466	0.3412	-4.11	ENSG00000140374.15	ETFA	protein_coding	n.s.
chr8:67287955|67302466	0.92	6.02	2.12	0.0377	0.3216	-3.93	ENSG00000066777.8	ARFGEF1	protein_coding	n.s.
chr4:107944970|107947537	0.91	6.18	1.94	0.0569	0.3677	-4.27	ENSG00000155016.17	CYP2U1	protein_coding	n.s.
chr10:24495147|24545103	0.91	6.35	1.73	0.0878	0.4613	-4.58	ENSG00000120549.17	KIAA1217	protein_coding	n.s.
chr7:105073619|105078963	0.91	5.94	2.11	0.0390	0.3223	-3.95	ENSG00000005483.20	KMT2E	protein_coding	n.s.
chr7:64521064|64544432	0.91	6.27	1.77	0.0824	0.4525	-4.55	ENSG00000173041.11	ZNF680	protein_coding	n.s.
chr22:38494630|38501280	0.91	7.00	2.03	0.0469	0.3412	-4.11	ENSG00000100201.20	DDX17	protein_coding	n.s.
chr2:36396614|36442735	0.91	6.63	1.94	0.0564	0.3662	-4.26	ENSG00000150938.9	CRIM1	protein_coding	n.s.
chr7:35667434|35673278	0.90	6.33	1.64	0.1069	0.4867	-4.76	ENSG00000122557.9	HERPUD2	protein_coding	n.s.
chr4:74174506|74225394	0.90	6.09	1.79	0.0777	0.4402	-4.51	ENSG00000163738.18	MTHFD2L	protein_coding	n.s.
chr1:237387281|237445522	0.90	6.42	2.01	0.0489	0.3476	-4.14	ENSG00000198626.15	RYR2	protein_coding	n.s.
chr2:178692497|178721202	0.90	7.81	1.34	0.1851	0.5846	-5.15	ENSG00000155657.26	TTN	protein_coding	n.s.
chr15:85682158|85693451	0.90	6.58	1.79	0.0782	0.4409	-4.52	ENSG00000170776.21	AKAP13	protein_coding	n.s.
chr8:17723672|17755961	0.89	5.76	1.90	0.0627	0.3882	-4.34	ENSG00000129422.14	MTUS1	protein_coding	n.s.
chr8:130152736|130180880	0.89	8.15	1.62	0.1111	0.4908	-4.74	ENSG00000153317.14	ASAP1	protein_coding	n.s.
chr9:20923660|20933132	0.89	6.10	2.10	0.0395	0.3223	-3.97	ENSG00000188352.12	FOCAD	protein_coding	n.s.
chr7:35117748|35132369	0.89	6.43	1.43	0.1584	0.5520	-5.05	ENSG00000189212.12	DPY19L2P1	transcribed_unprocessed_pseudogene	n.s.
chr1:100152385|100173370	0.89	7.89	1.87	0.0666	0.3993	-4.37	ENSG00000122477.12	LRRC39	protein_coding	n.s.
chr9:20819796|20874807	0.89	6.43	2.19	0.0323	0.2989	-3.81	ENSG00000188352.12	FOCAD	protein_coding	n.s.
chr3:184849071|185024389	0.89	6.20	1.61	0.1118	0.4917	-4.79	ENSG00000156931.15	VPS8	protein_coding	n.s.
chr9:85575315|85633374	0.88	8.14	1.59	0.1179	0.4994	-4.77	ENSG00000135049.15	AGTPBP1	protein_coding	n.s.
chr16:10428868|10440462	0.88	6.28	1.87	0.0658	0.3965	-4.38	ENSG00000166669.13	ATF7IP2	protein_coding	n.s.
chr2:159136194|159150556	0.87	6.17	1.75	0.0848	0.4528	-4.59	ENSG00000115183.14	TANC1	protein_coding	n.s.
chr2:239990074|240007370	0.87	6.86	1.80	0.0763	0.4381	-4.50	ENSG00000130414.11	NDUFA10	protein_coding	n.s.
chr1:211778918|211793190	0.87	7.59	1.95	0.0555	0.3644	-4.23	ENSG00000241395.3,ENSG00000123684.12	RN7SL344P,LPGAT1	misc_RNA,protein_coding	n.s.
chr20:35366557|35384133	0.87	5.98	1.90	0.0615	0.3846	-4.32	ENSG00000101019.21	UQCC1	protein_coding	n.s.
chr11:8413495|8464822	0.86	8.12	1.78	0.0798	0.4449	-4.51	ENSG00000130413.15	STK33	protein_coding	n.s.
chr16:53154447|53157541	0.86	6.34	1.80	0.0765	0.4381	-4.50	ENSG00000177200.16	CHD9	protein_coding	n.s.
chr16:53155926|53157541	0.86	7.72	1.68	0.0975	0.4738	-4.67	ENSG00000177200.16	CHD9	protein_coding	n.s.
chr1:237369534|237456735	0.86	7.52	1.60	0.1151	0.4917	-4.80	ENSG00000198626.15	RYR2	protein_coding	n.s.
chr2:147972739|147982081	0.86	6.06	1.60	0.1139	0.4917	-4.81	ENSG00000115947.13	ORC4	protein_coding	n.s.
chr6:158312051|158314268	0.86	9.78	1.14	0.2572	0.6528	-5.24	ENSG00000130338.12,ENSG00000274023.1	TULP4,RP11-732M18.4	protein_coding,sense_overlapping	n.s.
chr6:98899268|98934879	0.86	6.56	1.93	0.0576	0.3693	-4.27	ENSG00000112234.8	FBXL4	protein_coding	n.s.
chr3:37533314|37542585	0.86	5.70	1.64	0.1059	0.4867	-4.75	ENSG00000144668.11	ITGA9	protein_coding	n.s.
chr8:131940499|131946633	0.85	6.21	1.74	0.0865	0.4583	-4.59	ENSG00000132294.14	EFR3A	protein_coding	n.s.
chr1:247155566|247159813	0.85	6.19	0.95	0.3470	0.7101	-5.57	ENSG00000196418.12	ZNF124	protein_coding	n.s.
chr1:9871187|9877989	0.85	5.78	1.72	0.0910	0.4633	-4.63	ENSG00000178585.14	CTNNBIP1	protein_coding	n.s.
chr22:35610884|35611106	0.85	10.20	1.11	0.2716	0.6620	-5.20	ENSG00000198125.12	MB	protein_coding	n.s.
chr18:42027443|42049605	0.85	6.84	1.90	0.0623	0.3879	-4.34	ENSG00000078142.12	PIK3C3	protein_coding	n.s.
chr22:43039780|43046573	0.85	6.39	1.77	0.0819	0.4522	-4.55	ENSG00000100271.16	TTLL1	protein_coding	n.s.
chr5:108348399|108367953	0.84	7.23	1.89	0.0629	0.3882	-4.35	ENSG00000145743.15	FBXL17	protein_coding	n.s.
chr18:44949881|44953340	0.84	5.94	1.72	0.0908	0.4633	-4.63	ENSG00000152217.17	SETBP1	protein_coding	n.s.
chr12:96323948|96334865	0.84	5.60	1.79	0.0778	0.4402	-4.50	ENSG00000059758.7	CDK17	protein_coding	n.s.
chr14:103778745|103797518	0.84	8.51	1.44	0.1561	0.5519	-4.96	ENSG00000088808.16,ENSG00000202275.1	PPP1R13B,RF00280	protein_coding,snoRNA	n.s.
chr18:32111754|32124845	0.84	6.04	1.68	0.0982	0.4751	-4.69	ENSG00000134758.13,ENSG00000263917.1	RNF138,RP11-53I6.2	protein_coding,processed_transcript	n.s.
chr12:2115224|2120430	0.84	6.01	1.78	0.0804	0.4469	-4.53	ENSG00000151067.21	CACNA1C	protein_coding	n.s.
chr4:168890922|168903906	0.83	5.61	1.69	0.0969	0.4738	-4.67	ENSG00000129116.17	PALLD	protein_coding	n.s.
chrY:2953909|2961646	0.83	7.54	1.03	0.3071	0.6802	-5.49	ENSG00000067646.11	ZFY	protein_coding	n.s.
chr5:123545417|123557564	0.82	9.44	1.26	0.2132	0.6092	-5.14	ENSG00000151292.17	CSNK1G3	protein_coding	n.s.
chr18:21366027|21403994	0.82	7.28	1.62	0.1096	0.4899	-4.76	ENSG00000141449.14	GREB1L	protein_coding	n.s.
chr17:46170855|46172232	0.82	6.74	1.50	0.1375	0.5378	-4.93	ENSG00000120071.13	KANSL1	protein_coding	n.s.
chr7:81970675|81982627	0.81	5.84	1.56	0.1230	0.5117	-4.86	ENSG00000153956.15	CACNA2D1	protein_coding	n.s.
chr1:219193082|219218712	0.81	7.40	1.60	0.1151	0.4917	-4.80	ENSG00000143353.11	LYPLAL1	protein_coding	n.s.
chr6:130926605|130956499	0.81	9.09	1.27	0.2098	0.6052	-5.14	ENSG00000079819.18	EPB41L2	protein_coding	n.s.
chr2:208345111|208348023	0.81	5.86	1.49	0.1404	0.5390	-4.95	ENSG00000115020.16	PIKFYVE	protein_coding	n.s.
chr13:41777985|41833531	0.81	6.43	1.84	0.0705	0.4149	-4.43	ENSG00000102763.17	VWA8	protein_coding	n.s.
chr7:80789306|80805758	0.80	6.28	1.61	0.1131	0.4917	-4.79	ENSG00000075223.13	SEMA3C	protein_coding	n.s.
chr12:97492461|97561047	0.80	8.71	1.45	0.1531	0.5486	-4.96	ENSG00000278802.1,ENSG00000274819.1,ENSG00000273942.1,ENSG00000274230.1,ENSG00000276398.1,ENSG00000275231.1,ENSG00000275971.1,ENSG00000255794.7,ENSG00000273570.1	RF01969,RF01968,RF01963,RF01964,RF01970,RF01965,RF01967,RMST,RF01966	misc_RNA,misc_RNA,misc_RNA,misc_RNA,misc_RNA,misc_RNA,misc_RNA,processed_transcript,misc_RNA	n.s.
chr3:17009674|17014911	0.80	7.46	1.52	0.1325	0.5314	-4.90	ENSG00000154822.17	PLCL2	protein_coding	n.s.
chr2:198083758|198103936	0.80	6.10	1.54	0.1279	0.5273	-4.90	ENSG00000115896.15	PLCL1	protein_coding	n.s.
chr14:39291019|39308587	0.80	6.40	1.52	0.1332	0.5314	-4.93	ENSG00000150527.17	MIA2	protein_coding	n.s.
chr5:36953618|36986301	0.80	6.28	1.87	0.0668	0.3993	-4.40	ENSG00000164190.17	NIPBL	protein_coding	n.s.
chr1:152332583|152341210	0.80	8.53	1.25	0.2179	0.6153	-5.18	ENSG00000237975.6	RP1-14N1.2	antisense	n.s.
chr2:178694599|178721202	0.79	9.00	1.49	0.1404	0.5390	-4.90	ENSG00000155657.26	TTN	protein_coding	n.s.
chr20:35713019|35725155	0.79	6.72	1.72	0.0897	0.4633	-4.63	ENSG00000131051.22	RBM39	protein_coding	n.s.
chr12:111554158|111555919	0.79	5.82	1.65	0.1030	0.4834	-4.72	ENSG00000204842.15	ATXN2	protein_coding	n.s.
chr15:72771783|72775097	0.79	5.94	1.65	0.1035	0.4834	-4.73	ENSG00000159322.17	ADPGK	protein_coding	n.s.
chr5:146254943|146258593	0.79	5.99	1.57	0.1216	0.5079	-4.85	ENSG00000091009.7,ENSG00000275740.1	RBM27,RP11-449H3.3	protein_coding,protein_coding	n.s.
chr13:41811225|41819386	0.79	7.36	1.63	0.1089	0.4899	-4.76	ENSG00000102763.17	VWA8	protein_coding	n.s.
chr2:109585126|109593119	0.79	6.29	1.49	0.1425	0.5399	-4.98	ENSG00000186522.14	SEPT10	protein_coding	n.s.
chr13:41865736|41891587	0.79	5.53	1.01	0.3197	0.6864	-5.51	ENSG00000102763.17	VWA8	protein_coding	n.s.
chr14:75046376|75049718	0.79	7.56	1.54	0.1285	0.5279	-4.88	ENSG00000119684.15	MLH3	protein_coding	n.s.
chr9:5954016|5988545	0.79	6.05	1.64	0.1060	0.4867	-4.75	ENSG00000183354.11	KIAA2026	protein_coding	n.s.
chr17:31155983|31169997	0.78	5.91	1.70	0.0933	0.4697	-4.66	ENSG00000196712.17	NF1	protein_coding	n.s.
chr3:93995874|94003908	0.78	6.57	1.69	0.0953	0.4738	-4.68	ENSG00000169379.15	ARL13B	protein_coding	n.s.
chr4:38089932|38103157	0.78	8.40	1.68	0.0971	0.4738	-4.63	ENSG00000065882.15	TBC1D1	protein_coding	n.s.
chr2:72718103|72741469	0.78	7.66	2.00	0.0498	0.3507	-4.15	ENSG00000144036.15	EXOC6B	protein_coding	n.s.
chr8:96834973|96880005	0.78	6.12	1.71	0.0919	0.4654	-4.63	ENSG00000104324.15	CPQ	protein_coding	n.s.
chr2:40428475|40430304	0.78	7.34	1.29	0.2035	0.5946	-5.21	ENSG00000183023.18	SLC8A1	protein_coding	n.s.
chr1:155438327|155459898	0.78	8.31	1.49	0.1407	0.5390	-4.93	ENSG00000116539.12	ASH1L	protein_coding	n.s.
chr7:8218305|8235940	0.78	5.88	1.39	0.1706	0.5674	-5.10	ENSG00000003147.17	ICA1	protein_coding	n.s.
chr1:47368469|47375293	0.77	6.33	1.60	0.1144	0.4917	-4.81	ENSG00000162368.13	CMPK1	protein_coding	n.s.
chr6:163455279|163535125	0.77	10.32	1.47	0.1453	0.5437	-4.84	ENSG00000112531.16	QKI	protein_coding	n.s.
chr20:35858302|35871829	0.77	5.74	1.60	0.1153	0.4917	-4.81	ENSG00000025293.16	PHF20	protein_coding	n.s.
chr9:125915686|125935607	0.77	6.38	1.66	0.1012	0.4798	-4.72	ENSG00000167081.16	PBX3	protein_coding	n.s.
chr3:5174017|5174414	0.77	6.62	1.50	0.1385	0.5390	-4.96	ENSG00000134108.12	ARL8B	protein_coding	n.s.
chr20:35714185|35725155	0.76	7.68	1.14	0.2605	0.6529	-5.33	ENSG00000131051.22	RBM39	protein_coding	n.s.
chr4:155696756|155722192	0.76	7.22	1.39	0.1682	0.5644	-5.09	ENSG00000164116.16	GUCY1A3	protein_coding	n.s.
chr15:87406363|87422036	0.76	6.16	1.53	0.1315	0.5314	-4.91	unknown			n.s.
chr1:26257597|26259802	0.76	6.29	1.53	0.1309	0.5312	-4.91	ENSG00000130695.14	CEP85	protein_coding	n.s.
chr10:69384796|69401275	0.76	6.49	1.71	0.0921	0.4654	-4.65	ENSG00000156515.22	HK1	protein_coding	n.s.
chr18:54277703|54287411	0.76	7.46	1.70	0.0940	0.4717	-4.65	ENSG00000101751.10	POLI	protein_coding	n.s.
chr21:29321221|29329693	0.75	8.43	1.53	0.1310	0.5312	-4.86	ENSG00000156273.15	BACH1	protein_coding	n.s.
chr1:64009305|64050716	0.75	5.93	1.50	0.1377	0.5378	-4.95	ENSG00000185483.11	ROR1	protein_coding	n.s.
chr11:121045674|121060085	0.75	8.68	1.36	0.1795	0.5776	-5.07	ENSG00000154114.12,ENSG00000285509.1	TBCEL,CMB9-75A1.1	protein_coding,protein_coding	n.s.
chr13:112516440|112527484	0.75	6.92	1.62	0.1112	0.4908	-4.79	ENSG00000126216.13	TUBGCP3	protein_coding	n.s.
chr7:33146242|33177591	0.75	7.45	1.80	0.0769	0.4386	-4.50	ENSG00000122507.20	BBS9	protein_coding	n.s.
chr1:66891154|66905375	0.75	8.09	1.12	0.2657	0.6595	-5.34	ENSG00000152763.16	WDR78	protein_coding	n.s.
chr2:63433745|63571626	0.75	6.34	1.66	0.1017	0.4798	-4.72	ENSG00000279485.1,ENSG00000143951.15	RP11-391A7.1,WDPCP	TEC,protein_coding	n.s.
chr5:139600372|139614966	0.75	5.92	1.60	0.1142	0.4917	-4.80	ENSG00000131508.15	UBE2D2	protein_coding	n.s.
chr1:28459085|28466535	0.75	7.17	1.58	0.1192	0.5036	-4.84	ENSG00000204138.12	PHACTR4	protein_coding	n.s.
chr10:124681607|124682379	0.74	7.75	1.67	0.0996	0.4764	-4.69	ENSG00000189319.13,ENSG00000258539.1	FAM53B,RP11-12J10.3	protein_coding,protein_coding	n.s.
chr15:85655417|85693451	0.74	6.17	1.53	0.1318	0.5314	-4.91	ENSG00000170776.21	AKAP13	protein_coding	n.s.
chr6:161070608|161115302	0.74	6.01	1.55	0.1254	0.5198	-4.87	ENSG00000085511.19	MAP3K4	protein_coding	n.s.
chr13:41761128|41833531	0.74	6.15	1.47	0.1453	0.5437	-4.99	ENSG00000102763.17	VWA8	protein_coding	n.s.
chr12:32607957|32611283	0.73	6.63	1.59	0.1162	0.4937	-4.83	ENSG00000139132.14	FGD4	protein_coding	n.s.
chr6:98899268|98927822	0.73	7.05	1.37	0.1746	0.5743	-5.12	ENSG00000112234.8	FBXL4	protein_coding	n.s.
chr7:73459536|73470483	0.73	6.09	1.76	0.0835	0.4528	-4.56	ENSG00000009954.10	BAZ1B	protein_coding	n.s.
chr5:137757867|137759020	0.73	6.61	1.44	0.1545	0.5486	-5.04	unknown			n.s.
chr2:178673633|178715774	0.73	7.91	1.08	0.2851	0.6673	-5.43	ENSG00000155657.26	TTN	protein_coding	n.s.
chr9:33971651|33973237	0.73	7.76	1.14	0.2594	0.6529	-5.37	ENSG00000137073.21	UBAP2	protein_coding	n.s.
chr11:61437625|61438113	0.73	6.01	1.69	0.0958	0.4738	-4.68	ENSG00000256591.5,ENSG00000167985.6	RP11-286N22.8,SDHAF2	protein_coding,protein_coding	n.s.
chr1:237374717|237456735	0.73	6.27	1.58	0.1199	0.5036	-4.85	ENSG00000198626.15	RYR2	protein_coding	n.s.
chr5:168488602|168497348	0.73	6.11	1.49	0.1401	0.5390	-4.96	ENSG00000113643.8	RARS	protein_coding	n.s.
chr13:50927407|50949505	0.72	8.03	1.45	0.1523	0.5486	-4.99	ENSG00000136104.20	RNASEH2B	protein_coding	n.s.
chr1:77801331|77815231	0.72	6.66	1.67	0.0997	0.4764	-4.71	ENSG00000180488.15	MIGA1	protein_coding	n.s.
chr2:40428475|40430301	0.72	6.71	1.50	0.1398	0.5390	-4.96	ENSG00000183023.18	SLC8A1	protein_coding	n.s.
chr1:42265115|42278672	0.72	6.48	1.58	0.1196	0.5036	-4.85	ENSG00000198815.8	FOXJ3	protein_coding	n.s.
chr5:154033791|154034967	0.72	8.30	1.52	0.1328	0.5314	-4.89	ENSG00000055147.18	FAM114A2	protein_coding	n.s.
chr13:95970112|95996135	0.71	6.00	1.48	0.1440	0.5437	-4.98	ENSG00000102595.19	UGGT2	protein_coding	n.s.
chr15:85655417|85669830	0.71	8.00	1.65	0.1031	0.4834	-4.71	ENSG00000170776.21	AKAP13	protein_coding	n.s.
chr11:13413530|13445181	0.71	7.58	1.62	0.1102	0.4902	-4.76	ENSG00000148925.10	BTBD10	protein_coding	n.s.
chr12:116230533|116237705	0.71	9.22	1.34	0.1846	0.5846	-5.08	ENSG00000123066.7	MED13L	protein_coding	n.s.
chr6:116698704|116705160	0.71	5.76	1.47	0.1472	0.5464	-5.00	ENSG00000196911.10	KPNA5	protein_coding	n.s.
chr6:163455279|163478896	0.71	9.41	1.06	0.2939	0.6709	-5.34	ENSG00000112531.16	QKI	protein_coding	n.s.
chr2:15461201|15511350	0.71	5.79	1.47	0.1470	0.5464	-4.99	ENSG00000151779.12	NBAS	protein_coding	n.s.
chr6:54202105|54257361	0.71	5.74	1.43	0.1576	0.5520	-5.05	ENSG00000146147.14	MLIP	protein_coding	n.s.
chr6:144537582|144542870	0.71	5.96	1.60	0.1139	0.4917	-4.81	ENSG00000152818.18	UTRN	protein_coding	n.s.
chr7:77585543|77600806	0.71	5.71	1.43	0.1564	0.5519	-5.04	ENSG00000127947.15	PTPN12	protein_coding	n.s.
chr4:150102478|150102812	0.70	6.40	1.44	0.1543	0.5486	-5.04	ENSG00000170390.15	DCLK2	protein_coding	n.s.
chr2:120127688|120175004	0.70	8.27	1.46	0.1501	0.5486	-4.97	ENSG00000115109.13	EPB41L5	protein_coding	n.s.
chr2:72465160|72575668	0.70	6.62	1.62	0.1104	0.4902	-4.79	ENSG00000144036.15	EXOC6B	protein_coding	n.s.
chr4:143543509|143543972	0.70	10.24	1.04	0.3041	0.6783	-5.30	ENSG00000153147.5	SMARCA5	protein_coding	n.s.
chr15:75859878|75873568	0.70	6.42	1.64	0.1056	0.4867	-4.76	ENSG00000140367.11	UBE2Q2	protein_coding	n.s.
chr11:22250237|22263043	0.69	6.18	1.47	0.1478	0.5464	-4.99	ENSG00000171714.10	ANO5	protein_coding	n.s.
chr4:90308244|90313047	0.69	7.15	1.32	0.1911	0.5888	-5.19	ENSG00000184305.14	CCSER1	protein_coding	n.s.
chr12:120154970|120155719	0.69	6.18	1.25	0.2159	0.6133	-5.27	ENSG00000089154.10,ENSG00000266704.1	GCN1,MIR4498	protein_coding,miRNA	n.s.
chr11:77619606|77625818	0.69	7.92	1.49	0.1414	0.5390	-4.95	ENSG00000074201.8	CLNS1A	protein_coding	n.s.
chr22:45700282|45740538	0.69	7.25	1.43	0.1587	0.5520	-5.04	ENSG00000130638.16	ATXN10	protein_coding	n.s.
chr4:25127264|25159107	0.68	5.76	1.34	0.1856	0.5848	-5.15	ENSG00000109618.11	SEPSECS	protein_coding	n.s.
chr3:183643480|183665039	0.68	7.42	1.64	0.1064	0.4867	-4.75	ENSG00000114796.15	KLHL24	protein_coding	n.s.
chr4:105446383|105456745	0.68	7.19	1.40	0.1674	0.5641	-5.09	ENSG00000138777.19	PPA2	protein_coding	n.s.
chr7:16258390|16278226	0.68	7.03	1.23	0.2237	0.6153	-5.29	ENSG00000214960.9	ISPD	protein_coding	n.s.
chr2:40428473|40453349	0.68	7.35	1.41	0.1632	0.5582	-5.07	ENSG00000183023.18	SLC8A1	protein_coding	n.s.
chr2:54982515|54987698	0.68	6.33	1.43	0.1577	0.5520	-5.05	ENSG00000115310.17	RTN4	protein_coding	n.s.
chr9:13986370|14018327	0.68	7.15	1.37	0.1767	0.5767	-5.13	unknown			n.s.
chr3:195959183|195960086	0.67	6.91	1.21	0.2312	0.6204	-5.33	ENSG00000185485.14	SDHAP1	transcribed_unprocessed_pseudogene	n.s.
chr7:6814764|6823360	0.67	6.01	1.36	0.1777	0.5770	-5.14	ENSG00000146574.15	CCZ1B	protein_coding	n.s.
chr7:17868407|17875790	0.67	6.67	1.19	0.2374	0.6276	-5.35	ENSG00000071189.21	SNX13	protein_coding	n.s.
chr18:13048859|13059312	0.67	6.14	1.47	0.1473	0.5464	-5.00	ENSG00000101639.18	CEP192	protein_coding	n.s.
chr6:115956452|116003998	0.67	6.21	1.51	0.1371	0.5378	-4.94	ENSG00000111816.7	FRK	protein_coding	n.s.
chr21:41226266|41257326	0.67	6.91	1.49	0.1409	0.5390	-4.96	ENSG00000182240.15	BACE2	protein_coding	n.s.
chr15:57451500|57461892	0.67	6.52	1.41	0.1649	0.5608	-5.08	ENSG00000128849.10	CGNL1	protein_coding	n.s.
chr2:178719554|178722134	0.67	6.91	1.52	0.1336	0.5314	-4.93	ENSG00000155657.26	TTN	protein_coding	n.s.
chr2:189728660|189744788	0.67	7.34	1.44	0.1541	0.5486	-5.02	ENSG00000151687.14	ANKAR	protein_coding	n.s.
chr5:66053406|66054951	0.66	6.00	1.42	0.1619	0.5580	-5.06	ENSG00000112851.14	ERBIN	protein_coding	n.s.
chr21:37420299|37430400	0.66	6.07	1.28	0.2037	0.5946	-5.23	ENSG00000157540.20	DYRK1A	protein_coding	n.s.
chr17:59731421|59738947	0.66	7.98	1.30	0.1999	0.5936	-5.18	ENSG00000062716.12	VMP1	protein_coding	n.s.
chr2:39336920|39337581	0.66	6.96	1.41	0.1634	0.5582	-5.08	ENSG00000011566.14	MAP4K3	protein_coding	n.s.
chr2:168138088|168182090	0.66	6.16	1.35	0.1831	0.5842	-5.14	ENSG00000198648.10	STK39	protein_coding	n.s.
chr3:66236544|66263379	0.66	7.80	1.56	0.1231	0.5117	-4.84	ENSG00000144741.17	SLC25A26	protein_coding	n.s.
chr8:134812610|134813169	0.65	7.05	1.31	0.1956	0.5907	-5.20	unknown			n.s.
chr3:172645623|172648114	0.65	5.88	1.43	0.1583	0.5520	-5.05	ENSG00000144959.9	NCEH1	protein_coding	n.s.
chr3:134188837|134195182	0.65	6.30	1.37	0.1766	0.5767	-5.14	ENSG00000163785.12	RYK	protein_coding	n.s.
chr1:117402186|117414831	0.65	7.55	0.81	0.4228	0.7340	-5.67	ENSG00000198162.12	MAN1A2	protein_coding	n.s.
chr13:41777985|41819386	0.65	6.09	1.44	0.1539	0.5486	-5.03	ENSG00000102763.17	VWA8	protein_coding	n.s.
chr8:30101898|30104486	0.65	5.73	1.21	0.2304	0.6194	-5.31	ENSG00000104660.17	LEPROTL1	protein_coding	n.s.
chr1:77631835|77641655	0.65	6.70	1.48	0.1443	0.5437	-4.99	ENSG00000036549.12	ZZZ3	protein_coding	n.s.
chr4:15625252|15644708	0.65	6.42	1.55	0.1261	0.5212	-4.88	ENSG00000118564.14	FBXL5	protein_coding	n.s.
chr2:40428473|40446648	0.65	7.23	1.23	0.2216	0.6153	-5.28	ENSG00000183023.18	SLC8A1	protein_coding	n.s.
chr2:178738082|178804655	0.65	7.85	1.24	0.2190	0.6153	-5.26	ENSG00000155657.26	TTN	protein_coding	n.s.
chr7:5641154|5652510	0.64	6.89	1.12	0.2680	0.6600	-5.42	ENSG00000011275.18	RNF216	protein_coding	n.s.
chr1:20749723|20773610	0.64	5.56	1.25	0.2174	0.6153	-5.26	ENSG00000127483.17	HP1BP3	protein_coding	n.s.
chr11:86011030|86031611	0.64	6.67	1.33	0.1887	0.5873	-5.19	ENSG00000073921.17	PICALM	protein_coding	n.s.
chrX:80707427|80719656	0.64	5.51	1.11	0.2708	0.6620	-5.40	ENSG00000165288.10	BRWD3	protein_coding	n.s.
chr12:32576266|32611283	0.64	6.31	1.49	0.1418	0.5390	-4.97	ENSG00000139132.14	FGD4	protein_coding	n.s.
chr8:100259107|100288267	0.64	6.86	1.43	0.1590	0.5520	-5.06	ENSG00000034677.12	RNF19A	protein_coding	n.s.
chr1:8541214|8614686	0.64	7.34	1.44	0.1542	0.5486	-5.03	ENSG00000142599.17	RERE	protein_coding	n.s.
chr11:68551121|68564432	0.64	5.87	1.32	0.1929	0.5888	-5.18	ENSG00000110075.14	PPP6R3	protein_coding	n.s.
chr11:58549786|58551232	0.64	8.55	1.37	0.1771	0.5767	-5.07	ENSG00000110031.12	LPXN	protein_coding	n.s.
chrX:44524002|44527365	0.63	6.07	1.38	0.1711	0.5677	-5.11	ENSG00000069509.5	FUNDC1	protein_coding	n.s.
chr7:8218305|8236005	0.63	8.86	1.09	0.2815	0.6673	-5.35	ENSG00000003147.17	ICA1	protein_coding	n.s.
chr6:82214227|82214829	0.63	7.45	1.32	0.1927	0.5888	-5.19	ENSG00000005700.14	IBTK	protein_coding	n.s.
chr10:7243558|7285954	0.63	7.57	1.41	0.1626	0.5580	-5.06	ENSG00000198879.11	SFMBT2	protein_coding	n.s.
chr1:237369534|237530510	0.63	6.77	1.30	0.1971	0.5926	-5.22	ENSG00000198626.15,ENSG00000266262.1	RYR2,MIR4428	protein_coding,miRNA	n.s.
chr22:45793545|45807022	0.63	6.44	1.24	0.2205	0.6153	-5.29	ENSG00000130638.16	ATXN10	protein_coding	n.s.
chr11:8435494|8464822	0.63	6.14	1.18	0.2431	0.6331	-5.36	ENSG00000130413.15	STK33	protein_coding	n.s.
chr2:45546732|45562756	0.63	6.14	1.36	0.1786	0.5773	-5.14	ENSG00000068784.12	SRBD1	protein_coding	n.s.
chr6:144781922|144803147	0.63	6.86	1.32	0.1927	0.5888	-5.19	ENSG00000152818.18	UTRN	protein_coding	n.s.
chr1:193141850|193152444	0.63	6.58	1.36	0.1786	0.5773	-5.15	ENSG00000134371.11	CDC73	protein_coding	n.s.
chr4:55411614|55417985	0.63	7.22	1.05	0.2985	0.6744	-5.47	ENSG00000134851.12,ENSG00000239040.1	TMEM165,RF00019	protein_coding,misc_RNA	n.s.
chr4:139060324|139073567	0.62	6.53	1.31	0.1946	0.5905	-5.20	ENSG00000109381.19	ELF2	protein_coding	n.s.
chr2:134253095|134270550	0.62	6.22	1.35	0.1817	0.5816	-5.15	ENSG00000152127.8	MGAT5	protein_coding	n.s.
chr15:77365163|77388802	0.62	5.76	1.32	0.1906	0.5888	-5.18	ENSG00000173517.10	PEAK1	protein_coding	n.s.
chr1:230954333|230961303	0.62	5.98	1.42	0.1617	0.5580	-5.07	ENSG00000143643.12	TTC13	protein_coding	n.s.
chr3:183650296|183672484	0.62	8.28	1.32	0.1933	0.5888	-5.14	ENSG00000114796.15	KLHL24	protein_coding	n.s.
chr4:168511423|168512412	0.61	7.16	0.86	0.3931	0.7239	-5.65	ENSG00000129116.17	PALLD	protein_coding	n.s.
chr2:73432198|73455295	0.61	5.72	1.14	0.2603	0.6529	-5.38	ENSG00000116127.17	ALMS1	protein_coding	n.s.
chr16:31722626|31723353	0.61	8.04	1.37	0.1752	0.5752	-5.10	ENSG00000197302.10	ZNF720	protein_coding	n.s.
chr1:231370562|231374099	0.61	6.52	1.25	0.2151	0.6123	-5.28	ENSG00000135766.8	EGLN1	protein_coding	n.s.
chrX:32809493|32849820	0.61	6.47	1.23	0.2223	0.6153	-5.30	ENSG00000198947.15	DMD	protein_coding	n.s.
chr4:168890922|168916027	0.61	5.88	1.30	0.1995	0.5936	-5.21	ENSG00000129116.17	PALLD	protein_coding	n.s.
chr1:51394381|51447105	0.61	6.34	1.22	0.2280	0.6162	-5.32	ENSG00000085832.16	EPS15	protein_coding	n.s.
chr3:107710452|107716849	0.61	6.14	1.25	0.2174	0.6153	-5.29	ENSG00000114439.18	BBX	protein_coding	n.s.
chr2:48328561|48346751	0.60	6.28	1.31	0.1935	0.5888	-5.19	ENSG00000170802.15	FOXN2	protein_coding	n.s.
chr2:71363153|71370005	0.60	6.13	1.14	0.2570	0.6528	-5.40	ENSG00000075292.18	ZNF638	protein_coding	n.s.
chr11:46076754|46092223	0.60	8.04	1.14	0.2607	0.6529	-5.35	ENSG00000135365.15	PHF21A	protein_coding	n.s.
chr4:61934840|62044549	0.60	5.80	1.29	0.2007	0.5936	-5.22	ENSG00000150471.16	ADGRL3	protein_coding	n.s.
chr20:41533050|41551360	0.60	7.25	1.39	0.1699	0.5664	-5.10	ENSG00000124177.14	CHD6	protein_coding	n.s.
chr1:237387281|237469187	0.60	7.55	1.19	0.2384	0.6280	-5.30	ENSG00000198626.15	RYR2	protein_coding	n.s.
chr12:2044877|2120430	0.60	6.71	1.11	0.2723	0.6620	-5.44	ENSG00000256257.1,ENSG00000151067.21	RP5-1096D14.5,CACNA1C	sense_intronic,protein_coding	n.s.
chr14:39276934|39279537	0.60	6.70	1.22	0.2262	0.6153	-5.31	ENSG00000150527.17	MIA2	protein_coding	n.s.
chr15:29766266|29773357	0.60	5.57	1.26	0.2124	0.6090	-5.25	ENSG00000104067.16	TJP1	protein_coding	n.s.
chr1:42265115|42278784	0.60	6.30	1.32	0.1933	0.5888	-5.20	ENSG00000198815.8	FOXJ3	protein_coding	n.s.
chr5:132892164|132893118	0.59	5.92	1.16	0.2519	0.6503	-5.37	ENSG00000072364.12	AFF4	protein_coding	n.s.
chr1:95143891|95151419	0.59	8.22	0.92	0.3606	0.7119	-5.51	ENSG00000152078.9,ENSG00000271092.5	TMEM56,TMEM56-RWDD3	protein_coding,protein_coding	n.s.
chr4:169580842|169590809	0.59	6.01	1.15	0.2561	0.6528	-5.39	ENSG00000137601.16	NEK1	protein_coding	n.s.
chr2:36877891|36894033	0.59	7.18	1.31	0.1961	0.5907	-5.21	ENSG00000115808.11	STRN	protein_coding	n.s.
chr18:46890580|46906315	0.59	5.59	1.22	0.2276	0.6161	-5.30	ENSG00000078043.15	PIAS2	protein_coding	n.s.
chr12:55700899|55701154	0.59	7.31	1.00	0.3197	0.6864	-5.53	ENSG00000135424.15	ITGA7	protein_coding	n.s.
chr12:2448976|2512984	0.59	6.93	1.46	0.1506	0.5486	-5.01	ENSG00000151067.21	CACNA1C	protein_coding	n.s.
chr15:49235851|49239367	0.59	6.69	1.13	0.2627	0.6554	-5.41	ENSG00000156958.14	GALK2	protein_coding	n.s.
chr15:67231814|67236820	0.59	6.74	1.23	0.2245	0.6153	-5.31	ENSG00000103591.12	AAGAB	protein_coding	n.s.
chr1:147648246|147659775	0.59	5.84	1.30	0.1996	0.5936	-5.21	ENSG00000162836.11	ACP6	protein_coding	n.s.
chr3:3777725|3789074	0.59	7.18	1.23	0.2241	0.6153	-5.30	ENSG00000144455.13	SUMF1	protein_coding	n.s.
chr19:5604583|5604936	0.59	7.35	1.11	0.2706	0.6620	-5.42	ENSG00000130254.11	SAFB2	protein_coding	n.s.
chr12:28305649|28307749	0.59	7.69	1.28	0.2047	0.5962	-5.21	ENSG00000123106.10	CCDC91	protein_coding	n.s.
chr9:33986760|33998864	0.58	5.88	1.35	0.1818	0.5816	-5.15	ENSG00000137073.21	UBAP2	protein_coding	n.s.
chr2:144208603|144211579	0.58	6.16	1.29	0.2002	0.5936	-5.22	ENSG00000121964.14	GTDC1	protein_coding	n.s.
chr20:35721740|35725155	0.58	6.58	1.26	0.2128	0.6090	-5.27	ENSG00000131051.22	RBM39	protein_coding	n.s.
chr5:177209636|177212195	0.58	7.37	1.46	0.1496	0.5486	-5.01	ENSG00000165671.20	NSD1	protein_coding	n.s.
chr6:53071057|53076543	0.58	6.63	1.15	0.2547	0.6528	-5.39	ENSG00000112146.16	FBXO9	protein_coding	n.s.
chr22:45689712|45702847	0.58	6.34	1.20	0.2355	0.6241	-5.33	ENSG00000130638.16	ATXN10	protein_coding	n.s.
chr6:130955105|130956499	0.57	8.39	1.07	0.2880	0.6709	-5.42	ENSG00000079819.18	EPB41L2	protein_coding	n.s.
chr1:35358925|35361789	0.57	8.07	0.87	0.3875	0.7223	-5.62	ENSG00000146463.11	ZMYM4	protein_coding	n.s.
chr2:210153495|210154611	0.57	6.84	1.28	0.2070	0.5983	-5.25	ENSG00000144445.16	KANSL1L	protein_coding	n.s.
chr7:81965594|81982627	0.57	5.69	1.25	0.2146	0.6121	-5.26	ENSG00000153956.15	CACNA2D1	protein_coding	n.s.
chr14:49825867|49831361	0.57	6.48	1.33	0.1868	0.5873	-5.18	ENSG00000165525.17	NEMF	protein_coding	n.s.
chr2:62979188|62996766	0.57	6.87	1.33	0.1885	0.5873	-5.18	ENSG00000115504.14	EHBP1	protein_coding	n.s.
chr16:53254438|53274302	0.57	6.55	1.20	0.2355	0.6241	-5.34	ENSG00000177200.16	CHD9	protein_coding	n.s.
chr1:237423092|237445522	0.57	6.60	1.42	0.1612	0.5580	-5.07	ENSG00000198626.15	RYR2	protein_coding	n.s.
chr14:39179091|39179462	0.57	6.93	1.16	0.2511	0.6495	-5.38	ENSG00000100941.8	PNN	protein_coding	n.s.
chr5:114404438|114404856	0.57	7.29	1.31	0.1961	0.5907	-5.20	ENSG00000080709.14	KCNN2	protein_coding	n.s.
chr20:62139075|62140944	0.57	7.79	1.22	0.2259	0.6153	-5.29	ENSG00000101182.14	PSMA7	protein_coding	n.s.
chr6:82210814|82212793	0.56	6.32	1.26	0.2119	0.6088	-5.27	ENSG00000005700.14	IBTK	protein_coding	n.s.
chrX:32565702|32573846	0.56	5.46	1.19	0.2399	0.6292	-5.33	ENSG00000198947.15	DMD	protein_coding	n.s.
chr14:31127785|31133675	0.56	8.21	1.45	0.1527	0.5486	-5.00	ENSG00000092148.12	HECTD1	protein_coding	n.s.
chr5:138006990|138021197	0.56	6.39	1.21	0.2304	0.6194	-5.33	ENSG00000031003.10	FAM13B	protein_coding	n.s.
chr5:57246300|57251141	0.56	7.63	1.06	0.2931	0.6709	-5.46	ENSG00000062194.15	GPBP1	protein_coding	n.s.
chr9:83678441|83686155	0.56	8.04	1.06	0.2928	0.6709	-5.45	ENSG00000135018.13	UBQLN1	protein_coding	n.s.
chr11:118551786|118559864	0.56	7.00	1.29	0.2033	0.5946	-5.23	ENSG00000118096.7	IFT46	protein_coding	n.s.
chr14:91481576|91490802	0.56	6.13	1.23	0.2238	0.6153	-5.30	ENSG00000100796.17	SMEK1	protein_coding	n.s.
chr12:95208843|95211267	0.56	8.02	1.11	0.2734	0.6625	-5.37	ENSG00000180263.13	FGD6	protein_coding	n.s.
chr19:34430576|34438766	0.56	6.49	1.29	0.2006	0.5936	-5.23	ENSG00000126261.12	UBA2	protein_coding	n.s.
chr6:129297685|129342467	0.56	7.43	1.08	0.2827	0.6673	-5.43	ENSG00000196569.12	LAMA2	protein_coding	n.s.
chr13:38050769|38072976	0.56	5.76	1.01	0.3164	0.6854	-5.52	ENSG00000223685.5	RP11-196I2.1	lincRNA	n.s.
chr10:45459120|45464327	0.56	6.39	1.26	0.2106	0.6064	-5.26	ENSG00000165406.15	MARCH8	protein_coding	n.s.
chr18:24196125|24239382	0.55	6.24	1.10	0.2769	0.6647	-5.45	ENSG00000141447.17	OSBPL1A	protein_coding	n.s.
chr2:61311540|61350693	0.55	7.21	1.00	0.3190	0.6864	-5.53	ENSG00000115464.14	USP34	protein_coding	n.s.
chr4:48369849|48383784	0.55	6.89	1.22	0.2262	0.6153	-5.31	ENSG00000109171.14	SLAIN2	protein_coding	n.s.
chr1:94220258|94231643	0.55	6.08	1.09	0.2784	0.6670	-5.45	ENSG00000137962.12	ARHGAP29	protein_coding	n.s.
chr6:152249161|152256765	0.55	6.06	1.19	0.2404	0.6292	-5.34	ENSG00000131018.22	SYNE1	protein_coding	n.s.
chr14:52536719|52544371	0.55	5.57	1.12	0.2672	0.6595	-5.42	ENSG00000087301.8	TXNDC16	protein_coding	n.s.
chr1:91343430|91385834	0.55	5.64	1.16	0.2488	0.6445	-5.36	ENSG00000162669.15	HFM1	protein_coding	n.s.
chr18:8244058|8253414	0.55	6.30	1.22	0.2261	0.6153	-5.31	ENSG00000173482.16	PTPRM	protein_coding	n.s.
chr4:82878730|82881940	0.54	6.81	1.30	0.1988	0.5936	-5.22	ENSG00000138674.16	SEC31A	protein_coding	n.s.
chr10:103438015|103438808	0.54	5.95	1.15	0.2547	0.6528	-5.38	ENSG00000148843.13	PDCD11	protein_coding	n.s.
chr15:89113725|89155534	0.54	6.16	1.19	0.2377	0.6276	-5.34	ENSG00000140526.17,ENSG00000239151.1	ABHD2,RNU7-195P	protein_coding,snRNA	n.s.
chr16:83906987|83912367	0.54	7.52	1.18	0.2415	0.6299	-5.34	ENSG00000260300.5,ENSG00000103150.5	RP11-505K9.4,MLYCD	protein_coding,protein_coding	n.s.
chr2:71396141|71418639	0.54	6.04	1.04	0.3002	0.6760	-5.50	ENSG00000075292.18	ZNF638	protein_coding	n.s.
chr5:88220563|88245792	0.54	7.25	1.34	0.1839	0.5844	-5.16	ENSG00000164180.13	TMEM161B	protein_coding	n.s.
chr8:17675186|17755961	0.54	6.15	1.20	0.2339	0.6239	-5.34	ENSG00000265520.1,ENSG00000129422.14	MIR548V,MTUS1	miRNA,protein_coding	n.s.
chr11:72984088|72989097	0.54	6.94	1.15	0.2531	0.6511	-5.39	ENSG00000137478.14	FCHSD2	protein_coding	n.s.
chr9:85575315|85646418	0.54	7.24	1.33	0.1877	0.5873	-5.17	ENSG00000135049.15	AGTPBP1	protein_coding	n.s.
chr16:21968628|21976243	0.54	5.43	1.05	0.2980	0.6744	-5.48	ENSG00000140740.10	UQCRC2	protein_coding	n.s.
chr8:123077111|123105464	0.53	6.20	1.14	0.2570	0.6528	-5.39	ENSG00000156787.16	TBC1D31	protein_coding	n.s.
chr11:85996826|86003451	0.53	7.82	1.21	0.2325	0.6229	-5.31	ENSG00000073921.17	PICALM	protein_coding	n.s.
chr6:144487548|144493456	0.53	7.25	1.12	0.2673	0.6595	-5.42	ENSG00000152818.18	UTRN	protein_coding	n.s.
chr10:7276892|7285954	0.53	7.19	0.72	0.4776	0.7619	-5.75	ENSG00000198879.11	SFMBT2	protein_coding	n.s.
chr19:13025021|13025552	0.53	5.85	1.09	0.2812	0.6673	-5.46	ENSG00000008441.16	NFIX	protein_coding	n.s.
chr9:20715322|20789608	0.53	6.34	1.13	0.2630	0.6554	-5.41	ENSG00000188352.12,ENSG00000202189.1,ENSG00000207609.3	FOCAD,SNORA30B,MIR491	protein_coding,snoRNA,miRNA	n.s.
chr7:27629371|27649633	0.53	7.14	1.06	0.2925	0.6709	-5.47	ENSG00000106049.8	HIBADH	protein_coding	n.s.
chr3:56660731|56673725	0.53	8.32	0.86	0.3916	0.7239	-5.57	ENSG00000163946.13	FAM208A	protein_coding	n.s.
chr3:197814908|197820430	0.52	6.44	1.09	0.2820	0.6673	-5.46	ENSG00000186001.13	LRCH3	protein_coding	n.s.
chr5:31995576|32010482	0.52	6.74	1.16	0.2524	0.6505	-5.39	ENSG00000133401.15	PDZD2	protein_coding	n.s.
chr17:46066537|46094701	0.52	5.91	0.96	0.3409	0.7068	-5.57	ENSG00000120071.13	KANSL1	protein_coding	n.s.
chr7:155672867|155680908	0.52	8.35	0.89	0.3769	0.7141	-5.55	ENSG00000184863.10	RBM33	protein_coding	n.s.
chr3:128262128|128264781	0.52	7.29	1.02	0.3127	0.6854	-5.51	ENSG00000132394.10	EEFSEC	protein_coding	n.s.
chr15:41668828|41669958	0.52	8.52	1.31	0.1949	0.5905	-5.15	ENSG00000174197.16	MGA	protein_coding	n.s.
chr7:32632543|32679130	0.52	8.31	1.06	0.2934	0.6709	-5.41	ENSG00000229358.3	AC018633.4	unprocessed_pseudogene	n.s.
chr6:54149056|54169572	0.52	7.62	1.11	0.2715	0.6620	-5.40	ENSG00000146147.14	MLIP	protein_coding	n.s.
chr8:17753717|17755961	0.52	6.72	1.05	0.2976	0.6744	-5.49	ENSG00000129422.14	MTUS1	protein_coding	n.s.
chr2:178719164|178721202	0.52	6.65	1.06	0.2932	0.6709	-5.48	ENSG00000155657.26	TTN	protein_coding	n.s.
chr5:50399107|50411383	0.52	7.50	1.08	0.2845	0.6673	-5.46	ENSG00000170571.11	EMB	protein_coding	n.s.
chr5:66021322|66054951	0.52	5.79	1.10	0.2751	0.6644	-5.44	ENSG00000112851.14	ERBIN	protein_coding	n.s.
chr2:63484604|63492940	0.52	5.79	1.09	0.2818	0.6673	-5.45	ENSG00000143951.15	WDPCP	protein_coding	n.s.
chr4:139058669|139073567	0.51	5.65	0.98	0.3311	0.6970	-5.53	ENSG00000109381.19	ELF2	protein_coding	n.s.
chr12:55702872|55703178	0.51	6.40	1.10	0.2762	0.6644	-5.45	ENSG00000135424.15	ITGA7	protein_coding	n.s.
chr10:101667886|101676436	0.51	9.28	0.93	0.3573	0.7119	-5.46	ENSG00000107829.13	FBXW4	protein_coding	n.s.
chrX:150793691|150816078	0.51	6.96	0.99	0.3270	0.6936	-5.55	ENSG00000102181.20	CD99L2	protein_coding	n.s.
chr2:106145190|106166083	0.51	5.92	1.01	0.3164	0.6854	-5.52	ENSG00000115652.14	UXS1	protein_coding	n.s.
chr4:113455726|113500511	0.51	8.62	0.79	0.4348	0.7367	-5.63	ENSG00000145349.16	CAMK2D	protein_coding	n.s.
chr15:25405461|25411971	0.51	9.37	0.84	0.4029	0.7311	-5.52	ENSG00000114062.18	UBE3A	protein_coding	n.s.
chr4:145823422|145849561	0.51	5.87	1.06	0.2949	0.6709	-5.48	ENSG00000279481.1,ENSG00000151612.15	RP11-181K12.1,ZNF827	TEC,protein_coding	n.s.
chr1:95138275|95151419	0.51	5.70	1.00	0.3221	0.6902	-5.52	ENSG00000152078.9,ENSG00000271092.5,ENSG00000231992.1	TMEM56,TMEM56-RWDD3,RP11-57H12.2	protein_coding,protein_coding,sense_intronic	n.s.
chr15:41696075|41713496	0.51	6.89	1.23	0.2241	0.6153	-5.31	ENSG00000174197.16	MGA	protein_coding	n.s.
chr6:75634707|75663518	0.51	5.80	0.99	0.3270	0.6936	-5.53	ENSG00000112701.17,ENSG00000252498.1	SENP6,RNU6-1016P	protein_coding,snRNA	n.s.
chr4:94618004|94640450	0.50	6.27	1.04	0.3033	0.6783	-5.49	ENSG00000163110.14	PDLIM5	protein_coding	n.s.
chr5:129104956|129107062	0.50	6.78	1.19	0.2399	0.6292	-5.35	ENSG00000066583.11	ISOC1	protein_coding	n.s.
chr6:32519370|32580856	0.50	6.68	0.51	0.6137	0.8373	-5.87	ENSG00000198502.5,ENSG00000229391.7,ENSG00000196126.11,ENSG00000251916.1	HLA-DRB5,HLA-DRB6,HLA-DRB1,RNU1-61P	protein_coding,transcribed_unprocessed_pseudogene,protein_coding,snRNA	n.s.
chr17:45475100|45475726	0.50	6.58	0.91	0.3666	0.7119	-5.63	ENSG00000284055.1,ENSG00000225190.10	MIR4315-1,PLEKHM1	miRNA,protein_coding	n.s.
chr15:74926766|74929232	0.50	6.31	1.03	0.3055	0.6789	-5.51	ENSG00000178741.11	COX5A	protein_coding	n.s.
chr8:51860845|51861246	0.50	9.49	0.91	0.3656	0.7119	-5.45	ENSG00000168300.13	PCMTD1	protein_coding	n.s.
chr2:238182065|238185287	0.50	7.46	1.17	0.2463	0.6392	-5.36	ENSG00000132323.8	ILKAP	protein_coding	n.s.
chr4:105424196|105456745	0.50	6.19	0.94	0.3533	0.7119	-5.60	ENSG00000138777.19	PPA2	protein_coding	n.s.
chr2:202464809|202467689	0.50	8.01	0.92	0.3588	0.7119	-5.55	ENSG00000204217.13	BMPR2	protein_coding	n.s.
chr6:129366219|129403959	0.50	8.08	1.23	0.2224	0.6153	-5.26	ENSG00000196569.12	LAMA2	protein_coding	n.s.
chr1:237374717|237417123	0.50	6.49	1.10	0.2764	0.6644	-5.45	ENSG00000198626.15	RYR2	protein_coding	n.s.
chr2:206127797|206130242	0.49	6.61	0.94	0.3493	0.7110	-5.60	ENSG00000023228.13	NDUFS1	protein_coding	n.s.
chr4:48369849|48394653	0.49	6.29	0.97	0.3334	0.6987	-5.57	ENSG00000109171.14	SLAIN2	protein_coding	n.s.
chr15:57992705|58014281	0.49	6.25	0.98	0.3313	0.6970	-5.56	ENSG00000128918.14	ALDH1A2	protein_coding	n.s.
chr4:147939825|147966839	0.49	6.87	1.10	0.2756	0.6644	-5.44	ENSG00000071205.11	ARHGAP10	protein_coding	n.s.
chr9:20819796|20823115	0.49	6.31	1.07	0.2902	0.6709	-5.48	ENSG00000188352.12	FOCAD	protein_coding	n.s.
chr2:71426460|71427414	0.49	6.24	1.02	0.3132	0.6854	-5.53	ENSG00000075292.18	ZNF638	protein_coding	n.s.
chr16:81351583|81377702	0.49	6.07	1.06	0.2929	0.6709	-5.48	ENSG00000261609.5	GAN	protein_coding	n.s.
chr17:32171043|32183272	0.49	7.17	1.09	0.2801	0.6673	-5.46	ENSG00000126858.17	RHOT1	protein_coding	n.s.
chr1:52515891|52526373	0.49	7.21	1.07	0.2887	0.6709	-5.47	ENSG00000134744.13	ZCCHC11	protein_coding	n.s.
chr2:190659158|190673152	0.49	8.82	0.80	0.4240	0.7340	-5.61	ENSG00000138386.16	NAB1	protein_coding	n.s.
chr14:21503173|21503881	0.49	7.58	0.86	0.3928	0.7239	-5.65	ENSG00000165819.11	METTL3	protein_coding	n.s.
chr1:44308310|44339322	0.49	7.18	1.22	0.2273	0.6161	-5.32	ENSG00000117419.14	ERI3	protein_coding	n.s.
chr4:127921524|127939997	0.48	7.18	1.18	0.2440	0.6342	-5.36	ENSG00000164073.10	MFSD8	protein_coding	n.s.
chr4:128936655|128959777	0.48	6.79	1.09	0.2795	0.6673	-5.46	ENSG00000151466.11	SCLT1	protein_coding	n.s.
chr20:41092472|41101353	0.48	7.93	1.02	0.3117	0.6854	-5.48	ENSG00000198900.5	TOP1	protein_coding	n.s.
chr7:27785163|27800090	0.48	5.81	1.03	0.3068	0.6802	-5.48	ENSG00000106052.13	TAX1BP1	protein_coding	n.s.
chr21:29326059|29329693	0.48	6.02	0.89	0.3752	0.7133	-5.63	ENSG00000156273.15	BACH1	protein_coding	n.s.
chr10:84371014|84373815	0.48	5.95	1.08	0.2845	0.6673	-5.47	ENSG00000107771.16	CCSER2	protein_coding	n.s.
chr5:79640851|79669028	0.48	7.10	1.10	0.2755	0.6644	-5.44	ENSG00000164329.13	PAPD4	protein_coding	n.s.
chr12:69800209|69801721	0.48	6.75	0.85	0.4002	0.7294	-5.68	ENSG00000127328.21,ENSG00000258052.1	RAB3IP,AC025263.3	protein_coding,protein_coding	n.s.
chr13:41865736|41868477	0.48	7.81	0.91	0.3675	0.7119	-5.56	ENSG00000102763.17	VWA8	protein_coding	n.s.
chr1:180984677|180993425	0.48	6.73	1.06	0.2952	0.6709	-5.49	ENSG00000135823.13	STX6	protein_coding	n.s.
chr2:94196055|94203287	0.48	7.98	0.93	0.3542	0.7119	-5.56	unknown			n.s.
chr17:62029541|62035608	0.48	6.54	1.08	0.2842	0.6673	-5.46	ENSG00000108510.9	MED13	protein_coding	n.s.
chr9:93471141|93498886	0.47	8.20	1.08	0.2849	0.6673	-5.41	ENSG00000048828.16	FAM120A	protein_coding	n.s.
chr5:170878097|170896115	0.47	6.45	1.11	0.2725	0.6620	-5.44	ENSG00000204764.13	RANBP17	protein_coding	n.s.
chr13:48077153|48090418	0.47	6.08	0.86	0.3926	0.7239	-5.66	ENSG00000136146.14	MED4	protein_coding	n.s.
chr17:49311312|49312845	0.47	5.88	0.99	0.3270	0.6936	-5.55	ENSG00000198740.8	ZNF652	protein_coding	n.s.
chr10:113876521|113884380	0.47	6.41	0.98	0.3311	0.6970	-5.57	ENSG00000196865.4	NHLRC2	protein_coding	n.s.
chr1:91343430|91353299	0.47	6.22	1.00	0.3192	0.6864	-5.54	ENSG00000162669.15	HFM1	protein_coding	n.s.
chr10:24219626|24219909	0.47	5.94	0.95	0.3454	0.7101	-5.58	ENSG00000120549.17	KIAA1217	protein_coding	n.s.
chr9:85618983|85633374	0.47	8.52	1.04	0.3039	0.6783	-5.43	ENSG00000135049.15	AGTPBP1	protein_coding	n.s.
chr3:142736379|142748460	0.46	6.34	0.99	0.3277	0.6936	-5.56	ENSG00000144935.14	TRPC1	protein_coding	n.s.
chr4:73118688|73125312	0.46	7.12	1.08	0.2861	0.6684	-5.47	ENSG00000132466.18	ANKRD17	protein_coding	n.s.
chr19:23338727|23362725	0.46	6.20	0.91	0.3655	0.7119	-5.61	ENSG00000167232.13	ZNF91	protein_coding	n.s.
chr15:77467095|77471814	0.46	6.50	0.95	0.3479	0.7101	-5.60	ENSG00000140382.14	HMG20A	protein_coding	n.s.
chr1:77717867|77725762	0.46	5.92	0.95	0.3479	0.7101	-5.59	ENSG00000077254.14	USP33	protein_coding	n.s.
chr5:180261684|180280608	0.46	6.52	1.04	0.3042	0.6783	-5.51	ENSG00000050748.17	MAPK9	protein_coding	n.s.
chr1:20770930|20773610	0.46	5.95	0.90	0.3721	0.7119	-5.63	ENSG00000127483.17	HP1BP3	protein_coding	n.s.
chr6:154773989|154833409	0.46	8.62	0.71	0.4785	0.7619	-5.70	ENSG00000146426.18,ENSG00000213079.9	TIAM2,SCAF8	protein_coding,protein_coding	n.s.
chr14:60114700|60125823	0.46	5.71	0.93	0.3537	0.7119	-5.58	ENSG00000126773.12	PCNX4	protein_coding	n.s.
chr1:20757166|20773610	0.45	6.76	0.97	0.3340	0.6987	-5.57	ENSG00000127483.17	HP1BP3	protein_coding	n.s.
chr1:232513857|232533583	0.45	6.01	1.01	0.3166	0.6854	-5.53	ENSG00000116991.10	SIPA1L2	protein_coding	n.s.
chr5:134741063|134744052	0.45	6.89	1.06	0.2943	0.6709	-5.49	ENSG00000164615.4	CAMLG	protein_coding	n.s.
chr13:41865736|41887361	0.45	8.74	0.89	0.3781	0.7143	-5.56	ENSG00000102763.17	VWA8	protein_coding	n.s.
chr5:64200808|64217396	0.45	7.08	0.94	0.3518	0.7119	-5.60	ENSG00000164197.11	RNF180	protein_coding	n.s.
chr3:107710452|107733023	0.45	5.78	0.97	0.3381	0.7064	-5.57	ENSG00000114439.18	BBX	protein_coding	n.s.
chr4:128936655|129003876	0.45	6.07	0.92	0.3586	0.7119	-5.60	ENSG00000151466.11	SCLT1	protein_coding	n.s.
chr1:75739980|75750546	0.45	6.77	1.01	0.3158	0.6854	-5.54	ENSG00000117054.13	ACADM	protein_coding	n.s.
chr1:108148279|108161293	0.45	6.89	0.93	0.3568	0.7119	-5.61	ENSG00000085491.15	SLC25A24	protein_coding	n.s.
chr18:9931810|9937066	0.45	6.02	0.89	0.3793	0.7156	-5.65	ENSG00000101558.13	VAPA	protein_coding	n.s.
chr2:147896301|147899898	0.45	9.07	0.89	0.3758	0.7135	-5.52	ENSG00000121989.14	ACVR2A	protein_coding	n.s.
chr11:16318446|16476388	0.45	5.64	0.93	0.3569	0.7119	-5.58	ENSG00000110693.17	SOX6	protein_coding	n.s.
chr2:127763062|127771004	0.45	6.17	0.82	0.4140	0.7340	-5.68	ENSG00000136709.11	WDR33	protein_coding	n.s.
chr19:9652953|9660874	0.45	7.80	1.06	0.2930	0.6709	-5.47	ENSG00000171466.9	ZNF562	protein_coding	n.s.
chr2:61522611|61526521	0.44	6.53	0.88	0.3809	0.7159	-5.65	ENSG00000082898.16	XPO1	protein_coding	n.s.
chr9:110136127|110138539	0.44	6.54	0.99	0.3279	0.6936	-5.56	ENSG00000157654.17,ENSG00000241978.9	PALM2-AKAP2,AKAP2	protein_coding,protein_coding	n.s.
chr13:37040405|37051583	0.44	5.37	1.00	0.3199	0.6864	-5.52	ENSG00000102710.19	SUPT20H	protein_coding	n.s.
chr5:123545417|123575963	0.44	7.05	0.96	0.3410	0.7068	-5.57	ENSG00000151292.17	CSNK1G3	protein_coding	n.s.
chr1:230663141|230675124	0.44	6.10	0.86	0.3932	0.7239	-5.67	ENSG00000135775.13	COG2	protein_coding	n.s.
chr8:66471430|66474952	0.44	5.86	0.92	0.3593	0.7119	-5.60	ENSG00000169085.11,ENSG00000147576.15	C8orf46,ADHFE1	protein_coding,protein_coding	n.s.
chr12:66203711|66228370	0.44	5.96	0.93	0.3569	0.7119	-5.60	ENSG00000090376.10	IRAK3	protein_coding	n.s.
chr2:40322551|40430304	0.44	5.90	0.92	0.3618	0.7119	-5.60	ENSG00000183023.18	SLC8A1	protein_coding	n.s.
chr3:196391813|196403019	0.44	7.08	0.70	0.4897	0.7652	-5.77	ENSG00000206644.1,ENSG00000241868.3,ENSG00000163960.11	RNU6-1279P,RN7SL434P,UBXN7	snRNA,misc_RNA,protein_coding	n.s.
chr3:51541498|51552063	0.44	6.99	0.90	0.3722	0.7119	-5.63	ENSG00000164080.13	RAD54L2	protein_coding	n.s.
chr8:89722015|89725641	0.44	7.55	1.01	0.3177	0.6864	-5.53	ENSG00000251136.8	RP11-37B2.1	lincRNA	n.s.
chr4:186663299|186709845	0.44	6.45	0.98	0.3320	0.6975	-5.56	ENSG00000083857.13	FAT1	protein_coding	n.s.
chr8:140818277|140890769	0.43	7.38	0.78	0.4356	0.7367	-5.72	ENSG00000279786.1,ENSG00000169398.19	CTD-2014D20.1,PTK2	TEC,protein_coding	n.s.
chr2:168161787|168182090	0.43	8.44	1.01	0.3144	0.6854	-5.46	ENSG00000198648.10	STK39	protein_coding	n.s.
chr10:95339133|95367699	0.43	5.83	0.90	0.3723	0.7119	-5.61	ENSG00000095637.21	SORBS1	protein_coding	n.s.
chr13:75560753|75569507	0.43	6.56	0.82	0.4150	0.7340	-5.70	ENSG00000118939.17,ENSG00000261553.5	UCHL3,RP11-29G8.3	protein_coding,processed_transcript	n.s.
chr9:131506114|131506453	0.43	5.73	0.78	0.4387	0.7369	-5.72	ENSG00000130714.15	POMT1	protein_coding	n.s.
chr5:65988635|66014725	0.43	7.62	1.06	0.2946	0.6709	-5.47	ENSG00000112851.14	ERBIN	protein_coding	n.s.
chr7:35141033|35164959	0.43	6.58	0.92	0.3628	0.7119	-5.62	ENSG00000189212.12	DPY19L2P1	transcribed_unprocessed_pseudogene	n.s.
chr2:40160765|40178493	0.43	7.42	0.84	0.4036	0.7312	-5.67	ENSG00000183023.18	SLC8A1	protein_coding	n.s.
chr18:9195551|9221999	0.43	8.46	0.99	0.3250	0.6928	-5.50	ENSG00000101745.16,ENSG00000265257.5	ANKRD12,RP11-21J18.1	protein_coding,processed_transcript	n.s.
chr15:98707562|98708107	0.43	6.41	0.90	0.3735	0.7119	-5.64	ENSG00000140443.13	IGF1R	protein_coding	n.s.
chr17:28122603|28172618	0.43	7.65	0.92	0.3588	0.7119	-5.59	ENSG00000087095.12	NLK	protein_coding	n.s.
chr6:129478693|129481439	0.43	6.27	0.90	0.3705	0.7119	-5.62	ENSG00000196569.12	LAMA2	protein_coding	n.s.
chr9:93471141|93476338	0.43	7.18	0.80	0.4274	0.7340	-5.71	ENSG00000048828.16	FAM120A	protein_coding	n.s.
chr13:30227412|30241086	0.43	6.58	1.04	0.3006	0.6760	-5.51	ENSG00000102781.13	KATNAL1	protein_coding	n.s.
chr13:32436361|32444126	0.43	5.77	0.85	0.3967	0.7275	-5.66	ENSG00000244754.8	N4BP2L2	protein_coding	n.s.
chr1:114463104|114464388	0.43	6.39	0.86	0.3940	0.7243	-5.67	ENSG00000197323.11	TRIM33	protein_coding	n.s.
chr13:77719532|77753358	0.43	5.93	0.91	0.3666	0.7119	-5.60	ENSG00000139737.21	SLAIN1	protein_coding	n.s.
chr7:66993217|66994341	0.42	5.92	0.92	0.3622	0.7119	-5.62	ENSG00000126524.9	SBDS	protein_coding	n.s.
chr5:139363759|139364743	0.42	5.92	0.83	0.4083	0.7340	-5.69	ENSG00000120727.12	PAIP2	protein_coding	n.s.
chr17:12705128|12723008	0.42	7.25	0.71	0.4814	0.7622	-5.76	ENSG00000141052.17	MYOCD	protein_coding	n.s.
chr1:21715389|21721764	0.42	5.67	0.88	0.3802	0.7158	-5.63	ENSG00000090686.15	USP48	protein_coding	n.s.
chr11:108046270|108054955	0.42	6.25	0.90	0.3699	0.7119	-5.62	ENSG00000166266.13	CUL5	protein_coding	n.s.
chr9:95978061|96004701	0.42	6.01	0.79	0.4329	0.7362	-5.72	ENSG00000182150.15	ERCC6L2	protein_coding	n.s.
chr8:17265907|17286427	0.42	6.55	0.93	0.3562	0.7119	-5.60	ENSG00000155975.9	VPS37A	protein_coding	n.s.
chr15:72760407|72775097	0.42	7.35	1.04	0.3036	0.6783	-5.50	ENSG00000159322.17	ADPGK	protein_coding	n.s.
chr15:58912563|58916999	0.42	8.55	0.72	0.4749	0.7619	-5.68	ENSG00000137776.16	SLTM	protein_coding	n.s.
chr4:39913611|39925933	0.42	5.44	0.78	0.4364	0.7367	-5.71	ENSG00000121892.14	PDS5A	protein_coding	n.s.
chr2:178670218|178721202	0.42	8.02	0.69	0.4913	0.7652	-5.76	ENSG00000155657.26	TTN	protein_coding	n.s.
chr3:171642840|171692442	0.42	6.22	0.80	0.4240	0.7340	-5.71	ENSG00000075651.15	PLD1	protein_coding	n.s.
chr3:18378170|18420991	0.42	6.44	0.95	0.3473	0.7101	-5.59	ENSG00000131374.14,ENSG00000182568.16,ENSG00000272477.1	TBC1D5,SATB1,RP11-158G18.1	protein_coding,protein_coding,sense_intronic	n.s.
chr1:46055795|46080750	0.41	7.94	0.87	0.3859	0.7223	-5.63	ENSG00000117461.14,ENSG00000278139.1	PIK3R3,RP4-533D7.6	protein_coding,protein_coding	n.s.
chr13:49451553|49467960	0.41	6.57	0.93	0.3562	0.7119	-5.61	ENSG00000136169.16	SETDB2	protein_coding	n.s.
chr22:32478981|32479275	0.41	7.33	0.72	0.4753	0.7619	-5.76	ENSG00000100225.17	FBXO7	protein_coding	n.s.
chr11:13413530|13421838	0.41	7.73	0.99	0.3244	0.6928	-5.53	ENSG00000148925.10	BTBD10	protein_coding	n.s.
chr8:2069278|2085390	0.41	5.66	0.80	0.4257	0.7340	-5.69	ENSG00000273593.1,ENSG00000036448.9	MIR7160,MYOM2	miRNA,protein_coding	n.s.
chr10:48401612|48410168	0.41	8.18	0.83	0.4110	0.7340	-5.63	ENSG00000107643.15	MAPK8	protein_coding	n.s.
chr15:34488963|34490796	0.41	5.68	0.72	0.4737	0.7619	-5.75	ENSG00000259917.1	RP11-1H8.2	unprocessed_pseudogene	n.s.
chr14:102040236|102040673	0.41	7.13	0.72	0.4749	0.7619	-5.76	ENSG00000197102.11	DYNC1H1	protein_coding	n.s.
chr14:54702062|54702580	0.41	8.54	0.86	0.3949	0.7250	-5.60	ENSG00000020577.13	SAMD4A	protein_coding	n.s.
chr6:75659262|75678927	0.41	6.86	0.97	0.3335	0.6987	-5.57	ENSG00000112701.17	SENP6	protein_coding	n.s.
chr4:102689574|102730736	0.41	6.68	0.95	0.3433	0.7084	-5.59	ENSG00000230069.3,ENSG00000248971.2,ENSG00000109323.9	RP11-10L12.6,RP11-10L12.5,MANBA	processed_pseudogene,processed_pseudogene,protein_coding	n.s.
chr2:70179532|70181997	0.40	5.87	0.92	0.3601	0.7119	-5.60	ENSG00000115998.7	C2orf42	protein_coding	n.s.
chr7:31864942|31880860	0.40	6.44	0.91	0.3639	0.7119	-5.62	ENSG00000154678.16	PDE1C	protein_coding	n.s.
chr1:155676548|155784089	0.40	5.79	0.84	0.4029	0.7311	-5.67	ENSG00000116580.18,ENSG00000227673.1,ENSG00000163374.19	GON4L,RP11-243J18.2,YY1AP1	protein_coding,antisense,protein_coding	n.s.
chr19:52282111|52283413	0.40	6.17	0.80	0.4272	0.7340	-5.72	ENSG00000196214.10	ZNF766	protein_coding	n.s.
chr4:48684673|48710698	0.40	5.82	0.78	0.4379	0.7369	-5.71	ENSG00000075539.14	FRYL	protein_coding	n.s.
chr5:134199086|134206131	0.40	6.09	0.92	0.3606	0.7119	-5.61	ENSG00000113575.9,ENSG00000272772.1,ENSG00000273345.5	PPP2CA,CTD-2410N18.5,CTD-2410N18.4	protein_coding,protein_coding,processed_transcript	n.s.
chr12:20637100|20654205	0.40	7.39	0.95	0.3475	0.7101	-5.58	ENSG00000172572.6	PDE3A	protein_coding	n.s.
chr3:108647943|108672656	0.40	5.87	0.85	0.4010	0.7300	-5.66	ENSG00000198919.12	DZIP3	protein_coding	n.s.
chr3:119500695|119513719	0.40	6.64	0.87	0.3898	0.7239	-5.67	ENSG00000113845.9	TIMMDC1	protein_coding	n.s.
chr15:41696075|41699159	0.40	8.29	0.79	0.4315	0.7362	-5.67	ENSG00000174197.16	MGA	protein_coding	n.s.
chr5:128138597|128152805	0.40	6.23	0.87	0.3877	0.7223	-5.66	ENSG00000064651.13	SLC12A2	protein_coding	n.s.
chr17:28163543|28172618	0.40	6.23	0.84	0.4051	0.7329	-5.68	ENSG00000087095.12	NLK	protein_coding	n.s.
chr4:47744402|47786925	0.40	7.10	0.73	0.4707	0.7619	-5.77	ENSG00000145244.11	CORIN	protein_coding	n.s.
chr14:39313340|39327022	0.40	5.77	0.89	0.3744	0.7126	-5.64	ENSG00000150527.17	MIA2	protein_coding	n.s.
chr3:197104903|197119530	0.40	6.78	0.90	0.3730	0.7119	-5.64	ENSG00000075711.20	DLG1	protein_coding	n.s.
chr9:83679775|83686155	0.40	6.77	0.84	0.4031	0.7311	-5.69	ENSG00000135018.13	UBQLN1	protein_coding	n.s.
chr7:92294889|92352642	0.40	6.21	0.82	0.4181	0.7340	-5.70	ENSG00000001629.9	ANKIB1	protein_coding	n.s.
chr13:75326197|75349302	0.40	5.66	0.73	0.4692	0.7619	-5.74	ENSG00000136111.12	TBC1D4	protein_coding	n.s.
chr1:12001401|12002103	0.40	7.05	0.93	0.3553	0.7119	-5.60	ENSG00000116688.16	MFN2	protein_coding	n.s.
chr1:243316755|243344331	0.39	6.26	0.83	0.4093	0.7340	-5.69	ENSG00000054282.15	SDCCAG8	protein_coding	n.s.
chr4:47641920|47653660	0.39	6.50	0.78	0.4399	0.7381	-5.74	ENSG00000145244.11	CORIN	protein_coding	n.s.
chr18:12999421|13019206	0.39	8.66	0.62	0.5395	0.7993	-5.72	ENSG00000101639.18	CEP192	protein_coding	n.s.
chr10:11997672|12014184	0.39	6.46	0.81	0.4214	0.7340	-5.71	ENSG00000151461.19	UPF2	protein_coding	n.s.
chr3:119863419|119905852	0.39	5.95	0.78	0.4387	0.7369	-5.71	ENSG00000082701.14	GSK3B	protein_coding	n.s.
chr1:70292388|70315566	0.39	7.80	0.99	0.3251	0.6928	-5.53	ENSG00000118454.12	ANKRD13C	protein_coding	n.s.
chr18:36681436|36730804	0.39	6.41	0.85	0.3982	0.7284	-5.68	ENSG00000134775.15	FHOD3	protein_coding	n.s.
chr16:27213585|27215008	0.39	5.37	0.68	0.4984	0.7676	-5.77	ENSG00000155666.11	KDM8	protein_coding	n.s.
chr11:68596097|68610023	0.39	6.54	0.79	0.4316	0.7362	-5.72	ENSG00000110075.14	PPP6R3	protein_coding	n.s.
chr9:85669485|85712566	0.38	6.02	0.84	0.4061	0.7339	-5.67	ENSG00000135049.15	AGTPBP1	protein_coding	n.s.
chr9:37126312|37126942	0.38	6.26	0.88	0.3822	0.7175	-5.64	ENSG00000147905.17	ZCCHC7	protein_coding	n.s.
chr1:197583152|197611976	0.38	6.08	0.67	0.5057	0.7724	-5.80	ENSG00000213047.12	DENND1B	protein_coding	n.s.
chr5:171183195|171205612	0.38	6.42	0.79	0.4325	0.7362	-5.72	ENSG00000204764.13	RANBP17	protein_coding	n.s.
chr21:45128402|45134832	0.38	6.04	0.80	0.4260	0.7340	-5.71	ENSG00000197381.15	ADARB1	protein_coding	n.s.
chr18:3126701|3142063	0.38	6.25	0.90	0.3724	0.7119	-5.64	ENSG00000101605.12	MYOM1	protein_coding	n.s.
chr10:97436417|97437750	0.38	7.37	0.74	0.4622	0.7582	-5.74	ENSG00000171311.12	EXOSC1	protein_coding	n.s.
chr13:100257595|100273346	0.38	7.59	0.95	0.3467	0.7101	-5.56	ENSG00000175198.16	PCCA	protein_coding	n.s.
chr8:28970043|29018913	0.38	5.89	0.77	0.4467	0.7445	-5.73	ENSG00000147421.17	HMBOX1	protein_coding	n.s.
chr7:33357855|33388144	0.38	6.85	0.82	0.4153	0.7340	-5.69	ENSG00000238090.1,ENSG00000122507.20	AC006195.2,BBS9	processed_pseudogene,protein_coding	n.s.
chr18:56756583|56758953	0.37	6.45	0.83	0.4095	0.7340	-5.69	ENSG00000091157.13	WDR7	protein_coding	n.s.
chr16:53255600|53274302	0.37	5.77	0.77	0.4432	0.7419	-5.71	ENSG00000177200.16	CHD9	protein_coding	n.s.
chr15:92996957|93002317	0.37	5.80	0.82	0.4140	0.7340	-5.69	ENSG00000173575.20	CHD2	protein_coding	n.s.
chr8:124320086|124330792	0.37	6.85	0.76	0.4521	0.7514	-5.75	ENSG00000164983.7	TMEM65	protein_coding	n.s.
chr2:32377588|32395593	0.37	6.22	0.81	0.4188	0.7340	-5.71	ENSG00000115760.13	BIRC6	protein_coding	n.s.
chr5:124701014|124701269	0.37	6.38	0.75	0.4557	0.7519	-5.76	ENSG00000168916.15	ZNF608	protein_coding	n.s.
chr10:92531748|92537550	0.37	6.80	0.82	0.4155	0.7340	-5.70	ENSG00000119912.15	IDE	protein_coding	n.s.
chr4:109940946|109988709	0.37	6.21	0.82	0.4127	0.7340	-5.69	ENSG00000138798.11	EGF	protein_coding	n.s.
chr1:237593476|237614843	0.37	7.14	0.90	0.3700	0.7119	-5.62	ENSG00000198626.15	RYR2	protein_coding	n.s.
chr1:23030469|23059167	0.37	5.82	0.75	0.4549	0.7515	-5.74	ENSG00000263793.1,ENSG00000004487.16	MIR3115,KDM1A	miRNA,protein_coding	n.s.
chr12:42210355|42210680	0.37	7.53	0.70	0.4877	0.7635	-5.74	ENSG00000015153.14	YAF2	protein_coding	n.s.
chr17:19958014|19958571	0.37	6.23	0.70	0.4844	0.7622	-5.78	ENSG00000108599.14	AKAP10	protein_coding	n.s.
chr1:155675010|155679512	0.37	6.77	0.67	0.5052	0.7724	-5.80	ENSG00000163374.19	YY1AP1	protein_coding	n.s.
chr10:43154897|43176032	0.36	6.34	0.73	0.4703	0.7619	-5.77	ENSG00000169826.7	CSGALNACT2	protein_coding	n.s.
chr1:88770352|88786213	0.36	7.98	0.74	0.4629	0.7582	-5.71	ENSG00000065243.19	PKN2	protein_coding	n.s.
chr7:158773341|158799072	0.36	6.22	0.71	0.4800	0.7619	-5.78	ENSG00000117868.15	ESYT2	protein_coding	n.s.
chr7:30550636|30562128	0.36	6.57	0.80	0.4290	0.7353	-5.71	ENSG00000196295.11,ENSG00000281039.1	AC005154.6,RP4-777O23.3	processed_transcript,protein_coding	n.s.
chr1:237798037|237819192	0.36	6.54	0.75	0.4534	0.7515	-5.75	ENSG00000198626.15	RYR2	protein_coding	n.s.
chr6:131145285|131169273	0.36	7.46	0.76	0.4502	0.7496	-5.74	ENSG00000118507.15	AKAP7	protein_coding	n.s.
chr10:31373018|31461237	0.36	8.23	0.82	0.4133	0.7340	-5.66	ENSG00000148516.21	ZEB1	protein_coding	n.s.
chr9:112403995|112418958	0.36	6.94	0.81	0.4237	0.7340	-5.71	ENSG00000119471.14	HSDL2	protein_coding	n.s.
chr7:131375424|131399433	0.36	7.05	0.75	0.4541	0.7515	-5.74	ENSG00000128585.17	MKLN1	protein_coding	n.s.
chr5:141392556|141395237	0.36	6.73	0.82	0.4145	0.7340	-5.70	ENSG00000081853.14,ENSG00000253537.2,ENSG00000254245.2,ENSG00000262576.2,ENSG00000253953.2,ENSG00000253910.2,ENSG00000254221.2,ENSG00000253767.2,ENSG00000204956.5,ENSG00000262209.2,ENSG00000253731.2,ENSG00000253485.2	PCDHGA2,PCDHGA7,PCDHGA3,PCDHGA4,PCDHGB4,PCDHGB2,PCDHGB1,PCDHGA8,PCDHGA1,PCDHGB3,PCDHGA6,PCDHGA5	protein_coding,protein_coding,protein_coding,protein_coding,protein_coding,protein_coding,protein_coding,protein_coding,protein_coding,protein_coding,protein_coding,protein_coding	n.s.
chr16:48277338|48303305	0.36	6.04	0.70	0.4864	0.7631	-5.78	ENSG00000102910.13	LONP2	protein_coding	n.s.
chr11:34071726|34076642	0.35	7.00	0.69	0.4916	0.7652	-5.79	ENSG00000135387.20	CAPRIN1	protein_coding	n.s.
chr1:92662719|92704744	0.35	6.90	0.62	0.5398	0.7993	-5.83	ENSG00000201317.1,ENSG00000067208.14	RNU4-59P,EVI5	snRNA,protein_coding	n.s.
chr15:75854386|75883424	0.35	6.06	0.67	0.5048	0.7724	-5.79	ENSG00000140367.11	UBE2Q2	protein_coding	n.s.
chr12:101723168|101730636	0.35	6.63	0.70	0.4869	0.7631	-5.79	ENSG00000111666.10	CHPT1	protein_coding	n.s.
chr7:31809031|31828373	0.35	6.50	0.66	0.5126	0.7804	-5.81	ENSG00000154678.16	PDE1C	protein_coding	n.s.
chr10:15816835|15847943	0.35	8.09	0.81	0.4235	0.7340	-5.67	ENSG00000148481.13	FAM188A	protein_coding	n.s.
chr6:87210451|87218731	0.35	8.02	0.66	0.5143	0.7804	-5.77	ENSG00000188994.12	ZNF292	protein_coding	n.s.
chr1:219179147|219211752	0.35	7.96	0.68	0.4971	0.7676	-5.74	ENSG00000143353.11	LYPLAL1	protein_coding	n.s.
chr4:42062986|42078325	0.35	8.90	0.65	0.5177	0.7835	-5.71	ENSG00000014824.13	SLC30A9	protein_coding	n.s.
chr10:45975454|45988847	0.35	5.61	0.56	0.5745	0.8239	-5.85	ENSG00000265733.1,ENSG00000265354.3	SNORA74C-1,TIMM23	snoRNA,protein_coding	n.s.
chr14:71026117|71036157	0.35	6.61	0.78	0.4408	0.7389	-5.73	ENSG00000100731.15	PCNX1	protein_coding	n.s.
chr1:219193082|219241308	0.35	8.88	0.71	0.4797	0.7619	-5.63	ENSG00000143353.11	LYPLAL1	protein_coding	n.s.
chr9:120453456|120458622	0.35	6.81	0.81	0.4219	0.7340	-5.71	ENSG00000136861.17	CDK5RAP2	protein_coding	n.s.
chr12:113267843|113269845	0.35	6.21	0.74	0.4602	0.7577	-5.74	ENSG00000186815.12	TPCN1	protein_coding	n.s.
chr10:29512735|29531288	0.35	8.23	0.60	0.5507	0.8083	-5.76	ENSG00000197321.14	SVIL	protein_coding	n.s.
chr10:45862986|45964871	0.34	5.91	0.68	0.4970	0.7676	-5.78	ENSG00000239883.8	PARGP1	transcribed_unprocessed_pseudogene	n.s.
chr3:51541498|51590559	0.34	6.93	0.80	0.4277	0.7340	-5.71	ENSG00000164080.13	RAD54L2	protein_coding	n.s.
chr2:232787150|232796221	0.34	6.41	0.80	0.4265	0.7340	-5.72	ENSG00000204120.14	GIGYF2	protein_coding	n.s.
chr8:123077111|123109620	0.34	6.03	0.78	0.4385	0.7369	-5.72	ENSG00000156787.16	TBC1D31	protein_coding	n.s.
chr11:47347426|47348541	0.34	8.39	0.38	0.7022	0.8846	-5.83	ENSG00000134571.10	MYBPC3	protein_coding	n.s.
chr1:74489189|74492266	0.34	6.01	0.70	0.4848	0.7622	-5.79	ENSG00000259030.6,ENSG00000116783.14	FPGT-TNNI3K,TNNI3K	protein_coding,protein_coding	n.s.
chr6:159682474|159688242	0.34	6.03	0.69	0.4936	0.7664	-5.80	ENSG00000112096.17,ENSG00000285441.1	SOD2,RP1-56L9.7	protein_coding,protein_coding	n.s.
chr14:30935163|30956242	0.34	7.33	0.81	0.4227	0.7340	-5.71	ENSG00000196792.11	STRN3	protein_coding	n.s.
chr2:26263380|26277160	0.33	7.08	0.67	0.5055	0.7724	-5.80	ENSG00000138029.13	HADHB	protein_coding	n.s.
chr6:13579451|13584225	0.33	7.66	0.78	0.4360	0.7367	-5.70	ENSG00000124523.15	SIRT5	protein_coding	n.s.
chr13:60439688|60467379	0.33	8.83	0.59	0.5589	0.8148	-5.71	ENSG00000083544.13	TDRD3	protein_coding	n.s.
chr7:92457552|92492286	0.33	6.72	0.58	0.5645	0.8183	-5.86	ENSG00000244055.1,ENSG00000157259.7	AC007566.10,GATAD1	antisense,protein_coding	n.s.
chr10:68644698|68647005	0.33	6.33	0.69	0.4921	0.7652	-5.79	ENSG00000138336.8	TET1	protein_coding	n.s.
chr3:152414941|152432920	0.33	5.89	0.55	0.5843	0.8332	-5.85	ENSG00000152601.17	MBNL1	protein_coding	n.s.
chr10:74842600|74843478	0.33	7.11	0.69	0.4923	0.7652	-5.78	ENSG00000156650.12	KAT6B	protein_coding	n.s.
chr4:53414615|53428183	0.33	6.67	0.71	0.4829	0.7622	-5.79	ENSG00000282278.1,ENSG00000145216.15	RP11-231C18.3,FIP1L1	protein_coding,protein_coding	n.s.
chr12:1027748|1028572	0.33	7.08	0.70	0.4837	0.7622	-5.78	ENSG00000082805.19	ERC1	protein_coding	n.s.
chr12:2504436|2512984	0.33	8.34	0.48	0.6345	0.8468	-5.81	ENSG00000151067.21	CACNA1C	protein_coding	n.s.
chr1:90937485|90982370	0.33	6.96	0.67	0.5053	0.7724	-5.81	ENSG00000122482.20	ZNF644	protein_coding	n.s.
chr10:101792839|101810314	0.33	7.45	0.82	0.4179	0.7340	-5.69	ENSG00000198408.13	MGEA5	protein_coding	n.s.
chr10:179994|221356	0.33	6.39	0.71	0.4789	0.7619	-5.76	ENSG00000015171.19	ZMYND11	protein_coding	n.s.
chr18:9182382|9221999	0.32	8.92	0.59	0.5564	0.8134	-5.73	ENSG00000101745.16,ENSG00000265257.5	ANKRD12,RP11-21J18.1	protein_coding,processed_transcript	n.s.
chr5:38510464|38530666	0.32	6.43	0.71	0.4831	0.7622	-5.79	ENSG00000113594.9	LIFR	protein_coding	n.s.
chrX:53614534|53615835	0.32	6.06	0.68	0.4999	0.7690	-5.79	ENSG00000086758.15	HUWE1	protein_coding	n.s.
chr2:178681661|178688224	0.32	6.29	0.71	0.4776	0.7619	-5.78	ENSG00000155657.26	TTN	protein_coding	n.s.
chr6:99439769|99465136	0.32	6.00	0.72	0.4768	0.7619	-5.77	ENSG00000123552.17	USP45	protein_coding	n.s.
chr22:27894555|27914347	0.32	8.17	0.73	0.4706	0.7619	-5.73	ENSG00000180957.17	PITPNB	protein_coding	n.s.
chr11:117152441|117163892	0.32	6.93	0.71	0.4795	0.7619	-5.78	ENSG00000168092.13	PAFAH1B2	protein_coding	n.s.
chr4:25333183|25333988	0.32	6.44	0.59	0.5546	0.8123	-5.86	ENSG00000168228.14	ZCCHC4	protein_coding	n.s.
chr14:31133238|31133675	0.32	6.11	0.67	0.5065	0.7729	-5.80	ENSG00000092148.12	HECTD1	protein_coding	n.s.
chr6:161048616|161049979	0.31	7.57	0.76	0.4524	0.7514	-5.73	ENSG00000085511.19	MAP3K4	protein_coding	n.s.
chr20:58438945|58441083	0.31	7.28	0.45	0.6577	0.8595	-5.91	ENSG00000124164.15	VAPB	protein_coding	n.s.
chr5:38496382|38530666	0.31	6.41	0.73	0.4655	0.7590	-5.75	ENSG00000113594.9	LIFR	protein_coding	n.s.
chr2:222599928|222643005	0.31	5.96	0.75	0.4565	0.7524	-5.74	ENSG00000116120.9	FARSB	protein_coding	n.s.
chr7:22976210|22991139	0.31	6.88	0.52	0.6016	0.8371	-5.89	ENSG00000122591.11	FAM126A	protein_coding	n.s.
chr18:3067256|3075476	0.31	6.00	0.62	0.5354	0.7960	-5.82	ENSG00000101605.12	MYOM1	protein_coding	n.s.
chr12:31442775|31495919	0.31	6.30	0.69	0.4912	0.7652	-5.79	ENSG00000170456.15,ENSG00000275769.1	DENND5B,RP11-771K4.3	protein_coding,sense_intronic	n.s.
chr20:34470048|34492597	0.31	7.19	0.79	0.4325	0.7362	-5.72	ENSG00000078747.14,ENSG00000277558.1	ITCH,RP3-468O1.6	protein_coding,sense_intronic	n.s.
chr1:59339958|59378837	0.31	8.39	0.71	0.4819	0.7622	-5.69	ENSG00000172456.17	FGGY	protein_coding	n.s.
chr16:18841565|18845651	0.30	7.25	0.61	0.5459	0.8052	-5.85	ENSG00000157106.16	SMG1	protein_coding	n.s.
chr14:31127785|31172122	0.30	6.39	0.72	0.4745	0.7619	-5.78	ENSG00000092148.12	HECTD1	protein_coding	n.s.
chr13:20731841|20732121	0.30	5.90	0.53	0.5992	0.8371	-5.88	ENSG00000150456.10	EEF1AKMT1	protein_coding	n.s.
chr7:39987599|40002031	0.30	7.33	0.72	0.4756	0.7619	-5.76	ENSG00000065883.15	CDK13	protein_coding	n.s.
chr5:79728915|79739403	0.30	7.45	0.52	0.6078	0.8373	-5.87	ENSG00000164309.14	CMYA5	protein_coding	n.s.
chr6:54202105|54230917	0.30	6.18	0.65	0.5186	0.7835	-5.82	ENSG00000146147.14	MLIP	protein_coding	n.s.
chr15:63696124|63716473	0.30	7.99	0.62	0.5396	0.7993	-5.80	ENSG00000103657.13	HERC1	protein_coding	n.s.
chr1:213077696|213117410	0.30	6.11	0.63	0.5311	0.7934	-5.82	ENSG00000136643.11	RPS6KC1	protein_coding	n.s.
chr8:19948180|19956083	0.30	5.55	0.67	0.5042	0.7724	-5.79	ENSG00000175445.14	LPL	protein_coding	n.s.
chr10:7797047|7802854	0.30	7.27	0.47	0.6429	0.8504	-5.90	ENSG00000165629.19	ATP5C1	protein_coding	n.s.
chr8:61680968|61684188	0.30	7.03	0.57	0.5736	0.8239	-5.86	ENSG00000198363.17	ASPH	protein_coding	n.s.
chr7:100023419|100024307	0.29	8.66	0.51	0.6140	0.8373	-5.79	ENSG00000106261.16	ZKSCAN1	protein_coding	n.s.
chr2:190900564|190924593	0.29	7.91	0.64	0.5260	0.7907	-5.80	ENSG00000115419.12	GLS	protein_coding	n.s.
chr17:69128619|69134742	0.29	6.11	0.63	0.5321	0.7939	-5.83	ENSG00000154262.12	ABCA6	protein_coding	n.s.
chr1:230663141|230671640	0.29	5.82	0.60	0.5506	0.8083	-5.85	ENSG00000135775.13	COG2	protein_coding	n.s.
chr8:30474779|30504436	0.29	6.49	0.62	0.5352	0.7960	-5.83	ENSG00000157110.15	RBPMS	protein_coding	n.s.
chr7:66240325|66286709	0.29	5.89	0.58	0.5663	0.8183	-5.84	ENSG00000169902.13	TPST1	protein_coding	n.s.
chr11:73707420|73718718	0.29	6.25	0.52	0.6034	0.8373	-5.89	ENSG00000175582.19	RAB6A	protein_coding	n.s.
chr12:63617304|63647365	0.29	8.72	0.49	0.6257	0.8402	-5.77	ENSG00000177990.11,ENSG00000249753.2	DPY19L2,RP11-415I12.3	protein_coding,antisense	n.s.
chr2:178719164|178727371	0.28	8.10	0.53	0.6004	0.8371	-5.84	ENSG00000155657.26	TTN	protein_coding	n.s.
chr10:5785142|5800705	0.28	5.76	0.49	0.6250	0.8402	-5.89	ENSG00000057608.16	GDI2	protein_coding	n.s.
chr18:21765772|21819646	0.28	6.33	0.53	0.5966	0.8371	-5.89	ENSG00000242971.3,ENSG00000199977.1,ENSG00000101752.11	RN7SL233P,RF00045,MIB1	misc_RNA,snoRNA,protein_coding	n.s.
chr19:23358430|23362725	0.28	10.49	0.42	0.6774	0.8737	-5.69	ENSG00000167232.13	ZNF91	protein_coding	n.s.
chr1:35441047|35444303	0.28	6.73	0.66	0.5133	0.7804	-5.81	ENSG00000142687.17	KIAA0319L	protein_coding	n.s.
chr8:108449823|108455930	0.28	7.64	0.72	0.4763	0.7619	-5.76	ENSG00000104412.7	EMC2	protein_coding	n.s.
chr2:58221942|58232112	0.28	7.27	0.53	0.5955	0.8371	-5.86	ENSG00000115392.11	FANCL	protein_coding	n.s.
chr2:68490190|68526242	0.28	6.15	0.64	0.5266	0.7907	-5.81	ENSG00000169621.9	APLF	protein_coding	n.s.
chr6:110887505|110890356	0.27	7.19	0.52	0.6054	0.8373	-5.88	ENSG00000123505.15	AMD1	protein_coding	n.s.
chr3:192664075|192673270	0.27	6.18	0.51	0.6103	0.8373	-5.90	ENSG00000114279.13	FGF12	protein_coding	n.s.
chr20:32366384|32371874	0.27	6.75	0.56	0.5787	0.8283	-5.87	ENSG00000171456.17	ASXL1	protein_coding	n.s.
chr8:141253989|141254629	0.27	8.92	0.55	0.5824	0.8317	-5.79	ENSG00000022567.9	SLC45A4	protein_coding	n.s.
chr3:197130527|197149796	0.27	6.31	0.64	0.5275	0.7913	-5.83	ENSG00000075711.20	DLG1	protein_coding	n.s.
chr14:21230319|21234229	0.27	8.16	0.57	0.5676	0.8195	-5.83	ENSG00000092199.17	HNRNPC	protein_coding	n.s.
chr2:36441258|36442735	0.27	6.35	0.55	0.5826	0.8317	-5.88	ENSG00000150938.9	CRIM1	protein_coding	n.s.
chr3:65429520|65448057	0.27	5.66	0.50	0.6169	0.8380	-5.89	ENSG00000151276.23	MAGI1	protein_coding	n.s.
chr9:85575315|85596449	0.27	8.23	0.63	0.5324	0.7939	-5.78	ENSG00000135049.15	AGTPBP1	protein_coding	n.s.
chr3:111913319|111920419	0.27	7.90	0.46	0.6467	0.8539	-5.85	ENSG00000144824.20	PHLDB2	protein_coding	n.s.
chr3:111112030|111147484	0.27	5.92	0.51	0.6114	0.8373	-5.86	ENSG00000177707.10	NECTIN3	protein_coding	n.s.
chr22:21799012|21807846	0.27	6.24	0.65	0.5202	0.7835	-5.81	ENSG00000100030.14	MAPK1	protein_coding	n.s.
chr7:105038126|105041023	0.26	6.44	0.50	0.6154	0.8373	-5.90	ENSG00000005483.20	KMT2E	protein_coding	n.s.
chr3:65429520|65430881	0.26	6.98	0.71	0.4805	0.7620	-5.77	ENSG00000151276.23	MAGI1	protein_coding	n.s.
chr19:18537601|18538436	0.26	6.92	0.52	0.6075	0.8373	-5.90	ENSG00000105701.15	FKBP8	protein_coding	n.s.
chr21:37420299|37472880	0.26	5.87	0.51	0.6085	0.8373	-5.89	ENSG00000157540.20	DYRK1A	protein_coding	n.s.
chr5:176943335|176958154	0.26	8.83	0.54	0.5920	0.8370	-5.76	ENSG00000087206.16	UIMC1	protein_coding	n.s.
chr1:33294937|33295305	0.26	6.50	0.49	0.6231	0.8402	-5.91	ENSG00000160094.14	ZNF362	protein_coding	n.s.
chr6:72295937|72333835	0.26	6.51	0.39	0.6996	0.8827	-5.93	ENSG00000079841.18	RIMS1	protein_coding	n.s.
chr1:237674096|237687504	0.26	6.59	0.57	0.5691	0.8208	-5.87	ENSG00000198626.15	RYR2	protein_coding	n.s.
chr6:13632370|13644729	0.26	7.44	0.48	0.6338	0.8466	-5.88	ENSG00000010017.12	RANBP9	protein_coding	n.s.
chr3:134175609|134195182	0.26	6.66	0.57	0.5710	0.8220	-5.87	ENSG00000163785.12	RYK	protein_coding	n.s.
chr11:22203804|22239684	0.26	6.50	0.53	0.5989	0.8371	-5.89	ENSG00000171714.10	ANO5	protein_coding	n.s.
chr19:21033456|21034184	0.26	6.36	0.51	0.6136	0.8373	-5.90	ENSG00000118620.12	ZNF430	protein_coding	n.s.
chr15:85664563|85693451	0.26	6.59	0.55	0.5869	0.8345	-5.88	ENSG00000170776.21	AKAP13	protein_coding	n.s.
chr5:109713520|109729513	0.26	6.82	0.58	0.5657	0.8183	-5.86	ENSG00000112893.9	MAN2A1	protein_coding	n.s.
chr2:134317529|134318739	0.26	6.98	0.56	0.5753	0.8242	-5.87	ENSG00000152127.8	MGAT5	protein_coding	n.s.
chr8:102360071|102361626	0.26	7.98	0.53	0.5967	0.8371	-5.86	ENSG00000104517.12	UBR5	protein_coding	n.s.
chr8:22474954|22498112	0.25	5.91	0.55	0.5875	0.8346	-5.88	ENSG00000120910.14,ENSG00000254272.1	PPP3CC,RP11-382J24.2	protein_coding,processed_pseudogene	n.s.
chr4:113311255|113374946	0.25	6.03	0.53	0.6013	0.8371	-5.89	ENSG00000145362.17	ANK2	protein_coding	n.s.
chr1:66958059|66963160	0.25	7.16	0.53	0.5993	0.8371	-5.86	ENSG00000198160.14	MIER1	protein_coding	n.s.
chr3:170122591|170126007	0.25	5.14	0.51	0.6134	0.8373	-5.87	ENSG00000173889.15	PHC3	protein_coding	n.s.
chr9:5968019|5988545	0.25	8.36	0.48	0.6356	0.8475	-5.83	ENSG00000183354.11	KIAA2026	protein_coding	n.s.
chr9:33960826|33973237	0.25	6.37	0.45	0.6551	0.8595	-5.92	ENSG00000226801.2,ENSG00000137073.21	RP11-176F3.9,UBAP2	processed_pseudogene,protein_coding	n.s.
chr15:80098416|80122800	0.25	6.61	0.48	0.6330	0.8462	-5.91	ENSG00000086666.18	ZFAND6	protein_coding	n.s.
chr10:110596398|110598290	0.25	7.16	0.64	0.5263	0.7907	-5.83	ENSG00000108055.9	SMC3	protein_coding	n.s.
chr7:16376092|16406337	0.24	5.94	0.58	0.5660	0.8183	-5.86	ENSG00000214960.9	ISPD	protein_coding	n.s.
chr14:31127785|31144941	0.24	6.73	0.60	0.5512	0.8083	-5.85	ENSG00000092148.12	HECTD1	protein_coding	n.s.
chr10:84438512|84477664	0.24	7.35	0.52	0.6016	0.8371	-5.86	ENSG00000107771.16	CCSER2	protein_coding	n.s.
chr9:109942686|109943381	0.24	7.52	0.61	0.5423	0.8015	-5.82	ENSG00000157654.17,ENSG00000243444.7	PALM2-AKAP2,PALM2	protein_coding,protein_coding	n.s.
chr2:207976651|207977586	0.24	7.72	0.50	0.6192	0.8396	-5.87	ENSG00000178385.14	PLEKHM3	protein_coding	n.s.
chr10:126970702|127000307	0.24	6.27	0.52	0.6045	0.8373	-5.89	ENSG00000150760.12	DOCK1	protein_coding	n.s.
chr15:84538532|84555070	0.24	7.61	0.52	0.6032	0.8373	-5.87	ENSG00000189136.8	UBE2Q2P1	transcribed_unprocessed_pseudogene	n.s.
chrX:13666317|13680598	0.24	7.89	0.53	0.5960	0.8371	-5.85	ENSG00000176896.8	TCEANC	protein_coding	n.s.
chr21:39206108|39212707	0.24	7.02	0.49	0.6289	0.8423	-5.90	ENSG00000185658.13	BRWD1	protein_coding	n.s.
chr15:29766266|29800702	0.23	6.91	0.59	0.5601	0.8157	-5.85	ENSG00000104067.16	TJP1	protein_coding	n.s.
chr3:49335020|49335596	0.23	5.68	0.46	0.6506	0.8568	-5.91	ENSG00000114316.12	USP4	protein_coding	n.s.
chr1:65364635|65366196	0.23	6.84	0.54	0.5936	0.8371	-5.89	ENSG00000116675.15	DNAJC6	protein_coding	n.s.
chr2:61522611|61533903	0.23	8.18	0.44	0.6633	0.8644	-5.86	ENSG00000082898.16	XPO1	protein_coding	n.s.
chr13:52397232|52398194	0.23	6.55	0.50	0.6213	0.8396	-5.89	ENSG00000136114.15	THSD1	protein_coding	n.s.
chr1:247156406|247159813	0.23	8.58	0.46	0.6500	0.8568	-5.86	ENSG00000196418.12	ZNF124	protein_coding	n.s.
chr9:120831331|120833456	0.23	6.19	0.40	0.6913	0.8802	-5.92	ENSG00000095261.13	PSMD5	protein_coding	n.s.
chr10:67966683|68014186	0.23	7.04	0.40	0.6909	0.8802	-5.94	ENSG00000148634.15,ENSG00000266467.2,ENSG00000236375.3	HERC4,RN7SL220P,POU5F1P5	protein_coding,misc_RNA,processed_pseudogene	n.s.
chr1:197642711|197658369	0.23	6.94	0.42	0.6773	0.8737	-5.93	ENSG00000213047.12	DENND1B	protein_coding	n.s.
chr2:201545543|201582217	0.23	6.17	0.47	0.6379	0.8497	-5.90	ENSG00000155754.14	ALS2CR11	protein_coding	n.s.
chr6:75702645|75703072	0.22	6.75	0.41	0.6802	0.8754	-5.94	ENSG00000112701.17	SENP6	protein_coding	n.s.
chr2:15461201|15478289	0.22	6.90	0.40	0.6888	0.8796	-5.93	ENSG00000151779.12	NBAS	protein_coding	n.s.
chr10:49915917|49935142	0.22	7.46	0.47	0.6420	0.8502	-5.89	ENSG00000227345.8	PARG	protein_coding	n.s.
chr11:68166982|68190152	0.22	5.87	0.49	0.6256	0.8402	-5.89	ENSG00000110066.14	KMT5B	protein_coding	n.s.
chr7:152309966|152315338	0.22	7.51	0.51	0.6090	0.8373	-5.88	ENSG00000055609.17	KMT2C	protein_coding	n.s.
chr20:21365421|21368590	0.22	6.25	0.48	0.6303	0.8434	-5.91	ENSG00000088930.7	XRN2	protein_coding	n.s.
chr15:82778766|82783025	0.22	6.70	0.45	0.6578	0.8595	-5.93	ENSG00000186628.12	FSD2	protein_coding	n.s.
chr13:41811225|41833531	0.22	6.85	0.41	0.6846	0.8777	-5.93	ENSG00000102763.17	VWA8	protein_coding	n.s.
chr19:18539371|18539720	0.22	8.58	0.49	0.6287	0.8423	-5.83	ENSG00000105701.15	FKBP8	protein_coding	n.s.
chr18:35070195|35102159	0.22	8.14	0.44	0.6647	0.8648	-5.89	ENSG00000280096.1,ENSG00000166974.12	RP11-294N21.2,MAPRE2	TEC,protein_coding	n.s.
chr15:29761139|29800702	0.21	6.34	0.45	0.6573	0.8595	-5.93	ENSG00000104067.16	TJP1	protein_coding	n.s.
chr5:142885298|142932125	0.21	6.67	0.51	0.6151	0.8373	-5.90	ENSG00000145819.16	ARHGAP26	protein_coding	n.s.
chr8:72052539|72076627	0.21	6.03	0.43	0.6675	0.8661	-5.91	ENSG00000235531.9	RP11-383H13.1	antisense	n.s.
chr10:101521639|101538371	0.21	6.24	0.43	0.6698	0.8676	-5.93	ENSG00000166167.17	BTRC	protein_coding	n.s.
chr14:50150008|50150230	0.21	5.94	0.41	0.6804	0.8754	-5.94	ENSG00000100485.11	SOS2	protein_coding	n.s.
chr1:8541214|8557523	0.21	7.65	0.45	0.6556	0.8595	-5.89	ENSG00000142599.17	RERE	protein_coding	n.s.
chr9:33960826|33989126	0.21	5.45	0.43	0.6707	0.8680	-5.92	ENSG00000226801.2,ENSG00000137073.21	RP11-176F3.9,UBAP2	processed_pseudogene,protein_coding	n.s.
chr9:85596362|85633374	0.21	8.42	0.51	0.6139	0.8373	-5.84	ENSG00000135049.15	AGTPBP1	protein_coding	n.s.
chr8:140864312|140890769	0.20	8.90	0.43	0.6659	0.8656	-5.83	ENSG00000169398.19	PTK2	protein_coding	n.s.
chr12:12244262|12244655	0.20	7.43	0.44	0.6624	0.8640	-5.90	ENSG00000070018.8	LRP6	protein_coding	n.s.
chr11:120475340|120477526	0.20	6.58	0.41	0.6846	0.8777	-5.94	ENSG00000196914.8	ARHGEF12	protein_coding	n.s.
chr19:12928342|12928847	0.20	7.05	0.41	0.6814	0.8759	-5.93	ENSG00000179115.10	FARSA	protein_coding	n.s.
chr5:143037196|143057747	0.20	7.45	0.40	0.6903	0.8802	-5.89	ENSG00000145819.16	ARHGAP26	protein_coding	n.s.
chr3:111903966|111920419	0.20	6.11	0.43	0.6687	0.8669	-5.93	ENSG00000144824.20	PHLDB2	protein_coding	n.s.
chr3:67495798|67508903	0.20	7.49	0.47	0.6403	0.8502	-5.89	ENSG00000172340.14	SUCLG2	protein_coding	n.s.
chr3:170136419|170149244	0.20	8.18	0.47	0.6405	0.8502	-5.86	ENSG00000173889.15	PHC3	protein_coding	n.s.
chr2:109564366|109593119	0.20	8.47	0.47	0.6422	0.8502	-5.85	ENSG00000186522.14	SEPT10	protein_coding	n.s.
chr20:35729312|35732135	0.20	6.44	0.43	0.6673	0.8661	-5.93	ENSG00000131051.22	RBM39	protein_coding	n.s.
chr8:17713214|17723833	0.20	6.51	0.40	0.6936	0.8807	-5.95	ENSG00000129422.14	MTUS1	protein_coding	n.s.
chr7:92294889|92319512	0.19	7.09	0.41	0.6863	0.8784	-5.94	ENSG00000001629.9	ANKIB1	protein_coding	n.s.
chr18:8113486|8143779	0.19	7.26	0.39	0.6953	0.8807	-5.93	ENSG00000173482.16	PTPRM	protein_coding	n.s.
chr18:9204476|9221999	0.19	7.33	0.38	0.7057	0.8853	-5.94	ENSG00000101745.16,ENSG00000265257.5	ANKRD12,RP11-21J18.1	protein_coding,processed_transcript	n.s.
chr9:77214329|77227485	0.19	6.17	0.37	0.7146	0.8931	-5.94	ENSG00000197969.12	VPS13A	protein_coding	n.s.
chr17:64171100|64188415	0.19	6.11	0.42	0.6788	0.8748	-5.94	ENSG00000136478.7	TEX2	protein_coding	n.s.
chr4:102714438|102726683	0.19	6.67	0.41	0.6822	0.8761	-5.94	ENSG00000109323.9	MANBA	protein_coding	n.s.
chr7:80789306|80810701	0.19	8.20	0.35	0.7238	0.8948	-5.90	ENSG00000075223.13	SEMA3C	protein_coding	n.s.
chr6:57193842|57210445	0.19	6.97	0.36	0.7200	0.8948	-5.96	ENSG00000112210.11	RAB23	protein_coding	n.s.
chr12:2820086|2821792	0.19	6.00	0.39	0.6996	0.8827	-5.94	ENSG00000111203.12	ITFG2	protein_coding	n.s.
chr2:178673633|178689896	0.19	6.05	0.39	0.6974	0.8821	-5.95	ENSG00000155657.26	TTN	protein_coding	n.s.
chr2:201545543|201575326	0.19	6.92	0.45	0.6578	0.8595	-5.93	ENSG00000155754.14	ALS2CR11	protein_coding	n.s.
chr8:60794986|60801593	0.19	5.33	0.40	0.6883	0.8796	-5.92	ENSG00000171316.11	CHD7	protein_coding	n.s.
chrX:77633207|77664778	0.18	5.95	0.36	0.7225	0.8948	-5.96	ENSG00000085224.21	ATRX	protein_coding	n.s.
chr5:143054439|143057747	0.18	6.19	0.31	0.7597	0.9132	-5.98	ENSG00000145819.16	ARHGAP26	protein_coding	n.s.
chr13:41670946|41703411	0.18	5.54	0.40	0.6890	0.8796	-5.92	ENSG00000102763.17	VWA8	protein_coding	n.s.
chr12:100282943|100298175	0.18	7.51	0.35	0.7312	0.8975	-5.94	ENSG00000136021.18	SCYL2	protein_coding	n.s.
chr3:63912588|63913225	0.18	6.41	0.38	0.7042	0.8853	-5.95	ENSG00000163635.18,ENSG00000285258.1	ATXN7,RP11-245J9.9	protein_coding,protein_coding	n.s.
chr1:32948222|32949774	0.18	6.17	0.33	0.7409	0.9037	-5.95	ENSG00000116514.16	RNF19B	protein_coding	n.s.
chr1:112653598|112659779	0.18	6.47	0.35	0.7266	0.8948	-5.97	ENSG00000116489.12	CAPZA1	protein_coding	n.s.
chr16:47497399|47515601	0.18	7.70	0.33	0.7452	0.9059	-5.91	ENSG00000102893.15,ENSG00000222268.1	PHKB,RNA5SP425	protein_coding,rRNA	n.s.
chr1:117402186|117405645	0.18	7.37	0.40	0.6931	0.8807	-5.93	ENSG00000198162.12	MAN1A2	protein_coding	n.s.
chr3:61989625|62003497	0.18	6.07	0.38	0.7030	0.8846	-5.93	ENSG00000144724.19	PTPRG	protein_coding	n.s.
chr6:4891713|4892379	0.17	9.18	0.36	0.7231	0.8948	-5.81	ENSG00000153046.17	CDYL	protein_coding	n.s.
chr12:69251129|69262562	0.17	5.90	0.42	0.6764	0.8737	-5.93	ENSG00000111605.16	CPSF6	protein_coding	n.s.
chr1:59321536|59346398	0.17	8.49	0.39	0.6956	0.8807	-5.87	ENSG00000172456.17	FGGY	protein_coding	n.s.
chr1:243415702|243426558	0.17	6.62	0.37	0.7157	0.8931	-5.96	ENSG00000054282.15	SDCCAG8	protein_coding	n.s.
chr15:64974602|64983593	0.17	5.85	0.35	0.7293	0.8959	-5.95	ENSG00000090487.10	SPG21	protein_coding	n.s.
chr4:143415477|143440382	0.17	6.17	0.33	0.7410	0.9037	-5.97	ENSG00000109458.8,ENSG00000243175.1	GAB1,RP11-58H15.1	protein_coding,transcribed_processed_pseudogene	n.s.
chr9:77337255|77371149	0.17	6.34	0.36	0.7212	0.8948	-5.96	ENSG00000197969.12	VPS13A	protein_coding	n.s.
chr5:32135572|32143880	0.16	5.96	0.29	0.7732	0.9175	-5.99	ENSG00000113384.13	GOLPH3	protein_coding	n.s.
chr8:28963811|28980156	0.16	6.01	0.36	0.7218	0.8948	-5.96	ENSG00000147421.17	HMBOX1	protein_coding	n.s.
chr22:50372020|50394135	0.16	8.68	0.32	0.7485	0.9069	-5.91	ENSG00000100239.15	PPP6R2	protein_coding	n.s.
chr16:68121987|68126610	0.16	8.05	0.31	0.7553	0.9121	-5.95	ENSG00000261864.1,ENSG00000072736.18	RP11-67A1.2,NFATC3	processed_transcript,protein_coding	n.s.
chr5:36953618|36976402	0.16	8.33	0.34	0.7375	0.9020	-5.91	ENSG00000164190.17	NIPBL	protein_coding	n.s.
chr2:121605701|121606180	0.16	7.18	0.33	0.7443	0.9059	-5.97	ENSG00000074054.18	CLASP1	protein_coding	n.s.
chr16:29833733|29834066	0.16	6.17	0.29	0.7713	0.9169	-5.95	ENSG00000013364.18	MVP	protein_coding	n.s.
chr1:237566567|237569319	0.16	8.75	0.32	0.7486	0.9069	-5.85	ENSG00000198626.15	RYR2	protein_coding	n.s.
chr4:102722871|102730736	0.15	6.09	0.37	0.7152	0.8931	-5.95	ENSG00000230069.3,ENSG00000248971.2,ENSG00000109323.9	RP11-10L12.6,RP11-10L12.5,MANBA	processed_pseudogene,processed_pseudogene,protein_coding	n.s.
chr6:149676260|149681523	0.15	5.83	0.30	0.7652	0.9161	-5.95	ENSG00000131023.12	LATS1	protein_coding	n.s.
chr3:16286342|16303592	0.15	7.36	0.39	0.6984	0.8826	-5.93	ENSG00000154814.13	OXNAD1	protein_coding	n.s.
chr8:69755424|69761875	0.15	6.19	0.28	0.7776	0.9179	-5.97	ENSG00000137571.10	SLCO5A1	protein_coding	n.s.
chr5:95755396|95763620	0.15	11.05	0.22	0.8283	0.9435	-5.75	ENSG00000164292.12	RHOBTB3	protein_coding	n.s.
chr13:77205256|77243951	0.15	6.38	0.34	0.7378	0.9020	-5.97	ENSG00000005810.17	MYCBP2	protein_coding	n.s.
chr8:52656008|52686967	0.15	6.53	0.34	0.7353	0.9019	-5.97	ENSG00000023287.12	RB1CC1	protein_coding	n.s.
chr4:47763379|47786925	0.15	6.09	0.31	0.7590	0.9132	-5.98	ENSG00000145244.11	CORIN	protein_coding	n.s.
chr6:170543601|170549113	0.15	5.97	0.29	0.7739	0.9176	-5.98	ENSG00000008018.8	PSMB1	protein_coding	n.s.
chr6:170537234|170549113	0.15	8.14	0.31	0.7593	0.9132	-5.92	ENSG00000008018.8	PSMB1	protein_coding	n.s.
chr2:108771701|108773046	0.14	6.88	0.32	0.7495	0.9069	-5.98	ENSG00000153201.15	RANBP2	protein_coding	n.s.
chrX:135545423|135556300	0.14	6.88	0.31	0.7551	0.9121	-5.97	ENSG00000165359.15	INTS6L	protein_coding	n.s.
chr2:120127688|120175000	0.14	7.27	0.28	0.7784	0.9179	-5.98	ENSG00000115109.13	EPB41L5	protein_coding	n.s.
chr12:20621296|20654205	0.14	6.55	0.29	0.7690	0.9162	-5.98	ENSG00000172572.6	PDE3A	protein_coding	n.s.
chr14:22906195|22911403	0.14	6.85	0.29	0.7696	0.9162	-5.97	ENSG00000100461.17	RBM23	protein_coding	n.s.
chr11:77683710|77693611	0.14	6.17	0.31	0.7566	0.9123	-5.98	ENSG00000048649.13	RSF1	protein_coding	n.s.
chr8:47279862|47294030	0.14	6.59	0.36	0.7185	0.8948	-5.96	ENSG00000164808.16	SPIDR	protein_coding	n.s.
chr11:120474560|120477526	0.14	8.02	0.29	0.7731	0.9175	-5.95	ENSG00000196914.8	ARHGEF12	protein_coding	n.s.
chr4:76134175|76144473	0.14	7.86	0.34	0.7376	0.9020	-5.93	ENSG00000138750.14	NUP54	protein_coding	n.s.
chr1:236024070|236038253	0.14	6.46	0.29	0.7694	0.9162	-5.98	ENSG00000116962.14	NID1	protein_coding	n.s.
chrX:85067127|85074391	0.14	5.89	0.28	0.7790	0.9179	-5.98	ENSG00000155008.13	APOOL	protein_coding	n.s.
chr2:201760881|201761818	0.13	6.29	0.30	0.7672	0.9162	-5.98	ENSG00000003393.14	ALS2	protein_coding	n.s.
chr18:13666479|13682105	0.13	5.96	0.25	0.8000	0.9294	-5.98	ENSG00000177150.12	FAM210A	protein_coding	n.s.
chr13:95757644|95763953	0.13	8.57	0.28	0.7779	0.9179	-5.91	ENSG00000102580.14	DNAJC3	protein_coding	n.s.
chr9:13881899|14018327	0.13	5.59	0.24	0.8121	0.9377	-5.96	unknown			n.s.
chr5:71502599|71512428	0.13	6.82	0.30	0.7674	0.9162	-5.97	ENSG00000145734.18	BDP1	protein_coding	n.s.
chr9:86305192|86310017	0.13	6.34	0.27	0.7865	0.9218	-5.99	ENSG00000083223.17	ZCCHC6	protein_coding	n.s.
chr3:43299754|43303792	0.13	6.57	0.25	0.8042	0.9323	-6.00	ENSG00000163788.13	SNRK	protein_coding	n.s.
chr3:170359699|170361429	0.13	6.90	0.22	0.8293	0.9435	-6.00	ENSG00000136603.13	SKIL	protein_coding	n.s.
chr10:96544076|96576829	0.12	6.17	0.25	0.8014	0.9297	-5.99	ENSG00000077147.14	TM9SF3	protein_coding	n.s.
chr1:237369534|237388183	0.12	5.94	0.26	0.7927	0.9253	-5.98	ENSG00000198626.15	RYR2	protein_coding	n.s.
chr15:41707728|41713496	0.12	5.59	0.25	0.8005	0.9294	-5.97	ENSG00000174197.16	MGA	protein_coding	n.s.
chr2:112299849|112325197	0.12	7.42	0.20	0.8387	0.9495	-5.99	ENSG00000188177.13	ZC3H6	protein_coding	n.s.
chr7:139398599|139409654	0.12	6.21	0.26	0.7919	0.9251	-5.99	ENSG00000269955.2,ENSG00000146963.17	C7orf55-LUC7L2,LUC7L2	protein_coding,protein_coding	n.s.
chr15:77252367|77286504	0.12	5.67	0.24	0.8078	0.9342	-5.97	ENSG00000173517.10	PEAK1	protein_coding	n.s.
chr3:119500695|119517315	0.12	7.46	0.30	0.7625	0.9142	-5.96	ENSG00000113845.9	TIMMDC1	protein_coding	n.s.
chr6:161034259|161049979	0.12	7.06	0.27	0.7898	0.9234	-5.98	ENSG00000085511.19	MAP3K4	protein_coding	n.s.
chr10:20840739|20869841	0.12	6.40	0.26	0.7939	0.9260	-5.99	ENSG00000078114.18	NEBL	protein_coding	n.s.
chr9:83659780|83686155	0.12	6.61	0.27	0.7869	0.9218	-5.98	ENSG00000135018.13	UBQLN1	protein_coding	n.s.
chrY:20507352|20521300	0.11	5.70	0.18	0.8571	0.9567	-5.98	ENSG00000229236.1	TTTY10	lincRNA	n.s.
chr7:155665175|155680908	0.11	7.87	0.27	0.7886	0.9227	-5.96	ENSG00000184863.10	RBM33	protein_coding	n.s.
chr2:112299849|112300029	0.11	6.39	0.22	0.8291	0.9435	-5.97	ENSG00000188177.13	ZC3H6	protein_coding	n.s.
chr5:95763508|95783963	0.11	5.73	0.23	0.8206	0.9429	-5.98	ENSG00000164292.12,ENSG00000251348.1	RHOBTB3,CTD-2154I11.3	protein_coding,processed_pseudogene	n.s.
chr1:202422620|202449171	0.11	8.01	0.23	0.8193	0.9429	-5.97	ENSG00000077157.21,ENSG00000232626.3	PPP1R12B,RP11-175B9.2	protein_coding,transcribed_processed_pseudogene	n.s.
chr1:204112915|204114605	0.11	5.96	0.22	0.8297	0.9435	-5.97	ENSG00000143842.14	SOX13	protein_coding	n.s.
chr12:12519862|12521463	0.11	5.91	0.20	0.8412	0.9499	-5.98	ENSG00000111266.8	DUSP16	protein_coding	n.s.
chr10:29512735|29532172	0.11	6.72	0.23	0.8217	0.9430	-5.99	ENSG00000197321.14	SVIL	protein_coding	n.s.
chr2:30525587|30533314	0.11	6.52	0.19	0.8468	0.9525	-6.01	ENSG00000172954.13	LCLAT1	protein_coding	n.s.
chr11:85996826|86031611	0.11	9.10	0.17	0.8657	0.9621	-5.86	ENSG00000073921.17	PICALM	protein_coding	n.s.
chr6:54149056|54230917	0.10	7.91	0.20	0.8422	0.9499	-5.95	ENSG00000146147.14	MLIP	protein_coding	n.s.
chr7:130116445|130129576	0.10	5.91	0.22	0.8245	0.9435	-5.97	ENSG00000128607.13	KLHDC10	protein_coding	n.s.
chr18:13681605|13682105	0.10	6.58	0.21	0.8381	0.9495	-6.01	ENSG00000177150.12	FAM210A	protein_coding	n.s.
chr3:98768430|98773983	0.10	9.02	0.16	0.8757	0.9638	-5.93	ENSG00000064225.12	ST3GAL6	protein_coding	n.s.
chr3:170145423|170149244	0.10	8.39	0.23	0.8200	0.9429	-5.92	ENSG00000173889.15	PHC3	protein_coding	n.s.
chr20:63775678|63790790	0.10	7.48	0.16	0.8720	0.9638	-5.99	ENSG00000130584.10	ZBTB46	protein_coding	n.s.
chr3:57242856|57267792	0.10	8.31	0.19	0.8534	0.9545	-5.94	ENSG00000157500.10	APPL1	protein_coding	n.s.
chr19:8455405|8463686	0.09	7.29	0.23	0.8156	0.9411	-5.99	ENSG00000099783.11	HNRNPM	protein_coding	n.s.
chr17:61984171|61985090	0.09	6.51	0.18	0.8590	0.9580	-6.00	ENSG00000108510.9	MED13	protein_coding	n.s.
chr7:23140769|23152209	0.09	6.99	0.19	0.8523	0.9545	-6.00	ENSG00000122550.17	KLHL7	protein_coding	n.s.
chr3:184849071|184870805	0.09	6.10	0.17	0.8672	0.9629	-6.00	ENSG00000156931.15	VPS8	protein_coding	n.s.
chr5:10415488|10417404	0.09	7.46	0.19	0.8469	0.9525	-5.97	ENSG00000145495.15	MARCH6	protein_coding	n.s.
chr19:58260851|58263676	0.09	7.31	0.16	0.8715	0.9638	-6.01	ENSG00000198131.13,ENSG00000283515.1	ZNF544,CTD-3138B18.4	protein_coding,protein_coding	n.s.
chr19:40736986|40737769	0.09	5.52	0.17	0.8659	0.9621	-6.00	ENSG00000086544.2	ITPKC	protein_coding	n.s.
chr18:58934433|58953799	0.09	8.22	0.19	0.8527	0.9545	-5.95	ENSG00000074657.13	ZNF532	protein_coding	n.s.
chr1:243545510|243573048	0.08	6.39	0.14	0.8855	0.9638	-6.00	ENSG00000117020.16	AKT3	protein_coding	n.s.
chr7:23611171|23611553	0.08	8.22	0.16	0.8728	0.9638	-5.95	ENSG00000169193.11	CCDC126	protein_coding	n.s.
chr7:157201721|157231327	0.08	5.70	0.15	0.8814	0.9638	-5.98	ENSG00000009335.17	UBE3C	protein_coding	n.s.
chr18:46890580|46903635	0.07	6.88	0.17	0.8657	0.9621	-6.01	ENSG00000078043.15	PIAS2	protein_coding	n.s.
chr15:62007308|62013992	0.07	7.96	0.14	0.8860	0.9638	-5.95	ENSG00000129003.16	VPS13C	protein_coding	n.s.
chr2:178689813|178727371	0.07	7.33	0.15	0.8834	0.9638	-6.00	ENSG00000155657.26	TTN	protein_coding	n.s.
chr6:13579451|13600949	0.07	6.61	0.16	0.8754	0.9638	-6.01	ENSG00000124523.15	SIRT5	protein_coding	n.s.
chr8:51831444|51861246	0.07	6.65	0.14	0.8853	0.9638	-6.01	ENSG00000168300.13	PCMTD1	protein_coding	n.s.
chr7:152220523|152238826	0.07	6.15	0.16	0.8721	0.9638	-6.01	ENSG00000055609.17	KMT2C	protein_coding	n.s.
chr8:60741259|60743097	0.07	6.73	0.15	0.8836	0.9638	-6.02	ENSG00000171316.11	CHD7	protein_coding	n.s.
chr1:81955877|81971918	0.07	6.81	0.15	0.8783	0.9638	-6.01	ENSG00000117114.19	ADGRL2	protein_coding	n.s.
chr1:100906852|100921841	0.07	6.81	0.15	0.8806	0.9638	-6.01	ENSG00000162695.11	SLC30A7	protein_coding	n.s.
chr9:83677727|83686155	0.07	6.27	0.15	0.8833	0.9638	-6.01	ENSG00000135018.13	UBQLN1	protein_coding	n.s.
chr15:59030804|59031702	0.07	6.59	0.15	0.8777	0.9638	-6.02	ENSG00000157450.15	RNF111	protein_coding	n.s.
chr6:152329730|152331890	0.06	7.04	0.16	0.8717	0.9638	-6.00	ENSG00000131018.22	SYNE1	protein_coding	n.s.
chr1:236806144|236816543	0.06	7.53	0.15	0.8848	0.9638	-6.00	ENSG00000116984.12	MTR	protein_coding	n.s.
chr21:39206108|39229436	0.06	6.94	0.13	0.9008	0.9714	-6.02	ENSG00000185658.13,ENSG00000237373.1	BRWD1,AF129408.16	protein_coding,sense_overlapping	n.s.
chr9:105705597|105722621	0.06	7.42	0.10	0.9182	0.9743	-6.01	ENSG00000095209.11	TMEM38B	protein_coding	n.s.
chr3:37249698|37273601	0.06	7.61	0.13	0.8994	0.9705	-5.98	ENSG00000144674.16	GOLGA4	protein_coding	n.s.
chr13:46003139|46045516	0.06	6.25	0.13	0.8941	0.9668	-6.01	ENSG00000123200.16	ZC3H13	protein_coding	n.s.
chr2:38121985|38131614	0.06	6.31	0.12	0.9056	0.9714	-6.01	ENSG00000232973.11	C2orf58	antisense	n.s.
chr8:18799295|18804898	0.06	8.24	0.08	0.9335	0.9793	-5.95	ENSG00000156011.16	PSD3	protein_coding	n.s.
chr18:12999421|13030608	0.06	9.63	0.11	0.9098	0.9714	-5.83	ENSG00000101639.18	CEP192	protein_coding	n.s.
chr15:43015688|43024983	0.06	6.12	0.14	0.8912	0.9666	-6.01	ENSG00000159459.11	UBR1	protein_coding	n.s.
chr15:90439332|90443478	0.06	6.26	0.10	0.9180	0.9743	-6.02	ENSG00000140575.12	IQGAP1	protein_coding	n.s.
chr4:73085249|73092300	0.05	6.06	0.09	0.9270	0.9771	-6.01	ENSG00000132466.18	ANKRD17	protein_coding	n.s.
chr1:23030469|23050520	0.05	7.33	0.10	0.9243	0.9763	-5.98	ENSG00000263793.1,ENSG00000004487.16	MIR3115,KDM1A	miRNA,protein_coding	n.s.
chr11:9989497|10002689	0.05	6.05	0.12	0.9032	0.9714	-6.00	ENSG00000133812.15	SBF2	protein_coding	n.s.
chr2:178719554|178721202	0.05	6.07	0.12	0.9049	0.9714	-6.00	ENSG00000155657.26	TTN	protein_coding	n.s.
chr17:82763965|82781721	0.05	5.90	0.12	0.9084	0.9714	-6.01	ENSG00000141556.20	TBCD	protein_coding	n.s.
chr4:10097711|10103986	0.05	6.89	0.12	0.9069	0.9714	-6.02	ENSG00000071127.16	WDR1	protein_coding	n.s.
chr7:92213195|92226682	0.05	7.01	0.10	0.9168	0.9743	-6.02	ENSG00000001631.15	KRIT1	protein_coding	n.s.
chr1:74463441|74492266	0.05	8.14	0.08	0.9336	0.9793	-5.96	ENSG00000259030.6,ENSG00000233894.1,ENSG00000116783.14	FPGT-TNNI3K,RP4-650F12.2,TNNI3K	protein_coding,antisense,protein_coding	n.s.
chrX:24172715|24179770	0.05	8.29	0.10	0.9218	0.9763	-5.94	ENSG00000005889.15	ZFX	protein_coding	n.s.
chr15:30974314|30976955	0.05	6.58	0.10	0.9177	0.9743	-6.02	ENSG00000166912.16	MTMR10	protein_coding	n.s.
chr2:214767482|214797117	0.05	6.39	0.10	0.9184	0.9743	-6.02	ENSG00000138376.10	BARD1	protein_coding	n.s.
chr2:54050958|54057360	0.05	6.54	0.11	0.9154	0.9743	-6.02	ENSG00000233266.1,ENSG00000170634.12	AC008280.2,ACYP2	processed_pseudogene,protein_coding	n.s.
chr9:109050283|109080943	0.05	6.91	0.09	0.9255	0.9763	-6.01	ENSG00000106771.12	TMEM245	protein_coding	n.s.
chr20:16494291|16515664	0.04	6.95	0.11	0.9130	0.9727	-6.01	ENSG00000089177.18	KIF16B	protein_coding	n.s.
chr9:37126312|37147445	0.04	6.01	0.09	0.9290	0.9779	-5.99	ENSG00000147905.17	ZCCHC7	protein_coding	n.s.
chr2:15488894|15511350	0.04	7.32	0.09	0.9325	0.9793	-6.01	ENSG00000151779.12	NBAS	protein_coding	n.s.
chr7:131387120|131399433	0.04	6.84	0.09	0.9299	0.9782	-6.02	ENSG00000128585.17	MKLN1	protein_coding	n.s.
chr1:237374717|237423248	0.04	5.82	0.08	0.9325	0.9793	-6.01	ENSG00000198626.15	RYR2	protein_coding	n.s.
chr11:34957384|34978182	0.04	5.53	0.08	0.9395	0.9832	-6.01	ENSG00000110435.11	PDHX	protein_coding	n.s.
chr9:33953285|33963791	0.04	7.80	0.08	0.9395	0.9832	-6.00	ENSG00000137073.21	UBAP2	protein_coding	n.s.
chr3:66243203|66263379	0.04	6.80	0.07	0.9454	0.9843	-6.03	ENSG00000144741.17	SLC25A26	protein_coding	n.s.
chr3:47097955|47106120	0.03	7.47	0.08	0.9393	0.9832	-6.00	ENSG00000181555.20	SETD2	protein_coding	n.s.
chr17:29684563|29703062	0.03	6.31	0.06	0.9520	0.9862	-6.02	ENSG00000141298.17	SSH2	protein_coding	n.s.
chr12:29659880|29660885	0.03	6.51	0.06	0.9485	0.9845	-6.02	ENSG00000133687.15	TMTC1	protein_coding	n.s.
chr8:67131951|67137603	0.03	6.38	0.06	0.9500	0.9848	-6.03	ENSG00000104218.14	CSPP1	protein_coding	n.s.
chr8:98706467|98707311	0.03	6.06	0.05	0.9593	0.9890	-6.02	ENSG00000104375.15	STK3	protein_coding	n.s.
chr2:61115979|61118116	0.03	6.79	0.06	0.9545	0.9881	-6.03	ENSG00000162929.13,ENSG00000274769.1	KIAA1841,RP11-493E12.3	protein_coding,processed_transcript	n.s.
chr5:145796442|145826200	0.03	7.25	0.07	0.9475	0.9843	-6.02	ENSG00000186314.11	PRELID2	protein_coding	n.s.
chr8:28713457|28718207	0.03	6.42	0.05	0.9563	0.9887	-6.01	ENSG00000012232.8	EXTL3	protein_coding	n.s.
chr6:77271340|77273307	0.02	5.88	0.05	0.9622	0.9893	-6.01	unknown			n.s.
chr15:84680713|84691644	0.02	6.58	0.05	0.9616	0.9893	-6.01	ENSG00000140612.13	SEC11A	protein_coding	n.s.
chr2:120073178|120078581	0.02	6.21	0.05	0.9614	0.9893	-6.01	ENSG00000115109.13	EPB41L5	protein_coding	n.s.
chr1:237369534|237423248	0.02	6.30	0.04	0.9672	0.9897	-6.02	ENSG00000198626.15	RYR2	protein_coding	n.s.
chr1:88740988|88786213	0.02	7.55	0.05	0.9590	0.9890	-6.00	ENSG00000065243.19	PKN2	protein_coding	n.s.
chr6:170317370|170330550	0.02	6.13	0.05	0.9583	0.9890	-6.02	ENSG00000112584.13	FAM120B	protein_coding	n.s.
chr21:46349012|46349820	0.02	5.40	0.04	0.9669	0.9897	-6.00	ENSG00000160299.16	PCNT	protein_coding	n.s.
chr6:3076764|3077935	0.02	5.62	0.04	0.9685	0.9897	-6.01	ENSG00000137275.13	RIPK1	protein_coding	n.s.
chr1:1804419|1817875	0.02	6.04	0.04	0.9681	0.9897	-6.01	ENSG00000078369.17	GNB1	protein_coding	n.s.
chr11:33286413|33328633	0.02	7.46	0.03	0.9748	0.9898	-6.02	ENSG00000110422.11	HIPK3	protein_coding	n.s.
chr11:14771937|14789242	0.01	6.47	0.03	0.9755	0.9898	-6.02	ENSG00000152270.8	PDE3B	protein_coding	n.s.
chr2:166447612|166472445	0.01	7.00	0.02	0.9838	0.9924	-6.01	ENSG00000136546.14	SCN7A	protein_coding	n.s.
chr4:39737420|39774933	0.01	7.33	0.02	0.9835	0.9924	-6.01	ENSG00000078140.13,ENSG00000243260.3	UBE2K,RN7SL558P	protein_coding,misc_RNA	n.s.
chr3:31576396|31580096	0.01	6.64	0.02	0.9837	0.9924	-6.03	ENSG00000163527.9	STT3B	protein_coding	n.s.
chr2:169872236|169878574	0.01	6.89	0.02	0.9874	0.9941	-6.03	ENSG00000144357.16	UBR3	protein_coding	n.s.
chr9:111386377|111391824	0.01	7.39	0.01	0.9900	0.9950	-6.01	ENSG00000136813.14	KIAA0368	protein_coding	n.s.
chr8:140879471|140890769	0.00	7.60	0.01	0.9941	0.9967	-6.01	ENSG00000169398.19	PTK2	protein_coding	n.s.
chr11:77698487|77702495	0.00	7.23	0.00	0.9973	0.9973	-6.02	ENSG00000048649.13	RSF1	protein_coding	n.s.
chr14:32577120|32600792	0.00	6.10	0.00	0.9971	0.9973	-6.02	ENSG00000151320.10	AKAP6	protein_coding	n.s.
chr10:68487144|68493570	0.00	6.19	0.00	0.9962	0.9973	-6.02	ENSG00000122912.14	SLC25A16	protein_coding	n.s.
chr18:62544802|62556297	0.00	6.00	-0.01	0.9953	0.9973	-6.02	ENSG00000141664.9,ENSG00000279236.1	ZCCHC2,RP11-120K19.3	protein_coding,TEC	n.s.
chr2:120127688|120146289	-0.01	8.07	-0.01	0.9909	0.9950	-5.97	ENSG00000115109.13	EPB41L5	protein_coding	n.s.
chr14:93293858|93296157	-0.01	6.82	-0.01	0.9913	0.9950	-6.02	ENSG00000011114.14	BTBD7	protein_coding	n.s.
chr4:102726589|102730736	-0.01	6.29	-0.01	0.9917	0.9950	-6.01	ENSG00000230069.3,ENSG00000248971.2,ENSG00000109323.9	RP11-10L12.6,RP11-10L12.5,MANBA	processed_pseudogene,processed_pseudogene,protein_coding	n.s.
chr16:11020193|11061022	-0.01	7.41	-0.01	0.9881	0.9941	-6.01	ENSG00000038532.15,ENSG00000274038.1,ENSG00000229917.2	CLEC16A,RP11-66H6.4,AC007014.1	protein_coding,sense_intronic,processed_pseudogene	n.s.
chr18:74630967|74641122	-0.01	5.97	-0.02	0.9869	0.9941	-6.02	ENSG00000215421.9	ZNF407	protein_coding	n.s.
chr22:45689712|45718493	-0.01	5.90	-0.02	0.9871	0.9941	-6.01	ENSG00000130638.16	ATXN10	protein_coding	n.s.
chr1:237369534|237469187	-0.01	8.72	-0.03	0.9781	0.9898	-5.93	ENSG00000198626.15	RYR2	protein_coding	n.s.
chr9:107300141|107311737	-0.01	6.73	-0.03	0.9779	0.9898	-6.03	ENSG00000119318.12	RAD23B	protein_coding	n.s.
chr4:139125164|139139497	-0.01	8.26	-0.03	0.9779	0.9898	-5.97	ENSG00000109381.19	ELF2	protein_coding	n.s.
chr3:179413412|179419505	-0.01	6.16	-0.03	0.9779	0.9898	-6.02	ENSG00000114450.9	GNB4	protein_coding	n.s.
chr16:68121987|68123121	-0.01	6.13	-0.02	0.9816	0.9921	-6.02	ENSG00000261864.1,ENSG00000072736.18	RP11-67A1.2,NFATC3	processed_transcript,protein_coding	n.s.
chr18:13048859|13073185	-0.01	5.90	-0.03	0.9776	0.9898	-6.00	ENSG00000101639.18	CEP192	protein_coding	n.s.
chr17:29648144|29672129	-0.01	6.64	-0.04	0.9721	0.9898	-6.01	ENSG00000141298.17	SSH2	protein_coding	n.s.
chr3:47425485|47428670	-0.01	6.29	-0.03	0.9741	0.9898	-6.02	ENSG00000114650.18	SCAP	protein_coding	n.s.
chr22:24302195|24313466	-0.02	5.96	-0.03	0.9761	0.9898	-6.02	ENSG00000100014.19,ENSG00000258555.6	SPECC1L,SPECC1L-ADORA2A	protein_coding,protein_coding	n.s.
chr12:108652272|108654410	-0.02	9.53	-0.03	0.9786	0.9898	-5.85	ENSG00000110880.10	CORO1C	protein_coding	n.s.
chr4:128997874|129003876	-0.02	5.90	-0.03	0.9725	0.9898	-6.01	ENSG00000151466.11	SCLT1	protein_coding	n.s.
chr8:132836540|132844318	-0.02	5.72	-0.03	0.9726	0.9898	-6.01	ENSG00000129292.20	PHF20L1	protein_coding	n.s.
chr6:7176655|7189322	-0.02	7.53	-0.03	0.9751	0.9898	-6.01	ENSG00000124782.19,ENSG00000225092.2	RREB1,RP11-405O10.2	protein_coding,sense_intronic	n.s.
chr3:17009674|17042949	-0.02	6.54	-0.05	0.9610	0.9893	-6.02	ENSG00000154822.17	PLCL2	protein_coding	n.s.
chr8:124320086|124327421	-0.02	7.12	-0.04	0.9670	0.9897	-6.02	ENSG00000164983.7	TMEM65	protein_coding	n.s.
chrX:102839801|102905737	-0.02	6.14	-0.04	0.9692	0.9897	-6.00	ENSG00000223546.6,ENSG00000239407.5	LL0XNC01-157D4.1,LL0XNC01-237H1.2	lincRNA,lincRNA	n.s.
chr6:30650994|30651466	-0.02	7.28	-0.04	0.9659	0.9897	-6.01	ENSG00000204564.11	C6orf136	protein_coding	n.s.
chr1:237454391|237469187	-0.02	7.62	-0.04	0.9687	0.9897	-6.02	ENSG00000198626.15	RYR2	protein_coding	n.s.
chr4:87195324|87195690	-0.02	7.79	-0.04	0.9650	0.9897	-5.94	ENSG00000145332.13	KLHL8	protein_coding	n.s.
chr6:87215903|87218731	-0.03	8.59	-0.04	0.9646	0.9897	-5.92	ENSG00000188994.12	ZNF292	protein_coding	n.s.
chr15:57437985|57442478	-0.03	5.76	-0.05	0.9564	0.9887	-6.01	ENSG00000128849.10	CGNL1	protein_coding	n.s.
chr9:96522506|96565483	-0.03	8.21	-0.07	0.9456	0.9843	-5.97	ENSG00000081377.16	CDC14B	protein_coding	n.s.
chr1:26446316|26447660	-0.03	6.15	-0.05	0.9592	0.9890	-6.01	ENSG00000117682.16	DHDDS	protein_coding	n.s.
chr2:23958301|23984831	-0.03	6.60	-0.07	0.9471	0.9843	-6.03	ENSG00000173960.13	UBXN2A	protein_coding	n.s.
chr2:58198594|58232112	-0.03	7.29	-0.07	0.9432	0.9837	-6.02	ENSG00000115392.11	FANCL	protein_coding	n.s.
chr7:22960256|22991139	-0.03	8.48	-0.06	0.9491	0.9845	-5.97	ENSG00000122591.11	FAM126A	protein_coding	n.s.
chr5:173108624|173112379	-0.04	5.87	-0.08	0.9400	0.9832	-6.01	ENSG00000164463.12	CREBRF	protein_coding	n.s.
chr8:42459896|42465917	-0.04	7.11	-0.07	0.9431	0.9837	-6.01	ENSG00000168575.9	SLC20A2	protein_coding	n.s.
chr13:102622877|102627924	-0.04	5.72	-0.07	0.9466	0.9843	-6.00	ENSG00000134900.11	TPP2	protein_coding	n.s.
chr16:85633914|85634132	-0.04	6.55	-0.07	0.9428	0.9837	-6.03	ENSG00000131149.18	GSE1	protein_coding	n.s.
chr12:50427762|50441643	-0.04	8.26	-0.07	0.9418	0.9837	-5.99	ENSG00000161813.21	LARP4	protein_coding	n.s.
chr8:130358017|130361771	-0.04	6.12	-0.07	0.9437	0.9837	-6.03	ENSG00000153317.14	ASAP1	protein_coding	n.s.
chr4:119245337|119273708	-0.04	7.22	-0.09	0.9254	0.9763	-6.01	ENSG00000145390.11	USP53	protein_coding	n.s.
chr20:47262288|47276795	-0.04	6.28	-0.10	0.9225	0.9763	-6.02	ENSG00000101040.19	ZMYND8	protein_coding	n.s.
chr3:33684359|33696933	-0.05	7.30	-0.12	0.9023	0.9714	-6.00	ENSG00000163539.16	CLASP2	protein_coding	n.s.
chr17:42727635|42730918	-0.05	5.76	-0.10	0.9213	0.9763	-6.01	ENSG00000108799.12	EZH1	protein_coding	n.s.
chr20:38057532|38066256	-0.05	5.93	-0.10	0.9231	0.9763	-5.99	ENSG00000101413.11	RPRD1B	protein_coding	n.s.
chr13:99238427|99244624	-0.05	5.79	-0.12	0.9074	0.9714	-5.99	ENSG00000134882.15	UBAC2	protein_coding	n.s.
chr5:109713520|109716264	-0.05	6.74	-0.11	0.9105	0.9714	-6.02	ENSG00000112893.9	MAN2A1	protein_coding	n.s.
chr20:35716740|35725155	-0.05	6.99	-0.10	0.9238	0.9763	-6.02	ENSG00000131051.22	RBM39	protein_coding	n.s.
chr3:149846011|149921227	-0.05	7.82	-0.12	0.9060	0.9714	-5.99	ENSG00000082996.19	RNF13	protein_coding	n.s.
chr4:37631385|37638504	-0.05	9.11	-0.12	0.9037	0.9714	-5.89	ENSG00000181826.9	RELL1	protein_coding	n.s.
chr6:17507169|17513954	-0.05	5.85	-0.11	0.9101	0.9714	-6.00	ENSG00000112186.11	CAP2	protein_coding	n.s.
chr3:125313308|125331238	-0.06	7.50	-0.14	0.8864	0.9638	-5.98	ENSG00000163848.19	ZNF148	protein_coding	n.s.
chr9:14146689|14179780	-0.06	7.74	-0.13	0.8942	0.9668	-5.99	ENSG00000147862.16	NFIB	protein_coding	n.s.
chr2:134253095|134254644	-0.06	7.18	-0.12	0.9037	0.9714	-6.00	ENSG00000152127.8	MGAT5	protein_coding	n.s.
chr12:123586747|123590449	-0.06	5.61	-0.11	0.9102	0.9714	-5.99	ENSG00000086598.10	TMED2	protein_coding	n.s.
chr8:38429682|38429948	-0.06	6.09	-0.09	0.9278	0.9773	-5.98	ENSG00000077782.19	FGFR1	protein_coding	n.s.
chr1:30992390|30995220	-0.06	6.31	-0.14	0.8881	0.9646	-6.02	ENSG00000134644.15	PUM1	protein_coding	n.s.
chr15:50631417|50648885	-0.06	6.80	-0.14	0.8924	0.9668	-6.00	ENSG00000092439.14	TRPM7	protein_coding	n.s.
chr11:3731391|3753408	-0.06	6.30	-0.13	0.8946	0.9668	-6.01	ENSG00000110713.15	NUP98	protein_coding	n.s.
chr1:180984677|181005463	-0.06	6.24	-0.13	0.8953	0.9669	-5.99	ENSG00000135823.13	STX6	protein_coding	n.s.
chr1:237593476|237625804	-0.06	6.36	-0.14	0.8867	0.9638	-6.01	ENSG00000198626.15	RYR2	protein_coding	n.s.
chr1:200847640|200853495	-0.07	8.62	-0.11	0.9125	0.9727	-5.91	ENSG00000118200.14	CAMSAP2	protein_coding	n.s.
chr22:46626751|46637960	-0.07	6.07	-0.15	0.8830	0.9638	-6.01	ENSG00000075240.16	GRAMD4	protein_coding	n.s.
chr17:47129393|47172064	-0.07	6.38	-0.15	0.8807	0.9638	-6.01	ENSG00000262265.1,ENSG00000004897.11,ENSG00000239291.1	RP5-867C24.4,CDC27,RP5-867C24.1	sense_intronic,protein_coding,processed_pseudogene	n.s.
chr18:9931810|9950568	-0.07	7.32	-0.15	0.8841	0.9638	-6.00	ENSG00000101558.13	VAPA	protein_coding	n.s.
chr18:3126701|3131496	-0.07	6.64	-0.15	0.8796	0.9638	-6.02	ENSG00000101605.12	MYOM1	protein_coding	n.s.
chr4:139116649|139139497	-0.07	6.86	-0.15	0.8810	0.9638	-6.02	ENSG00000109381.19	ELF2	protein_coding	n.s.
chr10:84417771|84425893	-0.08	6.37	-0.13	0.8936	0.9668	-6.02	ENSG00000107771.16	CCSER2	protein_coding	n.s.
chr14:102194938|102209862	-0.08	5.85	-0.16	0.8757	0.9638	-5.99	ENSG00000140153.17	WDR20	protein_coding	n.s.
chr9:125337018|125337591	-0.08	7.74	-0.11	0.9103	0.9714	-5.99	ENSG00000165219.21	GAPVD1	protein_coding	n.s.
chr15:85664563|85669830	-0.08	6.16	-0.17	0.8640	0.9621	-5.99	ENSG00000170776.21	AKAP13	protein_coding	n.s.
chr5:73074742|73077493	-0.08	7.87	-0.14	0.8908	0.9666	-5.95	ENSG00000157107.13	FCHO2	protein_coding	n.s.
chr9:135881633|135883078	-0.08	8.58	-0.15	0.8802	0.9638	-5.91	ENSG00000130559.18	CAMSAP1	protein_coding	n.s.
chr11:86007542|86031611	-0.08	6.79	-0.16	0.8762	0.9638	-6.01	ENSG00000073921.17	PICALM	protein_coding	n.s.
chr20:33619517|33623296	-0.08	7.20	-0.16	0.8744	0.9638	-6.01	ENSG00000078699.21	CBFA2T2	protein_coding	n.s.
chr1:77633115|77641655	-0.08	6.95	-0.19	0.8490	0.9538	-6.01	ENSG00000036549.12	ZZZ3	protein_coding	n.s.
chr3:170113360|170122744	-0.08	6.74	-0.18	0.8540	0.9545	-6.01	ENSG00000173889.15	PHC3	protein_coding	n.s.
chr5:38990949|39021136	-0.08	6.62	-0.19	0.8471	0.9525	-6.01	ENSG00000164327.12	RICTOR	protein_coding	n.s.
chr18:36681436|36693423	-0.09	6.69	-0.20	0.8438	0.9510	-6.00	ENSG00000134775.15	FHOD3	protein_coding	n.s.
chr4:128936655|128970468	-0.09	6.70	-0.22	0.8230	0.9435	-6.00	ENSG00000151466.11	SCLT1	protein_coding	n.s.
chr2:201129729|201149835	-0.09	6.76	-0.21	0.8306	0.9435	-6.00	ENSG00000003402.19,ENSG00000238829.1	CFLAR,RNU7-45P	protein_coding,snRNA	n.s.
chr10:126970702|126990603	-0.09	6.50	-0.19	0.8518	0.9545	-6.00	ENSG00000150760.12	DOCK1	protein_coding	n.s.
chr1:51402435|51408332	-0.09	6.67	-0.18	0.8611	0.9597	-6.01	ENSG00000085832.16	EPS15	protein_coding	n.s.
chr4:51863437|51891851	-0.09	7.64	-0.19	0.8495	0.9538	-5.98	ENSG00000109184.14	DCUN1D4	protein_coding	n.s.
chr11:120473050|120477526	-0.10	6.93	-0.22	0.8287	0.9435	-6.00	ENSG00000196914.8	ARHGEF12	protein_coding	n.s.
chr2:73534824|73573424	-0.10	5.98	-0.21	0.8309	0.9435	-5.98	ENSG00000116127.17	ALMS1	protein_coding	n.s.
chr14:45118028|45130790	-0.10	8.87	-0.20	0.8410	0.9499	-5.91	ENSG00000100442.10	FKBP3	protein_coding	n.s.
chr14:22909483|22911403	-0.10	7.16	-0.19	0.8527	0.9545	-5.98	ENSG00000100461.17	RBM23	protein_coding	n.s.
chr8:37765526|37766355	-0.10	6.37	-0.18	0.8572	0.9567	-6.01	ENSG00000147471.11	PROSC	protein_coding	n.s.
chr2:68490190|68545312	-0.11	8.39	-0.28	0.7842	0.9211	-5.93	ENSG00000169621.9	APLF	protein_coding	n.s.
chr20:36660337|36671397	-0.11	6.02	-0.22	0.8239	0.9435	-5.99	ENSG00000202255.1,ENSG00000101079.20	RF00019,NDRG3	misc_RNA,protein_coding	n.s.
chr2:178678125|178682903	-0.11	8.47	-0.20	0.8387	0.9495	-5.89	ENSG00000155657.26	TTN	protein_coding	n.s.
chr6:134028381|134029721	-0.11	7.00	-0.22	0.8251	0.9435	-5.99	ENSG00000146411.5	SLC2A12	protein_coding	n.s.
chr7:66991137|66994341	-0.11	6.29	-0.21	0.8309	0.9435	-6.00	ENSG00000126524.9	SBDS	protein_coding	n.s.
chr8:42398712|42403461	-0.11	5.75	-0.23	0.8166	0.9415	-5.98	ENSG00000078668.13	VDAC3	protein_coding	n.s.
chr13:32078834|32117473	-0.11	6.32	-0.24	0.8107	0.9369	-6.00	ENSG00000073910.21	FRY	protein_coding	n.s.
chr1:92333391|92380873	-0.11	7.93	-0.20	0.8423	0.9499	-5.97	ENSG00000122484.8	RPAP2	protein_coding	n.s.
chr1:203707009|203708104	-0.11	6.22	-0.20	0.8400	0.9499	-6.00	ENSG00000058668.14	ATP2B4	protein_coding	n.s.
chr18:36026900|36033837	-0.11	6.62	-0.26	0.7979	0.9285	-6.00	ENSG00000141425.17	RPRD1A	protein_coding	n.s.
chr21:15762891|15766141	-0.11	6.80	-0.21	0.8340	0.9463	-6.00	ENSG00000155313.15	USP25	protein_coding	n.s.
chr8:61618978|61653660	-0.12	6.16	-0.22	0.8259	0.9435	-6.00	ENSG00000222898.1,ENSG00000198363.17	RN7SKP97,ASPH	misc_RNA,protein_coding	n.s.
chr1:237369534|237511791	-0.12	6.31	-0.28	0.7778	0.9179	-5.99	ENSG00000198626.15,ENSG00000266262.1	RYR2,MIR4428	protein_coding,miRNA	n.s.
chr2:37316237|37317179	-0.12	7.46	-0.26	0.7959	0.9270	-5.99	ENSG00000115825.9	PRKD3	protein_coding	n.s.
chr7:22976210|22984045	-0.12	5.85	-0.22	0.8292	0.9435	-5.99	ENSG00000122591.11	FAM126A	protein_coding	n.s.
chr7:156756393|156826744	-0.12	6.28	-0.28	0.7817	0.9189	-5.97	ENSG00000105983.20	LMBR1	protein_coding	n.s.
chr10:28583399|28596041	-0.12	5.63	-0.26	0.7947	0.9262	-5.97	ENSG00000095787.21	WAC	protein_coding	n.s.
chr5:65988635|65994864	-0.12	6.74	-0.26	0.7989	0.9290	-5.99	ENSG00000112851.14	ERBIN	protein_coding	n.s.
chr13:49167244|49175541	-0.13	6.46	-0.27	0.7872	0.9218	-5.99	ENSG00000102531.16	FNDC3A	protein_coding	n.s.
chr2:173954873|173956232	-0.13	6.13	-0.25	0.8049	0.9323	-5.98	ENSG00000172845.14	SP3	protein_coding	n.s.
chr3:169976946|169988359	-0.13	7.09	-0.33	0.7449	0.9059	-5.97	ENSG00000008952.16	SEC62	protein_coding	n.s.
chr3:50065031|50066502	-0.13	5.48	-0.28	0.7789	0.9179	-5.97	ENSG00000004534.14	RBM6	protein_coding	n.s.
chr16:23102319|23108183	-0.14	6.25	-0.31	0.7563	0.9123	-5.98	ENSG00000103404.14	USP31	protein_coding	n.s.
chr14:55612019|55619312	-0.14	7.63	-0.28	0.7799	0.9183	-5.93	ENSG00000126777.17	KTN1	protein_coding	n.s.
chr6:42974003|42975038	-0.14	6.45	-0.33	0.7442	0.9059	-5.96	ENSG00000124587.13	PEX6	protein_coding	n.s.
chr5:155854549|155870424	-0.14	6.42	-0.23	0.8186	0.9429	-6.00	ENSG00000170624.13	SGCD	protein_coding	n.s.
chr1:77631850|77641655	-0.14	7.99	-0.23	0.8209	0.9429	-5.94	ENSG00000036549.12	ZZZ3	protein_coding	n.s.
chr19:23373742|23374764	-0.14	5.68	-0.28	0.7815	0.9189	-5.99	ENSG00000167232.13	ZNF91	protein_coding	n.s.
chr14:65561337|65561766	-0.14	6.20	-0.28	0.7769	0.9179	-5.99	ENSG00000033170.16	FUT8	protein_coding	n.s.
chr5:41762111|41807438	-0.14	6.16	-0.30	0.7618	0.9142	-5.98	ENSG00000083720.12	OXCT1	protein_coding	n.s.
chr3:119500695|119504021	-0.15	7.55	-0.29	0.7715	0.9169	-5.95	ENSG00000113845.9	TIMMDC1	protein_coding	n.s.
chr11:85990250|86031611	-0.15	6.19	-0.31	0.7606	0.9134	-5.98	ENSG00000073921.17	PICALM	protein_coding	n.s.
chr6:116689320|116692392	-0.15	7.04	-0.30	0.7681	0.9162	-5.98	ENSG00000196911.10	KPNA5	protein_coding	n.s.
chr18:79096476|79126375	-0.15	5.40	-0.28	0.7775	0.9179	-5.95	ENSG00000166377.20,ENSG00000267655.1	ATP9B,CTD-2286N8.2	protein_coding,sense_intronic	n.s.
chr10:31373018|31387266	-0.15	6.44	-0.30	0.7661	0.9162	-5.97	ENSG00000148516.21	ZEB1	protein_coding	n.s.
chr5:56864734|56865977	-0.15	7.31	-0.35	0.7260	0.8948	-5.96	ENSG00000095015.5	MAP3K1	protein_coding	n.s.
chr10:124940374|124943307	-0.15	6.60	-0.35	0.7257	0.8948	-5.97	ENSG00000019995.6,ENSG00000249456.1	ZRANB1,RP11-298J20.4	protein_coding,sense_overlapping	n.s.
chr17:47402132|47414919	-0.15	6.59	-0.30	0.7630	0.9142	-5.99	ENSG00000178852.15	EFCAB13	protein_coding	n.s.
chr7:129014979|129018157	-0.16	7.18	-0.34	0.7378	0.9020	-5.96	ENSG00000064419.13	TNPO3	protein_coding	n.s.
chr4:76124649|76144473	-0.16	6.41	-0.35	0.7244	0.8948	-5.94	ENSG00000138750.14	NUP54	protein_coding	n.s.
chr3:134158121|134195182	-0.16	5.80	-0.35	0.7279	0.8957	-5.95	ENSG00000163785.12	RYK	protein_coding	n.s.
chr8:140735251|140752316	-0.16	6.96	-0.41	0.6853	0.8778	-5.94	ENSG00000169398.19	PTK2	protein_coding	n.s.
chr13:52397232|52402681	-0.17	6.12	-0.37	0.7125	0.8914	-5.95	ENSG00000136114.15	THSD1	protein_coding	n.s.
chr12:28305649|28391411	-0.17	6.73	-0.31	0.7578	0.9130	-5.98	ENSG00000123106.10	CCDC91	protein_coding	n.s.
chr12:31451940|31495919	-0.17	7.07	-0.35	0.7292	0.8959	-5.97	ENSG00000170456.15	DENND5B	protein_coding	n.s.
chr4:40934456|40945070	-0.17	6.38	-0.36	0.7217	0.8948	-5.97	ENSG00000163697.16	APBB2	protein_coding	n.s.
chr5:95736889|95763620	-0.17	6.13	-0.32	0.7486	0.9069	-5.95	ENSG00000164292.12	RHOBTB3	protein_coding	n.s.
chr4:139137630|139139497	-0.17	6.13	-0.35	0.7254	0.8948	-5.96	ENSG00000109381.19	ELF2	protein_coding	n.s.
chr15:50631417|50663046	-0.17	7.22	-0.42	0.6732	0.8706	-5.94	ENSG00000092439.14	TRPM7	protein_coding	n.s.
chr14:32090502|32117287	-0.18	10.90	-0.27	0.7870	0.9218	-5.72	ENSG00000100852.12	ARHGAP5	protein_coding	n.s.
chr1:26942660|26943065	-0.18	6.91	-0.25	0.8070	0.9341	-5.99	ENSG00000090273.13	NUDC	protein_coding	n.s.
chr1:59900965|59916100	-0.18	7.89	-0.35	0.7256	0.8948	-5.91	ENSG00000134716.9	CYP2J2	protein_coding	n.s.
chr7:104136781|104165282	-0.18	5.92	-0.32	0.7476	0.9069	-5.97	ENSG00000164815.10	ORC5	protein_coding	n.s.
chr9:20923660|20933103	-0.18	6.47	-0.34	0.7385	0.9021	-5.97	ENSG00000188352.12	FOCAD	protein_coding	n.s.
chr8:22474954|22475624	-0.19	5.81	-0.38	0.7071	0.8853	-5.95	ENSG00000120910.14	PPP3CC	protein_coding	n.s.
chr3:57242856|57248351	-0.19	6.17	-0.38	0.7057	0.8853	-5.96	ENSG00000157500.10	APPL1	protein_coding	n.s.
chr12:49097566|49098105	-0.19	5.88	-0.36	0.7228	0.8948	-5.93	ENSG00000139636.15	LMBR1L	protein_coding	n.s.
chr2:99462496|99464985	-0.19	6.65	-0.44	0.6638	0.8644	-5.93	ENSG00000135945.9	REV1	protein_coding	n.s.
chr7:31809031|31816154	-0.19	6.15	-0.39	0.6958	0.8807	-5.95	ENSG00000154678.16	PDE1C	protein_coding	n.s.
chr8:140846260|140879637	-0.19	5.68	-0.36	0.7184	0.8948	-5.92	ENSG00000169398.19	PTK2	protein_coding	n.s.
chr1:7777160|7778169	-0.20	6.84	-0.32	0.7497	0.9069	-5.96	ENSG00000049245.12	VAMP3	protein_coding	n.s.
chr8:140846260|140890769	-0.20	7.75	-0.38	0.7065	0.8853	-5.89	ENSG00000169398.19	PTK2	protein_coding	n.s.
chr19:8337795|8339167	-0.20	6.58	-0.45	0.6535	0.8591	-5.93	ENSG00000186994.11	KANK3	protein_coding	n.s.
chr8:28155942|28162078	-0.21	6.74	-0.46	0.6489	0.8561	-5.92	ENSG00000134014.16	ELP3	protein_coding	n.s.
chr10:5794885|5800705	-0.21	6.53	-0.45	0.6564	0.8595	-5.93	ENSG00000057608.16	GDI2	protein_coding	n.s.
chr2:45546732|45553730	-0.21	5.83	-0.45	0.6518	0.8577	-5.92	ENSG00000068784.12	SRBD1	protein_coding	n.s.
chr10:17704431|17705741	-0.21	5.76	-0.38	0.7065	0.8853	-5.94	ENSG00000136738.14	STAM	protein_coding	n.s.
chr13:30227412|30283791	-0.21	6.56	-0.49	0.6251	0.8402	-5.89	ENSG00000102781.13	KATNAL1	protein_coding	n.s.
chr2:237739232|237757548	-0.22	5.97	-0.46	0.6442	0.8513	-5.91	ENSG00000124831.18	LRRFIP1	protein_coding	n.s.
chr4:102714438|102730736	-0.22	7.46	-0.54	0.5943	0.8371	-5.88	ENSG00000230069.3,ENSG00000248971.2,ENSG00000109323.9	RP11-10L12.6,RP11-10L12.5,MANBA	processed_pseudogene,processed_pseudogene,protein_coding	n.s.
chr2:226864604|226867318	-0.23	7.23	-0.57	0.5736	0.8239	-5.87	ENSG00000144468.16	RHBDD1	protein_coding	n.s.
chr18:9583117|9595102	-0.23	7.72	-0.49	0.6281	0.8423	-5.85	ENSG00000154845.15	PPP4R1	protein_coding	n.s.
chr17:4282798|4296814	-0.23	7.05	-0.49	0.6240	0.8402	-5.91	ENSG00000132388.12	UBE2G1	protein_coding	n.s.
chr21:15014344|15043574	-0.23	6.40	-0.44	0.6600	0.8617	-5.92	ENSG00000235609.7,ENSG00000180530.10	AF127936.9,NRIP1	lincRNA,protein_coding	n.s.
chr15:52584745|52593736	-0.23	6.25	-0.39	0.6954	0.8807	-5.92	ENSG00000047346.12	KIAA1370	protein_coding	n.s.
chr6:13639563|13644729	-0.24	6.43	-0.47	0.6416	0.8502	-5.92	ENSG00000010017.12	RANBP9	protein_coding	n.s.
chr22:20933779|20934244	-0.24	7.23	-0.56	0.5744	0.8239	-5.86	ENSG00000099942.12	CRKL	protein_coding	n.s.
chr18:58578814|58581639	-0.24	7.17	-0.51	0.6134	0.8373	-5.88	ENSG00000198796.6	ALPK2	protein_coding	n.s.
chr17:12054889|12113360	-0.24	6.39	-0.51	0.6153	0.8373	-5.91	ENSG00000065559.14,ENSG00000266297.1	MAP2K4,MIR744	protein_coding,miRNA	n.s.
chr8:18765449|18804898	-0.24	7.34	-0.57	0.5707	0.8220	-5.85	ENSG00000156011.16,ENSG00000244018.1	PSD3,RP11-346L6.1	protein_coding,processed_pseudogene	n.s.
chr6:170358226|170395579	-0.24	6.95	-0.52	0.6073	0.8373	-5.90	ENSG00000112584.13	FAM120B	protein_coding	n.s.
chr7:24623666|24650712	-0.24	6.05	-0.55	0.5827	0.8317	-5.86	ENSG00000105926.15	MPP6	protein_coding	n.s.
chr2:178738082|178741921	-0.24	6.12	-0.53	0.6007	0.8371	-5.88	ENSG00000155657.26	TTN	protein_coding	n.s.
chr7:156826605|156836885	-0.24	7.08	-0.50	0.6204	0.8396	-5.91	ENSG00000105983.20	LMBR1	protein_coding	n.s.
chr2:24135119|24147086	-0.24	7.71	-0.39	0.6949	0.8807	-5.92	ENSG00000276087.1,ENSG00000219626.8	RP11-507M3.1,FAM228B	protein_coding,protein_coding	n.s.
chr15:99645561|99675458	-0.25	5.56	-0.52	0.6067	0.8373	-5.88	ENSG00000068305.17	MEF2A	protein_coding	n.s.
chrX:37386599|37426000	-0.25	6.06	-0.54	0.5910	0.8369	-5.89	ENSG00000250349.3,ENSG00000130962.17	RP5-972B16.2,PRRG1	protein_coding,protein_coding	n.s.
chr15:99671323|99675458	-0.25	5.92	-0.52	0.6038	0.8373	-5.89	ENSG00000068305.17	MEF2A	protein_coding	n.s.
chr18:32111754|32113860	-0.25	6.14	-0.54	0.5881	0.8346	-5.88	ENSG00000134758.13,ENSG00000263917.1	RNF138,RP11-53I6.2	protein_coding,processed_transcript	n.s.
chrX:53561756|53562929	-0.25	6.10	-0.50	0.6200	0.8396	-5.90	ENSG00000086758.15	HUWE1	protein_coding	n.s.
chr15:50643340|50663046	-0.26	6.45	-0.60	0.5512	0.8083	-5.84	ENSG00000092439.14	TRPM7	protein_coding	n.s.
chr20:2964272|2965202	-0.26	7.86	-0.50	0.6157	0.8373	-5.84	ENSG00000132670.20	PTPRA	protein_coding	n.s.
chr18:76849526|76881512	-0.26	6.75	-0.65	0.5199	0.7835	-5.83	ENSG00000130856.16	ZNF236	protein_coding	n.s.
chr4:105233897|105237351	-0.26	7.61	-0.66	0.5140	0.7804	-5.80	ENSG00000168769.13	TET2	protein_coding	n.s.
chr7:95225961|95290404	-0.26	9.48	-0.54	0.5914	0.8369	-5.73	ENSG00000158528.11	PPP1R9A	protein_coding	n.s.
chr22:28514757|28519320	-0.26	5.93	-0.53	0.5974	0.8371	-5.88	ENSG00000100154.14	TTC28	protein_coding	n.s.
chr8:17268258|17286427	-0.27	5.83	-0.47	0.6395	0.8502	-5.90	ENSG00000155975.9	VPS37A	protein_coding	n.s.
chr13:48253808|48261321	-0.27	6.08	-0.54	0.5910	0.8369	-5.86	ENSG00000136156.12	ITM2B	protein_coding	n.s.
chr18:58696366|58700591	-0.27	5.61	-0.55	0.5857	0.8335	-5.87	ENSG00000172175.12	MALT1	protein_coding	n.s.
chr14:89161701|89162969	-0.27	5.99	-0.54	0.5932	0.8371	-5.87	ENSG00000053254.15	FOXN3	protein_coding	n.s.
chr14:32090502|32146340	-0.27	7.11	-0.59	0.5584	0.8148	-5.85	ENSG00000100852.12	ARHGAP5	protein_coding	n.s.
chr15:76753808|76775117	-0.27	5.71	-0.55	0.5849	0.8332	-5.86	ENSG00000140386.12	SCAPER	protein_coding	n.s.
chr7:92294889|92327900	-0.28	7.84	-0.47	0.6408	0.8502	-5.88	ENSG00000001629.9	ANKIB1	protein_coding	n.s.
chr2:40428473|40430301	-0.28	11.79	-0.38	0.7026	0.8846	-5.64	ENSG00000183023.18	SLC8A1	protein_coding	n.s.
chr13:32535769|32537027	-0.28	7.41	-0.69	0.4953	0.7668	-5.78	ENSG00000244754.8	N4BP2L2	protein_coding	n.s.
chr4:186706563|186709845	-0.29	10.42	-0.58	0.5647	0.8183	-5.65	ENSG00000083857.13	FAT1	protein_coding	n.s.
chr6:75634707|75678927	-0.29	7.07	-0.71	0.4788	0.7619	-5.78	ENSG00000112701.17,ENSG00000252498.1	SENP6,RNU6-1016P	protein_coding,snRNA	n.s.
chr10:34269657|34284245	-0.29	7.43	-0.65	0.5195	0.7835	-5.82	ENSG00000148498.15	PARD3	protein_coding	n.s.
chr8:123253322|123256171	-0.29	6.28	-0.62	0.5397	0.7993	-5.82	ENSG00000259305.6,ENSG00000165156.14	ZHX1-C8orf76,ZHX1	protein_coding,protein_coding	n.s.
chr1:9972018|9981170	-0.29	5.95	-0.60	0.5508	0.8083	-5.84	ENSG00000173614.13	NMNAT1	protein_coding	n.s.
chr14:88416711|88437903	-0.30	6.16	-0.50	0.6173	0.8380	-5.90	ENSG00000042317.16	SPATA7	protein_coding	n.s.
chr19:29985223|30012531	-0.30	6.48	-0.62	0.5355	0.7960	-5.83	ENSG00000105176.17	URI1	protein_coding	n.s.
chr11:112199699|112217889	-0.30	7.38	-0.58	0.5642	0.8183	-5.86	ENSG00000255231.1,ENSG00000197580.11	MRPS36P4,BCO2	processed_pseudogene,protein_coding	n.s.
chr16:48256610|48277479	-0.30	6.39	-0.70	0.4838	0.7622	-5.77	ENSG00000102910.13	LONP2	protein_coding	n.s.
chr9:20715322|20740340	-0.31	6.47	-0.58	0.5658	0.8183	-5.86	ENSG00000188352.12,ENSG00000207609.3	FOCAD,MIR491	protein_coding,miRNA	n.s.
chr2:176296860|176337577	-0.31	7.27	-0.75	0.4548	0.7515	-5.75	ENSG00000128654.13	MTX2	protein_coding	n.s.
chr7:64543707|64544432	-0.32	8.68	-0.58	0.5659	0.8183	-5.73	ENSG00000173041.11	ZNF680	protein_coding	n.s.
chr11:118581246|118584644	-0.32	6.54	-0.63	0.5289	0.7925	-5.82	ENSG00000095139.13	ARCN1	protein_coding	n.s.
chr13:26400453|26401624	-0.32	7.30	-0.78	0.4366	0.7367	-5.72	ENSG00000132964.11	CDK8	protein_coding	n.s.
chr2:226864604|226914351	-0.32	8.03	-0.50	0.6207	0.8396	-5.84	ENSG00000144468.16	RHBDD1	protein_coding	n.s.
chr2:206279540|206297373	-0.32	5.96	-0.71	0.4799	0.7619	-5.77	ENSG00000204186.7	ZDBF2	protein_coding	n.s.
chr10:15833630|15847943	-0.32	7.87	-0.51	0.6149	0.8373	-5.88	ENSG00000148481.13	FAM188A	protein_coding	n.s.
chr17:1636709|1637062	-0.32	6.48	-0.59	0.5579	0.8148	-5.86	ENSG00000074660.15	SCARF1	protein_coding	n.s.
chr8:97805353|97825153	-0.32	6.45	-0.65	0.5198	0.7835	-5.83	ENSG00000104341.16	LAPTM4B	protein_coding	n.s.
chr10:5773842|5800705	-0.32	5.92	-0.68	0.4981	0.7676	-5.79	ENSG00000057608.16	GDI2	protein_coding	n.s.
chr2:178673633|178682903	-0.32	7.57	-0.87	0.3881	0.7223	-5.64	ENSG00000155657.26	TTN	protein_coding	n.s.
chr12:46239679|46243314	-0.33	7.15	-0.61	0.5434	0.8023	-5.85	ENSG00000111371.15	SLC38A1	protein_coding	n.s.
chr19:17276495|17276909	-0.33	6.37	-0.63	0.5296	0.7928	-5.83	ENSG00000105393.15,ENSG00000269307.1	BABAM1,CTD-2278I10.6	protein_coding,protein_coding	n.s.
chr16:47497399|47547548	-0.33	6.15	-0.75	0.4537	0.7515	-5.75	ENSG00000102893.15,ENSG00000262038.1,ENSG00000222268.1	PHKB,RP11-177N22.3,RNA5SP425	protein_coding,sense_intronic,rRNA	n.s.
chr8:41661430|41661941	-0.33	7.90	-0.59	0.5552	0.8125	-5.78	ENSG00000029534.20	ANK1	protein_coding	n.s.
chr5:36982165|36986301	-0.33	6.04	-0.69	0.4947	0.7667	-5.80	ENSG00000164190.17	NIPBL	protein_coding	n.s.
chr9:107300141|107325004	-0.33	6.59	-0.77	0.4459	0.7440	-5.75	ENSG00000119318.12	RAD23B	protein_coding	n.s.
chr15:36691685|36709961	-0.33	6.69	-0.69	0.4947	0.7667	-5.80	ENSG00000186073.12	C15orf41	protein_coding	n.s.
chr15:92924321|92929091	-0.33	6.13	-0.69	0.4920	0.7652	-5.80	ENSG00000173575.20,ENSG00000279765.3	CHD2,RP11-437B10.1	protein_coding,protein_coding	n.s.
chr3:173604279|173605091	-0.34	6.93	-0.66	0.5145	0.7804	-5.82	ENSG00000169760.17	NLGN1	protein_coding	n.s.
chr18:27982944|27993637	-0.34	5.98	-0.63	0.5306	0.7934	-5.81	ENSG00000170558.8	CDH2	protein_coding	n.s.
chr6:158282263|158314268	-0.34	7.73	-0.79	0.4349	0.7367	-5.72	ENSG00000130338.12,ENSG00000274023.1	TULP4,RP11-732M18.4	protein_coding,sense_overlapping	n.s.
chr6:116645714|116660846	-0.34	5.78	-0.61	0.5420	0.8015	-5.82	ENSG00000153975.9	ZUFSP	protein_coding	n.s.
chrX:132281095|132283032	-0.34	7.03	-0.81	0.4197	0.7340	-5.70	ENSG00000232160.6	RP5-842K24.2	antisense	n.s.
chr14:38745144|38763045	-0.34	6.16	-0.71	0.4796	0.7619	-5.77	ENSG00000259070.5	RP11-566K8.2	lincRNA	n.s.
chr10:49932100|49935142	-0.34	5.71	-0.79	0.4305	0.7362	-5.70	ENSG00000227345.8	PARG	protein_coding	n.s.
chr3:141260123|141287453	-0.35	6.67	-0.77	0.4443	0.7429	-5.75	ENSG00000155893.12	PXYLP1	protein_coding	n.s.
chr11:77624963|77625818	-0.35	7.22	-0.83	0.4089	0.7340	-5.69	ENSG00000074201.8	CLNS1A	protein_coding	n.s.
chr8:18011237|18011827	-0.35	5.95	-0.60	0.5500	0.8083	-5.84	ENSG00000078674.17	PCM1	protein_coding	n.s.
chr1:160323431|160332557	-0.35	6.04	-0.74	0.4645	0.7582	-5.76	ENSG00000202078.1,ENSG00000122218.14	RF00019,COPA	misc_RNA,protein_coding	n.s.
chr12:5921040|5922804	-0.35	6.39	-0.82	0.4138	0.7340	-5.69	ENSG00000047617.14	ANO2	protein_coding	n.s.
chr7:23140769|23168037	-0.35	5.98	-0.74	0.4618	0.7582	-5.76	ENSG00000122550.17	KLHL7	protein_coding	n.s.
chr9:37126312|37127263	-0.35	7.11	-0.67	0.5043	0.7724	-5.79	ENSG00000147905.17	ZCCHC7	protein_coding	n.s.
chr18:76849526|76851939	-0.35	6.47	-0.80	0.4271	0.7340	-5.72	ENSG00000130856.16	ZNF236	protein_coding	n.s.
chr11:130260856|130261929	-0.35	8.41	-0.51	0.6140	0.8373	-5.78	ENSG00000196323.12	ZBTB44	protein_coding	n.s.
chr12:82369387|82403130	-0.36	7.05	-0.81	0.4198	0.7340	-5.69	ENSG00000127720.7	METTL25	protein_coding	n.s.
chr1:31915895|31919658	-0.36	9.89	-0.66	0.5133	0.7804	-5.62	ENSG00000184007.19,ENSG00000269967.1	PTP4A2,RP11-84A19.4	protein_coding,lincRNA	n.s.
chr2:30349937|30350146	-0.36	6.19	-0.65	0.5162	0.7821	-5.82	ENSG00000235997.2	AC109642.1	lincRNA	n.s.
chr14:63998914|64022863	-0.36	6.83	-0.85	0.3975	0.7279	-5.68	ENSG00000054654.16	SYNE2	protein_coding	n.s.
chr7:98190728|98194572	-0.36	7.54	-0.86	0.3922	0.7239	-5.64	ENSG00000164715.5	LMTK2	protein_coding	n.s.
chr2:40428473|40432297	-0.36	7.16	-0.82	0.4163	0.7340	-5.69	ENSG00000183023.18	SLC8A1	protein_coding	n.s.
chr11:85974708|86031611	-0.36	7.41	-0.73	0.4681	0.7615	-5.75	ENSG00000073921.17	PICALM	protein_coding	n.s.
chr17:4282798|4307123	-0.37	7.31	-0.81	0.4210	0.7340	-5.70	ENSG00000132388.12	UBE2G1	protein_coding	n.s.
chr6:75702645|75711416	-0.38	5.79	-0.70	0.4867	0.7631	-5.78	ENSG00000112701.17	SENP6	protein_coding	n.s.
chr6:89083753|89084643	-0.38	6.74	-0.74	0.4624	0.7582	-5.75	ENSG00000146278.10	PNRC1	protein_coding	n.s.
chr13:32517857|32527532	-0.38	11.39	-0.68	0.4984	0.7676	-5.52	ENSG00000244754.8	N4BP2L2	protein_coding	n.s.
chr16:7579777|7607338	-0.39	8.47	-0.87	0.3871	0.7223	-5.57	ENSG00000078328.20	RBFOX1	protein_coding	n.s.
chr20:49135833|49166285	-0.39	6.46	-0.74	0.4645	0.7582	-5.76	ENSG00000124214.19	STAU1	protein_coding	n.s.
chr11:85974708|85983973	-0.39	6.17	-0.81	0.4201	0.7340	-5.71	ENSG00000073921.17	PICALM	protein_coding	n.s.
chr13:39719236|39727548	-0.39	6.83	-0.86	0.3933	0.7239	-5.67	ENSG00000133103.16	COG6	protein_coding	n.s.
chr4:143437999|143440382	-0.39	7.71	-0.90	0.3695	0.7119	-5.60	ENSG00000109458.8	GAB1	protein_coding	n.s.
chr8:66471430|66473938	-0.40	6.03	-0.85	0.3988	0.7286	-5.67	ENSG00000169085.11,ENSG00000147576.15	C8orf46,ADHFE1	protein_coding,protein_coding	n.s.
chr7:95286206|95290404	-0.40	6.50	-0.93	0.3545	0.7119	-5.61	ENSG00000158528.11	PPP1R9A	protein_coding	n.s.
chr21:44855210|44861271	-0.40	6.53	-0.88	0.3803	0.7158	-5.66	ENSG00000183255.11	PTTG1IP	protein_coding	n.s.
chr9:37424845|37426654	-0.40	8.01	-0.81	0.4183	0.7340	-5.64	ENSG00000137106.17	GRHPR	protein_coding	n.s.
chr1:213117317|213129889	-0.40	5.52	-0.83	0.4085	0.7340	-5.66	ENSG00000136643.11	RPS6KC1	protein_coding	n.s.
chr5:137692285|137720584	-0.40	5.54	-0.79	0.4339	0.7367	-5.70	ENSG00000146021.14	KLHL3	protein_coding	n.s.
chr2:178670218|178689896	-0.40	5.98	-0.90	0.3716	0.7119	-5.63	ENSG00000155657.26	TTN	protein_coding	n.s.
chr7:31873292|31880860	-0.40	6.25	-0.72	0.4765	0.7619	-5.78	ENSG00000154678.16	PDE1C	protein_coding	n.s.
chr10:124942457|124943307	-0.41	6.61	-0.80	0.4243	0.7340	-5.72	ENSG00000019995.6,ENSG00000249456.1	ZRANB1,RP11-298J20.4	protein_coding,sense_overlapping	n.s.
chr10:95395001|95410777	-0.41	8.01	-0.92	0.3613	0.7119	-5.58	ENSG00000095637.21	SORBS1	protein_coding	n.s.
chr17:82900651|82911789	-0.41	6.04	-0.89	0.3771	0.7141	-5.64	ENSG00000141556.20	TBCD	protein_coding	n.s.
chr15:64499293|64500166	-0.41	8.37	-0.53	0.6016	0.8371	-5.80	ENSG00000180357.9	ZNF609	protein_coding	n.s.
chr1:155853276|155853806	-0.41	8.64	-0.92	0.3635	0.7119	-5.54	ENSG00000116580.18	GON4L	protein_coding	n.s.
chr10:110124017|110130486	-0.41	7.49	-0.94	0.3486	0.7105	-5.59	ENSG00000148700.14	ADD3	protein_coding	n.s.
chr5:171391305|171392978	-0.42	6.10	-0.81	0.4224	0.7340	-5.69	ENSG00000181163.13	NPM1	protein_coding	n.s.
chr8:67266006|67277457	-0.42	6.01	-0.96	0.3410	0.7068	-5.58	ENSG00000066777.8	ARFGEF1	protein_coding	n.s.
chr1:52493611|52509712	-0.42	6.63	-0.96	0.3430	0.7084	-5.59	ENSG00000134744.13	ZCCHC11	protein_coding	n.s.
chr3:56592970|56594028	-0.42	7.75	-0.91	0.3649	0.7119	-5.60	ENSG00000180376.16	CCDC66	protein_coding	n.s.
chr7:158759486|158764853	-0.42	8.14	-0.50	0.6223	0.8402	-5.83	ENSG00000117868.15	ESYT2	protein_coding	n.s.
chr10:5699525|5714207	-0.42	6.64	-0.77	0.4450	0.7433	-5.75	ENSG00000108021.20	FAM208B	protein_coding	n.s.
chr2:178629301|178642317	-0.43	6.63	-0.89	0.3777	0.7143	-5.65	ENSG00000155657.26	TTN	protein_coding	n.s.
chr2:228016406|228020156	-0.43	8.91	-0.74	0.4634	0.7582	-5.62	ENSG00000153820.12	SPHKAP	protein_coding	n.s.
chr18:12356694|12371691	-0.43	6.12	-0.91	0.3668	0.7119	-5.62	ENSG00000141385.9	AFG3L2	protein_coding	n.s.
chr7:105062164|105081797	-0.43	6.37	-0.95	0.3446	0.7100	-5.59	ENSG00000005483.20	KMT2E	protein_coding	n.s.
chr9:35295696|35313989	-0.44	7.42	-0.85	0.3999	0.7294	-5.68	ENSG00000198722.14	UNC13B	protein_coding	n.s.
chr12:46229153|46243314	-0.45	8.89	-0.92	0.3609	0.7119	-5.49	ENSG00000274591.1,ENSG00000111371.15	RP11-474P2.5,SLC38A1	sense_intronic,protein_coding	n.s.
chr12:111552280|111555919	-0.45	8.27	-0.87	0.3867	0.7223	-5.57	ENSG00000204842.15	ATXN2	protein_coding	n.s.
chr7:122113118|122133741	-0.45	8.11	-0.74	0.4636	0.7582	-5.70	ENSG00000008311.14	AASS	protein_coding	n.s.
chr5:137985257|137988315	-0.45	7.88	-0.81	0.4183	0.7340	-5.65	ENSG00000031003.10	FAM13B	protein_coding	n.s.
chr10:95381685|95410777	-0.45	7.77	-0.96	0.3419	0.7074	-5.55	ENSG00000095637.21	SORBS1	protein_coding	n.s.
chr5:136147832|136154163	-0.45	7.00	-1.07	0.2885	0.6709	-5.48	ENSG00000113658.17	SMAD5	protein_coding	n.s.
chr15:85682158|85710645	-0.45	7.36	-0.91	0.3679	0.7119	-5.62	ENSG00000170776.21,ENSG00000259453.1	AKAP13,RP11-815J21.1	protein_coding,sense_intronic	n.s.
chr8:18013578|18027125	-0.45	6.02	-0.83	0.4126	0.7340	-5.70	unknown			n.s.
chr1:1223244|1223968	-0.46	8.07	-1.03	0.3075	0.6802	-5.47	ENSG00000078808.16	SDF4	protein_coding	n.s.
chr18:9524594|9525851	-0.46	8.15	-0.98	0.3291	0.6952	-5.52	ENSG00000017797.12	RALBP1	protein_coding	n.s.
chr12:63644403|63647365	-0.47	5.96	-0.73	0.4665	0.7598	-5.77	ENSG00000177990.11,ENSG00000249753.2	DPY19L2,RP11-415I12.3	protein_coding,antisense	n.s.
chr7:141636960|141649333	-0.47	6.50	-0.87	0.3852	0.7223	-5.67	ENSG00000006530.15	AGK	protein_coding	n.s.
chr2:178673633|178721202	-0.48	8.65	-0.90	0.3720	0.7119	-5.56	ENSG00000155657.26	TTN	protein_coding	n.s.
chr1:155676548|155679512	-0.48	8.02	-0.86	0.3920	0.7239	-5.62	ENSG00000163374.19	YY1AP1	protein_coding	n.s.
chr8:8922289|8922750	-0.48	6.05	-0.99	0.3241	0.6928	-5.56	unknown			n.s.
chr2:196271193|196308085	-0.49	7.00	-1.14	0.2571	0.6528	-5.40	ENSG00000138411.11	HECW2	protein_coding	n.s.
chr18:12366965|12371691	-0.49	5.75	-1.02	0.3099	0.6825	-5.52	ENSG00000141385.9	AFG3L2	protein_coding	n.s.
chr4:152411303|152412529	-0.49	9.98	-1.02	0.3096	0.6825	-5.34	ENSG00000109670.14	FBXW7	protein_coding	n.s.
chr7:100812747|100813208	-0.50	7.75	-1.28	0.2057	0.5969	-5.23	ENSG00000196411.9	EPHB4	protein_coding	n.s.
chr2:178689813|178721202	-0.50	7.48	-0.92	0.3596	0.7119	-5.59	ENSG00000155657.26	TTN	protein_coding	n.s.
chr2:58084089|58089723	-0.50	7.41	-1.12	0.2670	0.6595	-5.41	ENSG00000028116.16	VRK2	protein_coding	n.s.
chr2:182976893|183003319	-0.50	6.00	-1.08	0.2833	0.6673	-5.46	ENSG00000061676.14	NCKAP1	protein_coding	n.s.
chr1:155438327|155439068	-0.50	8.53	-1.03	0.3091	0.6825	-5.47	ENSG00000116539.12	ASH1L	protein_coding	n.s.
chr13:50927407|50960171	-0.50	5.88	-0.96	0.3411	0.7068	-5.59	ENSG00000136104.20	RNASEH2B	protein_coding	n.s.
chr19:5047476|5082504	-0.51	5.88	-1.05	0.2981	0.6744	-5.49	ENSG00000127663.14	KDM4B	protein_coding	n.s.
chr19:11178345|11178720	-0.51	6.50	-1.20	0.2346	0.6239	-5.34	ENSG00000197256.10	KANK2	protein_coding	n.s.
chr2:40428473|40430304	-0.52	14.97	-0.79	0.4318	0.7362	-5.36	ENSG00000183023.18	SLC8A1	protein_coding	n.s.
chr3:47706409|47714490	-0.52	6.02	-1.02	0.3136	0.6854	-5.53	ENSG00000173473.10	SMARCC1	protein_coding	n.s.
chr15:74671455|74675142	-0.53	6.36	-1.12	0.2686	0.6604	-5.42	ENSG00000179151.11	EDC3	protein_coding	n.s.
chr10:13127745|13136897	-0.53	6.41	-0.92	0.3606	0.7119	-5.61	ENSG00000123240.16	OPTN	protein_coding	n.s.
chr3:52737586|52741499	-0.53	6.14	-1.01	0.3146	0.6854	-5.54	ENSG00000114904.12	NEK4	protein_coding	n.s.
chr1:8655973|8656441	-0.53	6.92	-1.30	0.1976	0.5927	-5.23	ENSG00000142599.17	RERE	protein_coding	n.s.
chr11:86022367|86031611	-0.53	6.87	-1.11	0.2728	0.6620	-5.45	ENSG00000073921.17	PICALM	protein_coding	n.s.
chr6:18236452|18258405	-0.55	7.60	-0.82	0.4162	0.7340	-5.66	ENSG00000124795.14	DEK	protein_coding	n.s.
chr6:152130720|152143765	-0.55	6.05	-1.13	0.2612	0.6530	-5.40	ENSG00000131018.22	SYNE1	protein_coding	n.s.
chr13:42953948|42970670	-0.55	6.53	-1.12	0.2673	0.6595	-5.43	ENSG00000133106.14	EPSTI1	protein_coding	n.s.
chr4:1900626|1930770	-0.55	5.87	-1.20	0.2337	0.6239	-5.33	ENSG00000109685.17	NSD2	protein_coding	n.s.
chr10:100923975|100926019	-0.55	7.34	-1.07	0.2904	0.6709	-5.47	ENSG00000119906.11	SLF2	protein_coding	n.s.
chr19:1271329|1272051	-0.55	5.95	-1.14	0.2592	0.6529	-5.40	ENSG00000099622.13	CIRBP	protein_coding	n.s.
chr9:133412299|133412921	-0.55	6.22	-1.04	0.3046	0.6783	-5.51	ENSG00000148300.11	REXO4	protein_coding	n.s.
chr17:59353215|59353526	-0.55	8.35	-0.92	0.3589	0.7119	-5.56	ENSG00000175155.8	YPEL2	protein_coding	n.s.
chr12:124419957|124430787	-0.56	6.51	-1.35	0.1808	0.5807	-5.16	ENSG00000196498.13	NCOR2	protein_coding	n.s.
chr19:46918488|46922356	-0.57	7.11	-1.09	0.2794	0.6673	-5.46	ENSG00000160007.18	ARHGAP35	protein_coding	n.s.
chr6:154773989|154863898	-0.57	5.77	-1.24	0.2189	0.6153	-5.29	ENSG00000146426.18,ENSG00000264814.1,ENSG00000213079.9	TIAM2,MIR1273C,SCAF8	protein_coding,miRNA,protein_coding	n.s.
chr9:83677727|83678599	-0.57	6.17	-1.12	0.2661	0.6595	-5.41	ENSG00000135018.13	UBQLN1	protein_coding	n.s.
chr11:77619606|77629899	-0.57	6.85	-1.39	0.1682	0.5644	-5.11	ENSG00000074201.8	CLNS1A	protein_coding	n.s.
chr3:197865423|197875775	-0.57	6.04	-1.24	0.2201	0.6153	-5.30	ENSG00000186001.13	LRCH3	protein_coding	n.s.
chr12:40028301|40048210	-0.58	5.53	-1.03	0.3048	0.6783	-5.50	ENSG00000151229.12	SLC2A13	protein_coding	n.s.
chr1:117402186|117442325	-0.58	7.58	-1.29	0.2010	0.5936	-5.21	ENSG00000198162.12	MAN1A2	protein_coding	n.s.
chr15:44328685|44338317	-0.58	5.75	-1.01	0.3164	0.6854	-5.52	ENSG00000166734.18	CASC4	protein_coding	n.s.
chr1:213996469|214011715	-0.58	6.64	-1.23	0.2219	0.6153	-5.27	ENSG00000117707.15	PROX1	protein_coding	n.s.
chr4:53573623|53591515	-0.59	6.08	-1.19	0.2386	0.6280	-5.35	ENSG00000072201.13	LNX1	protein_coding	n.s.
chr18:58918271|58920633	-0.59	6.32	-1.32	0.1919	0.5888	-5.20	ENSG00000074657.13	ZNF532	protein_coding	n.s.
chr1:151088190|151118139	-0.59	6.69	-1.28	0.2068	0.5983	-5.26	ENSG00000143458.11	GABPB2	protein_coding	n.s.
chrX:77652114|77656653	-0.60	5.96	-1.40	0.1670	0.5640	-5.10	ENSG00000085224.21	ATRX	protein_coding	n.s.
chr10:32565558|32584304	-0.60	6.93	-1.18	0.2408	0.6292	-5.37	ENSG00000216937.13	CCDC7	protein_coding	n.s.
chr13:35040933|35070852	-0.60	5.88	-1.23	0.2229	0.6153	-5.30	ENSG00000172915.18	NBEA	protein_coding	n.s.
chr2:95148885|95153259	-0.60	6.93	-1.29	0.2027	0.5946	-5.25	ENSG00000144026.11,ENSG00000144029.11	ZNF514,MRPS5	protein_coding,protein_coding	n.s.
chr3:168024526|168048365	-0.60	6.25	-1.38	0.1726	0.5703	-5.13	ENSG00000173905.8	GOLIM4	protein_coding	n.s.
chr6:138943513|138944622	-0.61	6.74	-0.96	0.3399	0.7068	-5.59	ENSG00000135597.18	REPS1	protein_coding	n.s.
chr11:33286413|33306009	-0.61	6.60	-1.14	0.2567	0.6528	-5.40	ENSG00000110422.11	HIPK3	protein_coding	n.s.
chr4:147854676|147881932	-0.61	6.88	-1.29	0.2029	0.5946	-5.24	ENSG00000071205.11	ARHGAP10	protein_coding	n.s.
chr18:47865059|47896809	-0.62	7.51	-1.48	0.1452	0.5437	-4.98	ENSG00000175387.15	SMAD2	protein_coding	n.s.
chr2:63856306|63857936	-0.62	6.63	-1.14	0.2596	0.6529	-5.40	ENSG00000169764.15	UGP2	protein_coding	n.s.
chr18:62072673|62095950	-0.63	5.72	-1.11	0.2712	0.6620	-5.42	ENSG00000197563.10	PIGN	protein_coding	n.s.
chr14:73147795|73173707	-0.63	6.64	-1.39	0.1699	0.5664	-5.12	ENSG00000080815.18	PSEN1	protein_coding	n.s.
chr2:171925537|171953001	-0.63	5.59	-1.23	0.2240	0.6153	-5.29	ENSG00000128708.12	HAT1	protein_coding	n.s.
chr4:185589679|185635411	-0.63	7.01	-1.34	0.1851	0.5846	-5.18	ENSG00000154556.17	SORBS2	protein_coding	n.s.
chr12:350621|356537	-0.64	5.99	-1.36	0.1790	0.5773	-5.14	ENSG00000073614.12	KDM5A	protein_coding	n.s.
chr11:18291442|18292976	-0.64	6.80	-1.07	0.2896	0.6709	-5.48	ENSG00000110756.17	HPS5	protein_coding	n.s.
chr2:112299849|112332282	-0.64	6.90	-1.51	0.1366	0.5378	-4.96	ENSG00000188177.13	ZC3H6	protein_coding	n.s.
chr20:47623911|47633636	-0.64	7.05	-1.51	0.1370	0.5378	-4.95	ENSG00000124151.18	NCOA3	protein_coding	n.s.
chr9:110972073|110973558	-0.64	7.12	-0.90	0.3735	0.7119	-5.60	ENSG00000198121.13	LPAR1	protein_coding	n.s.
chr4:3086939|3107423	-0.64	7.12	-1.36	0.1772	0.5767	-5.14	ENSG00000197386.11	HTT	protein_coding	n.s.
chr21:36247517|36248568	-0.64	6.07	-1.02	0.3128	0.6854	-5.52	ENSG00000142197.12	DOPEY2	protein_coding	n.s.
chr10:68487144|68506718	-0.65	7.20	-0.96	0.3409	0.7068	-5.57	ENSG00000122912.14	SLC25A16	protein_coding	n.s.
chr5:103096541|103097781	-0.65	6.06	-1.22	0.2287	0.6171	-5.31	ENSG00000145723.16	GIN1	protein_coding	n.s.
chr15:50583089|50592626	-0.66	5.78	-1.32	0.1925	0.5888	-5.18	ENSG00000092439.14	TRPM7	protein_coding	n.s.
chr4:47641915|47653660	-0.66	5.92	-1.35	0.1835	0.5843	-5.17	ENSG00000145244.11	CORIN	protein_coding	n.s.
chr16:53141179|53157541	-0.66	8.83	-1.14	0.2590	0.6529	-5.32	ENSG00000177200.16	CHD9	protein_coding	n.s.
chr14:72714423|72731934	-0.66	6.81	-1.53	0.1299	0.5303	-4.92	ENSG00000205683.11	DPF3	protein_coding	n.s.
chr2:56585921|56593673	-0.67	6.80	-1.33	0.1882	0.5873	-5.19	unknown			n.s.
chr9:109050283|109073438	-0.68	5.57	-1.41	0.1637	0.5582	-5.07	ENSG00000106771.12	TMEM245	protein_coding	n.s.
chr14:96833467|96860735	-0.69	7.94	-1.68	0.0971	0.4738	-4.67	ENSG00000100749.7	VRK1	protein_coding	n.s.
chr2:178689813|178722134	-0.70	6.14	-1.44	0.1547	0.5486	-5.04	ENSG00000155657.26	TTN	protein_coding	n.s.
chr12:111933886|111943369	-0.70	6.74	-1.28	0.2057	0.5969	-5.26	ENSG00000198270.12	TMEM116	protein_coding	n.s.
chr1:90916640|90982370	-0.71	6.52	-1.50	0.1392	0.5390	-4.97	ENSG00000122482.20	ZNF644	protein_coding	n.s.
chr17:59566627|59577365	-0.72	5.70	-1.45	0.1528	0.5486	-5.02	ENSG00000108406.9	DHX40	protein_coding	n.s.
chr4:147857553|147881932	-0.72	7.98	-1.14	0.2599	0.6529	-5.30	ENSG00000071205.11	ARHGAP10	protein_coding	n.s.
chr19:47264603|47264946	-0.72	7.48	-1.39	0.1699	0.5664	-5.09	ENSG00000105321.13	CCDC9	protein_coding	n.s.
chr3:172251260|172262083	-0.72	7.03	-1.75	0.0845	0.4528	-4.59	ENSG00000075420.12	FNDC3B	protein_coding	n.s.
chr19:46918488|46937408	-0.72	7.72	-1.64	0.1061	0.4867	-4.75	ENSG00000160007.18	ARHGAP35	protein_coding	n.s.
chr18:12999421|13117643	-0.74	6.48	-1.60	0.1154	0.4917	-4.81	ENSG00000101639.18	CEP192	protein_coding	n.s.
chr3:146121112|146124229	-0.74	8.07	-1.68	0.0985	0.4751	-4.67	ENSG00000152952.11	PLOD2	protein_coding	n.s.
chr5:228185|233645	-0.74	8.21	-1.57	0.1206	0.5054	-4.80	ENSG00000073578.16	SDHA	protein_coding	n.s.
chr9:35228015|35243364	-0.75	6.31	-1.37	0.1742	0.5743	-5.13	ENSG00000198722.14	UNC13B	protein_coding	n.s.
chr13:46003139|46020557	-0.75	6.65	-1.66	0.1017	0.4798	-4.74	ENSG00000123200.16	ZC3H13	protein_coding	n.s.
chr12:123498544|123499536	-0.75	6.83	-1.46	0.1482	0.5464	-5.00	ENSG00000188026.12	RILPL1	protein_coding	n.s.
chr12:45926142|45928859	-0.75	9.18	-1.63	0.1087	0.4899	-4.67	ENSG00000139218.17	SCAF11	protein_coding	n.s.
chr1:74439490|74492266	-0.76	8.04	-1.51	0.1353	0.5353	-4.87	ENSG00000259030.6,ENSG00000233894.1,ENSG00000116783.14	FPGT-TNNI3K,RP4-650F12.2,TNNI3K	protein_coding,antisense,protein_coding	n.s.
chr2:168129541|168140758	-0.76	6.18	-1.63	0.1090	0.4899	-4.78	ENSG00000198648.10	STK39	protein_coding	n.s.
chr9:96458379|96465778	-0.76	5.77	-1.53	0.1301	0.5303	-4.92	ENSG00000130956.13	HABP4	protein_coding	n.s.
chr1:231795242|231818517	-0.76	7.21	-1.75	0.0852	0.4529	-4.59	ENSG00000274121.1,ENSG00000270106.6,ENSG00000162946.22	RF02102,TSNAX-DISC1,DISC1	misc_RNA,protein_coding,protein_coding	n.s.
chr16:3850297|3851009	-0.76	6.13	-1.45	0.1524	0.5486	-5.02	ENSG00000005339.14	CREBBP	protein_coding	n.s.
chr2:237739232|237760205	-0.77	7.32	-1.75	0.0848	0.4528	-4.57	ENSG00000124831.18	LRRFIP1	protein_coding	n.s.
chr19:21405129|21405856	-0.77	5.87	-1.54	0.1293	0.5300	-4.90	ENSG00000269237.1,ENSG00000196268.11	CTD-2561J22.3,ZNF493	protein_coding,protein_coding	n.s.
chr7:158869855|158876691	-0.78	6.50	-1.66	0.1014	0.4798	-4.73	ENSG00000126870.15	WDR60	protein_coding	n.s.
chr9:109050283|109064567	-0.78	6.28	-1.49	0.1419	0.5390	-4.99	ENSG00000106771.12	TMEM245	protein_coding	n.s.
chr10:45939361|45965855	-0.79	6.76	-1.09	0.2833	0.6673	-5.45	ENSG00000239883.8	PARGP1	transcribed_unprocessed_pseudogene	n.s.
chr15:57437985|57461892	-0.80	6.02	-1.52	0.1329	0.5314	-4.93	ENSG00000128849.10	CGNL1	protein_coding	n.s.
chr3:171188702|171194635	-0.80	8.02	-1.23	0.2237	0.6153	-5.25	ENSG00000154310.16	TNIK	protein_coding	n.s.
chr22:28296198|28297852	-0.80	6.34	-1.72	0.0906	0.4633	-4.63	ENSG00000100154.14	TTC28	protein_coding	n.s.
chr2:214767482|214781509	-0.81	6.72	-1.61	0.1122	0.4917	-4.81	ENSG00000138376.10	BARD1	protein_coding	n.s.
chr8:47284028|47294030	-0.81	6.07	-1.78	0.0795	0.4449	-4.54	ENSG00000164808.16	SPIDR	protein_coding	n.s.
chr1:58506060|58536741	-0.81	7.10	-1.33	0.1886	0.5873	-5.17	ENSG00000173406.15,ENSG00000162600.11	DAB1,OMA1	protein_coding,protein_coding	n.s.
chr7:139715932|139717015	-0.81	5.95	-1.22	0.2264	0.6153	-5.31	ENSG00000064393.15	HIPK2	protein_coding	n.s.
chr10:96155326|96160402	-0.82	6.63	-1.73	0.0886	0.4613	-4.63	ENSG00000177853.14	ZNF518A	protein_coding	n.s.
chr18:8076455|8088851	-0.83	7.97	-1.05	0.2991	0.6748	-5.43	ENSG00000173482.16	PTPRM	protein_coding	n.s.
chr19:57925623|57928047	-0.84	6.56	-1.43	0.1582	0.5520	-5.06	ENSG00000196724.12	ZNF418	protein_coding	n.s.
chr3:13129305|13129525	-0.85	5.72	-1.32	0.1912	0.5888	-5.18	unknown			n.s.
chr5:40852174|40854096	-0.86	7.42	-2.10	0.0394	0.3223	-3.96	ENSG00000132357.13	CARD6	protein_coding	n.s.
chr17:20204333|20205912	-0.88	8.12	-1.70	0.0948	0.4738	-4.64	ENSG00000128487.16,ENSG00000263494.1	SPECC1,AC004702.2	protein_coding,lincRNA	n.s.
chr16:4332215|4333519	-0.88	6.54	-1.64	0.1071	0.4867	-4.77	ENSG00000126603.8	GLIS2	protein_coding	n.s.
chr3:119648119|119648668	-0.88	7.27	-1.77	0.0820	0.4522	-4.56	ENSG00000121577.13	POPDC2	protein_coding	n.s.
chr1:41070595|41075451	-0.90	7.59	-1.20	0.2344	0.6239	-5.31	ENSG00000010803.16	SCMH1	protein_coding	n.s.
chr21:36338779|36344707	-0.91	8.13	-1.97	0.0529	0.3582	-4.17	ENSG00000159256.12	MORC3	protein_coding	n.s.
chr15:25405461|25415842	-0.92	5.74	-1.81	0.0757	0.4367	-4.49	ENSG00000114062.18	UBE3A	protein_coding	n.s.
chr10:31373018|31387798	-0.93	6.35	-1.68	0.0973	0.4738	-4.70	ENSG00000148516.21	ZEB1	protein_coding	n.s.
chr2:230442937|230450255	-0.94	6.90	-1.75	0.0845	0.4528	-4.59	ENSG00000067066.16	SP100	protein_coding	n.s.
chr2:178689813|178715774	-0.95	7.99	-1.75	0.0844	0.4528	-4.55	ENSG00000155657.26	TTN	protein_coding	n.s.
chr1:77916055|77918273	-0.95	6.27	-1.69	0.0955	0.4738	-4.67	ENSG00000162614.18	NEXN	protein_coding	n.s.
chr2:178685253|178721202	-0.96	6.22	-2.00	0.0496	0.3506	-4.16	ENSG00000155657.26	TTN	protein_coding	n.s.
chr9:111786793|111787947	-0.97	7.74	-1.45	0.1524	0.5486	-4.99	unknown			n.s.
chr15:89113725|89116521	-0.97	7.49	-1.60	0.1139	0.4917	-4.80	ENSG00000140526.17	ABHD2	protein_coding	n.s.
chr11:32927157|32935435	-0.98	6.88	-2.07	0.0426	0.3297	-4.03	ENSG00000060749.14	QSER1	protein_coding	n.s.
chr7:24623666|24668660	-0.98	6.26	-1.82	0.0733	0.4244	-4.45	ENSG00000105926.15	MPP6	protein_coding	n.s.
chr4:73090667|73092300	-0.98	6.25	-2.27	0.0264	0.2788	-3.64	ENSG00000132466.18	ANKRD17	protein_coding	n.s.
chr6:154773989|154860998	-0.98	7.48	-2.03	0.0469	0.3412	-4.09	ENSG00000146426.18,ENSG00000264814.1,ENSG00000213079.9	TIAM2,MIR1273C,SCAF8	protein_coding,miRNA,protein_coding	n.s.
chr2:178681661|178721202	-0.99	5.92	-2.00	0.0503	0.3528	-4.18	ENSG00000155657.26	TTN	protein_coding	n.s.
chr16:87975048|87984259	-0.99	5.92	-1.83	0.0723	0.4222	-4.44	ENSG00000172530.20	BANP	protein_coding	n.s.
chr9:4286038|4286523	-0.99	6.37	-1.68	0.0976	0.4738	-4.69	ENSG00000107249.22	GLIS3	protein_coding	n.s.
chr16:88027483|88038011	-1.01	6.92	-2.29	0.0253	0.2740	-3.62	ENSG00000172530.20	BANP	protein_coding	n.s.
chr17:1842803|1853189	-1.01	7.07	-2.50	0.0151	0.2289	-3.18	ENSG00000132383.11	RPA1	protein_coding	n.s.
chr11:28407013|28424364	-1.01	5.64	-1.84	0.0699	0.4127	-4.41	ENSG00000169519.20	METTL15	protein_coding	n.s.
chr10:68142940|68150111	-1.02	6.40	-1.85	0.0697	0.4127	-4.44	ENSG00000138347.15	MYPN	protein_coding	n.s.
chr17:67945409|67975958	-1.05	7.42	-1.52	0.1343	0.5328	-4.87	ENSG00000279880.1,ENSG00000279573.1,ENSG00000171634.17	RP11-855A2.2,RP11-855A2.1,BPTF	TEC,TEC,protein_coding	n.s.
chr2:178678125|178727371	-1.07	7.99	-2.04	0.0459	0.3412	-4.07	ENSG00000155657.26	TTN	protein_coding	n.s.
chr12:20616230|20635056	-1.07	7.17	-2.33	0.0231	0.2625	-3.54	ENSG00000172572.6	PDE3A	protein_coding	n.s.
chr9:33986760|34017189	-1.09	7.69	-2.52	0.0144	0.2289	-3.13	ENSG00000137073.21	UBAP2	protein_coding	n.s.
chr2:178678125|178715774	-1.10	9.70	-1.46	0.1505	0.5486	-4.86	ENSG00000155657.26	TTN	protein_coding	n.s.
chr3:47037666|47067118	-1.10	5.74	-2.47	0.0163	0.2313	-3.24	ENSG00000181555.20	SETD2	protein_coding	n.s.
chr2:178681661|178715774	-1.11	5.89	-2.37	0.0208	0.2553	-3.44	ENSG00000155657.26	TTN	protein_coding	n.s.
chr6:54169528|54230917	-1.14	5.89	-2.15	0.0351	0.3083	-3.88	ENSG00000146147.14	MLIP	protein_coding	n.s.
chr20:21326279|21368590	-1.14	6.91	-2.41	0.0188	0.2453	-3.36	ENSG00000088930.7	XRN2	protein_coding	n.s.
chr5:82310157|82312851	-1.15	6.23	-2.43	0.0181	0.2442	-3.33	ENSG00000205464.12	ATP6AP1L	protein_coding	n.s.
chr18:9583117|9595153	-1.16	7.25	-2.05	0.0449	0.3404	-4.08	ENSG00000154845.15	PPP4R1	protein_coding	n.s.
chr3:172247533|172251541	-1.20	8.62	-2.49	0.0157	0.2289	-3.14	ENSG00000075420.12	FNDC3B	protein_coding	n.s.
chrX:10063445|10098579	-1.21	6.56	-2.63	0.0108	0.2165	-2.90	ENSG00000047644.18	WWC3	protein_coding	n.s.
chr15:101235082|101235577	-1.21	6.42	-2.10	0.0397	0.3223	-3.97	ENSG00000131873.6	CHSY1	protein_coding	n.s.
chr18:58578814|58580548	-1.23	10.99	-1.92	0.0588	0.3756	-4.11	ENSG00000198796.6	ALPK2	protein_coding	n.s.
chr15:36644278|36657905	-1.23	6.07	-2.53	0.0139	0.2289	-3.11	ENSG00000186073.12	C15orf41	protein_coding	n.s.
chr20:44305745|44306001	-1.25	6.70	-2.27	0.0268	0.2804	-3.66	ENSG00000197296.5	FITM2	protein_coding	n.s.
chr2:178670218|178715774	-1.27	7.40	-2.37	0.0211	0.2553	-3.42	ENSG00000155657.26	TTN	protein_coding	n.s.
chr6:47283938|47286595	-1.29	5.90	-2.63	0.0108	0.2165	-2.89	ENSG00000146072.6	TNFRSF21	protein_coding	n.s.
chr1:205616478|205623891	-1.33	7.40	-2.48	0.0157	0.2289	-3.19	ENSG00000158711.13	ELK4	protein_coding	n.s.
chr12:122340753|122341697	-1.38	6.45	-2.88	0.0055	0.1660	-2.31	ENSG00000130779.19	CLIP1	protein_coding	n.s.
chr11:33286413|33287511	-1.41	10.68	-2.08	0.0414	0.3286	-3.83	ENSG00000110422.11	HIPK3	protein_coding	n.s.
chr4:87046166|87047594	-1.52	6.17	-2.51	0.0151	0.2289	-3.17	ENSG00000172493.20	AFF1	protein_coding	n.s.
chr17:76287192|76304941	-1.53	5.90	-3.06	0.0033	0.1292	-1.86	ENSG00000129646.14	QRICH2	protein_coding	n.s.
chr3:197830770|197839397	-1.54	6.03	-2.84	0.0061	0.1660	-2.39	ENSG00000186001.13	LRCH3	protein_coding	n.s.
chr2:178674314|178715774	-1.57	8.75	-2.75	0.0078	0.1861	-2.54	ENSG00000155657.26	TTN	protein_coding	n.s.
chr1:84865385|84866138	-1.60	7.01	-2.55	0.0133	0.2289	-3.06	ENSG00000171517.5	LPAR3	protein_coding	n.s.
chr2:178678125|178722134	-1.63	7.95	-3.11	0.0028	0.1187	-1.70	ENSG00000155657.26	TTN	protein_coding	n.s.
chr3:195959012|195960086	-1.87	7.42	-3.14	0.0026	0.1187	-1.66	ENSG00000185485.14	SDHAP1	transcribed_unprocessed_pseudogene	n.s.
chr18:2890561|2892486	-1.89	6.02	-3.58	0.0007	0.0712	-0.46	ENSG00000132205.10	EMILIN2	protein_coding	down
chr3:71041328|71053773	-1.93	6.66	-3.90	0.0002	0.0397	0.46	ENSG00000114861.19	FOXP1	protein_coding	down
chr19:3660966|3662001	-1.97	5.53	-3.90	0.0002	0.0397	0.45	ENSG00000186111.9	PIP5K1C	protein_coding	down
chr2:178678125|178719832	-2.05	7.47	-3.78	0.0004	0.0485	0.10	ENSG00000155657.26	TTN	protein_coding	down
chr2:178678125|178721202	-2.12	10.84	-3.12	0.0027	0.1187	-1.64	ENSG00000155657.26	TTN	protein_coding	n.s.

## Sheet: Table S5B
Table S5B. IHF differentially expressed (-1>log2FC>1, p<0.05) circRNAs
GRCh38/hg38_COORDINATES	logFC	AveExpr	t	P.Value	adj.P.Val	B	gene_id	gene_name	gene_biotype	DE_Pvalue
chr3:14443624|14447816	2.89	5.78	6.37	0.0000	0.0000	8.61	ENSG00000131389.16	SLC6A6	protein_coding	up
chr6:54149056|54202233	2.84	7.69	4.27	0.0001	0.0228	1.47	ENSG00000146147.14	MLIP	protein_coding	up
chr15:85365335|85365954	2.78	7.68	3.21	0.0023	0.1187	-1.52				up
chr10:94030683|94032252	2.50	8.31	4.98	0.0000	0.0040	3.82	ENSG00000138193.15	PLCE1	protein_coding	up
chr13:41318806|41336756	2.10	5.98	4.61	0.0000	0.0105	2.62	ENSG00000172766.18	NAA16	protein_coding	up
chr10:92143029|92181019	2.03	6.09	3.97	0.0002	0.0397	0.67	ENSG00000107864.14	CPEB3	protein_coding	up
chr5:118510888|118523814	1.98	6.34	4.29	0.0001	0.0228	1.62	ENSG00000250891.1	CTD-2281M20.1	lincRNA	up
chr15:80120328|80122800	1.91	7.67	3.14	0.0027	0.1187	-1.66	ENSG00000086666.18	ZFAND6	protein_coding	up
chr7:18666213|18666476	1.89	6.33	4.06	0.0001	0.0345	0.94	ENSG00000048052.21	HDAC9	protein_coding	up
chr6:54149056|54189914	1.81	6.58	2.70	0.0091	0.2047	-2.72	ENSG00000146147.14	MLIP	protein_coding	up
chr3:158122103|158123991	1.80	7.49	2.93	0.0049	0.1610	-2.18	ENSG00000174891.12	RSRC1	protein_coding	up
chr14:99458279|99465813	1.78	8.84	2.45	0.0177	0.2414	-3.24	ENSG00000183576.12	SETD3	protein_coding	up
chr7:18585281|18594029	1.78	7.07	3.52	0.0008	0.0777	-0.63	ENSG00000048052.21	HDAC9	protein_coding	up
chr18:34755976|34794250	1.76	5.82	3.80	0.0003	0.0485	0.16	ENSG00000134769.21	DTNA	protein_coding	up
chr10:67988663|68014186	1.74	6.67	3.60	0.0006	0.0712	-0.40	ENSG00000148634.15,ENSG00000266467.2,ENSG00000236375.3	HERC4,RN7SL220P,POU5F1P5	protein_coding,misc_RNA,processed_pseudogene	up
chr8:70213903|70216764	1.70	5.37	3.29	0.0017	0.1092	-1.26	ENSG00000140396.12	NCOA2	protein_coding	up
chr1:185214507|185231708	1.69	6.78	3.30	0.0016	0.1092	-1.22	ENSG00000116668.12	SWT1	protein_coding	up
chr2:178670218|178682903	1.68	7.07	3.35	0.0014	0.1085	-1.09	ENSG00000155657.26	TTN	protein_coding	up
chr4:41661420|41671594	1.68	5.89	3.11	0.0028	0.1187	-1.73	ENSG00000064042.17	LIMCH1	protein_coding	up
chr10:45939361|45962994	1.68	6.27	2.96	0.0044	0.1542	-2.11	ENSG00000239883.8	PARGP1	transcribed_unprocessed_pseudogene	up
chr4:168668190|168711923	1.67	6.27	3.74	0.0004	0.0512	-0.03	ENSG00000129116.17	PALLD	protein_coding	up
chr8:17743604|17755961	1.67	8.65	2.56	0.0130	0.2289	-2.98	ENSG00000129422.14	MTUS1	protein_coding	up
chr4:76996425|77030970	1.65	5.73	3.30	0.0016	0.1092	-1.23	ENSG00000138758.11	SEPT11	protein_coding	up
chr1:232460887|232471528	1.63	6.84	3.23	0.0020	0.1139	-1.41	ENSG00000116991.10	SIPA1L2	protein_coding	up
chr3:195688533|195689438	1.62	6.83	2.26	0.0285	0.2839	-3.67	ENSG00000242086.8	AC069513.3	lincRNA	up
chr11:57491224|57491862	1.61	6.67	3.27	0.0017	0.1092	-1.31	ENSG00000149150.8	SLC43A1	protein_coding	up
chr3:99848295|99851070	1.60	8.40	2.60	0.0116	0.2228	-2.91	ENSG00000168386.18	FILIP1L	protein_coding	up
chr1:237387281|237569319	1.57	6.43	3.37	0.0013	0.1085	-1.05	ENSG00000198626.15,ENSG00000266262.1	RYR2,MIR4428	protein_coding,miRNA	up
chr12:22484697|22506819	1.56	6.42	3.28	0.0017	0.1092	-1.29	ENSG00000111731.12	C2CD5	protein_coding	up
chrX:32342100|32348528	1.55	6.22	3.51	0.0008	0.0777	-0.65	ENSG00000198947.15	DMD	protein_coding	up
chr1:805799|810170	1.54	6.86	2.36	0.0218	0.2597	-3.45	ENSG00000230021.9,ENSG00000230092.7	RP11-206L10.17,RP11-206L10.8	transcribed_processed_pseudogene,transcribed_unprocessed_pseudogene	up
chr7:18585281|18648683	1.52	6.24	3.23	0.0020	0.1139	-1.41	ENSG00000048052.21	HDAC9	protein_coding	up
chr4:94573351|94586444	1.50	8.08	2.39	0.0199	0.2504	-3.37	ENSG00000163110.14	PDLIM5	protein_coding	up
chr10:86838865|86876085	1.50	6.04	2.85	0.0059	0.1660	-2.36	ENSG00000107779.13	BMPR1A	protein_coding	up
chr4:94608059|94618191	1.49	6.89	2.81	0.0066	0.1744	-2.45	ENSG00000163110.14	PDLIM5	protein_coding	up
chr10:15821656|15847943	1.49	6.55	3.46	0.0010	0.0856	-0.79	ENSG00000148481.13	FAM188A	protein_coding	up
chr9:14639896|14680162	1.48	8.06	2.80	0.0069	0.1778	-2.48	ENSG00000175893.11	ZDHHC21	protein_coding	up
chr10:67954595|68014186	1.48	7.31	3.12	0.0027	0.1187	-1.70	ENSG00000148634.15,ENSG00000266467.2,ENSG00000226318.1,ENSG00000236375.3	HERC4,RN7SL220P,RP11-474D14.2,POU5F1P5	protein_coding,misc_RNA,processed_pseudogene,processed_pseudogene	up
chr1:237387281|237423248	1.47	8.15	2.26	0.0274	0.2817	-3.62	ENSG00000198626.15	RYR2	protein_coding	up
chr5:80449591|80474830	1.46	6.42	2.96	0.0043	0.1534	-2.09	ENSG00000039319.16	ZFYVE16	protein_coding	up
chr3:183643480|183651276	1.42	7.37	2.35	0.0221	0.2607	-3.47	ENSG00000114796.15	KLHL24	protein_coding	up
chrX:32545159|32699293	1.41	6.45	2.58	0.0121	0.2289	-2.98	ENSG00000221348.1,ENSG00000263600.1,ENSG00000198947.15	MIR548F5,MIR3915,DMD	miRNA,miRNA,protein_coding	up
chr7:140355668|140358785	1.41	6.02	3.17	0.0024	0.1187	-1.57	ENSG00000157800.17	SLC37A3	protein_coding	up
chr10:74838683|74843478	1.39	8.11	2.27	0.0269	0.2804	-3.62	ENSG00000156650.12	KAT6B	protein_coding	up
chr1:237387156|237469187	1.39	5.64	3.15	0.0025	0.1187	-1.64	ENSG00000198626.15	RYR2	protein_coding	up
chr14:96555847|96556413	1.39	7.87	2.91	0.0050	0.1610	-2.22	ENSG00000090060.17	PAPOLA	protein_coding	up
chr7:80646088|80674147	1.38	7.84	2.70	0.0089	0.2047	-2.71	ENSG00000135218.17	CD36	protein_coding	up
chr1:237441319|237469187	1.38	5.91	3.22	0.0021	0.1144	-1.45	ENSG00000198626.15	RYR2	protein_coding	up
chr7:32620404|32679130	1.37	6.20	2.67	0.0097	0.2101	-2.79	ENSG00000229358.3	AC018633.4	unprocessed_pseudogene	up
chr12:19462510|19473355	1.37	5.83	2.84	0.0061	0.1660	-2.39	ENSG00000139154.14	AEBP2	protein_coding	up
chr11:22674850|22685789	1.36	6.42	2.78	0.0072	0.1802	-2.54	ENSG00000148935.10	GAS2	protein_coding	up
chr5:68226290|68227009	1.36	6.15	2.98	0.0041	0.1517	-2.06	ENSG00000145675.14	PIK3R1	protein_coding	up
chr16:69370483|69372355	1.36	5.91	2.51	0.0149	0.2289	-3.15	ENSG00000132604.10	TERF2	protein_coding	up
chr22:45689712|45740538	1.35	6.02	3.07	0.0032	0.1292	-1.84	ENSG00000130638.16	ATXN10	protein_coding	up
chr12:116096669|116111512	1.35	6.51	2.74	0.0080	0.1882	-2.63	ENSG00000123066.7	MED13L	protein_coding	up
chr15:29761139|29773357	1.35	8.48	2.44	0.0174	0.2414	-3.25	ENSG00000104067.16	TJP1	protein_coding	up
chr9:20907150|20933103	1.34	5.94	3.05	0.0034	0.1292	-1.88	ENSG00000188352.12	FOCAD	protein_coding	up
chr1:74249459|74271708	1.34	7.44	2.78	0.0071	0.1802	-2.52	ENSG00000259030.6,ENSG00000116783.14	FPGT-TNNI3K,TNNI3K	protein_coding,protein_coding	up
chr12:45836589|45839496	1.34	7.50	2.24	0.0286	0.2839	-3.68	ENSG00000189079.15	ARID2	protein_coding	up
chr4:25349492|25364505	1.33	7.62	2.39	0.0200	0.2504	-3.40	ENSG00000168228.14	ZCCHC4	protein_coding	up
chr8:69738040|69761875	1.33	7.25	2.77	0.0074	0.1808	-2.55	ENSG00000137571.10	SLCO5A1	protein_coding	up
chr7:18585281|18666476	1.32	6.32	2.86	0.0057	0.1660	-2.33	ENSG00000048052.21	HDAC9	protein_coding	up
chr17:12054889|12095694	1.32	6.56	2.81	0.0066	0.1744	-2.47	ENSG00000065559.14,ENSG00000266297.1	MAP2K4,MIR744	protein_coding,miRNA	up
chr4:147939825|147955374	1.31	6.99	2.60	0.0115	0.2228	-2.93	ENSG00000071205.11	ARHGAP10	protein_coding	up
chr5:79439010|79457018	1.31	8.15	2.38	0.0206	0.2553	-3.40	ENSG00000152413.14	HOMER1	protein_coding	up
chr15:49235851|49292537	1.31	6.47	2.75	0.0077	0.1861	-2.60	ENSG00000156958.14	GALK2	protein_coding	up
chr1:58506060|58534331	1.30	6.51	2.93	0.0047	0.1604	-2.17	ENSG00000173406.15,ENSG00000162600.11	DAB1,OMA1	protein_coding,protein_coding	up
chr6:154773989|154795139	1.30	8.20	2.10	0.0402	0.3228	-3.93	ENSG00000213079.9	SCAF8	protein_coding	up
chr6:144537582|144539443	1.29	6.20	2.98	0.0041	0.1517	-2.05	ENSG00000152818.18	UTRN	protein_coding	up
chr3:52412811|52414587	1.29	7.22	2.33	0.0230	0.2625	-3.51	ENSG00000010318.20	PHF7	protein_coding	up
chr5:173944967|173953272	1.29	6.24	2.87	0.0057	0.1660	-2.33	ENSG00000113742.12	CPEB4	protein_coding	up
chr3:194433772|194454392	1.28	6.10	2.67	0.0097	0.2101	-2.79	ENSG00000133657.15	ATP13A3	protein_coding	up
chr1:59321536|59378837	1.28	7.27	2.35	0.0218	0.2597	-3.46	ENSG00000172456.17	FGGY	protein_coding	up
chr4:94608059|94640450	1.28	8.26	2.46	0.0166	0.2320	-3.22	ENSG00000163110.14	PDLIM5	protein_coding	up
chr14:76166663|76195972	1.27	5.94	2.91	0.0050	0.1610	-2.21	ENSG00000089916.17	GPATCH2L	protein_coding	up
chr2:229858772|229880128	1.27	6.51	2.66	0.0100	0.2106	-2.82	ENSG00000153827.13	TRIP12	protein_coding	up
chr4:142402938|142462726	1.26	6.06	2.24	0.0291	0.2868	-3.71	ENSG00000109452.12	INPP4B	protein_coding	up
chr6:34606555|34646798	1.26	5.87	2.53	0.0138	0.2289	-3.09	ENSG00000196821.9	C6orf106	protein_coding	up
chr8:130152736|130169067	1.26	6.99	2.62	0.0110	0.2171	-2.90	ENSG00000153317.14	ASAP1	protein_coding	up
chr16:11020193|11126146	1.26	6.23	2.42	0.0183	0.2450	-3.33	ENSG00000038532.15,ENSG00000274038.1,ENSG00000229917.2	CLEC16A,RP11-66H6.4,AC007014.1	protein_coding,sense_intronic,processed_pseudogene	up
chr19:21974729|21988909	1.26	9.03	2.01	0.0484	0.3458	-4.04	ENSG00000160321.14	ZNF208	protein_coding	up
chr10:29550597|29569312	1.25	6.15	2.84	0.0060	0.1660	-2.39	ENSG00000197321.14	SVIL	protein_coding	up
chr15:72760407|72780322	1.25	5.89	2.69	0.0091	0.2047	-2.74	ENSG00000159322.17	ADPGK	protein_coding	up
chr13:46723221|46733998	1.25	6.50	2.55	0.0132	0.2289	-3.06	ENSG00000136141.14	LRCH1	protein_coding	up
chr6:54160367|54202233	1.25	6.86	2.28	0.0258	0.2741	-3.61	ENSG00000146147.14	MLIP	protein_coding	up
chr6:136694140|136698682	1.24	6.69	2.41	0.0191	0.2453	-3.37	ENSG00000197442.9	MAP3K5	protein_coding	up
chr10:32451592|32474023	1.24	7.76	2.09	0.0409	0.3263	-3.98	ENSG00000216937.13	CCDC7	protein_coding	up
chr18:36779448|36780206	1.24	6.36	2.65	0.0103	0.2108	-2.84	ENSG00000134775.15	FHOD3	protein_coding	up
chr6:24416397|24418578	1.22	5.67	2.65	0.0102	0.2108	-2.83	ENSG00000124532.14	MRS2	protein_coding	up
chr12:27714780|27724186	1.22	7.35	2.03	0.0471	0.3412	-4.10	ENSG00000061794.12	MRPS35	protein_coding	up
chr1:237374717|237377435	1.22	6.93	2.37	0.0211	0.2553	-3.44	ENSG00000198626.15	RYR2	protein_coding	up
chr1:40189055|40202614	1.22	7.47	2.44	0.0177	0.2414	-3.28	ENSG00000117000.8	RLF	protein_coding	up
chr7:120806549|120840109	1.22	5.88	2.84	0.0061	0.1660	-2.39	ENSG00000106025.8	TSPAN12	protein_coding	up
chr7:32812757|32820741	1.21	6.11	2.48	0.0159	0.2289	-3.21	ENSG00000231952.3	AC018648.5	unprocessed_pseudogene	up
chr16:1809238|1809833	1.21	6.05	2.34	0.0223	0.2612	-3.50	ENSG00000063854.12	HAGH	protein_coding	up
chr1:12275825|12278038	1.20	5.92	2.48	0.0158	0.2289	-3.20	ENSG00000048707.14	VPS13D	protein_coding	up
chr5:177191884|177212195	1.20	7.48	2.31	0.0243	0.2676	-3.56	ENSG00000165671.20	NSD1	protein_coding	up
chr9:19286769|19305527	1.20	6.87	2.51	0.0146	0.2289	-3.14	ENSG00000137145.20	DENND4C	protein_coding	up
chr11:22674850|22755953	1.19	6.36	2.55	0.0131	0.2289	-3.05	ENSG00000148935.10,ENSG00000222427.1	GAS2,RNA5SP338	protein_coding,rRNA	up
chr3:129880309|129880559	1.19	6.54	2.22	0.0298	0.2885	-3.74	ENSG00000172765.16	TMCC1	protein_coding	up
chr2:72465160|72480750	1.19	6.93	2.26	0.0272	0.2816	-3.66	ENSG00000144036.15	EXOC6B	protein_coding	up
chr12:32598497|32611283	1.18	7.80	2.10	0.0395	0.3223	-3.92	ENSG00000139132.14	FGD4	protein_coding	up
chr14:37285318|37369624	1.18	5.83	2.52	0.0144	0.2289	-3.13	ENSG00000151338.18	MIPOL1	protein_coding	up
chr9:13939661|14018327	1.18	6.64	2.08	0.0421	0.3297	-4.02				up
chr2:168691034|168717978	1.18	7.55	2.24	0.0283	0.2839	-3.68	ENSG00000172292.14	CERS6	protein_coding	up
chr2:99169550|99171429	1.18	6.07	2.21	0.0310	0.2960	-3.77	ENSG00000158411.11	MITD1	protein_coding	up
chr4:109940946|109945275	1.17	6.10	2.56	0.0129	0.2289	-3.04	ENSG00000138798.11	EGF	protein_coding	up
chr12:22643763|22673660	1.17	6.07	2.40	0.0193	0.2453	-3.37	ENSG00000139163.15	ETNK1	protein_coding	up
chr8:42906173|42943445	1.17	6.17	2.40	0.0193	0.2453	-3.37	ENSG00000168172.8	HOOK3	protein_coding	up
chr2:175979810|175995646	1.16	6.33	2.57	0.0126	0.2289	-3.02	ENSG00000144320.13	KIAA1715	protein_coding	up
chr12:32581960|32611283	1.16	6.99	2.66	0.0098	0.2101	-2.80	ENSG00000139132.14	FGD4	protein_coding	up
chr4:147946617|147966839	1.15	7.16	2.18	0.0328	0.2989	-3.81	ENSG00000071205.11	ARHGAP10	protein_coding	up
chr17:35168061|35168685	1.15	7.47	2.57	0.0127	0.2289	-3.01	ENSG00000141161.11	UNC45B	protein_coding	up
chr16:53873786|53888951	1.15	8.36	2.04	0.0453	0.3412	-4.03	ENSG00000140718.20	FTO	protein_coding	up
chr17:68902713|68907879	1.14	5.48	2.29	0.0255	0.2740	-3.59	ENSG00000141338.13	ABCA8	protein_coding	up
chr1:169978085|170031975	1.13	7.78	2.48	0.0160	0.2289	-3.20	ENSG00000075945.12	KIFAP3	protein_coding	up
chr10:101672915|101676436	1.13	6.15	2.10	0.0395	0.3223	-3.97	ENSG00000107829.13	FBXW4	protein_coding	up
chr9:111527268|111534353	1.13	6.50	2.53	0.0140	0.2289	-3.10	ENSG00000173258.12	ZNF483	protein_coding	up
chr16:63060294|63090322	1.12	6.04	2.34	0.0226	0.2624	-3.51	ENSG00000261502.3,ENSG00000269986.1	RP11-96H17.1,RP11-96H17.3	processed_transcript,sense_intronic	up
chr16:3536122|3536994	1.11	6.96	2.12	0.0377	0.3216	-3.93	ENSG00000103351.12	CLUAP1	protein_coding	up
chr11:73707420|73720899	1.11	7.30	2.53	0.0141	0.2289	-3.11	ENSG00000175582.19	RAB6A	protein_coding	up
chr4:128121826|128162317	1.10	6.11	2.50	0.0149	0.2289	-3.16	ENSG00000248394.1,ENSG00000138709.17	CTD-2034L19.1,LARP1B	processed_pseudogene,protein_coding	up
chr1:237387281|237530510	1.10	5.95	2.40	0.0192	0.2453	-3.37	ENSG00000198626.15,ENSG00000266262.1	RYR2,MIR4428	protein_coding,miRNA	up
chr1:95138275|95173889	1.10	6.05	2.33	0.0231	0.2625	-3.52	ENSG00000152078.9,ENSG00000271092.5,ENSG00000231992.1	TMEM56,TMEM56-RWDD3,RP11-57H12.2	protein_coding,protein_coding,sense_intronic	up
chr9:85585463|85633374	1.09	7.64	2.42	0.0185	0.2453	-3.33	ENSG00000135049.15	AGTPBP1	protein_coding	up
chr22:45729425|45740538	1.09	7.77	2.19	0.0322	0.2989	-3.79	ENSG00000130638.16	ATXN10	protein_coding	up
chr1:45640210|45642499	1.09	6.71	2.15	0.0355	0.3092	-3.88	ENSG00000159592.10	GPBP1L1	protein_coding	up
chr3:183650296|183651276	1.09	6.91	2.49	0.0155	0.2289	-3.20	ENSG00000114796.15	KLHL24	protein_coding	up
chr1:86715724|86724405	1.08	5.91	2.53	0.0139	0.2289	-3.10	ENSG00000097033.14	SH3GLB1	protein_coding	up
chr5:38481299|38530666	1.08	6.48	2.18	0.0329	0.2989	-3.82	ENSG00000113594.9	LIFR	protein_coding	up
chr2:40139401|40178493	1.08	6.63	2.07	0.0430	0.3297	-4.04	ENSG00000183023.18	SLC8A1	protein_coding	up
chr10:92081320|92091944	1.08	6.14	2.20	0.0319	0.2989	-3.79	ENSG00000107864.14	CPEB3	protein_coding	up
chr3:16294856|16303592	1.07	6.20	2.32	0.0234	0.2634	-3.54	ENSG00000154814.13	OXNAD1	protein_coding	up
chr8:42957094|42964474	1.06	5.68	2.19	0.0321	0.2989	-3.80	ENSG00000168172.8	HOOK3	protein_coding	up
chr8:70159505|70162854	1.06	6.25	2.20	0.0313	0.2967	-3.78	ENSG00000140396.12	NCOA2	protein_coding	up
chr1:92563642|92636336	1.05	6.89	2.48	0.0157	0.2289	-3.21	ENSG00000223787.2,ENSG00000067208.14	RP4-593M8.1,EVI5	processed_pseudogene,protein_coding	up
chr10:60084602|60085253	1.05	5.94	2.14	0.0361	0.3131	-3.89	ENSG00000151150.21	ANK3	protein_coding	up
chr20:2947982|2965202	1.05	6.68	2.02	0.0476	0.3434	-4.12	ENSG00000132670.20	PTPRA	protein_coding	up
chr7:127373342|127377329	1.05	7.64	2.12	0.0381	0.3223	-3.93	ENSG00000048405.9	ZNF800	protein_coding	up
chr3:174523413|174553757	1.05	6.24	2.31	0.0240	0.2673	-3.56	ENSG00000177694.15	NAALADL2	protein_coding	up
chr5:128985133|128990464	1.04	5.75	2.17	0.0337	0.3044	-3.83	ENSG00000113396.12	SLC27A6	protein_coding	up
chr2:178719554|178727371	1.04	6.63	2.16	0.0345	0.3074	-3.86	ENSG00000155657.26	TTN	protein_coding	up
chr9:122280443|122291840	1.04	6.55	2.23	0.0294	0.2878	-3.73	ENSG00000148187.17	MRRF	protein_coding	up
chr7:66127704|66134374	1.04	6.22	2.24	0.0285	0.2839	-3.70	ENSG00000241258.6,ENSG00000249319.2	CRCP,AC068533.7	protein_coding,protein_coding	up
chr3:183650296|183665039	1.04	6.50	2.31	0.0241	0.2673	-3.56	ENSG00000114796.15	KLHL24	protein_coding	up
chr1:237374717|237469187	1.03	6.12	2.25	0.0282	0.2839	-3.69	ENSG00000198626.15	RYR2	protein_coding	up
chr6:109656756|109675756	1.03	5.49	2.29	0.0251	0.2740	-3.59	ENSG00000155085.15	AK9	protein_coding	up
chr1:52509596|52526373	1.03	6.25	2.16	0.0348	0.3074	-3.87	ENSG00000134744.13	ZCCHC11	protein_coding	up
chr1:92605307|92636336	1.02	7.34	2.18	0.0328	0.2989	-3.82	ENSG00000067208.14	EVI5	protein_coding	up
chr14:60115719|60125823	1.02	6.07	2.21	0.0306	0.2947	-3.75	ENSG00000126773.12	PCNX4	protein_coding	up
chr17:31155983|31182665	1.01	5.80	2.10	0.0397	0.3223	-3.97	ENSG00000196712.17	NF1	protein_coding	up
chr2:189791790|189818180	1.01	6.69	2.05	0.0446	0.3392	-4.07	ENSG00000064933.17	PMS1	protein_coding	up
chr11:45862060|45872233	1.00	5.76	2.03	0.0470	0.3412	-4.10	ENSG00000121671.11	CRY2	protein_coding	up
chr12:81199341|81233471	1.00	6.17	2.29	0.0256	0.2740	-3.61	ENSG00000111058.7	ACSS3	protein_coding	up
chr7:140794308|140808995	0.99	5.71	2.03	0.0461	0.3412	-4.09	ENSG00000157764.13	BRAF	protein_coding	up
chr4:120754553|120811449	0.99	8.45	2.07	0.0430	0.3297	-3.99	ENSG00000138738.10	PRDM5	protein_coding	up
chr11:22236163|22263043	0.99	7.55	2.17	0.0341	0.3062	-3.84	ENSG00000171714.10	ANO5	protein_coding	up
chr13:31215051|31229294	0.99	6.29	2.02	0.0480	0.3447	-4.13	ENSG00000187676.7	B3GLCT	protein_coding	up
chr4:147864846|147881932	0.98	6.06	2.22	0.0298	0.2885	-3.73	ENSG00000071205.11	ARHGAP10	protein_coding	up
chr4:52626018|52631144	0.97	5.76	2.08	0.0420	0.3297	-4.02	ENSG00000109189.12	USP46	protein_coding	up
chr10:20845258|20852649	0.97	5.39	2.07	0.0428	0.3297	-4.02	ENSG00000078114.18	NEBL	protein_coding	up
chr14:60796217|60818847	0.97	5.89	2.10	0.0400	0.3223	-3.98	ENSG00000020426.10	MNAT1	protein_coding	up
chr10:32543300|32584304	0.96	7.39	2.04	0.0456	0.3412	-4.08	ENSG00000216937.13	CCDC7	protein_coding	up
chr6:69737942|69790472	0.95	5.94	2.07	0.0431	0.3297	-4.04	ENSG00000168216.10	LMBRD1	protein_coding	up
chr11:102362896|102368548	0.95	6.14	2.10	0.0395	0.3223	-3.97	ENSG00000110330.8	BIRC2	protein_coding	up
chr20:47276314|47287284	0.94	5.80	2.16	0.0348	0.3074	-3.86	ENSG00000101040.19	ZMYND8	protein_coding	up
chr7:131429033|131445903	0.94	6.66	2.12	0.0377	0.3216	-3.94	ENSG00000128585.17	MKLN1	protein_coding	up
chr15:76274412|76295737	0.93	7.25	2.03	0.0466	0.3412	-4.11	ENSG00000140374.15	ETFA	protein_coding	up
chr8:67287955|67302466	0.92	6.02	2.12	0.0377	0.3216	-3.93	ENSG00000066777.8	ARFGEF1	protein_coding	up
chr7:105073619|105078963	0.91	5.94	2.11	0.0390	0.3223	-3.95	ENSG00000005483.20	KMT2E	protein_coding	up
chr22:38494630|38501280	0.91	7.00	2.03	0.0469	0.3412	-4.11	ENSG00000100201.20	DDX17	protein_coding	up
chr1:237387281|237445522	0.90	6.42	2.01	0.0489	0.3476	-4.14	ENSG00000198626.15	RYR2	protein_coding	up
chr9:20923660|20933132	0.89	6.10	2.10	0.0395	0.3223	-3.97	ENSG00000188352.12	FOCAD	protein_coding	up
chr9:20819796|20874807	0.89	6.43	2.19	0.0323	0.2989	-3.81	ENSG00000188352.12	FOCAD	protein_coding	up
chr2:72718103|72741469	0.78	7.66	2.00	0.0498	0.3507	-4.15	ENSG00000144036.15	EXOC6B	protein_coding	up
chr5:40852174|40854096	-0.86	7.42	-2.10	0.0394	0.3223	-3.96	ENSG00000132357.13	CARD6	protein_coding	down
chr2:178685253|178721202	-0.96	6.22	-2.00	0.0496	0.3506	-4.16	ENSG00000155657.26	TTN	protein_coding	down
chr11:32927157|32935435	-0.98	6.88	-2.07	0.0426	0.3297	-4.03	ENSG00000060749.14	QSER1	protein_coding	down
chr4:73090667|73092300	-0.98	6.25	-2.27	0.0264	0.2788	-3.64	ENSG00000132466.18	ANKRD17	protein_coding	down
chr6:154773989|154860998	-0.98	7.48	-2.03	0.0469	0.3412	-4.09	ENSG00000146426.18,ENSG00000264814.1,ENSG00000213079.9	TIAM2,MIR1273C,SCAF8	protein_coding,miRNA,protein_coding	down
chr16:88027483|88038011	-1.01	6.92	-2.29	0.0253	0.2740	-3.62	ENSG00000172530.20	BANP	protein_coding	down
chr17:1842803|1853189	-1.01	7.07	-2.50	0.0151	0.2289	-3.18	ENSG00000132383.11	RPA1	protein_coding	down
chr2:178678125|178727371	-1.07	7.99	-2.04	0.0459	0.3412	-4.07	ENSG00000155657.26	TTN	protein_coding	down
chr12:20616230|20635056	-1.07	7.17	-2.33	0.0231	0.2625	-3.54	ENSG00000172572.6	PDE3A	protein_coding	down
chr9:33986760|34017189	-1.09	7.69	-2.52	0.0144	0.2289	-3.13	ENSG00000137073.21	UBAP2	protein_coding	down
chr3:47037666|47067118	-1.10	5.74	-2.47	0.0163	0.2313	-3.24	ENSG00000181555.20	SETD2	protein_coding	down
chr2:178681661|178715774	-1.11	5.89	-2.37	0.0208	0.2553	-3.44	ENSG00000155657.26	TTN	protein_coding	down
chr6:54169528|54230917	-1.14	5.89	-2.15	0.0351	0.3083	-3.88	ENSG00000146147.14	MLIP	protein_coding	down
chr20:21326279|21368590	-1.14	6.91	-2.41	0.0188	0.2453	-3.36	ENSG00000088930.7	XRN2	protein_coding	down
chr5:82310157|82312851	-1.15	6.23	-2.43	0.0181	0.2442	-3.33	ENSG00000205464.12	ATP6AP1L	protein_coding	down
chr18:9583117|9595153	-1.16	7.25	-2.05	0.0449	0.3404	-4.08	ENSG00000154845.15	PPP4R1	protein_coding	down
chr3:172247533|172251541	-1.20	8.62	-2.49	0.0157	0.2289	-3.14	ENSG00000075420.12	FNDC3B	protein_coding	down
chrX:10063445|10098579	-1.21	6.56	-2.63	0.0108	0.2165	-2.90	ENSG00000047644.18	WWC3	protein_coding	down
chr15:101235082|101235577	-1.21	6.42	-2.10	0.0397	0.3223	-3.97	ENSG00000131873.6	CHSY1	protein_coding	down
chr15:36644278|36657905	-1.23	6.07	-2.53	0.0139	0.2289	-3.11	ENSG00000186073.12	C15orf41	protein_coding	down
chr20:44305745|44306001	-1.25	6.70	-2.27	0.0268	0.2804	-3.66	ENSG00000197296.5	FITM2	protein_coding	down
chr2:178670218|178715774	-1.27	7.40	-2.37	0.0211	0.2553	-3.42	ENSG00000155657.26	TTN	protein_coding	down
chr6:47283938|47286595	-1.29	5.90	-2.63	0.0108	0.2165	-2.89	ENSG00000146072.6	TNFRSF21	protein_coding	down
chr1:205616478|205623891	-1.33	7.40	-2.48	0.0157	0.2289	-3.19	ENSG00000158711.13	ELK4	protein_coding	down
chr12:122340753|122341697	-1.38	6.45	-2.88	0.0055	0.1660	-2.31	ENSG00000130779.19	CLIP1	protein_coding	down
chr11:33286413|33287511	-1.41	10.68	-2.08	0.0414	0.3286	-3.83	ENSG00000110422.11	HIPK3	protein_coding	down
chr4:87046166|87047594	-1.52	6.17	-2.51	0.0151	0.2289	-3.17	ENSG00000172493.20	AFF1	protein_coding	down
chr17:76287192|76304941	-1.53	5.90	-3.06	0.0033	0.1292	-1.86	ENSG00000129646.14	QRICH2	protein_coding	down
chr3:197830770|197839397	-1.54	6.03	-2.84	0.0061	0.1660	-2.39	ENSG00000186001.13	LRCH3	protein_coding	down
chr2:178674314|178715774	-1.57	8.75	-2.75	0.0078	0.1861	-2.54	ENSG00000155657.26	TTN	protein_coding	down
chr1:84865385|84866138	-1.60	7.01	-2.55	0.0133	0.2289	-3.06	ENSG00000171517.5	LPAR3	protein_coding	down
chr2:178678125|178722134	-1.63	7.95	-3.11	0.0028	0.1187	-1.70	ENSG00000155657.26	TTN	protein_coding	down
chr3:195959012|195960086	-1.87	7.42	-3.14	0.0026	0.1187	-1.66	ENSG00000185485.14	SDHAP1	transcribed_unprocessed_pseudogene	down
chr18:2890561|2892486	-1.89	6.02	-3.58	0.0007	0.0712	-0.46	ENSG00000132205.10	EMILIN2	protein_coding	down
chr3:71041328|71053773	-1.93	6.66	-3.90	0.0002	0.0397	0.46	ENSG00000114861.19	FOXP1	protein_coding	down
chr19:3660966|3662001	-1.97	5.53	-3.90	0.0002	0.0397	0.45	ENSG00000186111.9	PIP5K1C	protein_coding	down
chr2:178678125|178719832	-2.05	7.47	-3.78	0.0004	0.0485	0.10	ENSG00000155657.26	TTN	protein_coding	down
chr2:178678125|178721202	-2.12	10.84	-3.12	0.0027	0.1187	-1.64	ENSG00000155657.26	TTN	protein_coding	down

## Sheet: Table S5C
Table S5C. Top 40 HF differentially expressed circRNAs
GRCh38/hg38_COORDINATES	Log2FC	Av.Exp.	P.Value	adj.P.Val	gene_name
chr3:14443624|14447816	2.89	5.78	2.6e-08	3.9e-05	SLC6A6
chr6:54149056|54202233	2.84	7.69	7.5e-05	0.023	MLIP
chr10:94030683|94032252	2.5	8.31	5.3e-06	0.004	PLCE1
chr13:41318806|41336756	2.1	5.98	2.1e-05	0.01	NAA16
chr10:92143029|92181019	2.03	6.09	0	0.04	CPEB3
chr5:118510888|118523814	1.98	6.34	6.4e-05	0.02	CTD-2281M20.1
chr15:80120328|80122800	1.91	7.67	0.003	0.119	ZFAND6
chr7:18666213|18666476	1.89	6.33	0	0.034	HDAC9
chr6:54149056|54189914	1.81	6.58	0.009	0.205	MLIP
chr3:158122103|158123991	1.8	7.49	0.005	0.161	RSRC1
chr14:99458279|99465813	1.78	8.84	0.018	0.241	SETD3
chr7:18585281|18594029	1.78	7.07	0.001	0.078	HDAC9
chr18:34755976|34794250	1.76	5.82	0	0.048	DTNA
chr10:67988663|68014186	1.74	6.67	0.001	0.071	HERC4
chr8:70213903|70216764	1.7	5.37	0.002	0.109	NCOA2
chr1:185214507|185231708	1.69	6.78	0.002	0.109	SWT1
chr2:178670218|178682903	1.68	7.07	0.001	0.108	TTN
chr4:41661420|41671594	1.68	5.89	0.003	0.119	LIMCH1
chr10:45939361|45962994	1.68	6.27	0.004	0.154	PARGP1
chr4:168668190|168711923	1.67	6.27	0.011	0	PALLD
chrX:10063445|10098579	-1.21	6.56	0.04	0.216	WWC3
chr15:101235082|101235577	-1.21	6.42	0.014	0.322	CHSY1
chr15:36644278|36657905	-1.23	6.07	0.027	0.229	C15orf41
chr20:44305745|44306001	-1.25	6.7	0.021	0.28	FITM2
chr2:178670218|178715774	-1.27	7.4	0.011	0.255	TTN
chr6:47283938|47286595	-1.29	5.9	0.016	0.216	TNFRSF21
chr1:205616478|205623891	-1.33	7.4	0.005	0.229	ELK4
chr12:122340753|122341697	-1.38	6.45	0.041	0.166	CLIP1
chr11:33286413|33287511	-1.41	10.68	0.015	0.329	HIPK3
chr4:87046166|87047594	-1.52	6.17	0.003	0.229	AFF1
chr17:76287192|76304941	-1.53	5.9	0.006	0.129	QRICH2
chr3:197830770|197839397	-1.54	6.03	0.008	0.166	LRCH3
chr2:178674314|178715774	-1.57	8.75	0.013	0.186	TTN
chr1:84865385|84866138	-1.6	7.01	0.003	0.229	LPAR3
chr2:178678125|178722134	-1.63	7.95	0.003	0.119	TTN
chr3:195959012|195960086	-1.87	7.42	0.001	0.119	SDHAP1
chr18:2890561|2892486	-1.89	6.02	0	0.071	EMILIN2
chr3:71041328|71053773	-1.93	6.66	0	0.04	FOXP1
chr19:3660966|3662001	-1.97	5.53	0	0.04	PIP5K1C
chr2:178678125|178719832	-2.05	7.47	0.003	0.048	TTN
