# Supplementary material for: circRNA-miRNA-mRNA Deregulated Network in Ischemic Heart Failure Patients
Source: Cells. 2023 Nov 5;12(21):2578. doi: 10.3390/cells12212578 (PMC10648415; doi:10.3390/cells12212578)
Supplement: Supplementary file 1 [file cells-12-02578-s001.zip › Supplementary Tables/Supplemental_Table_S6.xlsx]

## Sheet: Table S6
Table S6. IHF circRNA-IHF miRNA-IHF mRNA interactions
mRNA	miRNA	circRNA
TTC3	hsa-miR-182-3p	circANKRD17			RED=UPREGULATED
BIRC6	hsa-miR-182-3p	circANKRD17			GREEN=DOWNREGULATED
ICA1L	hsa-miR-182-3p	circANKRD17
HS2ST1	hsa-miR-182-3p	circANKRD17
SPATA5	hsa-miR-182-3p	circANKRD17
METTL4	hsa-miR-182-3p	circANKRD17
ZMYM2	hsa-miR-182-3p	circANKRD17
CBFB	hsa-miR-182-3p	circANKRD17
ACYP1	hsa-miR-182-3p	circANKRD17
ISCU	hsa-miR-182-3p	circANKRD17
TRIM2	hsa-miR-182-3p	circANKRD17
ZNF800	hsa-miR-182-3p	circANKRD17
NAP1L1	hsa-miR-182-3p	circANKRD17
FAM126B	hsa-miR-182-3p	circANKRD17
ERBIN	hsa-miR-182-3p	circANKRD17
SMIM14	hsa-miR-182-3p	circANKRD17
PHLPP2	hsa-miR-182-3p	circANKRD17
ANKRD13C	hsa-miR-182-3p	circANKRD17
SRSF1	hsa-miR-182-3p	circANKRD17
GHR	hsa-miR-182-3p	circANKRD17
PPM1A	hsa-miR-182-3p	circANKRD17
SLC30A4	hsa-miR-182-3p	circANKRD17
FEZ2	hsa-miR-182-3p	circANKRD17
GABPA	hsa-miR-182-3p	circANKRD17
TDG	hsa-miR-182-3p	circANKRD17
AZI2	hsa-miR-182-3p	circANKRD17
CLMN	hsa-miR-182-3p	circANKRD17
DOCK9	hsa-miR-182-3p	circANKRD17
FAM107B	hsa-miR-182-3p	circANKRD17
MDM2	hsa-miR-182-3p	circANKRD17
MTX3	hsa-miR-182-3p	circANKRD17
GALNT1	hsa-miR-182-3p	circANKRD17
TMEM30A	hsa-miR-182-3p	circANKRD17
ANKRD50	hsa-miR-182-3p	circANKRD17
FRS2	hsa-miR-182-5p	circANKRD17
NF1	hsa-miR-182-5p	circANKRD17
PRKACB	hsa-miR-182-5p	circANKRD17
BACH2	hsa-miR-182-5p	circANKRD17
WWC2	hsa-miR-182-5p	circANKRD17
CUL5	hsa-miR-182-5p	circANKRD17
FMR1	hsa-miR-182-5p	circANKRD17
FZD3	hsa-miR-182-5p	circANKRD17
DMXL1	hsa-miR-182-5p	circANKRD17
BRWD1	hsa-miR-182-5p	circANKRD17
CDC42BPA	hsa-miR-182-5p	circANKRD17
SP3	hsa-miR-182-5p	circANKRD17
DCUN1D1	hsa-miR-182-5p	circANKRD17
ADD3	hsa-miR-182-5p	circANKRD17
FOXN2	hsa-miR-182-5p	circANKRD17
CD47	hsa-miR-182-5p	circANKRD17
EIF5	hsa-miR-182-5p	circANKRD17
MOB1B	hsa-miR-182-5p	circANKRD17
TMEM47	hsa-miR-182-5p	circANKRD17
RAPGEF5	hsa-miR-182-5p	circANKRD17
ZFC3H1	hsa-miR-182-5p	circANKRD17
MECOM	hsa-miR-182-5p	circANKRD17
AEBP2	hsa-miR-182-5p	circANKRD17
SH3BGRL	hsa-miR-182-5p	circANKRD17
EVI5	hsa-miR-182-5p	circANKRD17
CACNB4	hsa-miR-182-5p	circANKRD17
DR1	hsa-miR-182-5p	circANKRD17
UBE2Q2	hsa-miR-182-5p	circANKRD17
SLC30A1	hsa-miR-182-5p	circANKRD17
SRSF6	hsa-miR-182-5p	circANKRD17
ARRDC3	hsa-miR-182-5p	circANKRD17
MEF2C	hsa-miR-182-5p	circANKRD17
CHIC1	hsa-miR-182-5p	circANKRD17
ZC3H15	hsa-miR-182-5p	circANKRD17
TMEM50B	hsa-miR-182-5p	circANKRD17
GXYLT1	hsa-miR-182-5p	circANKRD17
PPP1R2	hsa-miR-182-5p	circANKRD17
SNAP23	hsa-miR-182-5p	circANKRD17
DOCK9	hsa-miR-182-5p	circANKRD17
MYRIP	hsa-miR-182-5p	circANKRD17
ZFAND4	hsa-miR-182-5p	circANKRD17
KLF12	miR-7-5p	circANKRD17
PTAR1	miR-7-5p	circANKRD17
CLASP2	miR-7-5p	circANKRD17
SOX6	miR-7-5p	circANKRD17
SMG1	miR-7-5p	circANKRD17
TRIM33	miR-7-5p	circANKRD17
BRWD1	miR-7-5p	circANKRD17
PLAG1	miR-7-5p	circANKRD17
CACNB4	miR-7-5p	circANKRD17
ARID2	miR-7-5p	circANKRD17
CAND1	miR-7-5p	circANKRD17
NECAB1	miR-7-5p	circANKRD17
LTN1	miR-7-5p	circANKRD17
U2SURP	miR-7-5p	circANKRD17
RSBN1	miR-7-5p	circANKRD17
RGS7BP	miR-7-5p	circANKRD17
ZNF148	miR-7-5p	circANKRD17
LRRC1	miR-7-5p	circANKRD17
RBMS3	miR-7-5p	circANKRD17
OXR1	miR-7-5p	circANKRD17
SLC4A4	miR-7-5p	circANKRD17
TRMT13	miR-7-5p	circANKRD17
TBC1D12	miR-7-5p	circANKRD17
CUL5	miR-7-5p	circANKRD17
FAM126B	miR-7-5p	circANKRD17
MOB1B	miR-7-5p	circANKRD17
CCNT2	miR-7-5p	circANKRD17
PLCB1	miR-7-5p	circANKRD17
ACSL4	miR-7-5p	circANKRD17
ANKRD12	miR-7-5p	circANKRD17
ARID4A	miR-7-5p	circANKRD17
ARL6IP1	miR-7-5p	circANKRD17
LEMD3	miR-7-5p	circANKRD17
SRSF1	miR-7-5p	circANKRD17
RNF141	miR-7-5p	circANKRD17
RRAS2	miR-7-5p	circANKRD17
SLC16A7	miR-7-5p	circANKRD17
RYK	miR-7-5p	circANKRD17
SERP1	miR-7-5p	circANKRD17
LUC7L2	miR-7-5p	circANKRD17
ESRRG	miR-7-5p	circANKRD17
SLC4A7	miR-7-5p	circANKRD17
NXT2	miR-7-5p	circANKRD17
RPS6KB1	miR-7-5p	circANKRD17
ATXN1	miR-7-5p	circANKRD17
TCF12	miR-7-5p	circANKRD17
KBTBD2	miR-7-5p	circANKRD17
SMNDC1	miR-7-5p	circANKRD17
PCGF5	miR-7-5p	circANKRD17
TRIM33	miR-338-3p	circSLC8A1
RIMS1	miR-338-3p	circSLC8A1
MTUS1	miR-338-3p	circSLC8A1
LARP4	miR-338-3p	circSLC8A1
CBFB	miR-338-3p	circSLC8A1
MBD5	miR-338-3p	circSLC8A1
VAV3	miR-338-3p	circSLC8A1
SOX6	miR-338-3p	circSLC8A1
MAP2	miR-338-3p	circSLC8A1
GPD2	miR-338-3p	circSLC8A1
ARGLU1	miR-338-3p	circSLC8A1
DGKB	miR-338-3p	circSLC8A1
CCNT2	miR-338-3p	circSLC8A1
CPEB3	miR-338-3p	circSLC8A1
PI4K2B	miR-338-3p	circSLC8A1
MAP4K3	miR-338-3p	circSLC8A1
SREK1	miR-338-3p	circSLC8A1
IREB2	miR-338-3p	circSLC8A1
TIA1	miR-338-3p	circSLC8A1
SLC35F5	miR-338-3p	circSLC8A1
CACNB4	miR-338-3p	circSLC8A1
ZBTB10	miR-338-3p	circSLC8A1
RAB23	miR-338-3p	circSLC8A1
PTEN	miR-338-3p	circSLC8A1
MEF2C	miR-338-3p	circSLC8A1
HELZ	miR-338-3p	circSLC8A1
AZI2	miR-338-3p	circSLC8A1
SCAI	miR-338-3p	circSLC8A1
ZNF493	miR-338-3p	circSLC8A1
STYX	miR-338-3p	circSLC8A1
KDM7A	miR-338-3p	circSLC8A1
COPS4	miR-338-3p	circSLC8A1
PPP1CB	miR-338-3p	circSLC8A1
TBL1XR1	miR-338-3p	circSLC8A1
ATP10D	miR-338-3p	circSLC8A1
FRS2	miR-338-3p	circSLC8A1
XRN1	miR-338-3p	circSLC8A1
CLASP2	miR-338-3p	circSLC8A1
PREX2	miR-338-3p	circSLC8A1
FBXO33	miR-338-3p	circSLC8A1
RGS7BP	miR-338-3p	circSLC8A1
NRXN3	miR-338-3p	circSLC8A1
DYRK2	miR-338-3p	circSLC8A1
SLC4A4	miR-338-3p	circSLC8A1
CCDC126	miR-338-3p	circSLC8A1
SNX18	miR-338-3p	circSLC8A1
AAK1	miR-338-3p	circSLC8A1
MECOM	miR-338-3p	circSLC8A1
ZZZ3	miR-338-3p	circSLC8A1
FRMD3	miR-338-3p	circSLC8A1
TM6SF1	miR-338-3p	circSLC8A1
KCNA4	miR-338-3p	circSLC8A1
LEMD3	miR-338-3p	circSLC8A1
STAG2	miR-338-3p	circSLC8A1
PANK1	miR-338-3p	circSLC8A1
FBXO30	miR-338-3p	circSLC8A1
ABI1	miR-338-3p	circSLC8A1
PDIK1L	miR-338-3p	circSLC8A1
ZDHHC21	miR-338-3p	circSLC8A1
HDAC9	miR-338-5p	circSLC8A1
RORA	miR-338-5p	circSLC8A1
PHC3	miR-338-5p	circSLC8A1
SENP7	miR-338-5p	circSLC8A1
SOX6	miR-338-5p	circSLC8A1
PAN3	miR-338-5p	circSLC8A1
RAB28	miR-338-5p	circSLC8A1
FRS2	miR-338-5p	circSLC8A1
MGAT4A	miR-338-5p	circSLC8A1
APBB2	miR-338-5p	circSLC8A1
MED13	miR-338-5p	circSLC8A1
INO80D	miR-338-5p	circSLC8A1
U2SURP	miR-338-5p	circSLC8A1
BAZ2B	miR-338-5p	circSLC8A1
TVP23B	miR-338-5p	circSLC8A1
EPHA7	miR-338-5p	circSLC8A1
NAB1	miR-338-5p	circSLC8A1
ATP2C1	miR-338-5p	circSLC8A1
CPEB3	miR-338-5p	circSLC8A1
MEF2C	miR-338-5p	circSLC8A1
SMAD5	miR-338-5p	circSLC8A1
ANKS1B	miR-338-5p	circSLC8A1
TNPO1	miR-338-5p	circSLC8A1
SLC6A1	miR-338-5p	circSLC8A1
PURA	miR-338-5p	circSLC8A1
WDR33	miR-338-5p	circSLC8A1
CSRNP3	miR-338-5p	circSLC8A1
STAG2	miR-338-5p	circSLC8A1
POLR2M	miR-338-5p	circSLC8A1
SP3	miR-338-5p	circSLC8A1
RNF138	miR-338-5p	circSLC8A1
RBM27	miR-338-5p	circSLC8A1
RLF	miR-338-5p	circSLC8A1
ANKRD12	miR-338-5p	circSLC8A1
CDK17	miR-338-5p	circSLC8A1
PPP6R3	miR-338-5p	circSLC8A1
ARID4B	miR-338-5p	circSLC8A1
GOLT1B	miR-338-5p	circSLC8A1
ARIH1	miR-338-5p	circSLC8A1
BMI1	miR-338-5p	circSLC8A1
ESRRG	miR-338-5p	circSLC8A1
SLC4A7	miR-338-5p	circSLC8A1
NIPBL	miR-338-5p	circSLC8A1
AZIN1	miR-338-5p	circSLC8A1
AIMP1	miR-338-5p	circSLC8A1
PKN2	miR-338-5p	circSLC8A1
YES1	miR-338-5p	circSLC8A1
RAP2C	miR-338-5p	circSLC8A1
ZFAND5	miR-338-5p	circSLC8A1
DMD	miR-338-5p	circSLC8A1
SIRT1	miR-338-5p	circSLC8A1
NF1	miR-338-5p	circSLC8A1
TMEM38B	miR-338-5p	circSLC8A1
PDE10A	miR-338-5p	circSLC8A1
GPCPD1	miR-196b-5p	circBPTF
HDAC9	miR-196b-5p	circBPTF
BIRC6	miR-196b-5p	circBPTF
KDM5A	miR-196b-5p	circBPTF
FOXP2	miR-196b-5p	circBPTF
PACRGL	miR-196b-5p	circBPTF
ZNF248	miR-196b-5p	circBPTF
RUFY3	miR-196b-5p	circBPTF
UHRF2	miR-196b-5p	circBPTF
CEP350	miR-196b-5p	circBPTF
LRRC17	miR-196b-5p	circBPTF
MGAT4A	miR-196b-5p	circBPTF
ZDHHC21	miR-196b-5p	circBPTF
FRMD4B	miR-196b-5p	circBPTF
YOD1	miR-196b-5p	circBPTF
FAM135A	miR-196b-5p	circBPTF
SPRED1	miR-196b-5p	circBPTF
LRIG3	miR-196b-5p	circBPTF
EPHA3	miR-196b-5p	circBPTF
LTN1	miR-196b-5p	circBPTF
LRIG2	miR-196b-5p	circBPTF
RASGRP1	miR-196b-5p	circBPTF
ERI2	miR-196b-5p	circBPTF
ARHGAP28	miR-196b-5p	circBPTF
EPHA7	miR-196b-5p	circBPTF
BACH1	miR-196b-5p	circBPTF
RIOK3	miR-196b-5p	circBPTF
GAN	miR-196b-5p	circBPTF
EPC2	miR-196b-5p	circBPTF
CPEB3	miR-196b-5p	circBPTF
RICTOR	miR-196b-5p	circBPTF
PRTG	miR-196b-5p	circBPTF
NAP1L1	miR-196b-5p	circBPTF
MAPK8	miR-196b-5p	circBPTF
KATNBL1	miR-196b-5p	circBPTF
ZBTB26	miR-196b-5p	circBPTF
RBM26	miR-196b-5p	circBPTF
USP48	miR-196b-5p	circBPTF
TBPL1	miR-196b-5p	circBPTF
CLCN5	miR-196b-5p	circBPTF
MAP3K1	miR-196b-5p	circBPTF
MAGT1	miR-196b-5p	circBPTF
ARFGEF1	miR-196b-5p	circBPTF
OTUD6B	miR-196b-5p	circBPTF
SERP1	miR-196b-5p	circBPTF
COL24A1	miR-196b-5p	circBPTF
MAP4K3	miR-196b-5p	circBPTF
SLC4A7	miR-196b-5p	circBPTF
ROCK1	miR-196b-5p	circBPTF
SNX16	miR-196b-5p	circBPTF
LCOR	miR-196b-5p	circBPTF
DIAPH2	miR-196b-5p	circBPTF
CDYL	miR-196b-5p	circBPTF
AZI2	miR-196b-5p	circBPTF
GTF2A1	miR-196b-5p	circBPTF
FNIP1	miR-196b-5p	circBPTF
LARP4	miR-196b-5p	circBPTF
PHF20	miR-196b-5p	circBPTF
COL14A1	miR-196b-5p	circBPTF
CPD	miR-196b-5p	circBPTF
MTURN	miR-18a-3p	circBPTF
GPCPD1	miR-18a-3p	circBPTF
UNC80	miR-18a-3p	circBPTF
HAPLN1	miR-18a-3p	circBPTF
BRWD1	miR-18a-3p	circBPTF
HBP1	miR-18a-3p	circBPTF
INO80D	miR-18a-3p	circBPTF
NAA16	miR-18a-3p	circBPTF
EPHA7	miR-18a-3p	circBPTF
ESR1	miR-18a-3p	circBPTF
POU2F1	miR-18a-3p	circBPTF
CFLAR	miR-18a-3p	circBPTF
CCNT2	miR-18a-3p	circBPTF
DDHD1	miR-18a-3p	circBPTF
TET2	miR-18a-3p	circBPTF
ACSL4	miR-18a-3p	circBPTF
SLC12A2	miR-18a-3p	circBPTF
TMF1	miR-18a-3p	circBPTF
ARHGEF7	miR-18a-3p	circBPTF
TMEM170B	miR-18a-3p	circBPTF
ZNF644	miR-18a-3p	circBPTF
GTPBP10	miR-18a-3p	circBPTF
TMEM167A	miR-18a-3p	circBPTF
FMR1	miR-18a-3p	circBPTF
CDKN2AIP	miR-146b-5p	circBPTF
KLF12	miR-146b-5p	circBPTF
SESN3	miR-146b-5p	circBPTF
PTAR1	miR-146b-5p	circBPTF
CLASP2	miR-146b-5p	circBPTF
INO80D	miR-146b-5p	circBPTF
RASGRP1	miR-146b-5p	circBPTF
CDC14A	miR-146b-5p	circBPTF
ZNF148	miR-146b-5p	circBPTF
AUTS2	miR-146b-5p	circBPTF
UBE2W	miR-146b-5p	circBPTF
FAM169A	miR-146b-5p	circBPTF
APPL1	miR-146b-5p	circBPTF
EML4	miR-146b-5p	circBPTF
FZD3	miR-146b-5p	circBPTF
MYBL1	miR-146b-5p	circBPTF
LANCL1	miR-146b-5p	circBPTF
SPOPL	miR-146b-5p	circBPTF
ZNRF2	miR-146b-5p	circBPTF
FBXO3	miR-146b-5p	circBPTF
MMP16	miR-146b-5p	circBPTF
MOB1B	miR-146b-5p	circBPTF
KLHL24	miR-146b-5p	circBPTF
UBR5	miR-146b-5p	circBPTF
DDHD1	miR-146b-5p	circBPTF
CUL4B	miR-146b-5p	circBPTF
STAG2	miR-146b-5p	circBPTF
SPIN1	miR-146b-5p	circBPTF
CADM2	miR-146b-5p	circBPTF
ST7L	miR-146b-5p	circBPTF
GMFB	miR-146b-5p	circBPTF
ZNF253	miR-146b-5p	circBPTF
WWC2	miR-146b-5p	circBPTF
LCOR	miR-146b-5p	circBPTF
RHOBTB3	miR-146b-5p	circBPTF
YES1	miR-146b-5p	circBPTF
FRYL	miR-146b-5p	circBPTF
RFX7	miR-146b-5p	circBPTF
RABGAP1	miR-146b-5p	circBPTF
NFAT5	miR-146b-5p	circBPTF
PDS5B	miR-146b-5p	circBPTF
RAP2C	miR-146b-5p	circBPTF
ZFAND5	miR-146b-5p	circBPTF
XIAP	miR-146b-5p	circBPTF
FBXO28	miR-146b-5p	circBPTF
ITCH	miR-146b-5p	circBPTF
SAMD8	miR-146b-5p	circBPTF
SRSF6	miR-146b-5p	circBPTF
DNAJC12	miR-146b-5p	circBPTF
SMAD4	miR-146b-5p	circBPTF
CPED1	miR-126-5p	circBPTF
RORA	miR-126-5p	circBPTF
UBN2	miR-126-5p	circBPTF
MAPK10	miR-126-5p	circBPTF
SOX6	miR-126-5p	circBPTF
TMEM182	miR-126-5p	circBPTF
TTF2	miR-126-5p	circBPTF
ZDHHC15	miR-126-5p	circBPTF
PLAG1	miR-126-5p	circBPTF
SH3BGRL2	miR-126-5p	circBPTF
ZNF10	miR-126-5p	circBPTF
AFF4	miR-126-5p	circBPTF
INO80D	miR-126-5p	circBPTF
RSBN1	miR-126-5p	circBPTF
ZBTB41	miR-126-5p	circBPTF
MYEF2	miR-126-5p	circBPTF
DENND1B	miR-126-5p	circBPTF
HECTD2	miR-126-5p	circBPTF
DYRK2	miR-126-5p	circBPTF
PRTG	miR-126-5p	circBPTF
RASAL2	miR-126-5p	circBPTF
SPATA6	miR-126-5p	circBPTF
MMP16	miR-126-5p	circBPTF
FPGT	miR-126-5p	circBPTF
MAP3K2	miR-126-5p	circBPTF
CCNT2	miR-126-5p	circBPTF
TMEM33	miR-126-5p	circBPTF
COMMD10	miR-126-5p	circBPTF
PLCB1	miR-126-5p	circBPTF
ETV1	miR-126-5p	circBPTF
CLEC1A	miR-126-5p	circBPTF
MDM4	miR-126-5p	circBPTF
PPP6R3	miR-126-5p	circBPTF
DYNLT3	miR-126-5p	circBPTF
SPAST	miR-126-5p	circBPTF
ANO5	miR-126-5p	circBPTF
COMMD2	miR-126-5p	circBPTF
ESRRG	miR-126-5p	circBPTF
CCP110	miR-126-5p	circBPTF
BRWD3	miR-126-5p	circBPTF
AZIN1	miR-126-5p	circBPTF
FRYL	miR-126-5p	circBPTF
NFAT5	miR-126-5p	circBPTF
TMEM47	miR-126-5p	circBPTF
LIN9	miR-126-5p	circBPTF
QRSL1	miR-126-5p	circBPTF
NHLRC3	let-7a-5p	circBPTF
SLF2	let-7a-5p	circBPTF
MIB1	let-7a-5p	circBPTF
CNTRL	let-7a-5p	circBPTF
FOXP2	let-7a-5p	circBPTF
RUFY3	let-7a-5p	circBPTF
UHRF2	let-7a-5p	circBPTF
MGAT4A	let-7a-5p	circBPTF
FRMD4B	let-7a-5p	circBPTF
YOD1	let-7a-5p	circBPTF
ANKRD46	let-7a-5p	circBPTF
LRIG3	let-7a-5p	circBPTF
GXYLT1	let-7a-5p	circBPTF
LRIG2	let-7a-5p	circBPTF
ARHGAP28	let-7a-5p	circBPTF
FNDC3A	let-7a-5p	circBPTF
BACH1	let-7a-5p	circBPTF
GAN	let-7a-5p	circBPTF
PRTG	let-7a-5p	circBPTF
EOGT	let-7a-5p	circBPTF
NAP1L1	let-7a-5p	circBPTF
SMARCAD1	let-7a-5p	circBPTF
CLCN5	let-7a-5p	circBPTF
NEK3	let-7a-5p	circBPTF
C14orf28	let-7a-5p	circBPTF
MAP3K1	let-7a-5p	circBPTF
MAP4K3	let-7a-5p	circBPTF
SNX16	let-7a-5p	circBPTF
AHCTF1	let-7a-5p	circBPTF
FNDC3B	let-7a-5p	circBPTF
TGFBR1	let-7a-5p	circBPTF
LCOR	let-7a-5p	circBPTF
DIAPH2	let-7a-5p	circBPTF
PRPF38B	let-7a-5p	circBPTF
ZNF583	let-7a-5p	circBPTF
NAA30	let-7a-5p	circBPTF
FNIP1	let-7a-5p	circBPTF
DMD	let-7a-5p	circBPTF
GALNT1	let-7a-5p	circBPTF
GNPTAB	let-7a-5p	circBPTF
HDAC9	miR-30a-5p	circPVT1
RORA	miR-30a-5p	circPVT1
TIA1	miR-30a-5p	circPVT1
PTPN13	miR-30a-5p	circPVT1
CPSF6	miR-30a-5p	circPVT1
TAOK1	miR-30a-5p	circPVT1
KDM3A	miR-30a-5p	circPVT1
TTLL7	miR-30a-5p	circPVT1
LRRC17	miR-30a-5p	circPVT1
BRWD1	miR-30a-5p	circPVT1
FRZB	miR-30a-5p	circPVT1
YOD1	miR-30a-5p	circPVT1
INO80D	miR-30a-5p	circPVT1
FNDC3A	miR-30a-5p	circPVT1
PAWR	miR-30a-5p	circPVT1
FZD3	miR-30a-5p	circPVT1
NEDD4	miR-30a-5p	circPVT1
CCNT2	miR-30a-5p	circPVT1
BNIP3L	miR-30a-5p	circPVT1
RAP1B	miR-30a-5p	circPVT1
ANKRA2	miR-30a-5p	circPVT1
KLHL28	miR-30a-5p	circPVT1
XPO1	miR-30a-5p	circPVT1
USP48	miR-30a-5p	circPVT1
GALNT7	miR-30a-5p	circPVT1
SNX16	miR-30a-5p	circPVT1
BRWD3	miR-30a-5p	circPVT1
ZFC3H1	miR-30a-5p	circPVT1
ATG5	miR-30a-5p	circPVT1
TWF1	miR-30a-5p	circPVT1
EXTL2	miR-30a-5p	circPVT1
DDAH1	miR-30a-5p	circPVT1
RFX7	miR-30a-5p	circPVT1
PDE7A	miR-30a-5p	circPVT1
ANKHD1	miR-30a-5p	circPVT1
NFAT5	miR-30a-5p	circPVT1
SEC24A	miR-30a-5p	circPVT1
RAP2C	miR-30a-5p	circPVT1
YPEL2	miR-30a-5p	circPVT1
GALNT1	miR-30a-5p	circPVT1
MIER3	miR-30a-5p	circPVT1
CCNE2	miR-30a-5p	circPVT1
EDEM3	miR-30a-5p	circPVT1
STK39	miR-30a-5p	circPVT1
BIRC6	miR-30e-3p	circPVT1
KLF12	miR-30e-3p	circPVT1
MBTD1	miR-30e-3p	circPVT1
CLASP2	miR-30e-3p	circPVT1
RYR3	miR-30e-3p	circPVT1
SMG1	miR-30e-3p	circPVT1
CEP350	miR-30e-3p	circPVT1
LUC7L3	miR-30e-3p	circPVT1
KANSL1L	miR-30e-3p	circPVT1
SCAI	miR-30e-3p	circPVT1
BRWD1	miR-30e-3p	circPVT1
GPR137C	miR-30e-3p	circPVT1
SCAF11	miR-30e-3p	circPVT1
BCLAF1	miR-30e-3p	circPVT1
CACNB4	miR-30e-3p	circPVT1
NAA25	miR-30e-3p	circPVT1
PANK3	miR-30e-3p	circPVT1
MTF2	miR-30e-3p	circPVT1
AKT3	miR-30e-3p	circPVT1
ETNK1	miR-30e-3p	circPVT1
TMEM106B	miR-30e-3p	circPVT1
ISCU	miR-30e-3p	circPVT1
REV3L	miR-30e-3p	circPVT1
SLC25A33	miR-30e-3p	circPVT1
CUL5	miR-30e-3p	circPVT1
ANKIB1	miR-30e-3p	circPVT1
AAK1	miR-30e-3p	circPVT1
GFPT1	miR-30e-3p	circPVT1
POU2F1	miR-30e-3p	circPVT1
SS18	miR-30e-3p	circPVT1
CCNT2	miR-30e-3p	circPVT1
FBXO33	miR-30e-3p	circPVT1
PRELID3B	miR-30e-3p	circPVT1
NR3C1	miR-30e-3p	circPVT1
SOS2	miR-30e-3p	circPVT1
SP3	miR-30e-3p	circPVT1
SLC12A2	miR-30e-3p	circPVT1
GALNT7	miR-30e-3p	circPVT1
ZNF107	miR-30e-3p	circPVT1
ARID4A	miR-30e-3p	circPVT1
ATG12	miR-30e-3p	circPVT1
PRKAA2	miR-30e-3p	circPVT1
TMF1	miR-30e-3p	circPVT1
PTEN	miR-30e-3p	circPVT1
IREB2	miR-30e-3p	circPVT1
ZNF644	miR-30e-3p	circPVT1
PAG1	miR-30e-3p	circPVT1
SOS1	miR-30e-3p	circPVT1
PCNP	miR-30e-3p	circPVT1
GOLGA8B	miR-30e-3p	circPVT1
ZBTB44	miR-30e-3p	circPVT1
TMED7	miR-30e-3p	circPVT1
LIN9	miR-30e-3p	circPVT1
TBC1D23	miR-30e-3p	circPVT1
PCGF5	miR-30e-3p	circPVT1
HDAC9	miR-30d-5p	circPVT1
RORA	miR-30d-5p	circPVT1
CARF	miR-30d-5p	circPVT1
TIA1	miR-30d-5p	circPVT1
PTPN13	miR-30d-5p	circPVT1
CPSF6	miR-30d-5p	circPVT1
TAOK1	miR-30d-5p	circPVT1
KDM3A	miR-30d-5p	circPVT1
TTLL7	miR-30d-5p	circPVT1
LRRC17	miR-30d-5p	circPVT1
BRWD1	miR-30d-5p	circPVT1
ELMOD2	miR-30d-5p	circPVT1
FRZB	miR-30d-5p	circPVT1
YOD1	miR-30d-5p	circPVT1
INO80D	miR-30d-5p	circPVT1
NRXN3	miR-30d-5p	circPVT1
FNDC3A	miR-30d-5p	circPVT1
OXR1	miR-30d-5p	circPVT1
PAWR	miR-30d-5p	circPVT1
FZD3	miR-30d-5p	circPVT1
NEDD4	miR-30d-5p	circPVT1
CCNT2	miR-30d-5p	circPVT1
BNIP3L	miR-30d-5p	circPVT1
RAP1B	miR-30d-5p	circPVT1
STAG2	miR-30d-5p	circPVT1
S100PBP	miR-30d-5p	circPVT1
ANKRA2	miR-30d-5p	circPVT1
KLHL28	miR-30d-5p	circPVT1
XPO1	miR-30d-5p	circPVT1
USP48	miR-30d-5p	circPVT1
GALNT7	miR-30d-5p	circPVT1
LIFR	miR-30d-5p	circPVT1
SNX16	miR-30d-5p	circPVT1
BRWD3	miR-30d-5p	circPVT1
ZFC3H1	miR-30d-5p	circPVT1
YPEL5	miR-30d-5p	circPVT1
ATG5	miR-30d-5p	circPVT1
TWF1	miR-30d-5p	circPVT1
EXTL2	miR-30d-5p	circPVT1
DDAH1	miR-30d-5p	circPVT1
RFX7	miR-30d-5p	circPVT1
PDE7A	miR-30d-5p	circPVT1
TMEM170B	miR-30d-5p	circPVT1
ANKHD1	miR-30d-5p	circPVT1
NFAT5	miR-30d-5p	circPVT1
SEC24A	miR-30d-5p	circPVT1
RAP2C	miR-30d-5p	circPVT1
ZFAND5	miR-30d-5p	circPVT1
YPEL2	miR-30d-5p	circPVT1
GALNT1	miR-30d-5p	circPVT1
MIER3	miR-30d-5p	circPVT1
RAPGEF2	miR-30d-5p	circPVT1
CCNE2	miR-30d-5p	circPVT1
EDEM3	miR-30d-5p	circPVT1
STK39	miR-30d-5p	circPVT1
TMEM87A	miR-30d-5p	circPVT1
NECTIN1	miR-551b-3p	circHIPK3
ADGRL1	miR-551b-3p	circHIPK3
RAB6B	miR-551b-3p	circHIPK3
LYVE1	miR-551b-3p	circHIPK3
ADCY9	miR-551b-3p	circHIPK3
ZFP36	miR-551b-3p	circHIPK3
ATP6V0D1	miR-551b-3p	circHIPK3
CANT1	miR-551b-3p	circHIPK3
CDC42BPB	miR-551b-3p	circHIPK3
APBB1	miR-551b-3p	circHIPK3
TLE3	miR-551b-3p	circHIPK3
GATA2	miR-551b-3p	circHIPK3
EPB41L1	miR-551b-3p	circHIPK3
PHF2	miR-551b-3p	circHIPK3
MTF1	miR-551b-3p	circHIPK3
CTIF	miR-551b-3p	circHIPK3
NUMA1	miR-551b-3p	circHIPK3
PIK3C2B	miR-551b-3p	circHIPK3
GPT	miR-551b-3p	circHIPK3
SIK2	miR-551b-3p	circHIPK3
SMC1A	miR-551b-3p	circHIPK3
PDE4DIP	miR-551b-3p	circHIPK3
TOX4	miR-551b-3p	circHIPK3
GPR107	miR-551b-3p	circHIPK3
PLAGL2	miR-551b-3p	circHIPK3
ACIN1	miR-551b-3p	circHIPK3
WNT11	miR-551b-3p	circHIPK3
PSMF1	miR-551b-3p	circHIPK3
ADGRE2	miR-551b-3p	circHIPK3
CYBB	miR-551b-3p	circHIPK3
NUP93	miR-551b-3p	circHIPK3
MAML1	miR-551b-3p	circHIPK3
SSH1	miR-551b-3p	circHIPK3
SMPD4	miR-551b-3p	circHIPK3
POPDC3	miR-551b-3p	circHIPK3
GORASP2	miR-551b-3p	circHIPK3
COX10	miR-551b-3p	circHIPK3
NEO1	miR-551b-3p	circHIPK3
PPP1CA	miR-551b-3p	circHIPK3
PPP2R5D	miR-551b-3p	circHIPK3
FAM168B	miR-551b-3p	circHIPK3
SDHC	miR-551b-3p	circHIPK3
ARHGEF3	miR-551b-3p	circHIPK3
TRIM44	miR-551b-3p	circHIPK3
PDE4D	miR-551b-3p	circHIPK3
CHTOP	miR-551b-3p	circHIPK3
WDFY4	miR-551b-3p	circHIPK3
SQSTM1	miR-551b-3p	circHIPK3
CASP2	miR-551b-3p	circHIPK3
RAPGEFL1	miR-551b-3p	circHIPK3
