# Supplementary material for: circRNA-miRNA-mRNA Deregulated Network in Ischemic Heart Failure Patients
Source: Cells. 2023 Nov 5;12(21):2578. doi: 10.3390/cells12212578 (PMC10648415; doi:10.3390/cells12212578)
Supplement: Supplementary file 1 [file cells-12-02578-s001.zip › Supplementary Tables/Supplemental_Table_S7.xlsx]

## Sheet: Table S7A
Table S7A. ShinyGO KEGG pathways enriched terms of ceRNA network
Enrichment FDR	nGenes	Pathway Genes	Pathway	URL	Genes
0.00623434347260212	15	141	Ubiquitin mediated proteolysis	http://www.genome.jp/kegg-bin/show_pathway?hsa04120	KLHL13 CDC27 BRCA1 NEDD4 ITCH MAP3K1 XIAP UBE2W UBR5 BIRC6 MDM2 UBE2Q2 TRIP12 CUL4B CUL5
0.0366354141031438	13	138	Apelin signaling pathway	http://www.genome.jp/kegg-bin/show_pathway?hsa04371	GNAI3 MEF2C TGFBR1 RPS6KB1 GNB4 PRKAB2 RRAS2 SMAD4 PRKACB PRKAA2 SMAD2 PLCB1 RYR3
0.0374502083902007	16	202	Proteoglycans in cancer	http://www.genome.jp/kegg-bin/show_pathway?hsa05205	PPP1R12A ROCK1 SOS2 FZD3 RPS6KB1 SOS1 RRAS2 VAV3 MDM2 PRKACB PAK1 FZD5 FRS2 PTK2 FZD4 SMAD2
0.0418845697262295	20	294	MAPK signaling pathway	http://www.genome.jp/kegg-bin/show_pathway?hsa04010	MAP4K3 RPS6KA6 MEF2C MECOM MAP3K1 SOS2 PPM1A TGFBR1 SOS1 RAP1B RRAS2 PRKACB PAK1 CACNA2D1 TAOK1 MAP3K2 RASGRP1 CACNB4 IL1RAP NF1
0.0564545231052063	11	126	Cell cycle	http://www.genome.jp/kegg-bin/show_pathway?hsa04110	CDC27 CDC14A CDC14B STAG2 ORC4 STAG1 MDM2 SMAD4 ORC5 CCNE2 SMAD2
0.0564545231052063	9	89	Longevity regulating pathway	http://www.genome.jp/kegg-bin/show_pathway?hsa04211	ATG5 SIRT1 RPS6KB1 PRKAB2 PRKACB CREB5 SESN3 APPL1 PRKAA2
0.0564545231052063	13	161	MicroRNAs in cancer	http://www.genome.jp/kegg-bin/show_pathway?hsa05206	BRCA1 ROCK1 SIRT1 SOS2 DICER1 FZD3 SOS1 MDM2 MMP16 CCNE2 SHC4 MDM4 PTEN
0.0648388135094028	11	131	FoxO signaling pathway	http://www.genome.jp/kegg-bin/show_pathway?hsa04068	SIRT1 SOS2 SGK3 TGFBR1 SOS1 PRKAB2 MDM2 SMAD4 ATG12 PRKAA2 PTEN
0.0648388135094028	12	154	MTOR signaling pathway	http://www.genome.jp/kegg-bin/show_pathway?hsa04150	RPS6KA6 SOS2 FZD3 RPS6KB1 SOS1 PRKAA2 FZD5 RICTOR FZD4 RNF152 FNIP1 PTEN
0.0648388135094028	12	154	Oxytocin signaling pathway	http://www.genome.jp/kegg-bin/show_pathway?hsa04921	PPP1R12A GNAI3 ROCK1 MEF2C PRKAB2 PRKACB CACNA2D1 PRKAA2 KCNJ3 CACNB4 PLCB1 RYR3
0.070891123109812	4	21	Pantothenate and CoA biosynthesis	http://www.genome.jp/kegg-bin/show_pathway?hsa00770	ALDH2 PANK3 PANK2 PANK1
0.070891123109812	14	200	Focal adhesion	http://www.genome.jp/kegg-bin/show_pathway?hsa04510	PPP1R12A ROCK1 SOS2 XIAP SOS1 RAP1B VAV3 ITGA10 PAK1 COL4A3 PTK2 TLN2 SHC4 PTEN
0.0870612686646778	10	124	Platelet activation	http://www.genome.jp/kegg-bin/show_pathway?hsa04611	PPP1R12A GNAI3 ROCK1 SNAP23 RAP1B PRKACB TLN2 RASGRP1 PLCB1 PRKG1
0.0893812702532059	12	167	Hepatocellular carcinoma	http://www.genome.jp/kegg-bin/show_pathway?hsa05225	SOS2 FZD3 TGFBR1 RPS6KB1 SOS1 SMAD4 FZD5 FZD4 SMAD2 SHC4 ARID2 PTEN
0.0918879547095035	11	148	Gastric cancer	http://www.genome.jp/kegg-bin/show_pathway?hsa05226	SOS2 FZD3 TGFBR1 RPS6KB1 SOS1 SMAD4 FZD5 FZD4 CCNE2 SMAD2 SHC4

## Sheet: Table S7B
Table S7B. EnrichR KEGG pathways enriched terms of ceRNA network
Term	P-value	Adjusted P-value	Odds Ratio	Combined Score	Genes
MAPK signaling pathway	1.99228e-05	0.00462208	3.15935	34.1957	MAP3K2;MEF2C;MAP3K1;RRAS2;RASGRP1;TGFBR1;RAP1B;MAPK10;PPM1A;MAPK8;CACNB4;MECOM;TAOK1;AKT3;NF1;RAPGEF2;SOS1;PRKACB;SOS2;MAP4K3
FoxO signaling pathway	5.64127e-05	0.00553597	4.32211	42.2824	MAPK10;SMAD4;MAPK8;PRKAA2;AKT3;MDM2;PTEN;SOS1;SIRT1;SOS2;ATG12;TGFBR1
Autophagy	8.72094e-05	0.00553597	4.11338	38.4486	MAPK10;MAPK8;PRKAA2;RPS6KB1;AKT3;PTEN;RRAS2;CFLAR;PRKACB;SQSTM1;ATG12;ATG5
Proteoglycans in cancer	9.54478e-05	0.00553597	3.39386	31.4167	VAV3;FZD3;ROCK1;RRAS2;FRS2;ESR1;PPP1CA;PPP1CB;WNT11;RPS6KB1;AKT3;MDM2;SOS1;PRKACB;SOS2
Colorectal cancer	0.000173237	0.00803821	4.98753	43.1962	MAPK10;MAPK8;SMAD4;RPS6KB1;AKT3;SOS1;SOS2;TGFBR1;APPL1
GnRH signaling pathway	0.000314099	0.0120077	4.57025	36.8628	MAP3K2;MAPK10;MAPK8;ADCY9;MAP3K1;PLCB1;SOS1;PRKACB;SOS2
Apelin signaling pathway	0.000364339	0.0120077	3.73224	29.5497	MEF2C;SMAD4;ADCY9;PRKAA2;RPS6KB1;AKT3;RRAS2;PLCB1;PRKACB;RYR3;TGFBR1
Ubiquitin mediated proteolysis	0.000438519	0.0120077	3.64488	28.1826	UBE2W;ITCH;MAP3K1;CUL5;UBE2Q2;NEDD4;UBR5;MDM2;XIAP;BIRC6;CUL4B
Growth hormone synthesis, secretion and action	0.000465817	0.0120077	3.91693	30.0496	GHR;MAPK10;MAPK8;ADCY9;MAP3K1;AKT3;PLCB1;SOS1;PRKACB;SOS2
Longevity regulating pathway	0.000622661	0.0124651	4.12606	30.4566	ADCY9;PRKAA2;SESN3;RPS6KB1;AKT3;PRKACB;SIRT1;ATG5;APPL1
Human T-cell leukemia virus 1 infection	0.00063965	0.0124651	2.92705	21.5272	SMAD4;MAP3K1;PTEN;XIAP;TGFBR1;MAPK10;ZFP36;MAPK8;ADCY9;XPO1;CCNE2;AKT3;TBPL1;PRKACB
Platelet activation	0.000644749	0.0124651	3.74417	27.5071	PPP1CB;RAP1B;ADCY9;ROCK1;AKT3;SNAP23;PLCB1;PRKACB;RASGRP1;PPP1CA
Insulin resistance	0.000941202	0.0167968	3.8748	27.001	PPP1CB;MAPK10;MAPK8;PRKAA2;RPS6KB1;AKT3;GFPT1;PTEN;PPP1CA
Cellular senescence	0.00108123	0.0179175	3.24001	22.1282	PPP1CB;CCNE2;AKT3;MDM2;PTEN;RRAS2;LIN9;SQSTM1;SIRT1;TGFBR1;PPP1CA
Insulin signaling pathway	0.00138826	0.0214718	3.35866	22.099	PPP1CB;MAPK10;MAPK8;PRKAA2;RPS6KB1;AKT3;SOS1;PRKACB;SOS2;PPP1CA
cAMP signaling pathway	0.00170187	0.024677	2.73896	17.4637	VAV3;ROCK1;PDE4D;RRAS2;PPP1CA;PPP1CB;RAP1B;MAPK10;MAPK8;ADCY9;PDE10A;AKT3;PRKACB
Chronic myeloid leukemia	0.00192783	0.0248732	4.31182	26.9547	SMAD4;MECOM;AKT3;MDM2;SOS1;SOS2;TGFBR1
Choline metabolism in cancer	0.00203703	0.0248732	3.78215	23.4352	MAPK10;MAPK8;RPS6KB1;DGKB;AKT3;GPCPD1;SOS1;SOS2
mRNA surveillance pathway	0.00203703	0.0248732	3.78215	23.4352	PPP1CB;SMG1;CPSF6;ACIN1;PPP2R5D;NXT2;WDR33;PPP1CA
Focal adhesion	0.00269949	0.0313141	2.71152	16.0378	VAV3;PPP1CB;RAP1B;MAPK10;MAPK8;ROCK1;AKT3;PTEN;XIAP;SOS1;SOS2;PPP1CA
Relaxin signaling pathway	0.00322216	0.032484	3.19326	18.322	MAPK10;MAPK8;ADCY9;AKT3;PLCB1;SOS1;PRKACB;SOS2;TGFBR1
Oxytocin signaling pathway	0.0032828	0.032484	2.95955	16.9259	PPP1CB;MEF2C;ADCY9;CACNB4;PRKAA2;ROCK1;PLCB1;PRKACB;RYR3;PPP1CA
mTOR signaling pathway	0.0032828	0.032484	2.95955	16.9259	FZD3;PRKAA2;WNT11;RPS6KB1;AKT3;PTEN;RICTOR;SOS1;FNIP1;SOS2
Pathways in cancer	0.00336041	0.032484	1.949	11.1009	FZD3;SMAD4;ROCK1;PTEN;XIAP;RASGRP1;ESR1;TGFBR1;EML4;MAPK10;MAPK8;ADCY9;WNT11;MECOM;CCNE2;RPS6KB1;AKT3;MDM2;PLCB1;SOS1;PRKACB;SOS2;APPL1
Fc epsilon RI signaling pathway	0.00496188	0.0442752	4.10563	21.7844	VAV3;MAPK10;MAPK8;AKT3;SOS1;SOS2
Mitophagy	0.00496188	0.0442752	4.10563	21.7844	MAPK10;BNIP3L;MAPK8;RRAS2;SQSTM1;ATG5
Wnt signaling pathway	0.00556761	0.0457476	2.73021	14.1719	MAPK10;TLE3;FZD3;SMAD4;MAPK8;WNT11;TBL1XR1;RYK;PLCB1;PRKACB
Prolactin signaling pathway	0.00571845	0.0457476	3.97692	20.537	MAPK10;MAPK8;AKT3;SOS1;SOS2;ESR1
RIG-I-like receptor signaling pathway	0.00571845	0.0457476	3.97692	20.537	MAPK10;MAPK8;MAP3K1;AZI2;ATG12;ATG5
Hepatocellular carcinoma	0.00604646	0.0467593	2.69537	13.7687	FZD3;SMAD4;WNT11;RPS6KB1;AKT3;PTEN;ARID2;SOS1;SOS2;TGFBR1
Signaling pathways regulating pluripotency of stem cells	0.00631905	0.0472909	2.85757	14.4713	FZD3;SMAD4;WNT11;PCGF5;AKT3;SMARCAD1;LIFR;BMI1;SMAD5
Neurotrophin signaling pathway	0.00667335	0.0483818	3.0633	15.346	RAP1B;MAPK10;MAPK8;MAP3K1;AKT3;FRS2;SOS1;SOS2
Inflammatory mediator regulation of TRP channels	0.00790787	0.0532497	3.2657	15.8057	PPP1CB;MAPK10;MAPK8;ADCY9;PLCB1;PRKACB;PPP1CA
Diabetic cardiomyopathy	0.00813416	0.0532497	2.44095	11.7451	PPP1CB;MAPK10;MAPK8;AKT3;GFPT1;PTEN;CYBB;SDHC;PLCB1;TGFBR1;PPP1CA
Gastric cancer	0.00819403	0.0532497	2.73426	13.1363	FZD3;SMAD4;WNT11;CCNE2;RPS6KB1;AKT3;SOS1;SOS2;TGFBR1
Ras signaling pathway	0.00834469	0.0532497	2.32571	11.1311	RAP1B;MAPK10;MAPK8;AKT3;NF1;RRAS2;RASAL2;RAPGEF5;SOS1;PRKACB;RASGRP1;SOS2
Pancreatic cancer	0.0084924	0.0532497	3.63492	17.3334	MAPK10;MAPK8;SMAD4;RPS6KB1;AKT3;TGFBR1
AGE-RAGE signaling pathway in diabetic complications	0.00879817	0.0537151	3.19514	15.1233	MAPK10;SMAD4;MAPK8;AKT3;CYBB;PLCB1;TGFBR1
Oocyte meiosis	0.0106328	0.0626179	2.80869	12.7621	PPP1CB;ADCY9;CCNE2;PPP2R5D;CPEB3;SMC1A;PRKACB;PPP1CA
T cell receptor signaling pathway	0.0107962	0.0626179	3.06276	13.8699	VAV3;MAPK10;MAPK8;AKT3;SOS1;RASGRP1;SOS2
Dopaminergic synapse	0.0121039	0.0684901	2.74031	12.0964	PPP1CB;MAPK10;MAPK8;AKT3;PPP2R5D;PLCB1;PRKACB;PPP1CA
Hepatitis B	0.0136781	0.075555	2.50026	10.731	MAPK10;SMAD4;MAPK8;MAP3K1;CCNE2;AKT3;SOS1;SOS2;TGFBR1
ErbB signaling pathway	0.0142907	0.0771031	3.21933	13.6762	MAPK10;MAPK8;RPS6KB1;AKT3;SOS1;SOS2
Gap junction	0.0167187	0.0881534	3.10107	12.6872	MAP3K2;ADCY9;PLCB1;SOS1;PRKACB;SOS2
Tight junction	0.0175698	0.0905819	2.39001	9.6594	RAP2C;MAPK10;MAPK8;PRKAA2;MAP3K1;ROCK1;NEDD4;RAPGEF2;PRKACB
Apoptosis	0.0180923	0.0912483	2.5345	10.1691	MAPK10;MAPK8;AKT3;CASP2;XIAP;BIRC6;CFLAR;PTPN13
Long-term potentiation	0.0197538	0.0975082	3.41392	13.3976	PPP1CB;RAP1B;PLCB1;PRKACB;PPP1CA
Thermogenesis	0.0202934	0.0980847	2.11747	8.25275	KDM3A;ADCY9;PRKAA2;RPS6KB1;ACSL4;FRS2;SDHC;SOS1;PRKACB;SOS2;COX10
Sphingolipid signaling pathway	0.0212489	0.0999284	2.65052	10.2083	MAPK10;MAPK8;ROCK1;AKT3;PTEN;PPP2R5D;PLCB1
Breast cancer	0.0217735	0.0999284	2.44271	9.34838	FZD3;WNT11;RPS6KB1;AKT3;PTEN;SOS1;ESR1;SOS2
Adipocytokine signaling pathway	0.0221463	0.0999284	3.3069	12.5995	MAPK10;MAPK8;PRKAA2;AKT3;ACSL4
TGF-beta signaling pathway	0.0223977	0.0999284	2.88874	10.9737	SMAD4;ROCK1;RPS6KB1;NEO1;SMAD5;TGFBR1
Other types of O-glycan biosynthesis	0.0234243	0.100881	3.93321	14.7652	GALNT7;GALNT1;EOGT;GXYLT1
Human papillomavirus infection	0.0234808	0.100881	1.88192	7.06014	FZD3;MAML1;PTEN;PPP2R5D;WNT11;CCNE2;RPS6KB1;AKT3;MDM2;TBPL1;ATP6V0D1;SOS1;PRKACB;SOS2
Adrenergic signaling in cardiomyocytes	0.0242205	0.102167	2.39073	8.89484	PPP1CB;ADCY9;CACNB4;AKT3;PPP2R5D;PLCB1;PRKACB;PPP1CA
Prostate cancer	0.0256722	0.105936	2.79308	10.2292	CCNE2;AKT3;MDM2;PTEN;SOS1;SOS2
NOD-like receptor signaling pathway	0.0260275	0.105936	2.22189	8.10678	MAPK10;MAPK8;ERBIN;CYBB;XIAP;PKN2;PLCB1;ATG12;ATG5
p53 signaling pathway	0.0274769	0.109908	3.11173	11.1848	SESN3;CCNE2;PTEN;MDM2;MDM4
Vibrio cholerae infection	0.0286599	0.111037	3.67613	13.0586	SLC12A2;ADCY9;ATP6V0D1;PRKACB
Cushing syndrome	0.0287166	0.111037	2.30882	8.19695	RAP1B;FZD3;ADCY9;WNT11;CCNE2;KCNA4;PLCB1;PRKACB
Progesterone-mediated oocyte maturation	0.0292505	0.111248	2.70352	9.54844	MAPK10;MAPK8;ADCY9;AKT3;CPEB3;PRKACB
Glioma	0.0304226	0.113839	3.02252	10.5563	AKT3;PTEN;MDM2;SOS1;SOS2
Chagas disease	0.0318095	0.115377	2.64692	9.12656	MAPK10;MAPK8;AKT3;CFLAR;PLCB1;TGFBR1
Regulation of actin cytoskeleton	0.0318282	0.115377	2.04216	7.04015	VAV3;PPP1CB;DIAPH2;ROCK1;RRAS2;ARHGEF7;SOS1;SOS2;PPP1CA;SSH1
Endocrine and other factor-regulated calcium reabsorption	0.0345364	0.123268	3.45053	11.6136	ADCY9;PLCB1;PRKACB;ESR1
Chemokine signaling pathway	0.0360058	0.126566	2.08714	6.93783	RAP1B;VAV3;ADCY9;ROCK1;AKT3;PLCB1;SOS1;PRKACB;SOS2
Parathyroid hormone synthesis, secretion and action	0.0373543	0.129346	2.54052	8.35148	MEF2C;ADCY9;MMP16;PDE4D;PLCB1;PRKACB
Glucagon signaling pathway	0.038831	0.132482	2.51524	8.17085	PRKAA2;AKT3;SIK2;PLCB1;PRKACB;SIRT1
Estrogen signaling pathway	0.0411824	0.13649	2.28141	7.2771	ADCY9;AKT3;PLCB1;SOS1;PRKACB;ESR1;SOS2
Yersinia infection	0.0411824	0.13649	2.28141	7.2771	VAV3;MAPK10;MAPK8;ROCK1;AKT3;PKN2;ARHGEF7
Endometrial cancer	0.0457729	0.149568	3.13023	9.65383	AKT3;PTEN;SOS1;SOS2
Spinocerebellar ataxia	0.0498634	0.160671	2.18008	6.53691	MAPK10;MAPK8;ATXN1;AKT3;TBPL1;RORA;PLCB1
PD-L1 expression and PD-1 checkpoint pathway in cancer	0.0565125	0.179601	2.51695	7.23194	EML4;RPS6KB1;AKT3;PTEN;RASGRP1
Phospholipase D signaling pathway	0.0579208	0.181589	2.10223	5.98859	ADCY9;DGKB;AKT3;RRAS2;PLCB1;SOS1;SOS2
Morphine addiction	0.0610361	0.187529	2.45816	6.87374	ADCY9;PDE10A;PDE4D;PDE7A;PRKACB
Shigellosis	0.0624975	0.187529	1.79726	4.98314	MAPK10;MAPK8;ROCK1;RPS6KB1;AKT3;MDM2;PLCB1;SQSTM1;ATG12;ATG5
Axon guidance	0.0629712	0.187529	1.94784	5.38592	EPHA7;FZD3;ROCK1;RYK;LRIG2;NEO1;EPHA3;SSH1
Thyroid hormone signaling pathway	0.0634234	0.187529	2.20745	6.08796	MED13;AKT3;MDM2;PLCB1;PRKACB;ESR1
Cortisol synthesis and secretion	0.0645229	0.187529	2.77003	7.59192	ADCY9;KCNA4;PLCB1;PRKACB
Lipid and atherosclerosis	0.0646653	0.187529	1.85191	5.07151	VAV3;RAP1B;MAPK10;MAPK8;POU2F1;AKT3;CYBB;PLCB1;MIB1
Salivary secretion	0.0657591	0.188347	2.40205	6.5378	SLC12A2;ADCY9;PLCB1;PRKACB;RYR3
Ferroptosis	0.0695405	0.194711	3.33168	8.88175	CYBB;ACSL4;ATG5
Cell cycle	0.0696596	0.194711	2.15099	5.73053	SMAD4;STAG2;CCNE2;MDM2;SMC1A;CDC14A
Acute myeloid leukemia	0.0705146	0.194755	2.68182	7.112	RPS6KB1;AKT3;SOS1;SOS2
Phosphatidylinositol signaling system	0.0757993	0.204749	2.29714	5.92586	PI4K2B;DGKB;PTEN;PLCB1;PIK3C2B
Amphetamine addiction	0.076781	0.204749	2.59903	6.67119	PPP1CB;PRKACB;SIRT1;PPP1CA
Renal cell carcinoma	0.076781	0.204749	2.59903	6.67119	RAP1B;AKT3;SOS1;SOS2
Human cytomegalovirus infection	0.0806559	0.212638	1.76526	4.44415	ADCY9;ROCK1;RPS6KB1;AKT3;MDM2;PLCB1;SOS1;PRKACB;SOS2
Adherens junction	0.0833169	0.216244	2.52119	6.26542	SMAD4;YES1;TGFBR1;NECTIN1
Pantothenate and CoA biosynthesis	0.084737	0.216244	4.43697	10.9513	PANK3;PANK1
Melanogenesis	0.0866207	0.216244	2.20097	5.38406	FZD3;ADCY9;WNT11;PLCB1;PRKACB
Hippo signaling pathway	0.0866715	0.216244	1.89863	4.64334	PPP1CB;MOB1B;FZD3;SMAD4;WNT11;TGFBR1;PPP1CA
Non-small cell lung cancer	0.0866841	0.216244	2.48399	6.07455	EML4;AKT3;SOS1;SOS2
Pancreatic secretion	0.089446	0.218493	2.17817	5.25837	RAP1B;SLC12A2;ADCY9;PLCB1;SLC4A4
Inositol phosphate metabolism	0.0901164	0.218493	2.44786	5.89115	PI4K2B;PTEN;PLCB1;PIK3C2B
Vascular smooth muscle contraction	0.0904109	0.218493	1.99763	4.80109	PPP1CB;ADCY9;ROCK1;PLCB1;PRKACB;PPP1CA
C-type lectin receptor signaling pathway	0.0952383	0.226075	2.13395	5.01771	MAPK10;MAPK8;AKT3;MDM2;RRAS2
cGMP-PKG signaling pathway	0.0954972	0.226075	1.85078	4.34684	PPP1CB;MEF2C;ADCY9;ROCK1;AKT3;PLCB1;PPP1CA
Thyroid hormone synthesis	0.097173	0.227718	2.37866	5.54529	ADCY9;TTF2;PLCB1;PRKACB
Th17 cell differentiation	0.104275	0.241918	2.07087	4.68165	MAPK10;SMAD4;MAPK8;RORA;TGFBR1
Fluid shear stress and atherosclerosis	0.105914	0.243287	1.90692	4.28129	MAPK10;MEF2C;MAPK8;PRKAA2;AKT3;SQSTM1
MicroRNAs in cancer	0.109667	0.249439	1.55876	3.44535	FZD3;MMP16;CCNE2;ROCK1;MDM2;PTEN;MDM4;BMI1;SOS1;SIRT1;SOS2
B cell receptor signaling pathway	0.119813	0.268218	2.19264	4.65239	VAV3;AKT3;SOS1;SOS2
TNF signaling pathway	0.120236	0.268218	1.97359	4.18066	MAPK10;MAPK8;ITCH;AKT3;CFLAR
PI3K-Akt signaling pathway	0.124766	0.275673	1.48662	3.09413	PHLPP2;GHR;PRKAA2;CCNE2;RPS6KB1;AKT3;MDM2;PTEN;PKN2;PPP2R5D;SOS1;SOS2
Retrograde endocannabinoid signaling	0.131555	0.287931	1.78523	3.62105	MAPK10;RIMS1;MAPK8;ADCY9;PLCB1;PRKACB
Regulation of lipolysis in adipocytes	0.135832	0.294514	2.43294	4.85698	ADCY9;AKT3;PRKACB
Spliceosome	0.137624	0.295636	1.76026	3.491	PRPF38B;SRSF1;ACIN1;SRSF6;SMNDC1;U2SURP
AMPK signaling pathway	0.147967	0.314939	1.83554	3.50728	PRKAA2;RPS6KB1;AKT3;PPP2R5D;SIRT1
Non-alcoholic fatty liver disease	0.153353	0.323435	1.70075	3.18893	MAPK10;MAPK8;ITCH;PRKAA2;AKT3;SDHC
Notch signaling pathway	0.157697	0.329602	2.2587	4.17199	TLE3;ATXN1;MAML1
Circadian rhythm	0.161785	0.335125	2.90549	5.29232	PRKAA2;RORA
Small cell lung cancer	0.166428	0.338808	1.91747	3.43839	CCNE2;AKT3;PTEN;XIAP
Necroptosis	0.166483	0.338808	1.65594	2.96888	MAPK10;MAPK8;CYBB;XIAP;CFLAR;SQSTM1
Osteoclast differentiation	0.174238	0.351505	1.7296	3.02219	MAPK10;MAPK8;AKT3;SQSTM1;TGFBR1
Purine metabolism	0.182053	0.364106	1.70153	2.89847	ADCY9;CANT1;PDE10A;PDE4D;PDE7A
Dilated cardiomyopathy	0.184776	0.366394	1.83373	3.09645	ADCY9;CACNB4;DMD;PRKACB
Circadian entrainment	0.189464	0.372505	1.81392	3.01755	ADCY9;PLCB1;PRKACB;RYR3
Glycerophospholipid metabolism	0.194188	0.374066	1.79453	2.9411	DGKB;GPD2;ETNK1;GPCPD1
Chemical carcinogenesis	0.194316	0.374066	1.46288	2.39659	ADCY9;RPS6KB1;AKT3;XIAP;SOS1;PRKACB;ESR1;SOS2
Viral carcinogenesis	0.195095	0.374066	1.50803	2.46453	GTF2A1;CCNE2;MDM2;TBPL1;ATP6V0D1;PRKACB;HDAC9
Mucin type O-glycan biosynthesis	0.203784	0.387523	2.47758	3.94107	GALNT7;GALNT1
Alanine, aspartate and glutamate metabolism	0.212332	0.400496	2.40666	3.72938	GFPT1;GPT
Rap1 signaling pathway	0.218086	0.408032	1.4555	2.21654	VAV3;RAP1B;ADCY9;AKT3;RAPGEF2;PLCB1;RAPGEF5
Epithelial cell signaling in Helicobacter pylori infection	0.222428	0.412826	1.8868	2.83615	MAPK10;MAPK8;ATP6V0D1
Melanoma	0.234734	0.432208	1.83192	2.65501	AKT3;PTEN;MDM2
Ribosome biogenesis in eukaryotes	0.243225	0.444317	1.62114	2.29192	XPO1;XRN1;SPATA5;NXT2
Gastric acid secretion	0.259677	0.470239	1.73119	2.33419	ADCY9;PLCB1;PRKACB
Toxoplasmosis	0.263577	0.470239	1.56078	2.08116	MAPK10;MAPK8;AKT3;XIAP
Alcoholism	0.265523	0.470239	1.40559	1.86389	PPP1CB;SOS1;PRKACB;SOS2;HDAC9;PPP1CA
RNA transport	0.265523	0.470239	1.40559	1.86389	NUP93;EIF5;XPO1;FMR1;ACIN1;NXT2
Cholinergic synapse	0.268715	0.470653	1.54638	2.0321	ADCY9;AKT3;PLCB1;PRKACB
Synaptic vesicle cycle	0.272279	0.470653	1.68485	2.19187	RIMS1;SLC6A1;ATP6V0D1
Vasopressin-regulated water reabsorption	0.272784	0.470653	2.00483	2.60443	ADCY9;PRKACB
Leukocyte transendothelial migration	0.273871	0.470653	1.53224	1.9844	RAP1B;VAV3;ROCK1;CYBB
Basal transcription factors	0.281443	0.480109	1.95811	2.48254	GTF2A1;TBPL1
Transcriptional misregulation in cancer	0.289378	0.487694	1.35983	1.68622	SS18;MEF2C;CCNT2;MDM2;ETV1;BMI1
Type II diabetes mellitus	0.290094	0.487694	1.91351	2.36806	MAPK10;MAPK8
Carbohydrate digestion and absorption	0.298731	0.498602	1.87089	2.26043	AKT3;PLCB1
Amino sugar and nucleotide sugar metabolism	0.307352	0.509326	1.83012	2.15911	FPGT;GFPT1
Insulin secretion	0.323159	0.53082	1.52183	1.71907	ADCY9;PLCB1;PRKACB
JAK-STAT signaling pathway	0.324899	0.53082	1.3416	1.50828	GHR;AKT3;LIFR;SOS1;SOS2
Epstein-Barr virus infection	0.330026	0.535427	1.28978	1.42983	MAPK10;MAPK8;CCNE2;NEDD4;AKT3;MDM2
Ovarian steroidogenesis	0.333073	0.536618	1.71781	1.88855	ADCY9;PRKACB
GABAergic synapse	0.342296	0.545075	1.46851	1.57436	ADCY9;SLC6A1;PRKACB
Fatty acid biosynthesis	0.345329	0.545075	2.47439	2.63091	ACSL4
Bile secretion	0.348668	0.545075	1.45156	1.52941	ADCY9;SLC4A4;PRKACB
Hypertrophic cardiomyopathy	0.348668	0.545075	1.45156	1.52941	CACNB4;PRKAA2;DMD
Glycosaminoglycan biosynthesis	0.35007	0.545075	1.65028	1.73217	EXTL2;HS2ST1
Alzheimer disease	0.356133	0.550819	1.17396	1.21205	MAPK10;FZD3;MAPK8;WNT11;AKT3;CYBB;SDHC;APBB1;PLCB1;RYR3
Salmonella infection	0.35924	0.551597	1.21848	1.24743	MAPK10;SNX18;MAPK8;DYNLT3;AKT3;ABI1;PIK3C2B
Th1 and Th2 cell differentiation	0.361391	0.551597	1.41879	1.44404	MAPK10;MAPK8;MAML1
Protein processing in endoplasmic reticulum	0.366318	0.555462	1.26827	1.27366	EDEM3;MAPK10;MAPK8;SEC24A;YOD1
Human immunodeficiency virus 1 infection	0.371336	0.558103	1.22654	1.21507	MAPK10;MAPK8;CUL5;RPS6KB1;AKT3;CUL4B
IL-17 signaling pathway	0.374076	0.558103	1.38747	1.36429	MAPK10;MAPK8;SRSF1
Hedgehog signaling pathway	0.375276	0.558103	1.55836	1.52733	SPOPL;PRKACB
Fc gamma R-mediated phagocytosis	0.393006	0.580748	1.34298	1.25425	VAV3;RPS6KB1;AKT3
Aldosterone synthesis and secretion	0.399285	0.586291	1.32878	1.21992	ADCY9;PLCB1;PRKACB
Arginine biosynthesis	0.404178	0.587688	2.00267	1.81421	GPT
Measles	0.405302	0.587688	1.24689	1.12609	MAPK10;MAPK8;CCNE2;AKT3
Proximal tubule bicarbonate reclamation	0.418047	0.602403	1.91154	1.66717	SLC4A4
Basal cell carcinoma	0.432395	0.619232	1.37903	1.1562	FZD3;WNT11
Toll-like receptor signaling pathway	0.436535	0.621325	1.24945	1.03566	MAPK10;MAPK8;AKT3
GnRH secretion	0.44033	0.622906	1.35672	1.11282	AKT3;PLCB1
Neutrophil extracellular trap formation	0.44894	0.631237	1.14314	0.915498	CLCN5;AKT3;CYBB;PLCB1;HDAC9
HIF-1 signaling pathway	0.4669	0.652535	1.19021	0.906512	RPS6KB1;AKT3;CYBB
Collecting duct acid secretion	0.470372	0.65345	1.61713	1.21969	ATP6V0D1
Renin secretion	0.47906	0.661559	1.25515	0.923702	PLCB1;PRKACB
Pathogenic Escherichia coli infection	0.484863	0.664077	1.09505	0.792696	MAPK10;MAPK8;SEC24A;ROCK1;ABI1
Central carbon metabolism in cancer	0.486608	0.664077	1.23663	0.890739	AKT3;PTEN
Herpes simplex virus 1 infection	0.491084	0.666267	1.03829	0.738369	PPP1CB;ZNF253;ZNF583;POU2F1;AKT3;SRSF1;ZNF10;ZNF107;ZNF248;SRSF6;NECTIN1;PPP1CA
Glutamatergic synapse	0.49652	0.667237	1.13631	0.795563	ADCY9;PLCB1;PRKACB
Hepatitis C	0.497551	0.667237	1.09917	0.767285	AKT3;CFLAR;SOS1;SOS2
Citrate cycle (TCA cycle)	0.50651	0.675347	1.44961	0.986043	SDHC
Pertussis	0.530429	0.700132	1.13601	0.72031	MAPK10;MAPK8
Arrhythmogenic right ventricular cardiomyopathy	0.537481	0.700132	1.12081	0.695866	CACNB4;DMD
Base excision repair	0.540188	0.700132	1.31351	0.80891	TDG
Fructose and mannose metabolism	0.540188	0.700132	1.31351	0.80891	FPGT
SNARE interactions in vesicular transport	0.540188	0.700132	1.31351	0.80891	SNAP23
RNA degradation	0.551365	0.710648	1.09158	0.649882	PAN3;XRN1
Nicotinate and nicotinamide metabolism	0.561356	0.719528	1.23612	0.713735	SIRT1
African trypanosomiasis	0.581551	0.741318	1.16733	0.632757	PLCB1
Natural killer cell mediated cytotoxicity	0.590445	0.748542	0.984527	0.518726	VAV3;SOS1;SOS2
Taste transduction	0.597617	0.749408	1.00026	0.514938	PLCB1;PRKACB
Oxidative phosphorylation	0.600729	0.749408	0.969281	0.493956	SDHC;ATP6V0D1;COX10
Various types of N-glycan biosynthesis	0.600818	0.749408	1.10577	0.563351	MGAT4A
Tuberculosis	0.605394	0.751077	0.954398	0.478989	MAPK10;MAPK8;AKT3;ATP6V0D1
Prion disease	0.612138	0.755404	0.943331	0.462984	MAPK10;MAPK8;CYBB;SDHC;PRKACB;RYR3
Bladder cancer	0.6192	0.760076	1.05038	0.503474	MDM2
Fatty acid degradation	0.636737	0.773419	1.00026	0.451514	ACSL4
Porphyrin and chlorophyll metabolism	0.636737	0.773419	1.00026	0.451514	COX10
Kaposi sarcoma-associated herpesvirus infection	0.659727	0.791771	0.888154	0.369409	MAPK10;ZFP36;MAPK8;AKT3
Proteasome	0.661544	0.791771	0.933429	0.385674	PSMF1
Nucleotide excision repair	0.669431	0.791771	0.91309	0.366448	CUL4B
Pyruvate metabolism	0.669431	0.791771	0.91309	0.366448	ACYP1
Pathways of neurodegeneration	0.669453	0.791771	0.901335	0.361701	MAPK10;FZD3;MAPK8;ATXN1;WNT11;CYBB;SDHC;PLCB1;SQSTM1;RYR3
Cell adhesion molecules	0.672323	0.791771	0.868339	0.344745	NRXN3;NEO1;NECTIN1
Cocaine addiction	0.684659	0.792575	0.874955	0.331463	PRKACB
Sphingolipid metabolism	0.684659	0.792575	0.874955	0.331463	SMPD4
Amoebiasis	0.689638	0.792575	0.839525	0.311958	PLCB1;PRKACB
Parkinson disease	0.690358	0.792575	0.859364	0.318433	MAPK10;MAPK8;SDHC;PRKACB;RYR3
N-Glycan biosynthesis	0.692009	0.792575	0.857055	0.31553	MGAT4A
Protein digestion and absorption	0.694771	0.792575	0.83117	0.302689	COL24A1;COL14A1
NF-kappa B signaling pathway	0.699835	0.792575	0.822979	0.29373	XIAP;CFLAR
Endocytosis	0.700336	0.792575	0.848794	0.302337	ARFGEF1;ITCH;NEDD4;MDM2;TGFBR1
Fanconi anemia pathway	0.719737	0.810578	0.792209	0.260533	REV3L
Pyrimidine metabolism	0.732653	0.821137	0.763323	0.237457	CANT1
Serotonergic synapse	0.742327	0.82798	0.755901	0.225232	PLCB1;PRKACB
VEGF signaling pathway	0.750921	0.828119	0.723729	0.207316	AKT3
Long-term depression	0.756729	0.828119	0.711426	0.19831	PLCB1
Mineral absorption	0.756729	0.828119	0.711426	0.19831	SLC30A1
Viral myocarditis	0.756729	0.828119	0.711426	0.19831	DMD
Glycerolipid metabolism	0.762402	0.83041	0.699533	0.18977	DGKB
Influenza A	0.766446	0.830913	0.744102	0.197925	XPO1;AKT3;NXT2
Lysine degradation	0.773355	0.834504	0.676898	0.173974	MECOM
Inflammatory bowel disease	0.783804	0.841864	0.655678	0.15972	RORA
Aminoacyl-tRNA biosynthesis	0.788847	0.843376	0.645557	0.153115	QRSL1
Lysosome	0.801705	0.853191	0.665398	0.147063	GNPTAB;ATP6V0D1
Calcium signaling pathway	0.812195	0.860408	0.709548	0.147596	ADCY9;PLCB1;PRKACB;RYR3
PPAR signaling pathway	0.825186	0.870196	0.574575	0.110403	ACSL4
Leishmaniasis	0.837142	0.878809	0.551809	0.0980908	CYBB
Huntington disease	0.842431	0.880379	0.694569	0.119093	MAPK10;MAPK8;TBPL1;SDHC;PLCB1
Peroxisome	0.855282	0.8898	0.517614	0.0809156	ACSL4
Cardiac muscle contraction	0.871405	0.897623	0.487395	0.0670889	CACNB4
Phagosome	0.871699	0.897623	0.558243	0.0766532	CYBB;ATP6V0D1
ECM-receptor interaction	0.874408	0.897623	0.481768	0.064657	CD47
Rheumatoid arthritis	0.888405	0.907973	0.455468	0.0538944	ATP6V0D1
Coronavirus disease	0.908747	0.92469	0.547439	0.0523834	MAPK10;MAPK8;CYBB
Cytokine-cytokine receptor interaction	0.969291	0.979933	0.427927	0.0133471	GHR;LIFR;TGFBR1
Amyotrophic lateral sclerosis	0.971485	0.979933	0.46216	0.01337	NUP93;SDHC;NXT2;SQSTM1
Neuroactive ligand-receptor interaction	0.997162	0.999968	0.244602	0.000695045	GHR;NR3C1
Olfactory transduction	0.999968	0.999968	0.0937475	2.97961e-06	PRKACB

## Sheet: Table S7C
Table S7C. EnrichR Gene Ontologies (GO)_biological processes enriched terms of ceRNA network
Term	P-value	Adjusted P-value	Odds Ratio	Combined Score	Genes
Regulation Of DNA-templated Transcription (GO:0006355)	9.06548e-08	0.000108544	2.02734	32.8757	KDM5A;ZNF253;CCNT2;CSRNP3;PHF20;NAB1;WWC2;ARID4A;RORA;ARID4B;NR3C1;BACH1;BACH2;NIPBL;MED13;ZMYM2;MECOM;SPIN1;EPC2;ZNF644;SOX6;ARID2;MYBL1;GABPA;SS18;MEF2C;KLF12;TCF12;ETV1;SIRT1;FOXP2;TGFBR1;TOX4;PPM1A;AEBP2;RFX7;TBL1XR1;MTF2;LCOR;PLCB1;SOS1;KDM7A;NFAT5;KDM3A;INO80D;CBFB;PLAG1;BAZ2B;LIN9;HDAC9;ZBTB41;CDKN2AIP;MBTD1;PURA;BCLAF1;ATXN1;WNT11;METTL4;PLAGL2;APBB2;APBB1;ZNF148;TRIM44;CDK17;DR1;SMAD4;PO…
Phosphorylation (GO:0016310)	9.52143e-08	0.000108544	3.30758	53.4741	SMG1;GMFB;PRKAA2;PANK3;DYRK2;ROCK1;MAML1;DGKB;STK39;MAPK8;WNT11;GNPTAB;AKT3;RICTOR;NEK3;PRKACB;MAP4K3;CDK17;EPHA7;MAP3K1;RYK;CDC42BPB;CDC42BPA;TGFBR1;MAPK10;TAOK1;PKN2;BIRC6;SIK2;EPHA3
Protein Modification Process (GO:0036211)	2.60952e-07	0.000198323	2.64595	40.1098	SMG1;GMFB;PRKAA2;DYRK2;ROCK1;MAML1;STK39;PTEN;PPP1CB;PTAR1;MAPK8;SERP1;WNT11;AKT3;NEK3;PRKACB;MAP4K3;ATG5;CDK17;ARFGEF1;EPHA7;YES1;MAP3K1;RYK;PPP2R5D;CDC42BPB;CDC42BPA;PTPN13;ATG12;TGFBR1;PPP1CA;SSH1;MAPK10;PPM1A;TAOK1;MGAT4A;PKN2;BIRC6;SIK2;EPHA3
Regulation Of Transcription By RNA Polymerase II (GO:0006357)	1.60395e-06	0.000914249	1.876	25.0315	CCNT2;CSRNP3;MAML1;PHF20;ZBTB26;WWC2;ARID4A;RORA;ARID4B;BMI1;NR3C1;BACH1;BACH2;NIPBL;ZFP36;MED13;MECOM;EPC2;ZNF248;ZNF644;SOX6;ARID2;MYBL1;GABPA;SS18;MEF2C;KLF12;TCF12;TET2;ZNF10;ETV1;SIRT1;FOXP2;TOX4;PPM1A;AEBP2;RFX7;TBL1XR1;LCOR;SOS1;SQSTM1;KDM7A;GTF2A1;NFAT5;KDM3A;TMF1;CBFB;PLAG1;BAZ2B;LIN9;GATA2;HDAC9;ZBTB41;CDKN2AIP;PURA;BCLAF1;ATXN1;MIER3;PLAGL2;APBB2;APBB1;ZNF148;FNIP1;DR1;SMAD4;POU2F1;AUT…
Regulation Of GTPase Activity (GO:0043087)	2.8616e-06	0.00130489	3.97322	50.7147	VAV3;ARFGEF1;RABGAP1;DOCK9;RASGRP1;RAPGEFL1;PREX2;SNX18;WNT11;NF1;RAPGEF2;ARHGEF7;RAPGEF5;SOS1;EVI5;SOS2;EPHA3;ZC3H15
Positive Regulation Of Hydrolase Activity (GO:0051345)	3.74788e-06	0.0014242	4.31514	53.9148	ROCK1;DOCK9;RASGRP1;RAPGEFL1;PREX2;MAPK8;SNX18;WNT11;NF1;RAPGEF2;ARHGEF7;RAPGEF5;SOS1;EVI5;SOS2;ZC3H15
Protein Ubiquitination (GO:0016567)	1.15765e-05	0.00377064	2.77649	31.559	CBFB;CUL5;UHRF2;FBXO28;PCNP;CAND1;RNF138;TRIM2;UBR5;ARIH1;TRIM44;ANKIB1;NHLRC3;KLHL24;SIRT1;MIB1;UBE2W;ITCH;GAN;NEDD4;MDM2;MDM4;BIRC6;RNF141;TRIM33;CUL4B
Protein Phosphorylation (GO:0006468)	1.85305e-05	0.00528119	2.58777	28.1966	SMG1;GMFB;PRKAA2;DYRK2;ROCK1;MAML1;STK39;MAPK8;WNT11;AKT3;RICTOR;NEK3;PRKACB;MAP4K3;CDK17;EPHA7;MAP3K1;RYK;CDC42BPB;CDC42BPA;TGFBR1;MAPK10;RPS6KB1;TAOK1;PKN2;BIRC6;SIK2;EPHA3
Negative Regulation Of DNA-templated Transcription (GO:0045892)	3.35626e-05	0.00850253	2.02861	20.8989	ZNF253;CBFB;NAB1;ZBTB26;WWC2;ARID4A;ARID4B;GATA2;BMI1;NR3C1;BACH1;HDAC9;BACH2;PURA;NIPBL;BCLAF1;ZFP36;ATXN1;ZMYM2;WNT11;MECOM;MIER3;APBB2;ZNF248;APBB1;ZNF148;FNIP1;MEF2C;DR1;SMAD4;KLF12;POU2F1;ZBTB10;ZNF10;SIRT1;ESR1;FOXP2;PPM1A;TBL1XR1;MDM2;LCOR;MDM4;CPEB3;PLCB1;TRIM33
Protein Modification By Small Protein Conjugation (GO:0032446)	4.75675e-05	0.0103802	2.78699	27.7399	SLF2;CUL5;UHRF2;DCUN1D1;KLHL24;SIRT1;HDAC9;MIB1;PCNP;COPS4;ITCH;CAND1;GAN;RNF138;NEDD4;MDM2;MDM4;BIRC6;ARIH1;TRIM44;TRIM33;CUL4B
Negative Regulation Of Transcription By RNA Polymerase II (GO:0000122)	5.00797e-05	0.0103802	2.17097	21.4967	CBFB;ZBTB26;WWC2;ARID4A;ARID4B;GATA2;BMI1;NR3C1;BACH1;HDAC9;BACH2;PURA;NIPBL;ZFP36;ATXN1;MIER3;APBB2;ZNF248;APBB1;ZNF148;FNIP1;MEF2C;DR1;SMAD4;KLF12;ZBTB10;ZNF10;SIRT1;ESR1;PPM1A;TBL1XR1;MDM2;LCOR;MDM4;CPEB3;TRIM33
Negative Regulation Of Cardiac Muscle Cell Differentiation (GO:2000726)	0.000120597	0.0215313	63.4188	572.232	SMAD4;FRS2;SOX6
Fc-epsilon Receptor Signaling Pathway (GO:0038095)	0.000126227	0.0215313	12.4795	112.034	VAV3;MAPK10;MAPK8;MAP3K1;SOS1
Ras Protein Signal Transduction (GO:0007265)	0.000140492	0.0215313	3.89384	34.5398	RAP1B;RAP2C;ROCK1;NF1;ARHGEF3;RRAS2;RAPGEF2;RAPGEF5;SOS1;RASGRP1;SOS2;RAPGEFL1
Peptidyl-Threonine Modification (GO:0018210)	0.000141654	0.0215313	5.87852	52.0962	MAPK8;DYRK2;ROCK1;GALNT1;STK39;CDC42BPB;CDC42BPA;TGFBR1
Neuron Development (GO:0048666)	0.000206313	0.0293995	3.72339	31.5971	MEF2C;ROCK1;MAP2;RYK;NEDD4;TAOK1;RAPGEF2;ETV1;DMD;TBC1D23;RAB6B;FRYL
Response To Transforming Growth Factor Beta (GO:0071559)	0.000224543	0.0300232	7.96691	66.9335	MEF2C;SMAD4;ROCK1;NR3C1;SOX6;TGFBR1
Establishment Of Mitotic Sister Chromatid Cohesion (GO:0034087)	0.000237025	0.0300232	42.2771	352.901	NIPBL;STAG2;SMC1A
Fc Receptor Signaling Pathway (GO:0038093)	0.00029204	0.0348754	10.1004	82.2034	VAV3;MAPK10;MAPK8;MAP3K1;SOS1
Chromatin Remodeling (GO:0006338)	0.000305925	0.0348754	3.02379	24.469	KDM5A;SS18;NFAT5;CHTOP;DR1;INO80D;BAZ2B;BMI1;ESR1;MECOM;TDG;MTF2;UBR5;SMARCAD1;ARID2
Negative Regulation Of Intracellular Signal Transduction (GO:1902532)	0.000351626	0.0357463	2.98133	23.7103	PRKAA2;RIOK3;PDE4D;WWC2;PTEN;RORA;SIRT1;ESR1;HDAC9;PPM1A;SPRED1;PDE10A;MDM2;NF1;FNIP1
Peptidyl-Threonine Phosphorylation (GO:0018107)	0.000379076	0.0357463	5.83903	45.9985	MAPK8;DYRK2;ROCK1;STK39;CDC42BPB;CDC42BPA;TGFBR1
Positive Regulation Of Developmental Process (GO:0051094)	0.000385251	0.0357463	2.95367	23.2206	SS18;NUMA1;FMR1;ARID4A;ARID4B;DDHD1;SIRT1;ZDHHC15;ADGRL1;SOX6;CPEB3;ARHGEF7;PLCB1;ARID2;CLASP2
Regulation Of Macroautophagy (GO:0016241)	0.000398282	0.0357463	4.41198	34.5385	BNIP3L;MAPK8;PRKAA2;SESN3;NEDD4;ATP6V0D1;SIRT1;ATG12;ATG5
Positive Regulation Of GTPase Activity (GO:0043547)	0.000403075	0.0357463	2.94003	22.9804	DOCK9;RASGRP1;RAPGEFL1;PREX2;SNX18;WNT11;NF1;RAPGEF2;TBC1D12;ARHGEF7;RAPGEF5;SOS1;EVI5;SOS2;ZC3H15
N-terminal Peptidyl-Methionine Acetylation (GO:0017196)	0.000407633	0.0357463	31.7062	247.471	NAA30;NAA25;NAA16
Peptidyl-Serine Modification (GO:0018209)	0.000521918	0.042431	3.33379	25.1968	SMG1;MAPK8;DYRK2;ROCK1;RPS6KB1;GALNT1;AKT3;STK39;RICTOR;PKN2;PRKACB;TGFBR1
Regulation Of Establishment Of Cell Polarity (GO:2000114)	0.000539692	0.042431	13.0299	98.0434	ARFGEF1;RAP1B;ROCK1;RUFY3
Central Nervous System Neuron Development (GO:0021954)	0.000539692	0.042431	13.0299	98.0434	MAP2;TAOK1;PTEN;RAPGEF2
Regulation Of Embryonic Development (GO:0045995)	0.000572567	0.0435151	5.41326	40.412	NIPBL;DR1;INO80D;ZZZ3;TDG;PLCB1;CLASP2
Mitotic Sister Chromatid Cohesion (GO:0007064)	0.000847135	0.0619803	11.2914	79.8714	NIPBL;STAG2;PDS5B;SMC1A
Protein Polyubiquitination (GO:0000209)	0.000869898	0.0619803	2.82937	19.939	ANKIB1;NHLRC3;CBFB;FBXO28;UBE2W;ITCH;ZNRF2;UBE2Q2;TRIM2;NEDD4;TTC3;UBR5;MDM2;ARIH1
Positive Regulation Of Leukocyte Apoptotic Process (GO:2000108)	0.000944886	0.063363	21.1353	147.196	MEF2C;RAPGEF2;SIRT1
Regulation Of Cardiac Muscle Cell Differentiation (GO:2000725)	0.000944886	0.063363	21.1353	147.196	MEF2C;FRS2;SOX6
Ubiquitin-Dependent Protein Catabolic Process (GO:0006511)	0.00103663	0.0675289	2.3488	16.1405	ANKIB1;NHLRC3;RHOBTB3;SIRT1;MIB1;PCNP;UBE2W;SH3BGRL;ITCH;ZNRF2;TBL1XR1;TRIM2;NEDD4;TTC3;MDM2;SPOPL;PSMF1;ARIH1;SQSTM1
Peptidyl-Serine Phosphorylation (GO:0018105)	0.00119925	0.0756169	3.1956	21.4938	SMG1;MAPK8;DYRK2;ROCK1;RPS6KB1;AKT3;STK39;RICTOR;PKN2;PRKACB;TGFBR1
Positive Regulation Of DNA-templated Transcription (GO:0045893)	0.00125468	0.0756169	1.68191	11.2366	KDM5A;GTF2A1;NFAT5;KDM3A;TMF1;CCNT2;INO80D;CSRNP3;MAML1;PHF20;PLAG1;RORA;GATA2;NR3C1;MBTD1;BCLAF1;MED13;WNT11;MECOM;SPIN1;EPC2;APBB2;APBB1;MYBL1;TRIM44;GABPA;SS18;MEF2C;DR1;SMAD4;POU2F1;AUTS2;PCGF5;TCF12;TET2;ESRRG;ETV1;SIRT1;SMAD5;ESR1;TGFBR1;PPM1A;TBL1XR1;NAA16;PLCB1;SQSTM1
Regulation Of Histone Deacetylation (GO:0031063)	0.00126083	0.0756169	9.96198	66.506	DR1;NIPBL;ZZZ3;SIRT1
Negative Regulation Of Supramolecular Fiber Organization (GO:1902904)	0.00129484	0.0756169	4.64987	30.9187	ARFGEF1;SMAD4;MAP2;TAOK1;TWF1;CLASP2;SSH1
Rap Protein Signal Transduction (GO:0032486)	0.00132661	0.0756169	18.115	120.014	RAP1B;RAP2C;RAPGEF2
Muscle Tissue Development (GO:0060537)	0.00156886	0.0872442	6.62466	42.7781	POPDC3;MEF2C;NF1;DMD;CFLAR
Positive Regulation Of Apoptotic Process (GO:0043065)	0.00172426	0.0911079	2.52026	16.0363	BNIP3L;EPHA7;CSRNP3;PAWR;CFLAR;SIRT1;TGFBR1;BCLAF1;MAPK8;FRZB;NF1;CASP2;APBB1;ARHGEF7;SQSTM1
DNA Damage Response (GO:0006974)	0.00174702	0.0911079	2.23742	14.2073	VAV3;NFAT5;SMG1;SLF2;DYRK2;FMR1;XIAP;PDS5B;SMC1A;BACH1;SIRT1;CDKN2AIP;NIPBL;BCLAF1;TAOK1;UBR5;CASP2;APBB1;CUL4B
Cellular Response To Transforming Growth Factor Beta Stimulus (GO:0071560)	0.00178669	0.0911079	3.86851	24.4776	MEF2C;SMAD4;NR3C1;SOX6;SIRT1;SMAD5;TGFBR1;APPL1
Regulation Of Cell Junction Assembly (GO:1901888)	0.00179818	0.0911079	8.91243	56.3353	RAP1B;MEF2C;ROCK1;RAPGEF2
Proteasomal Protein Catabolic Process (GO:0010498)	0.00200168	0.0992137	2.68548	16.6869	NHLRC3;RHOBTB3;SIRT1;PCNP;UBE2W;SH3BGRL;ITCH;ZNRF2;TBL1XR1;TRIM2;MDM2;SPOPL;CUL4B
mRNA Transport (GO:0051028)	0.00222756	0.10626	4.89769	29.9094	SMG1;ZFP36;CHTOP;XPO1;FMR1;NXT2
Regulation Of Microtubule Cytoskeleton Organization (GO:0070507)	0.00223706	0.10626	6.0559	36.9567	PRKAA2;ROCK1;TAOK1;EPHA3;CLASP2
Regulation Of Organelle Organization (GO:0033043)	0.00231418	0.10768	3.69955	22.4515	INO80D;ARL6IP1;TMEM33;TAOK1;PDE4DIP;SQSTM1;ATG12;ATG5
Regulation Of Microtubule-Based Process (GO:0032886)	0.00249987	0.113994	5.88738	35.2743	PRKAA2;ROCK1;TAOK1;EPHA3;CLASP2
Negative Regulation Of I-kappaB kinase/NF-kappaB Signaling (GO:0043124)	0.00278439	0.123056	5.72797	33.7018	PPM1A;RIOK3;RORA;ESR1;SIRT1
Regulation Of Keratinocyte Differentiation (GO:0045616)	0.0028735	0.123056	7.69592	45.0382	ZFP36;NUMA1;ROCK1;SRSF6
Cellular Response To Organic Cyclic Compound (GO:0071407)	0.00298833	0.123056	3.00155	17.4481	RAP1B;MEF2C;RIOK3;LCOR;RAPGEF2;RORA;NR3C1;ESR1;RYR3;SSH1
Microvillus Organization (GO:0032528)	0.00300171	0.123056	12.6786	73.6444	RAP1B;RAP2C;RAPGEF2
Peptidyl-Methionine Modification (GO:0018206)	0.00300171	0.123056	12.6786	73.6444	NAA30;NAA25;NAA16
Ephrin Receptor Signaling Pathway (GO:0048013)	0.0030916	0.123056	5.57695	32.2295	EPHA7;YES1;ARHGEF7;EPHA3;ANKS1B
Intracellular Steroid Hormone Receptor Signaling Pathway (GO:0030518)	0.0030916	0.123056	5.57695	32.2295	KDM3A;TMF1;NEDD4;UBR5;ESR1
mRNA Export From Nucleus (GO:0006406)	0.00313037	0.123056	4.54692	26.2203	NUP93;SMG1;CHTOP;XPO1;FMR1;NXT2
Negative Regulation Of Neurogenesis (GO:0050768)	0.00331209	0.126446	7.36094	42.0322	RUFY3;PTEN;NF1;RAPGEF2
G1/S Transition Of Mitotic Cell Cycle (GO:0000082)	0.00339342	0.126446	4.46692	25.3985	CDK17;CCNE2;CUL5;RPS6KB1;BACH1;CUL4B
Proteasome-Mediated Ubiquitin-Dependent Protein Catabolic Process (GO:0043161)	0.00342845	0.126446	2.26181	12.8372	NHLRC3;CUL5;LTN1;RHOBTB3;YOD1;SIRT1;PCNP;UBE2W;SH3BGRL;ITCH;ZNRF2;TBL1XR1;TRIM2;MDM2;FBXO3;SPOPL
Cellular Response To Growth Factor Stimulus (GO:0071363)	0.00343845	0.126446	2.93899	16.6721	SLC4A7;ZFP36;MEF2C;SMAD4;RPS6KB1;RAPGEF2;NR3C1;SOX6;TGFBR1;APPL1
Smooth Muscle Contraction (GO:0006939)	0.00375493	0.133086	11.5254	64.3656	ROCK1;APBB2;APBB1
Microvillus Assembly (GO:0030033)	0.00375493	0.133086	11.5254	64.3656	RAP1B;RAP2C;RAPGEF2
Establishment Of Endothelial Barrier (GO:0061028)	0.00379412	0.133086	7.05387	39.3204	RAP1B;RAP2C;PDE4D;RAPGEF2
Canonical Wnt Signaling Pathway (GO:0060070)	0.00396839	0.135771	4.31505	23.8596	FZD3;WNT11;FRZB;RYK;PTEN;PPP1CA
Regulation Of JNK Cascade (GO:0046328)	0.00417147	0.135771	3.33514	18.2748	ITCH;MECOM;TAOK1;XIAP;PLCB1;RASGRP1;MTURN;ANKS1B
Chromatin Organization (GO:0006325)	0.00420666	0.135771	2.35639	12.892	KDM5A;SS18;CHTOP;DR1;INO80D;NAP1L1;BAZ2B;BMI1;SIRT1;ESR1;ZZZ3;MTF2;SMARCAD1;ARID2
Regulation Of Developmental Growth (GO:0048638)	0.00432153	0.135771	6.77137	36.8643	GHR;NIPBL;MBD5;PLCB1
Regulation Of Protein Modification By Small Protein Conjugation Or Removal (GO:1903320)	0.00432153	0.135771	6.77137	36.8643	COPS4;ITCH;DCUN1D1;TGFBR1
mRNA Splice Site Recognition (GO:0006376)	0.00432153	0.135771	6.77137	36.8643	SRSF1;LUC7L3;SRSF6;LUC7L2
Regulation Of Apoptotic Process (GO:0042981)	0.00435142	0.135771	1.78478	9.70427	ANKRD13C;PRKAA2;CSRNP3;ARL6IP1;XIAP;MBTD1;BCLAF1;MAPK8;FRZB;TRIM2;CASP2;RICTOR;EPC2;APBB1;BNIP3L;MEF2C;PAWR;CFLAR;SIRT1;SMAD5;ITCH;RPS6KB1;MDM2;NF1;BIRC6;NAA16;ARHGEF7;SQSTM1
Regulation Of Cell Cycle (GO:0051726)	0.004382	0.135771	2.26761	12.3137	DR1;INO80D;UHRF2;DYNLT3;XIAP;LIN9;SIRT1;TGFBR1;MBTD1;PPM1A;ZZZ3;MECOM;MDM2;EPC2;HBP1
Regulation Of Transforming Growth Factor Beta Receptor Signaling Pathway (GO:0017015)	0.00440661	0.135771	3.30259	17.9154	PPM1A;SMAD4;SPRED1;ARID4A;ARID4B;LEMD3;SIRT1;TRIM33
N-terminal Protein Amino Acid Acetylation (GO:0006474)	0.00461338	0.139554	10.5644	56.8237	NAA30;NAA25;NAA16
Small GTPase Mediated Signal Transduction (GO:0007264)	0.00465181	0.139554	3.27066	17.5651	NF1;RRAS2;RAPGEF2;RAPGEF5;SOS1;RASGRP1;SOS2;RAPGEFL1
Positive Regulation Of Programmed Cell Death (GO:0043068)	0.00501544	0.148509	2.39299	12.6715	BNIP3L;CSRNP3;PAWR;CFLAR;SIRT1;BCLAF1;MAPK8;FRZB;NF1;CASP2;APBB1;ARHGEF7;SQSTM1
Regulation Of Macrophage Apoptotic Process (GO:2000109)	0.00514872	0.150108	28.1238	148.185	MEF2C;SIRT1
Negative Regulation Of Nucleic Acid-Templated Transcription (GO:1903507)	0.0052641	0.150108	1.96877	10.3298	ZNF253;SMAD4;POU2F1;NAB1;ARID4A;NR3C1;SIRT1;HDAC9;FOXP2;NIPBL;BCLAF1;ATXN1;ZMYM2;WNT11;MECOM;MDM2;MDM4;ZNF148;PLCB1;TRIM33
Regulation Of Gene Expression (GO:0010468)	0.00526694	0.150108	1.59732	8.38001	ZNF253;PRKAA2;ROCK1;PHF20;PLAG1;NAB1;ZBTB26;SRSF1;WWC2;RORA;GATA2;BMI1;NR3C1;BACH1;AFF4;RIMS1;MAPK8;TDG;UBR5;SPIN1;METTL4;APBB2;APBB1;ZNF148;SOX6;TRIM44;MEF2C;DR1;ESRRG;LARP4;FOXN2;SIRT1;SMAD5;ESR1;TGFBR1;ZZZ3;MTF2;MDM2;ANKRA2;RBMS3
Negative Regulation Of Gene Expression (GO:0010629)	0.00562218	0.158254	2.13976	11.0861	MEF2C;TIA1;PRKAA2;NHLRC3;FMR1;GATA2;BMI1;SIRT1;ESR1;SMAD5;HDAC9;ZFP36;TRIM2;ZNF148;CPEB3;RBMS3
Positive Regulation Of Nucleic Acid-Templated Transcription (GO:1903508)	0.00594486	0.163758	1.85157	9.48973	KDM5A;MEF2C;SMAD4;KDM3A;INO80D;PHF20;RORA;SMAD5;ESR1;TGFBR1;MBTD1;PPM1A;MED13;WNT11;MECOM;TBL1XR1;SPIN1;EPC2;NAA16;APBB1;PLCB1;MYBL1;TRIM44
Nucleocytoplasmic Transport (GO:0006913)	0.00596137	0.163758	4.70773	24.1151	NUP93;AHCTF1;XPO1;ATXN1;BACH2
Brain Development (GO:0007420)	0.00629762	0.169399	2.67828	13.5724	EPHA7;NIPBL;ATXN1;CADM2;NF1;PTEN;RAPGEF2;TBC1D23;SOX6;SPATA5
Endomembrane System Organization (GO:0010256)	0.00631531	0.169399	2.53423	12.8353	NUP93;ARFGEF1;PI4K2B;SERP1;SMPD4;GORASP2;TMED7;ARHGEF7;SQSTM1;RAB6B;CLASP2
Regulation Of Tubulin Deacetylation (GO:0090043)	0.00666128	0.174571	9.05427	45.375	DR1;PRKAA2;ZZZ3
Positive Regulation Of SMAD Protein Signal Transduction (GO:0060391)	0.00666128	0.174571	9.05427	45.375	NUP93;SMAD4;TGFBR1
Generation Of Neurons (GO:0048699)	0.0071	0.180956	2.62827	13.0038	MEF2C;FZD3;WNT11;MYEF2;AUTS2;RYK;RAPGEF2;ACSL4;CFLAR;NEO1
Protein Glycosylation (GO:0006486)	0.00752739	0.180956	2.77417	13.5635	ARFGEF1;GALNT7;SERP1;GALNT1;MGAT4A;EOGT;GFPT1;TET2;MAGT1
Aggrephagy (GO:0035973)	0.00760458	0.180956	21.0918	102.907	SQSTM1;ATG5
Vitamin A Metabolic Process (GO:0006776)	0.00760458	0.180956	21.0918	102.907	KDM5A;ARID4A
Maintenance Of Lens Transparency (GO:0036438)	0.00760458	0.180956	21.0918	102.907	STK39;APBB2
Negative Regulation Of Cardiocyte Differentiation (GO:1905208)	0.00760458	0.180956	21.0918	102.907	FRS2;SOX6
Actin Cytoskeleton Reorganization (GO:0031532)	0.00763038	0.180956	4.41282	21.5152	AUTS2;RICTOR;CDC42BPB;ATP2C1;CDC42BPA
Regulation Of Defense Response To Virus (GO:0050688)	0.00785729	0.180956	8.45022	40.9524	ITCH;ELMOD2;ATG5
Regulation Of Establishment Or Maintenance Of Cell Polarity (GO:0032878)	0.00785729	0.180956	8.45022	40.9524	RAP1B;ROCK1;RUFY3
Adrenergic Receptor Signaling Pathway (GO:0071875)	0.00785729	0.180956	8.45022	40.9524	PDE4D;RAPGEF2;ZDHHC21
Regulation Of Protein Deacetylation (GO:0090311)	0.00785729	0.180956	8.45022	40.9524	DR1;SPRED1;ZZZ3
Regulation Of Synaptic Vesicle Exocytosis (GO:2000300)	0.00785729	0.180956	8.45022	40.9524	RAP1B;RIMS1;FMR1
Regulation Of Stress Fiber Assembly (GO:0051492)	0.00797415	0.181811	3.68779	17.8177	WNT11;ROCK1;ARHGAP28;CD47;TGFBR1;CLASP2
Negative Regulation Of Programmed Cell Death (GO:0043069)	0.008224	0.184461	1.99855	9.59442	BNIP3L;PRKAA2;ARL6IP1;XIAP;CFLAR;SIRT1;SMAD5;ITCH;MAPK8;MECOM;RPS6KB1;MDM2;CASP2;RICTOR;BIRC6;NAA16;ATG5
Regulation Of Blood Vessel Endothelial Cell Migration (GO:0043535)	0.00825221	0.184461	4.32254	20.7364	MEF2C;AKT3;NF1;GATA2;SIRT1
Skeletal Muscle Organ Development (GO:0060538)	0.00854095	0.189062	5.4591	26.0011	POPDC3;MEF2C;DMD;CFLAR
Negative Regulation Of Transforming Growth Factor Beta Receptor Signaling Pathway (GO:0030512)	0.00903438	0.197278	3.58354	16.8667	PPM1A;SPRED1;ARID4A;ARID4B;LEMD3;SIRT1
Negative Regulation Of Peptidyl-Serine Phosphorylation (GO:0033137)	0.0091717	0.197278	7.92167	37.1656	PDE4D;PTEN;DMD
Positive Regulation Of Histone Methylation (GO:0031062)	0.0091717	0.197278	7.92167	37.1656	SMAD4;PHF20;SIRT1
Negative Regulation Of Protein Modification Process (GO:0031400)	0.00960063	0.204574	3.53359	16.4168	PRKAA2;PTEN;DMD;CDYL;PTPN13;SIRT1
Regulation Of Nucleic Acid-Templated Transcription (GO:1903506)	0.00988564	0.204945	1.87936	8.67638	ZNF253;MEF2C;DR1;PLAG1;NAB1;WWC2;RORA;ESRRG;FOXN2;NR3C1;BACH1;ESR1;TGFBR1;ZZZ3;MTF2;SPIN1;APBB2;APBB1;SOX6
Muscle Cell Differentiation (GO:0042692)	0.0103893	0.204945	5.12772	23.4182	POPDC3;MEF2C;RORA;DMD
Regulation Of Cellular Component Biogenesis (GO:0044087)	0.0103893	0.204945	5.12772	23.4182	RAP1B;ROCK1;RAPGEF2;ANKRA2
Regulation Of Wound Healing, Spreading Of Epidermal Cells (GO:1903689)	0.0104834	0.204945	16.8726	76.9046	PTEN;CLASP2
Coronary Vasculature Morphogenesis (GO:0060977)	0.0104834	0.204945	16.8726	76.9046	SPRED1;TGFBR1
Negative Regulation Of Neural Precursor Cell Proliferation (GO:2000178)	0.0104834	0.204945	16.8726	76.9046	NF1;GATA2
Peptidyl-Lysine Deacetylation (GO:0034983)	0.0104834	0.204945	16.8726	76.9046	HDAC9;SIRT1
Positive Regulation Of Myeloid Cell Apoptotic Process (GO:0033034)	0.0104834	0.204945	16.8726	76.9046	MEF2C;SIRT1
Regulation Of Phosphatase Activity (GO:0010921)	0.0106068	0.204945	7.45531	33.8938	PPP1R2;ROCK1;PPP6R3
Endothelial Cell Development (GO:0001885)	0.0106068	0.204945	7.45531	33.8938	RAP1B;PDE4D;RAPGEF2
Striated Muscle Cell Differentiation (GO:0051146)	0.0106068	0.204945	7.45531	33.8938	POPDC3;MEF2C;MYEF2
Regulation Of Neurotransmitter Secretion (GO:0046928)	0.011403	0.218478	4.97665	22.2649	RIMS1;MEF2C;FMR1;SLC30A1
Regulation Of Multicellular Organismal Development (GO:2000026)	0.0118926	0.225487	3.9213	17.3786	NIPBL;DR1;INO80D;ZZZ3;TDG
Plasma Membrane Bounded Cell Projection Organization (GO:0120036)	0.0121039	0.225487	2.74031	12.0964	ROCK1;MAP2;RYK;NEDD4;RAPGEF2;TBC1D23;RAB6B;FRYL
Regulation Of Dendritic Spine Development (GO:0060998)	0.0121644	0.225487	7.04076	31.0444	MEF2C;FMR1;CPEB3
Regulation Of Neurotransmitter Transport (GO:0051588)	0.0121644	0.225487	7.04076	31.0444	RIMS1;MEF2C;FMR1
Negative Regulation Of Translation (GO:0017148)	0.0124972	0.229787	2.97041	13.0171	ZFP36;TIA1;NHLRC3;ROCK1;FMR1;TRIM2;CPEB3
Negative Regulation Of Cell Motility (GO:2000146)	0.0126259	0.230075	2.71825	11.8842	RAP2C;WNT11;NF1;PTEN;ARID4A;ARID4B;ARID2;SCAI
Axonogenesis (GO:0007409)	0.0127929	0.230075	2.39005	10.4179	EPHA7;AUTS2;RYK;FEZ2;PTEN;NRXN3;APBB1;SOS1;NEO1;EPHA3
Regulation Of Epithelial To Mesenchymal Transition (GO:0010717)	0.0128156	0.230075	3.30328	14.3927	SPRED1;SMAD4;PTEN;TGFBR1;EPHA3;CLASP2
Regulation Of Endothelial Cell Development (GO:1901550)	0.0137642	0.237364	14.0598	60.2557	ROCK1;ZDHHC21
Regulation Of Organ Growth (GO:0046620)	0.0137642	0.237364	14.0598	60.2557	WWC2;PTEN
Regulation Of Tumor Necrosis Factor Superfamily Cytokine Production (GO:1903555)	0.0137642	0.237364	14.0598	60.2557	ZFP36;CD47
Negative Regulation Of Cytoplasmic Translation (GO:2000766)	0.0137642	0.237364	14.0598	60.2557	FMR1;CPEB3
Negative Regulation Of Regulated Secretory Pathway (GO:1903306)	0.0137642	0.237364	14.0598	60.2557	RAP1B;FMR1
Negative Regulation Of Axonogenesis (GO:0050771)	0.0138463	0.237364	6.66986	28.5453	MAP2;RUFY3;PTEN
Negative Regulation Of Cell Migration (GO:0030336)	0.0141907	0.241455	2.48389	10.5694	RAP2C;WNT11;NF1;PTEN;ARID4A;ARID4B;ARID2;SCAI;CLASP2
Spliceosomal Complex Assembly (GO:0000245)	0.0145317	0.24362	3.71434	15.7169	SCAF11;SRSF1;LUC7L3;SRSF6;LUC7L2
Phosphatidylinositol-Mediated Signaling (GO:0048015)	0.0145317	0.24362	3.71434	15.7169	RPS6KB1;PTEN;NF1;PLCB1;PIK3C2B
Cellular Response To Oxygen-Containing Compound (GO:1901701)	0.0146981	0.244611	1.86767	7.88162	SLC12A2;MEF2C;PRKAA2;RORA;ESR1;CDKN2AIP;RYR3;SSH1;RAP1B;ZFP36;MAPK8;WNT11;RAPGEF2;LCOR;CPEB3;SQSTM1;EPHA3
Non-Canonical Wnt Signaling Pathway (GO:0035567)	0.0148179	0.244817	4.57243	19.2587	FZD3;WNT11;FRZB;RYK
Mitotic Cell Cycle Phase Transition (GO:0044772)	0.0150547	0.245176	2.85558	11.9822	SPAST;CCNE2;CUL5;RPS6KB1;PLCB1;CLASP2;CUL4B
Negative Regulation Of Transmembrane Receptor Protein Serine/Threonine Kinase Signaling Pathway (GO:0090101)	0.0150547	0.245176	2.85558	11.9822	PPM1A;SPRED1;ARID4A;ARID4B;LEMD3;SIRT1;TRIM33
Endocrine System Development (GO:0035270)	0.0156535	0.25312	6.33604	26.3393	WNT11;NF1;TGFBR1
Skeletal Muscle Tissue Development (GO:0007519)	0.0160845	0.256453	4.45188	18.3858	POPDC3;MEF2C;DMD;CFLAR
Stress-Activated MAPK Cascade (GO:0051403)	0.0160845	0.256453	4.45188	18.3858	MAPK10;MAPK8;ZFP36;MAP4K3
Positive Regulation Of Macroautophagy (GO:0016239)	0.0164936	0.258699	3.58806	14.7282	BNIP3L;SNX18;PRKAA2;SESN3;SIRT1
Regulation Of Double-Strand Break Repair (GO:2000779)	0.0167187	0.258699	3.10107	12.6872	MBTD1;SLF2;UBR5;EPC2;ARID2;SIRT1
Adrenal Gland Development (GO:0030325)	0.0174268	0.258699	12.0506	48.8018	WNT11;NF1
Amino Sugar Metabolic Process (GO:0006040)	0.0174268	0.258699	12.0506	48.8018	EXTL2;GFPT1
Regulation Of Protein Acetylation (GO:1901983)	0.0174268	0.258699	12.0506	48.8018	TAOK1;SIRT1
Skeletal Muscle Tissue Regeneration (GO:0043403)	0.0174268	0.258699	12.0506	48.8018	TMEM182;CFLAR
Negative Regulation Of Sodium Ion Transmembrane Transport (GO:1902306)	0.0174268	0.258699	12.0506	48.8018	NEDD4;STK39
Positive Regulation Of miRNA-mediated Gene Silencing (GO:2000637)	0.0174268	0.258699	12.0506	48.8018	ZFP36;FMR1
Positive Regulation Of Protein Acetylation (GO:1901985)	0.0174268	0.258699	12.0506	48.8018	PRKAA2;TAOK1
RNA Export From Nucleus (GO:0006405)	0.0175373	0.258699	3.52808	14.2655	SMG1;CHTOP;XPO1;FMR1;NXT2
Regulation Of Neuroblast Proliferation (GO:1902692)	0.017587	0.258699	6.03401	24.381	FZD3;NF1;HAPLN1
Negative Regulation Of Cell Junction Assembly (GO:1901889)	0.017587	0.258699	6.03401	24.381	ROCK1;PTEN;CLASP2
Cardiac Conduction System Development (GO:0003161)	0.0196476	0.273544	5.75945	22.6335	SMAD4;MAML1;SMAD5
Myotube Differentiation (GO:0014902)	0.0196476	0.273544	5.75945	22.6335	MEF2C;MYEF2;TMEM182
Negative Regulation Of Multicellular Organismal Process (GO:0051241)	0.0197269	0.273544	2.1272	8.35092	TLE3;MEF2C;SPRED1;WNT11;ARRDC3;WWC2;PTEN;ARID4A;ARID4B;SRSF6;HDAC9
Positive Regulation Of Transcription By RNA Polymerase II (GO:0045944)	0.0199256	0.273544	1.51958	5.95029	GTF2A1;NFAT5;TMF1;CCNT2;CSRNP3;MAML1;PLAG1;RORA;GATA2;NR3C1;BCLAF1;MED13;APBB2;APBB1;MYBL1;GABPA;SS18;MEF2C;DR1;SMAD4;POU2F1;AUTS2;PCGF5;TCF12;TET2;ESRRG;ETV1;SIRT1;SMAD5;ESR1;TBL1XR1;SQSTM1
Neuron Differentiation (GO:0030182)	0.0201264	0.273544	2.33123	9.10516	MEF2C;FZD3;WNT11;MYEF2;RYK;ACSL4;DMD;CFLAR;TGFBR1
Negative Regulation Of Amide Metabolic Process (GO:0034249)	0.0213721	0.273544	2.92209	11.2374	TIA1;NHLRC3;ROCK1;FMR1;TRIM2;CPEB3
Regulation Of mRNA Polyadenylation (GO:1900363)	0.0214519	0.273544	10.5437	40.5084	CPSF6;CPEB3
Regulation Of Peptidyl-Lysine Acetylation (GO:2000756)	0.0214519	0.273544	10.5437	40.5084	PRKAA2;SIRT1
Regulation Of Programmed Necrotic Cell Death (GO:0062098)	0.0214519	0.273544	10.5437	40.5084	ITCH;CFLAR
Coenzyme A Biosynthetic Process (GO:0015937)	0.0214519	0.273544	10.5437	40.5084	PANK3;PANK1
Response To Sterol (GO:0036314)	0.0214519	0.273544	10.5437	40.5084	RORA;TGFBR1
Ribonucleoside Bisphosphate Biosynthetic Process (GO:0034030)	0.0214519	0.273544	10.5437	40.5084	PANK3;PANK1
Establishment Of Endothelial Intestinal Barrier (GO:0090557)	0.0214519	0.273544	10.5437	40.5084	RAP2C;RAPGEF2
Fatty Acid Homeostasis (GO:0055089)	0.0214519	0.273544	10.5437	40.5084	PRKAA2;SIRT1
Insulin-Like Growth Factor Receptor Signaling Pathway (GO:0048009)	0.0214519	0.273544	10.5437	40.5084	GHR;PLCB1
Negative Regulation Of Sodium Ion Transmembrane Transporter Activity (GO:2000650)	0.0214519	0.273544	10.5437	40.5084	NEDD4;STK39
Positive Regulation Of Post-Transcriptional Gene Silencing By RNA (GO:1900370)	0.0214519	0.273544	10.5437	40.5084	ZFP36;FMR1
Progesterone Receptor Signaling Pathway (GO:0050847)	0.0214519	0.273544	10.5437	40.5084	NEDD4;UBR5
Purine Nucleoside Bisphosphate Biosynthetic Process (GO:0034033)	0.0214519	0.273544	10.5437	40.5084	PANK3;PANK1
Negative Regulation Of Protein Metabolic Process (GO:0051248)	0.0217735	0.273544	2.44271	9.34838	TIA1;NHLRC3;ROCK1;FMR1;TRIM2;MDM4;CPEB3;AZIN1
Positive Regulation Of Blood Vessel Endothelial Cell Migration (GO:0043536)	0.0218195	0.273544	4.02706	15.4033	AKT3;GATA2;HDAC9;SIRT1
Protein Sumoylation (GO:0016925)	0.0218195	0.273544	4.02706	15.4033	SLF2;UHRF2;MDM2;HDAC9
Positive Regulation Of Intracellular Signal Transduction (GO:1902533)	0.0218298	0.273544	1.69363	6.47724	NFAT5;SMAD4;CANT1;ROCK1;GOLT1B;RYK;ARRDC3;CFLAR;ATP2C1;SIRT1;TGFBR1;NUP93;PPM1A;BCLAF1;WNT11;NEDD4;RAPGEF2;RICTOR;FNIP1;TRIM44
Wnt Signaling Pathway, Planar Cell Polarity Pathway (GO:0060071)	0.0218355	0.273544	5.50875	21.0667	FZD3;WNT11;RYK
cAMP-mediated Signaling (GO:0019933)	0.0218355	0.273544	5.50875	21.0667	PDE4D;RAPGEF2;PDE7A
Negative Regulation Of Protein Polymerization (GO:0032272)	0.0218355	0.273544	5.50875	21.0667	MAP2;TWF1;SSH1
Protein Targeting To Lysosome (GO:0006622)	0.0218355	0.273544	5.50875	21.0667	GNPTAB;SNX16;NEDD4
Peptidyl-Lysine Modification (GO:0018205)	0.0223977	0.279054	2.88874	10.9737	SENP7;SLF2;UHRF2;MDM2;SIRT1;HDAC9
Regulation Of Canonical Wnt Signaling Pathway (GO:0060828)	0.0233777	0.288513	2.15742	8.10319	TLE3;PPM1A;WNT11;FRZB;TBL1XR1;UBR5;XIAP;TMEM170B;PPP1CA;RBMS3
Protein K48-linked Ubiquitination (GO:0070936)	0.02341	0.288513	3.25585	12.2244	ZNRF2;ITCH;UBE2Q2;UBR5;TTC3
Positive Regulation Of Mitotic Cell Cycle (GO:0045931)	0.0241509	0.292894	5.27895	19.6558	RPS6KB1;MDM2;PKN2
Positive Regulation Of Ubiquitin-Protein Transferase Activity (GO:0051443)	0.0241509	0.292894	5.27895	19.6558	DCUN1D1;PTEN;BMI1
Regulation Of SMAD Protein Signal Transduction (GO:0060390)	0.0241509	0.292894	5.27895	19.6558	NUP93;SMAD4;TGFBR1
Regulation Of Hydrolase Activity (GO:0051336)	0.0247194	0.295079	3.20636	11.8641	VAV3;RABGAP1;TDG;NF1;EPHA3
Negative Regulation Of Protein Binding (GO:0032091)	0.0247194	0.295079	3.20636	11.8641	MAPK8;ROCK1;MAP2;STYX;PPP1CA
Protein Autoubiquitination (GO:0051865)	0.0247194	0.295079	3.20636	11.8641	ITCH;UHRF2;MDM2;KLHL24;RNF141
Cellular Response To Mechanical Stimulus (GO:0071260)	0.025099	0.297253	3.84362	14.1635	MAP3K2;MAPK8;MAP3K1;CASP2
Endosomal Transport (GO:0016197)	0.0252299	0.297253	2.235	8.22417	TMEM87A;DENND1B;SNX18;RHOBTB3;TBC1D23;SQSTM1;EVI5;RAB6B;ANKRD50
Regulation Of Phospholipase C Activity (GO:1900274)	0.0258206	0.297253	9.37173	34.2685	ESR1;RASGRP1
Dosage Compensation By Inactivation Of X Chromosome (GO:0009048)	0.0258206	0.297253	9.37173	34.2685	PCGF5;CDYL
Exit From Mitosis (GO:0010458)	0.0258206	0.297253	9.37173	34.2685	SPAST;CLASP2
Neuron Projection Guidance (GO:0097485)	0.0259128	0.297253	2.5366	9.26623	EPHA7;RYK;FEZ2;NRXN3;SOS1;NEO1;EPHA3
Protein Dephosphorylation (GO:0006470)	0.0259128	0.297253	2.5366	9.26623	PPP1CB;PPM1A;PTEN;PPP2R5D;PTPN13;SSH1;PPP1CA
Cellular Response To Hypoxia (GO:0071456)	0.0260748	0.297253	3.15834	11.5178	BNIP3L;MDM2;RORA;MDM4;SIRT1
Transforming Growth Factor Beta Receptor Signaling Pathway (GO:0007179)	0.0260748	0.297253	3.15834	11.5178	SMAD4;SIRT1;SMAD5;TGFBR1;APPL1
Negative Regulation Of Cytoskeleton Organization (GO:0051494)	0.0265938	0.298689	5.06753	18.3803	SMAD4;TWF1;SSH1
Negative Regulation Of Wound Healing (GO:0061045)	0.0265938	0.298689	5.06753	18.3803	SLC12A2;PTEN;CLASP2
Regulation Of DNA Damage Response, Signal Transduction By P53 Class Mediator (GO:0043516)	0.0265938	0.298689	5.06753	18.3803	SPRED1;MDM2;SIRT1
MAPK Cascade (GO:0000165)	0.0268307	0.299436	2.76257	9.99557	PPP1CB;ZFP36;MEF2C;MAPK8;NF1;RAPGEF2
Negative Regulation Of Cell Growth (GO:0030308)	0.026923	0.299436	2.51497	9.09105	ST7L;SMAD4;WNT11;MAP2;FRZB;SIRT1;CDKN2AIP
Cellular Response To Decreased Oxygen Levels (GO:0036294)	0.0274769	0.304114	3.11173	11.1848	BNIP3L;MDM2;RORA;MDM4;SIRT1
Intracellular Iron Ion Homeostasis (GO:0006879)	0.0286599	0.306816	3.67613	13.0586	SMAD4;IREB2;ATP6V0D1;ISCU
Positive Regulation Of Developmental Growth (GO:0048639)	0.0286599	0.306816	3.67613	13.0586	GHR;RIMS1;RUFY3;PLCB1
Import Into Nucleus (GO:0051170)	0.0289261	0.306816	3.06648	10.8646	NUP93;NXT2;TNPO1;BACH2;APPL1
Regulation Of Anatomical Structure Morphogenesis (GO:0022603)	0.0290232	0.306816	2.4728	8.75286	MEF2C;RUFY3;NEDD4;NF1;LARP4;ZDHHC15;CLASP2
JNK Cascade (GO:0007254)	0.0291636	0.306816	4.87238	17.223	MAPK10;MAPK8;MAP4K3
TOR Signaling (GO:0031929)	0.0291636	0.306816	4.87238	17.223	RPS6KB1;RICTOR;FNIP1
Regulation Of Voltage-Gated Calcium Channel Activity (GO:1901385)	0.0291636	0.306816	4.87238	17.223	CACNB4;FMR1;DMD
Positive Regulation Of Neural Precursor Cell Proliferation (GO:2000179)	0.0291636	0.306816	4.87238	17.223	FZD3;NAP1L1;HAPLN1
Regulation Of Plasma Membrane Bounded Cell Projection Assembly (GO:0120032)	0.0304226	0.306816	3.02252	10.5563	RABGAP1;FMR1;TWF1;EVI5;ATG5
Regulation Of BMP Signaling Pathway (GO:0030510)	0.0304226	0.306816	3.02252	10.5563	SMAD4;NUMA1;XIAP;LEMD3;TRIM33
C-terminal Protein Amino Acid Modification (GO:0018410)	0.0305149	0.306816	8.43413	29.4312	ATG12;ATG5
UV-damage Excision Repair (GO:0070914)	0.0305149	0.306816	8.43413	29.4312	SIRT1;CUL4B
Regulation Of Leukocyte Adhesion To Vascular Endothelial Cell (GO:1904994)	0.0305149	0.306816	8.43413	29.4312	NFAT5;ZDHHC21
Regulation Of Monooxygenase Activity (GO:0032768)	0.0305149	0.306816	8.43413	29.4312	DDAH1;ZDHHC21
Sphingomyelin Metabolic Process (GO:0006684)	0.0305149	0.306816	8.43413	29.4312	SAMD8;SMPD4
Negative Regulation Of Cell Cycle Phase Transition (GO:1901988)	0.0305149	0.306816	8.43413	29.4312	PTEN;APBB2
Positive Regulation Of Cellular Extravasation (GO:0002693)	0.0305149	0.306816	8.43413	29.4312	CD47;LYVE1
Positive Regulation Of Histone H3-K4 Methylation (GO:0051571)	0.0305149	0.306816	8.43413	29.4312	SMAD4;PHF20
Positive Regulation Of Neuron Migration (GO:2001224)	0.0305149	0.306816	8.43413	29.4312	NIPBL;RAPGEF2
Positive Regulation Of Nuclear-Transcribed mRNA poly(A) Tail Shortening (GO:0060213)	0.0305149	0.306816	8.43413	29.4312	ZFP36;CPEB3
Negative Regulation Of Gene Expression, Epigenetic (GO:0045814)	0.030547	0.306816	3.59773	12.5506	UHRF2;BMI1;SIRT1;HDAC9
Wnt Signaling Pathway (GO:0016055)	0.031967	0.31967	2.97979	10.2596	FZD3;WNT11;FRZB;RYK;PTEN
Cell Cycle G1/S Phase Transition (GO:0044843)	0.0325058	0.320066	3.5226	12.0696	CCNE2;CUL5;RPS6KB1;CUL4B
Synapse Organization (GO:0050808)	0.0335498	0.320066	2.39254	8.12201	CACNB4;RYK;NEDD4;PTEN;APBB2;SLC6A1;APPL1
Actomyosin Structure Organization (GO:0031032)	0.0335596	0.320066	2.93825	9.97371	FRMD3;ROCK1;EPB41L1;CDC42BPB;CDC42BPA
Cell Morphogenesis Involved In Neuron Differentiation (GO:0048667)	0.0335596	0.320066	2.93825	9.97371	MEF2C;MAP2;RYK;TMEM106B;APBB1
Positive Regulation Of JNK Cascade (GO:0046330)	0.0335596	0.320066	2.93825	9.97371	TAOK1;XIAP;PLCB1;RASGRP1;MTURN
Negative Regulation Of Apoptotic Process (GO:0043066)	0.0337821	0.320066	1.65509	5.60714	BNIP3L;MEF2C;FZD3;PRKAA2;ARL6IP1;XIAP;CFLAR;SIRT1;SMAD5;ITCH;MAPK8;RPS6KB1;MDM2;CASP2;RICTOR;BIRC6;NAA16;FNIP1
Regulation Of Proteasomal Protein Catabolic Process (GO:0061136)	0.0345364	0.320066	3.45053	11.6136	XPO1;TMF1;FMR1;PSMF1
Regulation Of Protein Autophosphorylation (GO:0031952)	0.0346822	0.320066	4.52389	15.2072	MOB1B;RAP2C;EPHA7
Regulation Of Response To Biotic Stimulus (GO:0002831)	0.0346822	0.320066	4.52389	15.2072	ELMOD2;XIAP;APPL1
Regulation Of Transmembrane Receptor Protein Serine/Threonine Kinase Signaling Pathway (GO:0090092)	0.0346822	0.320066	4.52389	15.2072	SMAD4;XIAP;TRIM33
Negative Regulation Of Developmental Growth (GO:0048640)	0.0346822	0.320066	4.52389	15.2072	MAP2;WWC2;PTEN
Negative Regulation Of Microtubule Polymerization Or Depolymerization (GO:0031111)	0.0346822	0.320066	4.52389	15.2072	MAP2;TAOK1;CLASP2
Regulation Of Innate Immune Response (GO:0045088)	0.0352006	0.320066	2.89786	9.69823	RIOK3;XIAP;ATG12;APPL1;ATG5
Regulation Of Myoblast Fusion (GO:1901739)	0.0355173	0.320066	7.66699	25.5904	TMEM182;CFLAR
Response To Chemokine (GO:1990868)	0.0355173	0.320066	7.66699	25.5904	SLC12A2;STK39
Secondary Palate Development (GO:0062009)	0.0355173	0.320066	7.66699	25.5904	SMAD4;WNT11
Negative Regulation Of DNA Damage Response, Signal Transduction By P53 Class Mediator (GO:0043518)	0.0355173	0.320066	7.66699	25.5904	MDM2;SIRT1
Negative Regulation Of Cartilage Development (GO:0061037)	0.0355173	0.320066	7.66699	25.5904	WNT11;TGFBR1
Nucleotide-Sugar Metabolic Process (GO:0009225)	0.0355173	0.320066	7.66699	25.5904	EXTL2;GFPT1
Positive Regulation Of Cyclase Activity (GO:0031281)	0.0355173	0.320066	7.66699	25.5904	MAPK8;NF1
Positive Regulation Of Histone Deacetylation (GO:0031065)	0.0355173	0.320066	7.66699	25.5904	NIPBL;SIRT1
Positive Regulation Of Protein Deacetylation (GO:0090312)	0.0355173	0.320066	7.66699	25.5904	NIPBL;SIRT1
Regulation Of cAMP-dependent Protein Kinase Activity (GO:2000479)	0.0355173	0.320066	7.66699	25.5904	RAPGEF2;SIRT1
Cellular Response To Organonitrogen Compound (GO:0071417)	0.0359141	0.320066	2.56632	8.53718	RAP1B;MEF2C;RAPGEF2;CPEB3;RYR3;SSH1
Positive Regulation Of Stress-Activated MAPK Cascade (GO:0032874)	0.0359141	0.320066	2.56632	8.53718	TAOK1;STK39;XIAP;PLCB1;RASGRP1;MTURN
Modification-Dependent Protein Catabolic Process (GO:0019941)	0.0360058	0.320066	2.08714	6.93783	ITCH;ANKIB1;NEDD4;TTC3;MDM2;PSMF1;ARIH1;SQSTM1;MIB1
Neuron Projection Development (GO:0031175)	0.0360058	0.320066	2.08714	6.93783	ROCK1;MAP2;RYK;NEDD4;PTEN;RAPGEF2;TBC1D23;RAB6B;FRYL
Organelle Organization (GO:0006996)	0.0361781	0.320066	1.69602	5.6296	ARFGEF1;PI4K2B;NUMA1;MTX3;CDC42BPB;LARP4;SMPD4;GORASP2;RICTOR;TMED7;ARHGEF7;BRWD1;RAB6B;SLC25A33;BRWD3;CLASP2
Regulation Of Focal Adhesion Assembly (GO:0051893)	0.0366392	0.320066	3.38134	11.1809	ROCK1;PTEN;EPHA3;CLASP2
Regulation Of Myoblast Differentiation (GO:0045661)	0.0366392	0.320066	3.38134	11.1809	MEF2C;TMEM182;ARID2;PLCB1
Mesenchymal Cell Differentiation (GO:0048762)	0.0366392	0.320066	3.38134	11.1809	MEF2C;SMAD4;ROCK1;TGFBR1
Negative Regulation Of TOR Signaling (GO:0032007)	0.0366392	0.320066	3.38134	11.1809	PRKAA2;SESN3;FNIP1;SIRT1
Negative Regulation Of Protein Catabolic Process (GO:0042177)	0.0366392	0.320066	3.38134	11.1809	ROCK1;MDM4;PSMF1;AZIN1
Positive Regulation Of Cell Growth (GO:0030307)	0.0373543	0.322536	2.54052	8.35148	RIMS1;RUFY3;RICTOR;SLC25A33;CDKN2AIP;TGFBR1
Regulation Of Ubiquitin-Protein Transferase Activity (GO:0051438)	0.0376292	0.322536	4.36767	14.3258	ARRDC3;DCUN1D1;BMI1
Intracellular pH Reduction (GO:0051452)	0.0376292	0.322536	4.36767	14.3258	SLC4A7;DMXL1;ATP6V0D1
Phosphatidylinositol 3-Kinase Signaling (GO:0014065)	0.0376292	0.322536	4.36767	14.3258	PTEN;NF1;PIK3C2B
Regulation Of Calcium Ion Transmembrane Transporter Activity (GO:1901019)	0.0376292	0.322536	4.36767	14.3258	CACNB4;PDE4D;DMD
Regulation Of Cytokinesis (GO:0032465)	0.0386292	0.329125	2.82029	9.17651	SPAST;CCP110;BIRC6;PKN2;CDC14A
Neuron Migration (GO:0001764)	0.0388141	0.329125	3.31487	10.7699	MEF2C;AUTS2;RAPGEF2;NEO1
Positive Regulation Of Autophagy (GO:0010508)	0.038831	0.329125	2.51524	8.17085	BNIP3L;PRKAA2;SESN3;ROCK1;SQSTM1;SIRT1
Regulation Of Cell Growth (GO:0001558)	0.0401846	0.331136	1.95655	6.28889	ST7L;ITCH;SMAD4;WNT11;FRZB;RICTOR;SIRT1;SLC25A33;CDKN2AIP;TGFBR1
Positive Regulation Of Growth (GO:0045927)	0.0404172	0.331136	2.78304	8.92937	RICTOR;PLCB1;SLC25A33;TGFBR1;CDKN2AIP
Regulation Of Histone H3-K4 Methylation (GO:0051569)	0.0408111	0.331136	7.02772	22.4803	SMAD4;PHF20
Regulation Of Nuclear-Transcribed mRNA poly(A) Tail Shortening (GO:0060211)	0.0408111	0.331136	7.02772	22.4803	ZFP36;CPEB3
Cellular Response To ATP (GO:0071318)	0.0408111	0.331136	7.02772	22.4803	RYR3;SSH1
Embryonic Cranial Skeleton Morphogenesis (GO:0048701)	0.0408111	0.331136	7.02772	22.4803	NIPBL;TGFBR1
Histone H2A Monoubiquitination (GO:0035518)	0.0408111	0.331136	7.02772	22.4803	PCGF5;BMI1
Lipoprotein Biosynthetic Process (GO:0042158)	0.0408111	0.331136	7.02772	22.4803	ATG12;ATG5
Negative Regulation Of Defense Response To Virus (GO:0050687)	0.0408111	0.331136	7.02772	22.4803	ITCH;ATG5
Positive Regulation Of Lyase Activity (GO:0051349)	0.0408111	0.331136	7.02772	22.4803	NF1;ISCU
Positive Regulation Of Nuclear-Transcribed mRNA Catabolic Process, Deadenylation-Dependent Decay (GO:1900153)	0.0408111	0.331136	7.02772	22.4803	ZFP36;CPEB3
Positive Regulation Of Transcription From RNA Polymerase II Promoter Involved In Cellular Response To Chemical Stimulus (GO:1901522)	0.0408111	0.331136	7.02772	22.4803	SMAD4;SMAD5
Negative Regulation Of Cellular Biosynthetic Process (GO:0031327)	0.0411824	0.332964	2.28141	7.2771	TIA1;NHLRC3;FMR1;TRIM2;RAPGEF2;CPEB3;SIRT1
Membrane Organization (GO:0061024)	0.0417794	0.336336	2.13325	6.77381	NUP93;RIMS1;SPAST;SERP1;TMEM33;SNAP23;AAK1;ATP2C1
Cellular Response To Salt (GO:1902075)	0.0418944	0.336336	2.46615	7.8241	SLC12A2;MEF2C;PRKAA2;CDKN2AIP;RYR3;SSH1
DNA-templated Transcription (GO:0006351)	0.0435692	0.34785	2.00952	6.29664	GTF2A1;NFAT5;SMAD4;CCNT2;PDE10A;CBFB;TBPL1;ETV1;SLC25A33
Negative Regulation Of JNK Cascade (GO:0046329)	0.0438931	0.34785	4.08546	12.7712	ITCH;MECOM;ANKS1B
Protein Targeting To Vacuole (GO:0006623)	0.0438931	0.34785	4.08546	12.7712	SNX16;NEDD4;SQSTM1
Regulation Of I-kappaB kinase/NF-kappaB Signaling (GO:0043122)	0.0454251	0.34785	1.91199	5.91128	PPM1A;CANT1;GOLT1B;RIOK3;RORA;CFLAR;ATP2C1;SIRT1;SQSTM1;ESR1
Memory (GO:0007613)	0.0457729	0.34785	3.13023	9.65383	ATXN1;SLC6A1;PLCB1;CPEB3
Muscle Organ Development (GO:0007517)	0.0457729	0.34785	3.13023	9.65383	MEF2C;TCF12;DMD;SOX6
Regulation Of Cysteine-Type Endopeptidase Activity Involved In Apoptotic Process (GO:0043281)	0.0460788	0.34785	2.67694	8.23802	EPHA7;ARL6IP1;XIAP;FNIP1;SIRT1
Positive Regulation Of Double-Strand Break Repair (GO:2000781)	0.0460788	0.34785	2.67694	8.23802	MBTD1;SLF2;EPC2;ARID2;SIRT1
Positive Regulation Of Protein Ubiquitination (GO:0031398)	0.0460788	0.34785	2.67694	8.23802	ARRDC3;DCUN1D1;XIAP;BMI1;FBXO33
DNA Double-Strand Break Processing (GO:0000729)	0.0463799	0.34785	6.48679	19.9202	RNF138;SMARCAD1
Regulation Of miRNA-mediated Gene Silencing (GO:0060964)	0.0463799	0.34785	6.48679	19.9202	ZFP36;FMR1
Regulation Of Multicellular Organism Growth (GO:0040014)	0.0463799	0.34785	6.48679	19.9202	GHR;MBD5
Cellular Response To Corticosteroid Stimulus (GO:0071384)	0.0463799	0.34785	6.48679	19.9202	ZFP36;NR3C1
Coenzyme A Metabolic Process (GO:0015936)	0.0463799	0.34785	6.48679	19.9202	PANK3;PANK1
Sympathetic Nervous System Development (GO:0048485)	0.0463799	0.34785	6.48679	19.9202	FZD3;NF1
Negative Regulation Of Cell-Substrate Junction Organization (GO:0150118)	0.0463799	0.34785	6.48679	19.9202	PTEN;CLASP2
Negative Regulation Of Focal Adhesion Assembly (GO:0051895)	0.0463799	0.34785	6.48679	19.9202	PTEN;CLASP2
Negative Regulation Of Phagocytosis (GO:0050765)	0.0463799	0.34785	6.48679	19.9202	CD47;APPL1
Positive Regulation Of Transmembrane Transport (GO:0034764)	0.0463799	0.34785	6.48679	19.9202	ARL6IP1;AZIN1
Regulation Of Carbohydrate Metabolic Process (GO:0006109)	0.0463799	0.34785	6.48679	19.9202	RORA;SIRT1
Regulation Of Translation (GO:0006417)	0.0471143	0.349457	1.97798	6.04308	CTIF;TIA1;EIF5;NHLRC3;RPS6KB1;TRIM2;FMR1;LARP4;CPEB3
Regulation Of Cellular Senescence (GO:2000772)	0.0472073	0.349457	3.95759	12.0833	AKT3;PTEN;SIRT1
Dendrite Morphogenesis (GO:0048813)	0.0472073	0.349457	3.95759	12.0833	MAP2;PTEN;TMEM106B
Response To Nutrient Levels (GO:0031667)	0.0472073	0.349457	3.95759	12.0833	PRKAA2;RPS6KB1;RICTOR
Establishment Of Protein Localization To Organelle (GO:0072594)	0.0480655	0.353634	2.64334	8.02305	NUP93;NXT2;TNPO1;APPL1;ZDHHC15
Regulation Of miRNA Transcription (GO:1902893)	0.0482369	0.353634	3.07316	9.31669	POU2F1;NR3C1;GATA2;ESR1
Regulation Of Type I Interferon Production (GO:0032479)	0.0482369	0.353634	3.07316	9.31669	ITCH;XIAP;ATG12;ATG5
Regulation Of Protein Ubiquitination (GO:0031396)	0.0484671	0.354182	2.37347	7.18417	DCUN1D1;SPOPL;XIAP;SQSTM1;FBXO33;TGFBR1
Negative Regulation Of Binding (GO:0051100)	0.0501022	0.364233	2.61057	7.81525	MAPK8;ROCK1;STYX;ARHGAP28;PPP1CA
Regulation Of Cytoskeleton Organization (GO:0051493)	0.050204	0.364233	2.35137	7.0345	PRKAA2;ROCK1;KATNBL1;TAOK1;RICTOR;EPHA3
DNA Damage Response, Signal Transduction By P53 Class Mediator (GO:0030330)	0.0506411	0.364233	3.83747	11.4471	MDM2;CASP2;MDM4
Negative Regulation Of Organelle Assembly (GO:1902116)	0.0506411	0.364233	3.83747	11.4471	SMAD4;FEZ2;CCP110
Positive Regulation Of Double-Strand Break Repair Via Homologous Recombination (GO:1905168)	0.0506411	0.364233	3.83747	11.4471	MBTD1;EPC2;ARID2
Positive Regulation Of Cellular Biosynthetic Process (GO:0031328)	0.0509736	0.365471	2.04255	6.07955	DYRK2;DDAH1;RPS6KB1;FMR1;LARP4;CPEB3;SIRT1;APPL1
Regulation Of Establishment Of Endothelial Barrier (GO:1903140)	0.0522084	0.367392	6.02314	17.7834	ROCK1;ZDHHC21
Activin Receptor Signaling Pathway (GO:0032924)	0.0522084	0.367392	6.02314	17.7834	SMAD4;TGFBR1
Alternative mRNA Splicing, Via Spliceosome (GO:0000380)	0.0522084	0.367392	6.02314	17.7834	SRSF1;SRSF6
Negative Regulation Of Intrinsic Apoptotic Signaling Pathway By P53 Class Mediator (GO:1902254)	0.0522084	0.367392	6.02314	17.7834	MDM2;SIRT1
Positive Regulation Of Cell Migration Involved In Sprouting Angiogenesis (GO:0090050)	0.0522084	0.367392	6.02314	17.7834	GATA2;HDAC9
Regulation Of Autophagosome Maturation (GO:1901096)	0.0522084	0.367392	6.02314	17.7834	ATG12;ATG5
Regulation Of Sodium Ion Transmembrane Transporter Activity (GO:2000649)	0.0541928	0.376706	3.72441	10.8574	NEDD4;STK39;DMD
Ventricular Septum Development (GO:0003281)	0.0541928	0.376706	3.72441	10.8574	SMAD4;MDM4;TGFBR1
Mitochondrion Disassembly (GO:0061726)	0.0541928	0.376706	3.72441	10.8574	SQSTM1;ATG12;ATG5
Negative Regulation Of Stress-Activated MAPK Cascade (GO:0032873)	0.0541928	0.376706	3.72441	10.8574	ITCH;MECOM;ANKS1B
Protein Lipidation (GO:0006497)	0.0560599	0.388501	2.91376	8.3955	ZDHHC21;ATG12;ZDHHC15;ATG5
Dephosphorylation (GO:0016311)	0.0562487	0.388628	2.11736	6.0937	PPP1CB;PPM1A;PTEN;PPP2R5D;PTPN13;SSH1;PPP1CA
Negative Regulation Of Type I Interferon Production (GO:0032480)	0.0578605	0.389682	3.61781	10.3098	ITCH;ATG12;ATG5
Positive Regulation Of Myoblast Differentiation (GO:0045663)	0.0578605	0.389682	3.61781	10.3098	MEF2C;ARID2;PLCB1
DNA Damage Response, Signal Transduction By P53 Class Mediator Resulting In Cell Cycle Arrest (GO:0006977)	0.0582813	0.389682	5.62131	15.9784	MDM2;CASP2
Androgen Receptor Signaling Pathway (GO:0030521)	0.0582813	0.389682	5.62131	15.9784	KDM3A;TMF1
Cellular Response To Glucocorticoid Stimulus (GO:0071385)	0.0582813	0.389682	5.62131	15.9784	ZFP36;NR3C1
Mesenchyme Development (GO:0060485)	0.0582813	0.389682	5.62131	15.9784	WNT11;TGFBR1
Negative Regulation Of Cellular Senescence (GO:2000773)	0.0582813	0.389682	5.62131	15.9784	PTEN;SIRT1
Negative Regulation Of Striated Muscle Cell Differentiation (GO:0051154)	0.0582813	0.389682	5.62131	15.9784	FRS2;SOX6
Negative Regulation Of Vascular Associated Smooth Muscle Cell Proliferation (GO:1904706)	0.0582813	0.389682	5.62131	15.9784	MEF2C;PTEN
Peptidyl-Threonine Dephosphorylation (GO:0035970)	0.0582813	0.389682	5.62131	15.9784	PPM1A;PPP1CA
Regulation Of Cartilage Development (GO:0061035)	0.0582813	0.389682	5.62131	15.9784	WNT11;SOX6
Axon Guidance (GO:0007411)	0.0596233	0.397489	2.08732	5.88564	EPHA7;RYK;FEZ2;NRXN3;SOS1;NEO1;EPHA3
Regulation Of Actin Cytoskeleton Organization (GO:0032956)	0.0610361	0.402706	2.45816	6.87374	ROCK1;TAOK1;TWF1;RICTOR;EPHA3
protein-RNA Complex Assembly (GO:0022618)	0.0613563	0.402706	2.07262	5.78479	CPSF6;EIF5;SCAF11;SRSF1;LUC7L3;SRSF6;LUC7L2
Heterochromatin Organization (GO:0070828)	0.0616423	0.402706	3.51714	9.80017	MECOM;UBR5;SIRT1
Histone H4 Acetylation (GO:0043967)	0.0616423	0.402706	3.51714	9.80017	MBTD1;PHF20;EPC2
Nuclear Transport (GO:0051169)	0.0616423	0.402706	3.51714	9.80017	NUP93;AHCTF1;XPO1
Positive Regulation Of Cytokinesis (GO:0032467)	0.0616423	0.402706	3.51714	9.80017	SPAST;PKN2;CDC14A
Positive Regulation Of Intracellular Transport (GO:0032388)	0.0616423	0.402706	3.51714	9.80017	NUMA1;NEDD4;RUFY3
Regulation Of Translational Initiation (GO:0006446)	0.0645229	0.407421	2.77003	7.59192	CTIF;EIF5;RPS6KB1;FMR1
Regulation Of Epidermal Cell Differentiation (GO:0045604)	0.0645843	0.407421	5.26971	14.4379	ZFP36;ROCK1
Actin Filament Capping (GO:0051693)	0.0645843	0.407421	5.26971	14.4379	TWF1;ADD3
Associative Learning (GO:0008306)	0.0645843	0.407421	5.26971	14.4379	NF1;SLC6A1
Barbed-End Actin Filament Capping (GO:0051016)	0.0645843	0.407421	5.26971	14.4379	TWF1;ADD3
Regulation Of Protein Neddylation (GO:2000434)	0.0645843	0.407421	5.26971	14.4379	COPS4;DCUN1D1
Regulation Of Vascular Endothelial Cell Proliferation (GO:1905562)	0.0645843	0.407421	5.26971	14.4379	MEF2C;AKT3
Glycerolipid Catabolic Process (GO:0046503)	0.0645843	0.407421	5.26971	14.4379	SMPD4;GPCPD1
Negative Regulation Of Signal Transduction By P53 Class Mediator (GO:1901797)	0.0645843	0.407421	5.26971	14.4379	MDM2;SIRT1
Positive Regulation Of Glycolytic Process (GO:0045821)	0.0645843	0.407421	5.26971	14.4379	PRKAA2;SLC4A4
Positive Regulation Of Neuroblast Proliferation (GO:0002052)	0.0645843	0.407421	5.26971	14.4379	FZD3;HAPLN1
Regulation Of cAMP-mediated Signaling (GO:0043949)	0.0645843	0.407421	5.26971	14.4379	PDE4D;RAPGEF2
Positive Regulation Of Macromolecule Biosynthetic Process (GO:0010557)	0.0654641	0.407421	2.1883	5.96587	DYRK2;RPS6KB1;FMR1;LARP4;CPEB3;SIRT1
Cyclic-Nucleotide-Mediated Signaling (GO:0019935)	0.0655364	0.407421	3.4219	9.3252	PDE4D;RAPGEF2;PDE7A
Positive Regulation Of Stem Cell Population Maintenance (GO:1902459)	0.0655364	0.407421	3.4219	9.3252	SS18;ARID4A;ARID4B
Protein Deacetylation (GO:0006476)	0.0655364	0.407421	3.4219	9.3252	TBL1XR1;HDAC9;SIRT1
Regulation Of Autophagosome Assembly (GO:2000785)	0.0655364	0.407421	3.4219	9.3252	SNX18;FEZ2;TBC1D12
Regulation Of Endothelial Cell Proliferation (GO:0001936)	0.0657591	0.407421	2.40205	6.5378	AIMP1;AKT3;NF1;SIRT1;TGFBR1
Protein O-linked Glycosylation (GO:0006493)	0.0657591	0.407421	2.40205	6.5378	GALNT7;GALNT1;EOGT;GXYLT1;TET2
Phosphate-Containing Compound Metabolic Process (GO:0006796)	0.0662237	0.409187	1.9255	5.22719	PPM1A;EPHA7;PANK3;TAOK1;GFPT1;RICTOR;ACYP1;PPP1CA
Regulation Of Cellular Component Organization (GO:0051128)	0.0667388	0.411255	2.02972	5.49438	RAP1B;ITCH;ROCK1;NEDD4;METTL4;RAPGEF2;ANKRA2
Retrograde Transport, Endosome To Golgi (GO:0042147)	0.0681952	0.419097	2.37494	6.37762	TMEM87A;RHOBTB3;TBC1D23;EVI5;RAB6B
Transmembrane Receptor Protein Tyrosine Kinase Signaling Pathway (GO:0007169)	0.068978	0.422177	1.70953	4.57122	GHR;EPHA7;YES1;RYK;RAPGEF2;FRS2;ARHGEF7;PLCB1;EPHA3;ANKS1B;APPL1
O-glycan Processing (GO:0016266)	0.0695405	0.422177	3.33168	8.88175	GALNT7;GALNT1;GXYLT1
Positive Regulation Of Viral Process (GO:0048524)	0.0695405	0.422177	3.33168	8.88175	PKN2;ATG12;ATG5
Negative Regulation Of Macromolecule Metabolic Process (GO:0010605)	0.0695783	0.422177	1.90367	5.07386	MEF2C;PRKAA2;GATA2;ZNF148;ESR1;SMAD5;SIRT1;RBMS3
Negative Regulation Of Growth (GO:0045926)	0.0696596	0.422177	2.15099	5.73053	ST7L;SMAD4;WNT11;FRZB;SIRT1;CDKN2AIP
N-glycan Processing (GO:0006491)	0.0711035	0.422177	4.95947	13.111	GNPTAB;MGAT4A
RNA Destabilization (GO:0050779)	0.0711035	0.422177	4.95947	13.111	RBM27;ROCK1
Regulation Of Megakaryocyte Differentiation (GO:0045652)	0.0711035	0.422177	4.95947	13.111	MEF2C;MTURN
Atrioventricular Valve Morphogenesis (GO:0003181)	0.0711035	0.422177	4.95947	13.111	SMAD4;MDM4
Bicarbonate Transport (GO:0015701)	0.0711035	0.422177	4.95947	13.111	SLC4A7;SLC4A4
Eye Morphogenesis (GO:0048592)	0.0711035	0.422177	4.95947	13.111	NIPBL;NF1
Intrinsic Apoptotic Signaling Pathway In Response To DNA Damage By P53 Class Mediator (GO:0042771)	0.0711035	0.422177	4.95947	13.111	DYRK2;SIRT1
Pore Complex Assembly (GO:0046931)	0.0711035	0.422177	4.95947	13.111	NUP93;AHCTF1
Regulation Of Protein Metabolic Process (GO:0051246)	0.0732155	0.433588	2.3225	6.07183	MAPK8;RHOBTB3;MDM2;SPOPL;SSH1
Cellular Response To Glucose Starvation (GO:0042149)	0.0736524	0.433921	3.24609	8.46709	PRKAA2;SESN3;SIRT1
Collagen Fibril Organization (GO:0030199)	0.0736524	0.433921	3.24609	8.46709	COL14A1;NF1;TGFBR1
Cellular Response To Starvation (GO:0009267)	0.0740071	0.434887	2.11492	5.5064	MAPK8;PRKAA2;SESN3;FNIP1;SIRT1;ATG5
Cytosolic Transport (GO:0016482)	0.0762378	0.436226	2.09734	5.39833	TMEM87A;SNX16;RHOBTB3;TBC1D23;EVI5;RAB6B
Cellular Response To Calcium Ion (GO:0071277)	0.076781	0.436226	2.59903	6.67119	MEF2C;PRKAA2;RYR3;CDKN2AIP
Fc-gamma Receptor Signaling Pathway Involved In Phagocytosis (GO:0038096)	0.0778253	0.436226	4.68371	11.9588	VAV3;YES1
Regulation Of Fibroblast Migration (GO:0010762)	0.0778253	0.436226	4.68371	11.9588	ARHGEF7;APPL1
Ameboidal-Type Cell Migration (GO:0001667)	0.0778253	0.436226	4.68371	11.9588	SMAD4;PKN2
Regulation Of Necroptotic Process (GO:0060544)	0.0778253	0.436226	4.68371	11.9588	ITCH;CFLAR
Cellular Response To Estradiol Stimulus (GO:0071392)	0.0778253	0.436226	4.68371	11.9588	LCOR;ESR1
Response To ATP (GO:0033198)	0.0778253	0.436226	4.68371	11.9588	RYR3;SSH1
Negative Regulation Of Microtubule Depolymerization (GO:0007026)	0.0778253	0.436226	4.68371	11.9588	TAOK1;CLASP2
Negative Regulation Of Phosphate Metabolic Process (GO:0045936)	0.0778253	0.436226	4.68371	11.9588	ROCK1;SIRT1
Protein Deacylation (GO:0035601)	0.0778253	0.436226	4.68371	11.9588	HDAC9;SIRT1
Regulation Of Cardiac Muscle Cell Proliferation (GO:0060043)	0.0778253	0.436226	4.68371	11.9588	MEF2C;TGFBR1
Regulation Of Chromosome Organization (GO:0033044)	0.0778701	0.436226	3.16477	8.07876	SMG1;INO80D;SLF2
Learning (GO:0007612)	0.0778701	0.436226	3.16477	8.07876	ATXN1;NRXN3;SLC6A1
mRNA Destabilization (GO:0061157)	0.0778701	0.436226	3.16477	8.07876	ZFP36;ROCK1;CPEB3
Positive Regulation Of Cell Division (GO:0051781)	0.0778701	0.436226	3.16477	8.07876	SPAST;PKN2;CDC14A
Positive Regulation Of miRNA Transcription (GO:1902895)	0.0778701	0.436226	3.16477	8.07876	POU2F1;GATA2;NR3C1
Positive Regulation Of Stress Fiber Assembly (GO:0051496)	0.0778701	0.436226	3.16477	8.07876	WNT11;CD47;TGFBR1
Regulation Of Cellular Component Size (GO:0032535)	0.0778701	0.436226	3.16477	8.07876	VAV3;PTEN;PPP1CA
Negative Regulation Of Macromolecule Biosynthetic Process (GO:0010558)	0.0784321	0.438297	2.27232	5.78425	TIA1;NHLRC3;FMR1;TRIM2;CPEB3
Regulation Of Actin Filament Polymerization (GO:0030833)	0.0800156	0.444965	2.55952	6.46416	ARFGEF1;TWF1;ARHGAP28;SSH1
Regulation Of Actin Filament-Based Process (GO:0032970)	0.0800156	0.444965	2.55952	6.46416	ROCK1;TAOK1;RICTOR;EPHA3
Regulation Of DNA Repair (GO:0006282)	0.0808122	0.448301	2.06302	5.18979	MBTD1;INO80D;UBR5;EPC2;ARID2;SIRT1
Regulation Of Insulin Receptor Signaling Pathway (GO:0046626)	0.0821911	0.449357	3.08742	7.71457	RPS6KB1;SIK2;SIRT1
Mitotic Spindle Assembly (GO:0090307)	0.0821911	0.449357	3.08742	7.71457	STAG2;SMC1A;CLASP2
Phosphatidylinositol Phosphate Biosynthetic Process (GO:0046854)	0.0821911	0.449357	3.08742	7.71457	PI4K2B;SMG1;PIK3C2B
Positive Regulation Of Nucleocytoplasmic Transport (GO:0046824)	0.0821911	0.449357	3.08742	7.71457	CPSF6;NEDD4;UBR5
Golgi Organization (GO:0007030)	0.0831559	0.449357	2.04628	5.08917	PI4K2B;GORASP2;TMED7;ARHGEF7;RAB6B;CLASP2
Transmembrane Receptor Protein Serine/Threonine Kinase Signaling Pathway (GO:0007178)	0.0831559	0.449357	2.04628	5.08917	NUP93;SMAD4;SMAD5;SIRT1;TGFBR1;APPL1
Regulation Of Cilium Assembly (GO:1902017)	0.0833169	0.449357	2.52119	6.26542	RABGAP1;CCP110;EVI5;ATG5
Sodium Ion Import Across Plasma Membrane (GO:0098719)	0.084737	0.449357	4.43697	10.9513	SLC12A2;SLC6A1
Histone H2A Acetylation (GO:0043968)	0.084737	0.449357	4.43697	10.9513	MBTD1;EPC2
Zinc Ion Transmembrane Transport (GO:0071577)	0.084737	0.449357	4.43697	10.9513	SLC30A4;SLC30A1
Negative Regulation Of Interleukin-2 Production (GO:0032703)	0.084737	0.449357	4.43697	10.9513	ZFP36;HDAC9
Positive Regulation Of Dendritic Spine Development (GO:0060999)	0.084737	0.449357	4.43697	10.9513	FMR1;CPEB3
Positive Regulation Of Translational Initiation (GO:0045948)	0.084737	0.449357	4.43697	10.9513	SH3BGRL;RPS6KB1
Regulation Of Cell-Substrate Junction Assembly (GO:0090109)	0.084737	0.449357	4.43697	10.9513	ROCK1;EPHA3
Cellular Response To Lipid (GO:0071396)	0.0858815	0.449357	1.74081	4.27331	MEF2C;ZFP36;MAPK8;WNT11;LCOR;RORA;NR3C1;ESR1;EPHA3
Mitotic Nuclear Division (GO:0140014)	0.086613	0.449357	3.01376	7.37258	SPAST;SMC1A;CLASP2
Negative Regulation Of Response To Biotic Stimulus (GO:0002832)	0.086613	0.449357	3.01376	7.37258	ITCH;ATG12;ATG5
Positive Regulation Of mRNA Catabolic Process (GO:0061014)	0.086613	0.449357	3.01376	7.37258	ZFP36;ROCK1;CPEB3
Regulation Of Intracellular Signal Transduction (GO:1902531)	0.0878794	0.449357	1.63072	3.96556	PREX2;VAV3;SPRED1;DYRK2;WWC2;ARHGEF3;PTEN;RICTOR;ARHGAP28;PTPN13;SQSTM1
Circulatory System Development (GO:0072359)	0.0879554	0.449357	2.01359	4.89489	POPDC3;MEF2C;NF1;PTEN;HDAC9;TGFBR1
Epithelial Cell Migration (GO:0010631)	0.0911335	0.449357	2.94352	7.051	SMAD4;ROCK1;PKN2
Vacuolar Transport (GO:0007034)	0.0911335	0.449357	2.94352	7.051	NEDD4;TMEM106B;ATP6V0D1
Negative Regulation Of Cellular Metabolic Process (GO:0031324)	0.0911335	0.449357	2.94352	7.051	AKT3;PTEN;SIRT1
Positive Regulation Of Peptide Hormone Secretion (GO:0090277)	0.0911335	0.449357	2.94352	7.051	AIMP1;ACSL4;MYRIP
Fc Receptor Mediated Stimulatory Signaling Pathway (GO:0002431)	0.0918261	0.449357	4.2149	10.0646	VAV3;YES1
Regulation Of Neural Precursor Cell Proliferation (GO:2000177)	0.0918261	0.449357	4.2149	10.0646	NAP1L1;GATA2
Regulation Of Release Of Sequestered Calcium Ion Into Cytosol By Sarcoplasmic Reticulum (GO:0010880)	0.0918261	0.449357	4.2149	10.0646	PDE4D;DMD
peptidyl-L-cysteine S-palmitoylation (GO:0018230)	0.0918261	0.449357	4.2149	10.0646	ZDHHC21;ZDHHC15
peptidyl-S-diacylglycerol-L-cysteine Biosynthetic Process From Peptidyl-Cysteine (GO:0018231)	0.0918261	0.449357	4.2149	10.0646	ZDHHC21;ZDHHC15
Positive Regulation Of Excitatory Postsynaptic Potential (GO:2000463)	0.0918261	0.449357	4.2149	10.0646	RIMS1;PTEN
Positive Regulation Of Phosphatase Activity (GO:0010922)	0.0918261	0.449357	4.2149	10.0646	MEF2C;ROCK1
Protein Neddylation (GO:0045116)	0.0918261	0.449357	4.2149	10.0646	COPS4;DCUN1D1
Regulation Of mRNA Stability (GO:0043488)	0.0936129	0.449357	2.41277	5.71485	ZFP36;ROCK1;FMR1;IREB2
Regulation Of Cell Cycle G1/S Phase Transition (GO:1902806)	0.0936129	0.449357	2.41277	5.71485	PTEN;APBB1;ARID2;APPL1
Macroautophagy (GO:0016236)	0.0952383	0.449357	2.13395	5.01771	SNX18;YOD1;SQSTM1;ATG12;ATG5
Cellular Response To Metal Ion (GO:0071248)	0.0954327	0.449357	1.96646	4.61987	SLC12A2;MEF2C;MAPK8;PRKAA2;CDKN2AIP;RYR3
Regulation Of Interleukin-2 Production (GO:0032663)	0.0957501	0.449357	2.87648	6.74825	ZFP36;PDE4D;HDAC9
Cognition (GO:0050890)	0.0957501	0.449357	2.87648	6.74825	NIPBL;NF1;MAGT1
Epithelial To Mesenchymal Transition (GO:0001837)	0.0957501	0.449357	2.87648	6.74825	SMAD4;ROCK1;TGFBR1
Positive Regulation Of TOR Signaling (GO:0032008)	0.0957501	0.449357	2.87648	6.74825	RICTOR;FNIP1;GPR137C
Regulation Of Fat Cell Differentiation (GO:0045598)	0.097173	0.449357	2.37866	5.54529	ZFP36;FRZB;RORA;SIRT1
Negative Regulation Of Phosphorylation (GO:0042326)	0.097173	0.449357	2.37866	5.54529	ROCK1;PTEN;PTPN13;SIRT1
Regulation Of Cellular Response To Transforming Growth Factor Beta Stimulus (GO:1903844)	0.0990807	0.449357	4.01399	9.27962	SMAD4;TRIM33
Regulation Of Myotube Differentiation (GO:0010830)	0.0990807	0.449357	4.01399	9.27962	MAML1;HDAC9
Artery Development (GO:0060840)	0.0990807	0.449357	4.01399	9.27962	NF1;TGFBR1
Regulation Of Nuclear-Transcribed mRNA Catabolic Process, Deadenylation-Dependent Decay (GO:1900151)	0.0990807	0.449357	4.01399	9.27962	ZFP36;CPEB3
Entrainment Of Circadian Clock By Photoperiod (GO:0043153)	0.0990807	0.449357	4.01399	9.27962	PPP1CB;PPP1CA
Hepaticobiliary System Development (GO:0061008)	0.0990807	0.449357	4.01399	9.27962	NIPBL;NF1
Zinc Ion Transport (GO:0006829)	0.0990807	0.449357	4.01399	9.27962	SLC30A4;SLC30A1
Negative Regulation Of Actin Filament Polymerization (GO:0030837)	0.0990807	0.449357	4.01399	9.27962	TWF1;SSH1
Negative Regulation Of Protein Depolymerization (GO:1901880)	0.0990807	0.449357	4.01399	9.27962	TAOK1;CLASP2
Positive Regulation Of Neuron Apoptotic Process (GO:0043525)	0.0990807	0.449357	4.01399	9.27962	EPHA7;NF1
Regulation Of Cardiac Muscle Hypertrophy (GO:0010611)	0.0990807	0.449357	4.01399	9.27962	SMAD4;ROCK1
Chloride Transmembrane Transport (GO:1902476)	0.10046	0.449357	2.81241	6.4629	SLC12A2;SLC6A1;ANO5
Negative Regulation Of ERK1 And ERK2 Cascade (GO:0070373)	0.10046	0.449357	2.81241	6.4629	SPRED1;SMAD4;PTEN
Response To Calcium Ion (GO:0051592)	0.101217	0.449357	2.09148	4.79051	MEF2C;PRKAA2;NEDD4;CDKN2AIP;RYR3
Regulation Of MAPK Cascade (GO:0043408)	0.10437	0.449357	1.72724	3.90322	EPHA7;SPRED1;ROCK1;RYK;STYX;NF1;RASGRP1;TGFBR1
Chloride Transport (GO:0006821)	0.10448	0.449357	2.31326	5.2251	SLC12A2;CLCN5;SLC6A1;ANO5
Monoatomic Cation Homeostasis (GO:0055080)	0.10448	0.449357	2.31326	5.2251	UNC80;SLC12A2;XIAP;NEO1
Positive Regulation Of Endothelial Cell Proliferation (GO:0001938)	0.10448	0.449357	2.31326	5.2251	AKT3;GATA2;SIRT1;TGFBR1
Heart Development (GO:0007507)	0.104802	0.449357	1.80526	4.0721	POPDC3;MEF2C;NIPBL;NF1;PTEN;HDAC9;TGFBR1
Autophagy Of Mitochondrion (GO:0000422)	0.105261	0.449357	2.75113	6.19365	SQSTM1;ATG12;ATG5
Intrinsic Apoptotic Signaling Pathway In Response To DNA Damage (GO:0008630)	0.105261	0.449357	2.75113	6.19365	DYRK2;CASP2;SIRT1
Negative Regulation Of Cysteine-Type Endopeptidase Activity Involved In Apoptotic Process (GO:0043154)	0.105261	0.449357	2.75113	6.19365	ARL6IP1;XIAP;FNIP1
Positive Regulation Of miRNA Metabolic Process (GO:2000630)	0.105261	0.449357	2.75113	6.19365	POU2F1;NR3C1;GATA2
Cellular Response To Cytokine Stimulus (GO:0071345)	0.106128	0.449357	1.56942	3.52039	GHR;SLC12A2;NFAT5;ZFP36;SMPD4;ERBIN;STK39;LIFR;CD47;SOS1;SIRT1
Regulation Of Cytoplasmic Translation (GO:2000765)	0.106489	0.449357	3.83134	8.58109	FMR1;CPEB3
Fc-gamma Receptor Signaling Pathway (GO:0038094)	0.106489	0.449357	3.83134	8.58109	VAV3;YES1
RNA Splicing, Via Transesterification Reactions (GO:0000375)	0.106489	0.449357	3.83134	8.58109	SCAF11;SMNDC1
Regulation Of Microtubule Depolymerization (GO:0031114)	0.106489	0.449357	3.83134	8.58109	TAOK1;CLASP2
Regulation Of Ryanodine-Sensitive Calcium-Release Channel Activity (GO:0060314)	0.106489	0.449357	3.83134	8.58109	PDE4D;DMD
Stress Granule Assembly (GO:0034063)	0.106489	0.449357	3.83134	8.58109	TIA1;FMR1
Fat-Soluble Vitamin Metabolic Process (GO:0006775)	0.106489	0.449357	3.83134	8.58109	KDM5A;ARID4A
Lipid Translocation (GO:0034204)	0.106489	0.449357	3.83134	8.58109	TMEM30A;ATP10D
Negative Regulation Of Ion Transmembrane Transporter Activity (GO:0032413)	0.106489	0.449357	3.83134	8.58109	NEDD4;STK39
Neuromuscular Junction Development (GO:0007528)	0.106489	0.449357	3.83134	8.58109	CACNB4;NEDD4
Photoperiodism (GO:0009648)	0.106489	0.449357	3.83134	8.58109	PPP1CB;PPP1CA
Positive Regulation Of BMP Signaling Pathway (GO:0030513)	0.106489	0.449357	3.83134	8.58109	SMAD4;NUMA1
Response To Tumor Necrosis Factor (GO:0034612)	0.107378	0.449357	2.05065	4.57582	ZFP36;SMPD4;ERBIN;SIRT1;MAP4K3
Cellular Response To Nutrient Levels (GO:0031669)	0.108225	0.449357	2.28188	5.07386	PRKAA2;RICTOR;FNIP1;SIRT1
Regulation Of TOR Signaling (GO:0032006)	0.108225	0.449357	2.28188	5.07386	PRKAA2;RICTOR;FNIP1;SIRT1
Extracellular Structure Organization (GO:0043062)	0.110527	0.449357	2.03083	4.4729	COL24A1;MMP16;COL14A1;NF1;TGFBR1
Negative Regulation Of Developmental Process (GO:0051093)	0.110527	0.449357	2.03083	4.4729	SS18;WNT11;ROCK1;ARID4A;ARID4B
Positive Regulation Of Wnt Signaling Pathway (GO:0030177)	0.110527	0.449357	2.03083	4.4729	PPM1A;TBL1XR1;UBR5;SPIN1;XIAP
Negative Regulation Of Cell Differentiation (GO:0045596)	0.110966	0.449357	1.70093	3.73956	SS18;SPRED1;PTEN;TMEM182;RORA;SIRT1;HDAC9;TGFBR1
C-terminal Protein Lipidation (GO:0006501)	0.110979	0.449357	10.5232	23.1343	ATG5
DNA Double-Strand Break Processing Involved In Repair Via Single-Strand Annealing (GO:0010792)	0.110979	0.449357	10.5232	23.1343	RNF138
Regulation Of Endoplasmic Reticulum Tubular Network Organization (GO:1903371)	0.110979	0.449357	10.5232	23.1343	TMEM33
R-loop Processing (GO:0062176)	0.110979	0.449357	10.5232	23.1343	NFAT5
Regulation Of Growth Hormone Receptor Signaling Pathway (GO:0060398)	0.110979	0.449357	10.5232	23.1343	MBD5
TORC2 Signaling (GO:0038203)	0.110979	0.449357	10.5232	23.1343	RICTOR
Regulation Of Keratinocyte Apoptotic Process (GO:1902172)	0.110979	0.449357	10.5232	23.1343	ZFP36
Regulation Of mRNA Binding (GO:1902415)	0.110979	0.449357	10.5232	23.1343	FMR1
Adiponectin-Activated Signaling Pathway (GO:0033211)	0.110979	0.449357	10.5232	23.1343	APPL1
Aminophospholipid Transport (GO:0015917)	0.110979	0.449357	10.5232	23.1343	TMEM30A
Regulation Of Peptidyl-Cysteine S-nitrosylation (GO:2000169)	0.110979	0.449357	10.5232	23.1343	DMD
Regulation Of Post-Transcriptional Gene Silencing By RNA (GO:1900368)	0.110979	0.449357	10.5232	23.1343	FMR1
Regulation Of pro-B Cell Differentiation (GO:2000973)	0.110979	0.449357	10.5232	23.1343	FNIP1
Regulation Of Relaxation Of Cardiac Muscle (GO:1901897)	0.110979	0.449357	10.5232	23.1343	PDE4D
Cellular Response To Granulocyte Macrophage Colony-Stimulating Factor Stimulus (GO:0097011)	0.110979	0.449357	10.5232	23.1343	ZFP36
Cellular Response To Magnesium Ion (GO:0071286)	0.110979	0.449357	10.5232	23.1343	RYR3
Regulation Of Transmission Of Nerve Impulse (GO:0051969)	0.110979	0.449357	10.5232	23.1343	FMR1
Chemokine (C-X-C Motif) Ligand 12 Signaling Pathway (GO:0038146)	0.110979	0.449357	10.5232	23.1343	STK39
Response To DNA Damage Checkpoint Signaling (GO:0072423)	0.110979	0.449357	10.5232	23.1343	SMC1A
Response To Angiotensin (GO:1990776)	0.110979	0.449357	10.5232	23.1343	ROCK1
Response To cGMP (GO:0070305)	0.110979	0.449357	10.5232	23.1343	RAPGEF2
Response To Granulocyte Macrophage Colony-Stimulating Factor (GO:0097012)	0.110979	0.449357	10.5232	23.1343	ZFP36
Double-Strand Break Repair Via Single-Strand Annealing (GO:0045002)	0.110979	0.449357	10.5232	23.1343	RNF138
Ear Development (GO:0043583)	0.110979	0.449357	10.5232	23.1343	NIPBL
Embryonic Brain Development (GO:1990403)	0.110979	0.449357	10.5232	23.1343	TBC1D23
snRNA Modification (GO:0040031)	0.110979	0.449357	10.5232	23.1343	METTL4
Sphingomyelin Biosynthetic Process (GO:0006686)	0.110979	0.449357	10.5232	23.1343	SAMD8
Forebrain Neuron Differentiation (GO:0021879)	0.110979	0.449357	10.5232	23.1343	RAPGEF2
Glyoxylate Metabolic Process (GO:0046487)	0.110979	0.449357	10.5232	23.1343	MGAT4A
Ventricular Compact Myocardium Morphogenesis (GO:0003223)	0.110979	0.449357	10.5232	23.1343	TGFBR1
Zymogen Inhibition (GO:0097341)	0.110979	0.449357	10.5232	23.1343	XIAP
Inner Ear Auditory Receptor Cell Differentiation (GO:0042491)	0.110979	0.449357	10.5232	23.1343	SLC4A7
Lipid Droplet Disassembly (GO:1905691)	0.110979	0.449357	10.5232	23.1343	PRKAA2
mRNA 5'-Splice Site Recognition (GO:0000395)	0.110979	0.449357	10.5232	23.1343	SRSF1
Mitochondrial Protein Catabolic Process (GO:0035694)	0.110979	0.449357	10.5232	23.1343	BNIP3L
Negative Regulation Of Arp2/3 Complex-Mediated Actin Nucleation (GO:0034316)	0.110979	0.449357	10.5232	23.1343	GMFB
Negative Regulation Of Calcium Ion Import (GO:0090281)	0.110979	0.449357	10.5232	23.1343	SLC30A1
Negative Regulation Of Cell Size (GO:0045792)	0.110979	0.449357	10.5232	23.1343	PTEN
Negative Regulation Of Cellular Extravasation (GO:0002692)	0.110979	0.449357	10.5232	23.1343	PLCB1
Negative Regulation Of Erythrocyte Differentiation (GO:0045647)	0.110979	0.449357	10.5232	23.1343	ZFP36
Negative Regulation Of Excitatory Postsynaptic Potential (GO:0090394)	0.110979	0.449357	10.5232	23.1343	PTEN
Negative Regulation Of Gene Expression Via CpG Island Methylation (GO:0044027)	0.110979	0.449357	10.5232	23.1343	UHRF2
Negative Regulation Of Lens Fiber Cell Differentiation (GO:1902747)	0.110979	0.449357	10.5232	23.1343	SPRED1
Negative Regulation Of Lipoprotein Lipase Activity (GO:0051005)	0.110979	0.449357	10.5232	23.1343	HDAC9
Negative Regulation Of Protein Polyubiquitination (GO:1902915)	0.110979	0.449357	10.5232	23.1343	TRIM44
Negative Regulation Of Relaxation Of Muscle (GO:1901078)	0.110979	0.449357	10.5232	23.1343	PDE4D
Nephron Tubule Development (GO:0072080)	0.110979	0.449357	10.5232	23.1343	MEF2C
Nucleotide-Binding Domain, Leucine Rich Repeat Containing Receptor Signaling Pathway (GO:0035872)	0.110979	0.449357	10.5232	23.1343	ITCH
Pexophagy (GO:0000425)	0.110979	0.449357	10.5232	23.1343	SQSTM1
Phagosome Acidification (GO:0090383)	0.110979	0.449357	10.5232	23.1343	SLC4A7
Podocyte Cell Migration (GO:0090521)	0.110979	0.449357	10.5232	23.1343	ROCK1
Positive Regulation Of Cardiac Muscle Cell Differentiation (GO:2000727)	0.110979	0.449357	10.5232	23.1343	MEF2C
Positive Regulation Of Extrinsic Apoptotic Signaling Pathway Via Death Domain Receptors (GO:1902043)	0.110979	0.449357	10.5232	23.1343	PTEN
Positive Regulation Of Monoatomic Ion Transmembrane Transport (GO:0034767)	0.110979	0.449357	10.5232	23.1343	STK39
Positive Regulation Of Transcription Of Notch Receptor Target (GO:0007221)	0.110979	0.449357	10.5232	23.1343	MAML1
Postsynaptic Density Assembly (GO:0097107)	0.110979	0.449357	10.5232	23.1343	PTEN
Prepulse Inhibition (GO:0060134)	0.110979	0.449357	10.5232	23.1343	PTEN
Protein Localization To Site Of Double-Strand Break (GO:1990166)	0.110979	0.449357	10.5232	23.1343	SLF2
Protein Targeting To Vacuole Involved In Autophagy (GO:0071211)	0.110979	0.449357	10.5232	23.1343	SQSTM1
Response To Insulin (GO:0032868)	0.112029	0.449357	2.25134	4.92817	RPS6KB1;SIRT1;HDAC9;SLC25A33
Protein Import Into Nucleus (GO:0006606)	0.112029	0.449357	2.25134	4.92817	NUP93;NXT2;TNPO1;APPL1
Regulation Of Chondrocyte Differentiation (GO:0032330)	0.114041	0.449357	3.66457	7.95652	SOX6;TGFBR1
Regulation Of Hippo Signaling (GO:0035330)	0.114041	0.449357	3.66457	7.95652	WWC2;ARRDC3
Regulation Of Keratinocyte Proliferation (GO:0010837)	0.114041	0.449357	3.66457	7.95652	ZFP36;SRSF6
Regulation Of Synapse Organization (GO:0050807)	0.114041	0.449357	3.66457	7.95652	MEF2C;NEDD4
Metanephros Development (GO:0001656)	0.114041	0.449357	3.66457	7.95652	NIPBL;NF1
Negative Regulation Of Stress Fiber Assembly (GO:0051497)	0.114041	0.449357	3.66457	7.95652	ARHGAP28;CLASP2
Positive Regulation Of Striated Muscle Cell Differentiation (GO:0051155)	0.114041	0.449357	3.66457	7.95652	MEF2C;MAML1
Regulation Of Cell Size (GO:0008361)	0.114041	0.449357	3.66457	7.95652	VAV3;PTEN
SMAD Protein Signal Transduction (GO:0060395)	0.115126	0.449357	2.63623	5.69881	NUP93;SMAD4;SMAD5
Amide Biosynthetic Process (GO:0043604)	0.115126	0.449357	2.63623	5.69881	SMPD4;SAMD8;DMD
Positive Regulation Of DNA Recombination (GO:0045911)	0.115126	0.449357	2.63623	5.69881	MBTD1;EPC2;ARID2
Positive Regulation Of Ras Protein Signal Transduction (GO:0046579)	0.115126	0.449357	2.63623	5.69881	AUTS2;ARHGEF3;RASGRP1
Positive Regulation Of Actin Filament Bundle Assembly (GO:0032233)	0.115126	0.449357	2.63623	5.69881	WNT11;CD47;TGFBR1
Positive Regulation Of Protein Localization To Cell Periphery (GO:1904377)	0.115126	0.449357	2.63623	5.69881	NUMA1;SQSTM1;EPHA3
Positive Regulation Of Protein Localization To Plasma Membrane (GO:1903078)	0.115126	0.449357	2.63623	5.69881	ATP2C1;SQSTM1;EPHA3
Regulation Of Organelle Assembly (GO:1902115)	0.115892	0.449357	2.2216	4.78776	RABGAP1;TBC1D12;EVI5;ATG5
Glycoprotein Biosynthetic Process (GO:0009101)	0.115892	0.449357	2.2216	4.78776	ARFGEF1;SERP1;CANT1;MGAT4A
Cytoskeleton Organization (GO:0007010)	0.116956	0.449357	1.99231	4.27541	RICTOR;CDC42BPB;LARP4;BRWD1;BRWD3
Double-Strand Break Repair Via Homologous Recombination (GO:0000724)	0.116956	0.449357	1.99231	4.27541	MBTD1;NIPBL;SLF2;RNF138;REV3L
Positive Regulation Of Multicellular Organismal Process (GO:0051240)	0.119345	0.449357	1.4735	3.13229	SS18;SMAD4;KDM3A;NUMA1;ROCK1;ARID4A;ESRRG;ARID4B;SIRT1;TGFBR1;GHR;PLCB1;SOX6
Spindle Assembly (GO:0051225)	0.119813	0.449357	2.19264	4.65239	STAG2;NUMA1;SMC1A;CLASP2
Histone Modification (GO:0016570)	0.119813	0.449357	2.19264	4.65239	MBTD1;TBL1XR1;EPC2;SIRT1
Negative Regulation Of NF-kappaB Transcription Factor Activity (GO:0032088)	0.119813	0.449357	2.19264	4.65239	ITCH;ERBIN;SIRT1;MTURN
Cardiac Muscle Tissue Development (GO:0048738)	0.120184	0.449357	2.5823	5.47118	SMAD4;MAML1;SMAD5
Regulation Of Proteolysis (GO:0030162)	0.120184	0.449357	2.5823	5.47118	ITCH;RHOBTB3;SPOPL
Cellular Response To Ionizing Radiation (GO:0071479)	0.120184	0.449357	2.5823	5.47118	NIPBL;MDM2;SIRT1
Regulation Of Potassium Ion Transmembrane Transporter Activity (GO:1901016)	0.121724	0.449357	3.5117	7.39562	NEDD4;STK39
Response To Glucocorticoid (GO:0051384)	0.121724	0.449357	3.5117	7.39562	ZFP36;NR3C1
Mitotic G1 DNA Damage Checkpoint Signaling (GO:0031571)	0.121724	0.449357	3.5117	7.39562	MDM2;CASP2
Negative Regulation Of Catalytic Activity (GO:0043086)	0.121724	0.449357	3.5117	7.39562	CAND1;SIRT1
Protein Export From Nucleus (GO:0006611)	0.121724	0.449357	3.5117	7.39562	XPO1;STYX
Positive Regulation Of Cellular Component Organization (GO:0051130)	0.123558	0.449357	1.95521	4.08843	SLF2;TMEM30A;ADGRL1;FNIP1;TGFBR1
Negative Regulation Of Cysteine-Type Endopeptidase Activity (GO:2000117)	0.125323	0.449357	2.53052	5.25553	ARL6IP1;XIAP;FNIP1
Regulation Of Alternative mRNA Splicing, Via Spliceosome (GO:0000381)	0.125323	0.449357	2.53052	5.25553	TIA1;FMR1;SRSF6
Neuron Projection Morphogenesis (GO:0048812)	0.125618	0.449357	1.81092	3.75678	ROCK1;MAP2;RYK;PTEN;TMEM106B;APBB1
Positive Regulation Of Cellular Catabolic Process (GO:0031331)	0.125618	0.449357	1.81092	3.75678	RBM27;ITCH;PRKAA2;ROCK1;SLC4A4;SQSTM1
Negative Regulation Of Canonical Wnt Signaling Pathway (GO:0090090)	0.126923	0.449357	1.93718	3.99867	TLE3;WNT11;FRZB;TMEM170B;RBMS3
Protein Modification By Small Protein Removal (GO:0070646)	0.126923	0.449357	1.93718	3.99867	COPS4;SENP7;USP48;OTUD6B;YOD1
Regulation Of MAP Kinase Activity (GO:0043405)	0.126923	0.449357	1.93718	3.99867	GHR;MEF2C;NF1;SOS1;RASGRP1
Epigenetic Regulation Of Gene Expression (GO:0040029)	0.127823	0.449357	2.13691	4.39585	TDG;MTF2;BMI1;HDAC9
Vascular Transport (GO:0010232)	0.127823	0.449357	2.13691	4.39585	SLC12A2;SLC16A7;SLC6A1;SLC4A4
Positive Regulation Of Ubiquitin-Dependent Protein Catabolic Process (GO:2000060)	0.127823	0.449357	2.13691	4.39585	ANKIB1;PTEN;MDM2;ARIH1
Regulation Of NIK/NF-kappaB Signaling (GO:1901222)	0.127823	0.449357	2.13691	4.39585	PPM1A;NFAT5;HDAC9;TRIM44
Regulation Of Cell Division (GO:0051302)	0.127823	0.449357	2.13691	4.39585	DR1;ZZZ3;CCP110;BIRC6
Regulation Of Chromatin Organization (GO:1902275)	0.12953	0.449357	3.37106	6.88991	PHF20;METTL4
Regulation Of Microtubule Polymerization Or Depolymerization (GO:0031110)	0.12953	0.449357	3.37106	6.88991	MAP2;CLASP2
Glycerophospholipid Catabolic Process (GO:0046475)	0.12953	0.449357	3.37106	6.88991	SMPD4;GPCPD1
Ventricular Septum Morphogenesis (GO:0060412)	0.12953	0.449357	3.37106	6.88991	SMAD4;TGFBR1
Negative Regulation Of NIK/NF-kappaB Signaling (GO:1901223)	0.12953	0.449357	3.37106	6.88991	PPM1A;HDAC9
ERBB Signaling Pathway (GO:0038127)	0.13054	0.449357	2.48077	5.05105	CUL5;ERBIN;SOS1
Monoatomic Anion Transmembrane Transport (GO:0098656)	0.13054	0.449357	2.48077	5.05105	SLC12A2;SLC6A1;ANO5
Regulation Of Cellular Response To Hypoxia (GO:1900037)	0.131654	0.449357	8.4181	17.0684	DDAH1
Regulation Of Glial Cell Differentiation (GO:0045685)	0.131654	0.449357	8.4181	17.0684	NF1
SMAD Protein Complex Assembly (GO:0007183)	0.131654	0.449357	8.4181	17.0684	SMAD4
Regulation Of Lens Fiber Cell Differentiation (GO:1902746)	0.131654	0.449357	8.4181	17.0684	SPRED1
Aldehyde Biosynthetic Process (GO:0046184)	0.131654	0.449357	8.4181	17.0684	KDM3A
Regulation Of Microtubule Binding (GO:1904526)	0.131654	0.449357	8.4181	17.0684	MAP2
Regulation Of Myosin-Light-Chain-Phosphatase Activity (GO:0035507)	0.131654	0.449357	8.4181	17.0684	ROCK1
Atrioventricular Valve Formation (GO:0003190)	0.131654	0.449357	8.4181	17.0684	SMAD4
Regulation Of Prostaglandin Biosynthetic Process (GO:0031392)	0.131654	0.449357	8.4181	17.0684	SIRT1
Cardiac Pacemaker Cell Development (GO:0060926)	0.131654	0.449357	8.4181	17.0684	MAML1
Cellular Hyperosmotic Response (GO:0071474)	0.131654	0.449357	8.4181	17.0684	NFAT5
Cellular Hypotonic Response (GO:0071476)	0.131654	0.449357	8.4181	17.0684	STK39
Regulation Of Skeletal Muscle Contraction (GO:0014819)	0.131654	0.449357	8.4181	17.0684	DMD
Regulation Of Skeletal Muscle Satellite Cell Proliferation (GO:0014842)	0.131654	0.449357	8.4181	17.0684	CFLAR
Cellular Response To Caffeine (GO:0071313)	0.131654	0.449357	8.4181	17.0684	RYR3
Regulation Of Striated Muscle Cell Differentiation (GO:0051153)	0.131654	0.449357	8.4181	17.0684	HDAC9
Cellular Response To Hepatocyte Growth Factor Stimulus (GO:0035729)	0.131654	0.449357	8.4181	17.0684	APPL1
Regulation Of Transforming Growth Factor Beta2 Production (GO:0032909)	0.131654	0.449357	8.4181	17.0684	SMAD4
Release Of Sequestered Calcium Ion Into Cytosol By Sarcoplasmic Reticulum (GO:0014808)	0.131654	0.449357	8.4181	17.0684	RYR3
Citrulline Metabolic Process (GO:0000052)	0.131654	0.449357	8.4181	17.0684	DDAH1
Cleavage Furrow Formation (GO:0036089)	0.131654	0.449357	8.4181	17.0684	SNX18
Response To Caffeine (GO:0031000)	0.131654	0.449357	8.4181	17.0684	RYR3
Response To Hepatocyte Growth Factor (GO:0035728)	0.131654	0.449357	8.4181	17.0684	APPL1
Response To Increased Oxygen Levels (GO:0036296)	0.131654	0.449357	8.4181	17.0684	ATP6V0D1
Response To Lead Ion (GO:0010288)	0.131654	0.449357	8.4181	17.0684	PPP1CA
Ribosomal Large Subunit Export From Nucleus (GO:0000055)	0.131654	0.449357	8.4181	17.0684	XPO1
Ribosomal Small Subunit Export From Nucleus (GO:0000056)	0.131654	0.449357	8.4181	17.0684	XPO1
Ribosome-Associated Ubiquitin-Dependent Protein Catabolic Process (GO:1990116)	0.131654	0.449357	8.4181	17.0684	LTN1
Epithelial Cell Differentiation Involved In Kidney Development (GO:0035850)	0.131654	0.449357	8.4181	17.0684	MEF2C
Forebrain Neuron Development (GO:0021884)	0.131654	0.449357	8.4181	17.0684	RAPGEF2
Gamma-Aminobutyric Acid Transport (GO:0015812)	0.131654	0.449357	8.4181	17.0684	SLC6A1
Transepithelial Chloride Transport (GO:0030321)	0.131654	0.449357	8.4181	17.0684	SLC12A2
Vascular Wound Healing (GO:0061042)	0.131654	0.449357	8.4181	17.0684	GATA2
White Fat Cell Differentiation (GO:0050872)	0.131654	0.449357	8.4181	17.0684	SIRT1
Histone H2A-K119 Monoubiquitination (GO:0036353)	0.131654	0.449357	8.4181	17.0684	PCGF5
Hypotonic Response (GO:0006971)	0.131654	0.449357	8.4181	17.0684	STK39
Intracellular Triglyceride Homeostasis (GO:0035356)	0.131654	0.449357	8.4181	17.0684	SIRT1
Locomotor Rhythm (GO:0045475)	0.131654	0.449357	8.4181	17.0684	PTEN
Negative Regulation Of Dendritic Spine Development (GO:0061000)	0.131654	0.449357	8.4181	17.0684	PTEN
Negative Regulation Of Epidermal Cell Differentiation (GO:0045605)	0.131654	0.449357	8.4181	17.0684	SRSF6
Negative Regulation Of Membrane Protein Ectodomain Proteolysis (GO:0051045)	0.131654	0.449357	8.4181	17.0684	ROCK1
Negative Regulation Of Oligodendrocyte Differentiation (GO:0048715)	0.131654	0.449357	8.4181	17.0684	NF1
Nuclear-Transcribed mRNA Catabolic Process, Deadenylation-Independent Decay (GO:0031086)	0.131654	0.449357	8.4181	17.0684	ZFP36
Nucleotide Transport (GO:0006862)	0.131654	0.449357	8.4181	17.0684	SLC25A33
Positive Regulation Of IRE1-mediated Unfolded Protein Response (GO:1903896)	0.131654	0.449357	8.4181	17.0684	TMEM33
Positive Regulation Of RNA Binding (GO:1905216)	0.131654	0.449357	8.4181	17.0684	FMR1
Positive Regulation Of Amyloid-Beta Clearance (GO:1900223)	0.131654	0.449357	8.4181	17.0684	ROCK1
Positive Regulation Of cAMP-mediated Signaling (GO:0043950)	0.131654	0.449357	8.4181	17.0684	RAPGEF2
Positive Regulation Of Cell Killing (GO:0031343)	0.131654	0.449357	8.4181	17.0684	MAPK8
Positive Regulation Of Deacetylase Activity (GO:0090045)	0.131654	0.449357	8.4181	17.0684	MAPK8
Positive Regulation Of Interleukin-5 Production (GO:0032754)	0.131654	0.449357	8.4181	17.0684	PDE4D
Positive Regulation Of Lymphocyte Apoptotic Process (GO:0070230)	0.131654	0.449357	8.4181	17.0684	FNIP1
Positive Regulation Of mRNA Binding (GO:1902416)	0.131654	0.449357	8.4181	17.0684	FMR1
Positive Regulation Of Multicellular Organism Growth (GO:0040018)	0.131654	0.449357	8.4181	17.0684	GHR
Positive Regulation Of Pinocytosis (GO:0048549)	0.131654	0.449357	8.4181	17.0684	APPL1
Positive Regulation Of Receptor Catabolic Process (GO:2000646)	0.131654	0.449357	8.4181	17.0684	ITCH
Positive Regulation Of Spindle Assembly (GO:1905832)	0.131654	0.449357	8.4181	17.0684	NUMA1
rDNA Heterochromatin Formation (GO:0000183)	0.131654	0.449357	8.4181	17.0684	SIRT1
Regulation Of MDA-5 Signaling Pathway (GO:0039533)	0.131654	0.449357	8.4181	17.0684	RIOK3
Regulation Of Bile Acid Metabolic Process (GO:1904251)	0.131654	0.449357	8.4181	17.0684	SIRT1
Negative Regulation Of Protein Phosphorylation (GO:0001933)	0.134573	0.457493	1.77266	3.55533	SPRED1;PDE4D;NF1;PTEN;DMD;PTPN13
Response To Peptide Hormone (GO:0043434)	0.135832	0.457493	2.43294	4.85698	ROCK1;TCF12;SIRT1
Purine Ribonucleotide Biosynthetic Process (GO:0009152)	0.135832	0.457493	2.43294	4.85698	PANK3;ADCY9;PANK1
Transport Across Blood-Brain Barrier (GO:0150104)	0.136051	0.457493	2.08393	4.15687	SLC12A2;SLC16A7;SLC6A1;SLC4A4
mRNA Metabolic Process (GO:0016071)	0.136051	0.457493	2.08393	4.15687	ZFP36;CPSF6;SCAF11;SRSF1
Mitotic Spindle Organization (GO:0007052)	0.136051	0.457493	2.08393	4.15687	SPAST;STAG2;SMC1A;CLASP2
Nuclear-Transcribed mRNA Catabolic Process (GO:0000956)	0.136051	0.457493	2.08393	4.15687	CTIF;SMG1;ZFP36;XRN1
Positive Regulation Of Amide Metabolic Process (GO:0034250)	0.136051	0.457493	2.08393	4.15687	RPS6KB1;FMR1;LARP4;CPEB3
Positive Regulation Of Canonical Wnt Signaling Pathway (GO:0090263)	0.136051	0.457493	2.08393	4.15687	PPM1A;TBL1XR1;UBR5;XIAP
Positive Regulation Of Protein Serine/Threonine Kinase Activity (GO:0071902)	0.137266	0.457493	1.885	3.7433	GHR;MEF2C;RAPGEF2;RASGRP1;SIRT1
Regulation Of Glucose Metabolic Process (GO:0010906)	0.137448	0.457493	3.24124	6.43225	RORA;SIRT1
Regulation Of Nitric-Oxide Synthase Activity (GO:0050999)	0.137448	0.457493	3.24124	6.43225	DDAH1;ZDHHC21
Cellular Response To Osmotic Stress (GO:0071470)	0.137448	0.457493	3.24124	6.43225	NFAT5;STK39
Membrane Fusion (GO:0061025)	0.137448	0.457493	3.24124	6.43225	RIMS1;SNAP23
Negative Regulation Of Actin Filament Bundle Assembly (GO:0032232)	0.137448	0.457493	3.24124	6.43225	ARHGAP28;CLASP2
Phospholipid Catabolic Process (GO:0009395)	0.137448	0.457493	3.24124	6.43225	SMPD4;GPCPD1
Protein Localization To Golgi Apparatus (GO:0034067)	0.137448	0.457493	3.24124	6.43225	RAB6B;ZDHHC15
Exocytosis (GO:0006887)	0.140243	0.464047	2.05841	4.04349	ARFGEF1;RIMS1;TMEM167A;SNAP23
Regulation Of Protein Binding (GO:0043393)	0.140794	0.464047	1.86822	3.66257	MAPK8;ROCK1;STYX;RAPGEF2;PPP1CA
Regulation Of Small GTPase Mediated Signal Transduction (GO:0051056)	0.140794	0.464047	1.86822	3.66257	PREX2;VAV3;ARHGEF3;ARHGAP28;SQSTM1
Regulation Of Stem Cell Population Maintenance (GO:2000036)	0.141196	0.464047	2.38691	4.67264	SS18;ARID4A;ARID4B
Regulation Of Cation Channel Activity (GO:2001257)	0.141196	0.464047	2.38691	4.67264	CACNB4;PDE4D;DMD
Regulation Of Protein Kinase Activity (GO:0045859)	0.144361	0.464047	1.85174	3.58392	RAP2C;SPRED1;NF1;RAPGEF2;SIRT1
Regulation Of Protein-Containing Complex Assembly (GO:0043254)	0.144361	0.464047	1.85174	3.58392	SLF2;RIOK3;ANKRA2;FNIP1;ANKS1B
Regulation Of Establishment Of Planar Polarity (GO:0090175)	0.14547	0.464047	3.12103	6.01669	FZD3;WNT11
Regulation Of Neuron Migration (GO:2001222)	0.14547	0.464047	3.12103	6.01669	NIPBL;RAPGEF2
Chondrocyte Differentiation (GO:0002062)	0.14547	0.464047	3.12103	6.01669	MEF2C;SOX6
Vacuolar Acidification (GO:0007035)	0.14547	0.464047	3.12103	6.01669	DMXL1;ATP6V0D1
Maintenance Of Blood-Brain Barrier (GO:0035633)	0.14547	0.464047	3.12103	6.01669	SLC12A2;DMD
Positive Regulation Of B Cell Proliferation (GO:0030890)	0.14547	0.464047	3.12103	6.01669	VAV3;MEF2C
Positive Regulation Of Microtubule Polymerization (GO:0031116)	0.14547	0.464047	3.12103	6.01669	NUMA1;PDE4DIP
Protein Acetylation (GO:0006473)	0.14547	0.464047	3.12103	6.01669	NAA16;SIRT1
Regulation Of Cytoplasmic Translational Elongation (GO:1900247)	0.151849	0.464047	7.01473	13.2218	CPEB3
Regulation Of Endodeoxyribonuclease Activity (GO:0032071)	0.151849	0.464047	7.01473	13.2218	SIRT1
Regulation Of Epithelial To Mesenchymal Transition Involved In Endocardial Cushion Formation (GO:1905005)	0.151849	0.464047	7.01473	13.2218	TGFBR1
Regulation Of Mesenchymal Stem Cell Differentiation (GO:2000739)	0.151849	0.464047	7.01473	13.2218	SOX6
Arginine Catabolic Process (GO:0006527)	0.151849	0.464047	7.01473	13.2218	DDAH1
Aromatic Compound Catabolic Process (GO:0019439)	0.151849	0.464047	7.01473	13.2218	TET2
Cardiac Atrium Development (GO:0003230)	0.151849	0.464047	7.01473	13.2218	MDM4
Regulation Of Protein Localization To Cell Cortex (GO:1904776)	0.151849	0.464047	7.01473	13.2218	NUMA1
Regulation Of Response To Wounding (GO:1903034)	0.151849	0.464047	7.01473	13.2218	SRSF6
Regulation Of Skeletal Muscle Fiber Development (GO:0048742)	0.151849	0.464047	7.01473	13.2218	HDAC9
Cellular Response To Leptin Stimulus (GO:0044320)	0.151849	0.464047	7.01473	13.2218	SIRT1
Cellular Response To Potassium Ion (GO:0035865)	0.151849	0.464047	7.01473	13.2218	SLC12A2
Regulation Of Vascular Wound Healing (GO:0061043)	0.151849	0.464047	7.01473	13.2218	SLC12A2
Release Of Sequestered Calcium Ion Into Cytosol By Endoplasmic Reticulum (GO:1903514)	0.151849	0.464047	7.01473	13.2218	RYR3
Cytochrome Complex Assembly (GO:0017004)	0.151849	0.464047	7.01473	13.2218	COX10
Depyrimidination (GO:0045008)	0.151849	0.464047	7.01473	13.2218	TDG
Response To Potassium Ion (GO:0035864)	0.151849	0.464047	7.01473	13.2218	SLC12A2
Single Strand Break Repair (GO:0000012)	0.151849	0.464047	7.01473	13.2218	SIRT1
Stress-Induced Premature Senescence (GO:0090400)	0.151849	0.464047	7.01473	13.2218	SIRT1
Taurine Metabolic Process (GO:0019530)	0.151849	0.464047	7.01473	13.2218	GHR
Ventricular Trabecula Myocardium Morphogenesis (GO:0003222)	0.151849	0.464047	7.01473	13.2218	TGFBR1
Heparan Sulfate Proteoglycan Biosynthetic Process, Polysaccharide Chain Biosynthetic Process (GO:0015014)	0.151849	0.464047	7.01473	13.2218	HS2ST1
Histone Lysine Demethylation (GO:0070076)	0.151849	0.464047	7.01473	13.2218	KDM3A
Hyperosmotic Response (GO:0006972)	0.151849	0.464047	7.01473	13.2218	NFAT5
Inhibition Of Cysteine-Type Endopeptidase Activity (GO:0097340)	0.151849	0.464047	7.01473	13.2218	XIAP
Mitochondrial Outer Membrane Permeabilization (GO:0097345)	0.151849	0.464047	7.01473	13.2218	BNIP3L
Myoblast Migration (GO:0051451)	0.151849	0.464047	7.01473	13.2218	ROCK1
Negative Regulation Of Actin Nucleation (GO:0051126)	0.151849	0.464047	7.01473	13.2218	GMFB
Negative Regulation Of cAMP-dependent Protein Kinase Activity (GO:2000480)	0.151849	0.464047	7.01473	13.2218	SIRT1
Negative Regulation Of Muscle Hypertrophy (GO:0014741)	0.151849	0.464047	7.01473	13.2218	SMAD4
Negative Regulation Of Peptidyl-Lysine Acetylation (GO:2000757)	0.151849	0.464047	7.01473	13.2218	SIRT1
Negative Regulation Of Protein K63-linked Ubiquitination (GO:1900045)	0.151849	0.464047	7.01473	13.2218	UBR5
Neuroepithelial Cell Differentiation (GO:0060563)	0.151849	0.464047	7.01473	13.2218	WNT11
Neuron Projection Arborization (GO:0140058)	0.151849	0.464047	7.01473	13.2218	ROCK1
Nucleolar Chromatin Organization (GO:1990700)	0.151849	0.464047	7.01473	13.2218	SIRT1
Positive Regulation Of T-helper 2 Cell Cytokine Production (GO:2000553)	0.151849	0.464047	7.01473	13.2218	DENND1B
Positive Regulation Of Adipose Tissue Development (GO:1904179)	0.151849	0.464047	7.01473	13.2218	SIRT1
Positive Regulation Of Cardiac Epithelial To Mesenchymal Transition (GO:0062043)	0.151849	0.464047	7.01473	13.2218	TGFBR1
Positive Regulation Of Extracellular Matrix Disassembly (GO:0090091)	0.151849	0.464047	7.01473	13.2218	CLASP2
Positive Regulation Of Gluconeogenesis (GO:0045722)	0.151849	0.464047	7.01473	13.2218	SIRT1
Positive Regulation Of Microtubule Nucleation (GO:0090063)	0.151849	0.464047	7.01473	13.2218	PDE4DIP
Positive Regulation Of Myotube Differentiation (GO:0010831)	0.151849	0.464047	7.01473	13.2218	MAML1
Postsynaptic Density Organization (GO:0097106)	0.151849	0.464047	7.01473	13.2218	PTEN
Protein Desumoylation (GO:0016926)	0.151849	0.464047	7.01473	13.2218	SENP7
Protein Localization To Cytoplasmic Stress Granule (GO:1903608)	0.151849	0.464047	7.01473	13.2218	TIA1
Regulation Of Golgi To Plasma Membrane Protein Transport (GO:0042996)	0.151849	0.464047	7.01473	13.2218	ATP2C1
Selective Autophagy (GO:0061912)	0.152132	0.464047	2.29988	4.3307	SNX18;SQSTM1;ATG5
Positive Regulation Of DNA Repair (GO:0045739)	0.153122	0.464047	1.98545	3.72574	INO80D;SLF2;ARID2;SIRT1
Regulation Of Dendritic Spine Morphogenesis (GO:0061001)	0.153585	0.464047	3.00941	5.63814	PTEN;ZDHHC15
Artery Morphogenesis (GO:0048844)	0.153585	0.464047	3.00941	5.63814	NF1;TGFBR1
Negative Regulation Of Epithelial To Mesenchymal Transition (GO:0010719)	0.153585	0.464047	3.00941	5.63814	SPRED1;PTEN
Positive Regulation Of Cell Communication (GO:0010647)	0.153585	0.464047	3.00941	5.63814	RIMS1;CDKN2AIP
Protein Palmitoylation (GO:0018345)	0.153585	0.464047	3.00941	5.63814	ZDHHC21;ZDHHC15
Regulation Of Cell Migration Involved In Sprouting Angiogenesis (GO:0090049)	0.153585	0.464047	3.00941	5.63814	GATA2;HDAC9
Intracellular Monoatomic Cation Homeostasis (GO:0030003)	0.155236	0.464047	1.61625	3.01076	SLC12A2;SMAD4;IREB2;SLC30A1;ATP6V0D1;ATP2C1;ISCU
Regulation Of Protein Catabolic Process (GO:0042176)	0.155293	0.464047	1.80398	3.3598	TMF1;NEDD4;MDM2;MDM4;AZIN1
Protein Localization To Nucleus (GO:0034504)	0.155293	0.464047	1.80398	3.3598	NUP93;MDM2;NXT2;TNPO1;APPL1
Regulation Of Phosphatidylinositol 3-Kinase Signaling (GO:0014066)	0.157512	0.464047	1.96227	3.62677	NEDD4;PTEN;PTPN13;SIRT1
Positive Regulation Of Proteasomal Protein Catabolic Process (GO:1901800)	0.157512	0.464047	1.96227	3.62677	ANKIB1;FMR1;MDM2;ARIH1
Heart Morphogenesis (GO:0003007)	0.157697	0.464047	2.2587	4.17199	NIPBL;MDM4;TGFBR1
Mitotic Cytokinesis (GO:0000281)	0.157697	0.464047	2.2587	4.17199	SNX18;SPAST;ROCK1
Negative Regulation Of Protein-Containing Complex Assembly (GO:0031333)	0.157697	0.464047	2.2587	4.17199	PPM1A;RIOK3;ANKS1B
Phospholipid Transport (GO:0015914)	0.157697	0.464047	2.2587	4.17199	TMEM30A;ATP10D;PRELID3B
Modulation Of Chemical Synaptic Transmission (GO:0050804)	0.159011	0.464047	1.7886	3.28884	SLC12A2;RIMS1;MEF2C;FMR1;PTEN
B Cell Proliferation (GO:0042100)	0.161785	0.464047	2.90549	5.29232	MEF2C;RASGRP1
Regulation Of Dendrite Morphogenesis (GO:0048814)	0.161785	0.464047	2.90549	5.29232	NEDD4;RAPGEF2
Cellular Response To cAMP (GO:0071320)	0.161785	0.464047	2.90549	5.29232	RAP1B;RAPGEF2
Central Nervous System Neuron Differentiation (GO:0021953)	0.161785	0.464047	2.90549	5.29232	MAP2;TAOK1
Response To Estradiol (GO:0032355)	0.161785	0.464047	2.90549	5.29232	LCOR;ESR1
Triglyceride Homeostasis (GO:0070328)	0.161785	0.464047	2.90549	5.29232	RORA;SIRT1
Modulation Of Excitatory Postsynaptic Potential (GO:0098815)	0.161785	0.464047	2.90549	5.29232	RIMS1;PTEN
Negative Regulation Of Cell-Matrix Adhesion (GO:0001953)	0.161785	0.464047	2.90549	5.29232	PTEN;CLASP2
Phospholipid Translocation (GO:0045332)	0.161785	0.464047	2.90549	5.29232	TMEM30A;ATP10D
Positive Regulation Of Lamellipodium Organization (GO:1902745)	0.161785	0.464047	2.90549	5.29232	AUTS2;ARHGEF7
Positive Regulation Of Proteolysis Involved In Protein Catabolic Process (GO:1903052)	0.161785	0.464047	2.90549	5.29232	FMR1;PTEN
Protein Localization To Chromatin (GO:0071168)	0.161785	0.464047	2.90549	5.29232	NIPBL;ESR1
Regulation Of Extrinsic Apoptotic Signaling Pathway (GO:2001236)	0.163325	0.464047	2.21896	4.02078	BIRC6;CFLAR;TGFBR1
Response To Light Stimulus (GO:0009416)	0.163325	0.464047	2.21896	4.02078	MAPK10;MAPK8;MAP4K3
Histone Acetylation (GO:0016573)	0.163325	0.464047	2.21896	4.02078	MBTD1;DR1;EPC2
protein-DNA Complex Organization (GO:0071824)	0.163325	0.464047	2.21896	4.02078	ZZZ3;MTF2;SIRT1
Regulation Of Cell Differentiation (GO:0045595)	0.164079	0.464047	1.58993	2.87366	SS18;ROCK1;NF1;ARID2;EPHA3;TGFBR1;CLASP2
Regulation Of Protein Phosphorylation (GO:0001932)	0.166131	0.464047	1.48635	2.66797	MOB1B;EPHA7;FMR1;PTEN;TWF1;FNIP1;PTPN13;SIRT1;RASGRP1
B Cell Activation (GO:0042113)	0.166428	0.464047	1.91747	3.43839	MEF2C;FNIP1;HDAC9;RASGRP1
Positive Regulation Of Neuron Projection Development (GO:0010976)	0.166428	0.464047	1.91747	3.43839	RAPGEF2;TWF1;EPHA3;ZDHHC15
Regulation Of Mitotic Cell Cycle (GO:0007346)	0.166555	0.464047	1.75861	3.15218	RPS6KB1;DYNLT3;MDM2;PKN2;SIRT1
Autophagosome Organization (GO:1905037)	0.169012	0.464047	2.18059	3.87662	RAB23;ATG12;ATG5
Positive Regulation Of Organelle Assembly (GO:1902117)	0.169012	0.464047	2.18059	3.87662	SNX18;NUMA1;CCP110
Transition Metal Ion Transport (GO:0000041)	0.170062	0.464047	2.8085	4.97551	SLC30A1;ATP2C1
Heterochromatin Formation (GO:0031507)	0.170062	0.464047	2.8085	4.97551	UBR5;SIRT1
Negative Regulation Of Fat Cell Differentiation (GO:0045599)	0.170062	0.464047	2.8085	4.97551	RORA;SIRT1
Protein-Containing Complex Organization (GO:0043933)	0.170379	0.464047	1.74398	3.08637	RIMS1;MDM2;PDE4DIP;MDM4;DMD
Regulation Of Peptidyl-Serine Phosphorylation (GO:0033135)	0.170953	0.464047	1.89583	3.34873	PDE4D;PTEN;DMD;FNIP1
Regulation Of Fertilization (GO:0080154)	0.171575	0.464047	6.01232	10.5981	PLCB1
Regulation Of Helicase Activity (GO:0051095)	0.171575	0.464047	6.01232	10.5981	SIRT1
Schwann Cell Development (GO:0014044)	0.171575	0.464047	6.01232	10.5981	NF1
UDP-N-acetylglucosamine Biosynthetic Process (GO:0006048)	0.171575	0.464047	6.01232	10.5981	GFPT1
Regulation Of Intrinsic Apoptotic Signaling Pathway By P53 Class Mediator (GO:1902253)	0.171575	0.464047	6.01232	10.5981	MDM2
Regulation Of Macrophage Migration (GO:1905521)	0.171575	0.464047	6.01232	10.5981	MTUS1
Regulation Of Mitochondrial Gene Expression (GO:0062125)	0.171575	0.464047	6.01232	10.5981	METTL4
Astral Microtubule Organization (GO:0030953)	0.171575	0.464047	6.01232	10.5981	NUMA1
Regulation Of Pattern Recognition Receptor Signaling Pathway (GO:0062207)	0.171575	0.464047	6.01232	10.5981	APPL1
Regulation Of Skeletal Muscle Cell Differentiation (GO:2001014)	0.171575	0.464047	6.01232	10.5981	MEF2C
Commissural Neuron Axon Guidance (GO:0071679)	0.171575	0.464047	6.01232	10.5981	RYK
Response To Leptin (GO:0044321)	0.171575	0.464047	6.01232	10.5981	SIRT1
Response To Magnesium Ion (GO:0032026)	0.171575	0.464047	6.01232	10.5981	RYR3
Response To Misfolded Protein (GO:0051788)	0.171575	0.464047	6.01232	10.5981	UBE2W
Sensory Organ Morphogenesis (GO:0090596)	0.171575	0.464047	6.01232	10.5981	NIPBL
Embryonic Digestive Tract Morphogenesis (GO:0048557)	0.171575	0.464047	6.01232	10.5981	NIPBL
Embryonic Forelimb Morphogenesis (GO:0035115)	0.171575	0.464047	6.01232	10.5981	NIPBL
Sequestering Of Actin Monomers (GO:0042989)	0.171575	0.464047	6.01232	10.5981	TWF1
Endochondral Ossification (GO:0001958)	0.171575	0.464047	6.01232	10.5981	MEF2C
Skeletal Myofibril Assembly (GO:0014866)	0.171575	0.464047	6.01232	10.5981	CFLAR
Establishment Of Protein Localization To Chromatin (GO:0071169)	0.171575	0.464047	6.01232	10.5981	NIPBL
Exonucleolytic Trimming Involved In rRNA Processing (GO:0000459)	0.171575	0.464047	6.01232	10.5981	ERI2
Sympathetic Ganglion Development (GO:0061549)	0.171575	0.464047	6.01232	10.5981	FZD3
Exonucleolytic Trimming To Generate Mature 3'-End Of 5.8S rRNA From Tricistronic rRNA Transcript (SSU-rRNA, 5.8S rRNA, LSU-rRNA) (GO:0000467)	0.171575	0.464047	6.01232	10.5981	ERI2
Formation Of Translation Preinitiation Complex (GO:0001731)	0.171575	0.464047	6.01232	10.5981	EIF5
Inner Ear Receptor Cell Development (GO:0060119)	0.171575	0.464047	6.01232	10.5981	SLC4A7
Interleukin-12-Mediated Signaling Pathway (GO:0035722)	0.171575	0.464047	6.01232	10.5981	PLCB1
Leptin-Mediated Signaling Pathway (GO:0033210)	0.171575	0.464047	6.01232	10.5981	SIRT1
Negative Regulation Of cAMP-mediated Signaling (GO:0043951)	0.171575	0.464047	6.01232	10.5981	PDE4D
Negative Regulation Of Glial Cell Differentiation (GO:0045686)	0.171575	0.464047	6.01232	10.5981	NF1
Negative Regulation Of Lipase Activity (GO:0060192)	0.171575	0.464047	6.01232	10.5981	HDAC9
Negative Regulation Of Protein Import Into Nucleus (GO:0042308)	0.171575	0.464047	6.01232	10.5981	RAB23
Negative Regulation Of Retrograde Protein Transport, ER To Cytosol (GO:1904153)	0.171575	0.464047	6.01232	10.5981	YOD1
Negative Regulation Of Transporter Activity (GO:0032410)	0.171575	0.464047	6.01232	10.5981	STK39
Negative Regulation Of Triglyceride Metabolic Process (GO:0090209)	0.171575	0.464047	6.01232	10.5981	SIRT1
p38MAPK Cascade (GO:0038066)	0.171575	0.464047	6.01232	10.5981	ZFP36
Peripheral Nervous System Axon Ensheathment (GO:0032292)	0.171575	0.464047	6.01232	10.5981	NF1
Positive Regulation Of Adaptive Immune Response (GO:0002821)	0.171575	0.464047	6.01232	10.5981	SIRT1
Positive Regulation Of Blood Vessel Endothelial Cell Proliferation Involved In Sprouting Angiogenesis (GO:1903589)	0.171575	0.464047	6.01232	10.5981	GATA2
Positive Regulation Of Extracellular Matrix Assembly (GO:1901203)	0.171575	0.464047	6.01232	10.5981	CLASP2
Positive Regulation Of Macrophage Cytokine Production (GO:0060907)	0.171575	0.464047	6.01232	10.5981	SIRT1
Positive Regulation Of Megakaryocyte Differentiation (GO:0045654)	0.171575	0.464047	6.01232	10.5981	MTURN
Positive Regulation Of Mitochondrial Membrane Permeability Involved In Apoptotic Process (GO:1902110)	0.171575	0.464047	6.01232	10.5981	BNIP3L
Positive Regulation Of Protein Kinase C Signaling (GO:0090037)	0.171575	0.464047	6.01232	10.5981	WNT11
Positive Regulation Of Ubiquitin Protein Ligase Activity (GO:1904668)	0.171575	0.464047	6.01232	10.5981	PTEN
Presynaptic Membrane Assembly (GO:0097105)	0.171575	0.464047	6.01232	10.5981	PTEN
Proteasome Assembly (GO:0043248)	0.171575	0.464047	6.01232	10.5981	OTUD6B
Protein Hexamerization (GO:0034214)	0.171575	0.464047	6.01232	10.5981	SPAST
Protein Localization To Perinuclear Region Of Cytoplasm (GO:1905719)	0.171575	0.464047	6.01232	10.5981	SQSTM1
Pyrimidine-Containing Compound Catabolic Process (GO:0072529)	0.171575	0.464047	6.01232	10.5981	TET2
Regulation Of Cell Killing (GO:0031341)	0.171575	0.464047	6.01232	10.5981	MAPK8
Positive Regulation Of Protein Metabolic Process (GO:0051247)	0.173141	0.467727	1.56445	2.7435	MAPK8;RPS6KB1;NEDD4;FMR1;LARP4;CPEB3;RASGRP1
Glycerophospholipid Metabolic Process (GO:0006650)	0.174755	0.469896	2.14352	3.73909	SMPD4;GPCPD1;PLCB1
Cellular Response To Hormone Stimulus (GO:0032870)	0.17552	0.469896	1.87467	3.26193	GHR;MEF2C;NR3C1;ESR1
Muscle Contraction (GO:0006936)	0.17552	0.469896	1.87467	3.26193	ROCK1;APBB2;APBB1;RYR3
Regulation Of Macromolecule Metabolic Process (GO:0060255)	0.176632	0.469896	1.62385	2.81524	MDM2;ANKRA2;BMI1;AFF4;TRIM44;SSH1
Regulation Of Lamellipodium Assembly (GO:0010591)	0.178408	0.469896	2.71776	4.68456	AUTS2;TWF1
Regulation Of Potassium Ion Transmembrane Transport (GO:1901379)	0.178408	0.469896	2.71776	4.68456	NEDD4;STK39
Regulation Of Protein Polymerization (GO:0032271)	0.178408	0.469896	2.71776	4.68456	MAP2;ARHGAP28
Ventricular Cardiac Muscle Tissue Morphogenesis (GO:0055010)	0.178408	0.469896	2.71776	4.68456	SMAD4;TGFBR1
Inositol Lipid-Mediated Signaling (GO:0048017)	0.178408	0.469896	2.71776	4.68456	RPS6KB1;PLCB1
Positive Regulation Of Ion Transmembrane Transporter Activity (GO:0032414)	0.178408	0.469896	2.71776	4.68456	STK39;DMD
Positive Regulation Of Small Molecule Metabolic Process (GO:0062013)	0.178408	0.469896	2.71776	4.68456	PRKAA2;SLC4A4
Positive Regulation Of Transmembrane Receptor Protein Serine/Threonine Kinase Signaling Pathway (GO:0090100)	0.180128	0.469896	1.85397	3.17787	NUP93;SMAD4;NUMA1;TGFBR1
Recombinational Repair (GO:0000725)	0.180128	0.469896	1.85397	3.17787	MBTD1;SLF2;RNF138;REV3L
Inorganic Anion Transmembrane Transport (GO:0098661)	0.180552	0.469896	2.10768	3.6078	SLC12A2;SLC6A1;ANO5
Phosphatidylinositol Metabolic Process (GO:0046488)	0.180552	0.469896	2.10768	3.6078	PI4K2B;PTEN;PLCB1
Regulation Of Secretion By Cell (GO:1903530)	0.186401	0.469896	2.07303	3.48238	RIMS1;MEF2C;FMR1
Response To Metal Ion (GO:0010038)	0.186401	0.469896	2.07303	3.48238	NEDD4;SLC30A4;PPP1CA
Protein N-linked Glycosylation (GO:0006487)	0.186401	0.469896	2.07303	3.48238	MGAT4A;GFPT1;MAGT1
Establishment Of Mitotic Spindle Localization (GO:0040001)	0.186815	0.469896	2.63269	4.41671	NUMA1;CLASP2
Positive Regulation Of Carbohydrate Metabolic Process (GO:0045913)	0.186815	0.469896	2.63269	4.41671	PRKAA2;SLC4A4
Positive Regulation Of Neuron Death (GO:1901216)	0.186815	0.469896	2.63269	4.41671	EPHA7;NF1
Regulation Of Ceramide Biosynthetic Process (GO:2000303)	0.190844	0.469896	5.26051	8.71298	SAMD8
B Cell Homeostasis (GO:0001782)	0.190844	0.469896	5.26051	8.71298	MEF2C
Regulation Of Dendritic Cell Apoptotic Process (GO:2000668)	0.190844	0.469896	5.26051	8.71298	RAPGEF2
Regulation Of Hair Cycle (GO:0042634)	0.190844	0.469896	5.26051	8.71298	NIPBL
Regulation Of Histone Methylation (GO:0031060)	0.190844	0.469896	5.26051	8.71298	SIRT1
Wnt Signaling Pathway Involved In Midbrain Dopaminergic Neuron Differentiation (GO:1904953)	0.190844	0.469896	5.26051	8.71298	RYK
[2Fe-2S] Cluster Assembly (GO:0044571)	0.190844	0.469896	5.26051	8.71298	ISCU
Regulation Of Long-Term Synaptic Depression (GO:1900452)	0.190844	0.469896	5.26051	8.71298	FMR1
Amino Sugar Biosynthetic Process (GO:0046349)	0.190844	0.469896	5.26051	8.71298	GFPT1
Autophagy Of Peroxisome (GO:0030242)	0.190844	0.469896	5.26051	8.71298	SQSTM1
cAMP Biosynthetic Process (GO:0006171)	0.190844	0.469896	5.26051	8.71298	ADCY9
Camera-Type Eye Morphogenesis (GO:0048593)	0.190844	0.469896	5.26051	8.71298	NF1
Carbohydrate Phosphorylation (GO:0046835)	0.190844	0.469896	5.26051	8.71298	GNPTAB
Cell Differentiation In Spinal Cord (GO:0021515)	0.190844	0.469896	5.26051	8.71298	SOX6
Cellular Response To Oxygen Levels (GO:0071453)	0.190844	0.469896	5.26051	8.71298	ATP6V0D1
Cellular Response To Purine-Containing Compound (GO:0071415)	0.190844	0.469896	5.26051	8.71298	RYR3
Regulation Of Viral-Induced Cytoplasmic Pattern Recognition Receptor Signaling Pathway (GO:0039531)	0.190844	0.469896	5.26051	8.71298	XIAP
Chloride Ion Homeostasis (GO:0055064)	0.190844	0.469896	5.26051	8.71298	SLC12A2
Smooth Muscle Tissue Development (GO:0048745)	0.190844	0.469896	5.26051	8.71298	NF1
Error-Prone Translesion Synthesis (GO:0042276)	0.190844	0.469896	5.26051	8.71298	REV3L
Excitatory Synapse Assembly (GO:1904861)	0.190844	0.469896	5.26051	8.71298	PTEN
Synaptic Vesicle Fusion To Presynaptic Active Zone Membrane (GO:0031629)	0.190844	0.469896	5.26051	8.71298	SNAP23
Forelimb Morphogenesis (GO:0035136)	0.190844	0.469896	5.26051	8.71298	NIPBL
Telomere Maintenance Via Recombination (GO:0000722)	0.190844	0.469896	5.26051	8.71298	PTEN
Fructose 6-Phosphate Metabolic Process (GO:0006002)	0.190844	0.469896	5.26051	8.71298	GFPT1
Glycerolipid Metabolic Process (GO:0046486)	0.190844	0.469896	5.26051	8.71298	DGKB
High-Density Lipoprotein Particle Assembly (GO:0034380)	0.190844	0.469896	5.26051	8.71298	PRKACB
Lipid Import Into Cell (GO:0140354)	0.190844	0.469896	5.26051	8.71298	RPS6KB1
Lipid Phosphorylation (GO:0046834)	0.190844	0.469896	5.26051	8.71298	DGKB
Long-Chain Fatty Acid Import Into Cell (GO:0044539)	0.190844	0.469896	5.26051	8.71298	RPS6KB1
Microtubule Anchoring (GO:0034453)	0.190844	0.469896	5.26051	8.71298	CLASP2
Mitotic Nuclear Membrane Organization (GO:0101024)	0.190844	0.469896	5.26051	8.71298	SPAST
Mitotic Nuclear Membrane Reassembly (GO:0007084)	0.190844	0.469896	5.26051	8.71298	SPAST
Monoatomic Anion Homeostasis (GO:0055081)	0.190844	0.469896	5.26051	8.71298	SLC12A2
Muscle Cell Fate Commitment (GO:0042693)	0.190844	0.469896	5.26051	8.71298	MEF2C
Muscle Cell Migration (GO:0014812)	0.190844	0.469896	5.26051	8.71298	ROCK1
Myelin Maintenance (GO:0043217)	0.190844	0.469896	5.26051	8.71298	PTEN
Negative Regulation Of Phosphatidylinositol 3-Kinase Signaling (GO:0014067)	0.190844	0.469896	5.26051	8.71298	PTEN
Negative Regulation Of Potassium Ion Transmembrane Transporter Activity (GO:1901017)	0.190844	0.469896	5.26051	8.71298	STK39
Negative Regulation Of Protein Exit From Endoplasmic Reticulum (GO:0070862)	0.190844	0.469896	5.26051	8.71298	YOD1
Nerve Growth Factor Signaling Pathway (GO:0038180)	0.190844	0.469896	5.26051	8.71298	RAPGEF2
Nuclear mRNA Surveillance (GO:0071028)	0.190844	0.469896	5.26051	8.71298	XRN1
Ornithine Metabolic Process (GO:0006591)	0.190844	0.469896	5.26051	8.71298	AZIN1
Peptidyl-Lysine Acetylation (GO:0018394)	0.190844	0.469896	5.26051	8.71298	SIRT1
Peptidyl-Serine Dephosphorylation (GO:0070262)	0.190844	0.469896	5.26051	8.71298	PPP1CA
Phosphatidylethanolamine Biosynthetic Process (GO:0006646)	0.190844	0.469896	5.26051	8.71298	ETNK1
Positive Regulation Of Acrosome Reaction (GO:2000344)	0.190844	0.469896	5.26051	8.71298	PLCB1
Positive Regulation Of Cardiocyte Differentiation (GO:1905209)	0.190844	0.469896	5.26051	8.71298	MEF2C
Positive Regulation Of mRNA 3'-End Processing (GO:0031442)	0.190844	0.469896	5.26051	8.71298	CPEB3
Positive Regulation Of Skeletal Muscle Tissue Development (GO:0048643)	0.190844	0.469896	5.26051	8.71298	MEF2C
Positive Regulation Of Sodium Ion Transmembrane Transport (GO:1902307)	0.190844	0.469896	5.26051	8.71298	DMD
Positive Regulation Of Tissue Remodeling (GO:0034105)	0.190844	0.469896	5.26051	8.71298	ROCK1
Positive Regulation Of Vasculogenesis (GO:2001214)	0.190844	0.469896	5.26051	8.71298	RAPGEF2
Presynaptic Membrane Organization (GO:0097090)	0.190844	0.469896	5.26051	8.71298	PTEN
Protein K11-linked Deubiquitination (GO:0035871)	0.190844	0.469896	5.26051	8.71298	YOD1
Protein O-linked Glycosylation Via Threonine (GO:0018243)	0.190844	0.469896	5.26051	8.71298	GALNT1
rRNA 3'-End Processing (GO:0031125)	0.190844	0.469896	5.26051	8.71298	ERI2
Regulation Of PERK-mediated Unfolded Protein Response (GO:1903897)	0.190844	0.469896	5.26051	8.71298	TMEM33
Regulation Of Actin Filament-Based Movement (GO:1903115)	0.190844	0.469896	5.26051	8.71298	PDE4D
Regulation Of Bile Acid Biosynthetic Process (GO:0070857)	0.190844	0.469896	5.26051	8.71298	SIRT1
Regulation Of Cellular Extravasation (GO:0002691)	0.190844	0.469896	5.26051	8.71298	LYVE1
Autophagosome Assembly (GO:0000045)	0.192298	0.471948	2.03948	3.36252	RAB23;ATG12;ATG5
Positive Regulation Of Cell Cycle (GO:0045787)	0.192298	0.471948	2.03948	3.36252	RPS6KB1;MDM2;PKN2
Regulation Of Cell-Matrix Adhesion (GO:0001952)	0.192298	0.471948	2.03948	3.36252	ROCK1;NF1;EPHA3
Positive Regulation Of Protein-Containing Complex Assembly (GO:0031334)	0.194188	0.475672	1.79453	2.9411	RAP1B;MAPK8;SLF2;FNIP1
Cellular Response To Amino Acid Stimulus (GO:0071230)	0.195276	0.475672	2.55278	4.16957	SESN3;CPEB3
Glutamate Receptor Signaling Pathway (GO:0007215)	0.195276	0.475672	2.55278	4.16957	FMR1;PLCB1
Intrinsic Apoptotic Signaling Pathway By P53 Class Mediator (GO:0072332)	0.195276	0.475672	2.55278	4.16957	DYRK2;SIRT1
Negative Regulation Of Cell Cycle G1/S Phase Transition (GO:1902807)	0.195276	0.475672	2.55278	4.16957	PTEN;APBB1
One-Carbon Compound Transport (GO:0019755)	0.195276	0.475672	2.55278	4.16957	SLC4A7;SLC4A4
Regulation Of Axon Extension (GO:0030516)	0.195276	0.475672	2.55278	4.16957	MAP2;RUFY3
Protein Localization (GO:0008104)	0.196423	0.477955	1.36787	2.2262	NIPBL;WNT11;RAB23;ERBIN;DMD;RAB28;TMED7;SQSTM1;RAB6B;ZDHHC15;NECTIN1
Response To Reactive Oxygen Species (GO:0000302)	0.198242	0.480439	2.00701	3.24788	MAPK8;SIRT1;SQSTM1
Negative Regulation Of Immune Response (GO:0050777)	0.198242	0.480439	2.00701	3.24788	YES1;ATG12;ATG5
Cellular Response To Insulin Stimulus (GO:0032869)	0.198949	0.480439	1.77555	2.86698	RPS6KB1;HDAC9;SLC25A33;APPL1
Response To UV (GO:0009411)	0.203745	0.480439	1.75696	2.79512	MAPK8;NEDD4;MAP4K3;CUL4B
Histone H3 Acetylation (GO:0043966)	0.203784	0.480439	2.47758	3.94107	DR1;ZZZ3
Histone Deacetylation (GO:0016575)	0.203784	0.480439	2.47758	3.94107	TBL1XR1;SIRT1
Lytic Vacuole Organization (GO:0080171)	0.203784	0.480439	2.47758	3.94107	GNPTAB;TMEM106B
Negative Regulation Of Protein Kinase B Signaling (GO:0051898)	0.203784	0.480439	2.47758	3.94107	PTEN;SIRT1
Protein Destabilization (GO:0031648)	0.203784	0.480439	2.47758	3.94107	MDM2;SIRT1
Monoatomic Cation Transmembrane Transport (GO:0098655)	0.209036	0.480439	1.39776	2.18784	SLC12A2;SLC30A4;KCNA4;SLC30A1;ATP6V0D1;SLC6A1;ATP2C1;SLC4A4;RYR3
Regulation Of ERK1 And ERK2 Cascade (GO:0070372)	0.209249	0.480439	1.43152	2.23922	EPHA7;SMAD4;SPRED1;STYX;PTEN;RAPGEF2;RASGRP1;MTURN
Regulation Of Gene Expression By Genomic Imprinting (GO:0006349)	0.209665	0.480439	4.67577	7.30469	PCGF5
Regulation Of Glycoprotein Biosynthetic Process (GO:0010559)	0.209665	0.480439	4.67577	7.30469	NECAB1
T Cell Chemotaxis (GO:0010818)	0.209665	0.480439	4.67577	7.30469	SLC12A2
UDP-N-acetylglucosamine Metabolic Process (GO:0006047)	0.209665	0.480439	4.67577	7.30469	GFPT1
Acidic Amino Acid Transport (GO:0015800)	0.209665	0.480439	4.67577	7.30469	SLC6A1
Actin Filament Depolymerization (GO:0030042)	0.209665	0.480439	4.67577	7.30469	TWF1
Regulation Of Melanin Biosynthetic Process (GO:0048021)	0.209665	0.480439	4.67577	7.30469	RAPGEF2
Ammonium Transmembrane Transport (GO:0072488)	0.209665	0.480439	4.67577	7.30469	SLC12A2
Regulation Of Microtubule Nucleation (GO:0010968)	0.209665	0.480439	4.67577	7.30469	PDE4DIP
Angiogenesis Involved In Wound Healing (GO:0060055)	0.209665	0.480439	4.67577	7.30469	GATA2
Arginine Metabolic Process (GO:0006525)	0.209665	0.480439	4.67577	7.30469	DDAH1
Regulation Of Peroxisome Proliferator Activated Receptor Signaling Pathway (GO:0035358)	0.209665	0.480439	4.67577	7.30469	SIRT1
Regulation Of Phospholipase Activity (GO:0010517)	0.209665	0.480439	4.67577	7.30469	RASGRP1
calcineurin-NFAT Signaling Cascade (GO:0033173)	0.209665	0.480439	4.67577	7.30469	NFAT5
Regulation Of Smooth Muscle Cell Apoptotic Process (GO:0034391)	0.209665	0.480439	4.67577	7.30469	SIRT1
Cellular Response To Increased Oxygen Levels (GO:0036295)	0.209665	0.480439	4.67577	7.30469	ATP6V0D1
Cellular Response To Interleukin-12 (GO:0071349)	0.209665	0.480439	4.67577	7.30469	PLCB1
Cellular Response To Interleukin-15 (GO:0071350)	0.209665	0.480439	4.67577	7.30469	PLCB1
Cellular Response To Leucine (GO:0071233)	0.209665	0.480439	4.67577	7.30469	SESN3
Response To Leucine (GO:0043201)	0.209665	0.480439	4.67577	7.30469	SESN3
Sarcoplasmic Reticulum Calcium Ion Transport (GO:0070296)	0.209665	0.480439	4.67577	7.30469	RYR3
Steroid Hormone Mediated Signaling Pathway (GO:0043401)	0.209665	0.480439	4.67577	7.30469	ESR1
Hematopoietic Stem Cell Proliferation (GO:0071425)	0.209665	0.480439	4.67577	7.30469	MECOM
Histone H3-K14 Acetylation (GO:0044154)	0.209665	0.480439	4.67577	7.30469	ZZZ3
Interleukin-15-Mediated Signaling Pathway (GO:0035723)	0.209665	0.480439	4.67577	7.30469	PLCB1
Meiotic Sister Chromatid Cohesion (GO:0051177)	0.209665	0.480439	4.67577	7.30469	SMC1A
Midbrain Dopaminergic Neuron Differentiation (GO:1904948)	0.209665	0.480439	4.67577	7.30469	RYK
Negative Regulation Of Activin Receptor Signaling Pathway (GO:0032926)	0.209665	0.480439	4.67577	7.30469	LEMD3
Negative Regulation Of Autophagosome Assembly (GO:1902902)	0.209665	0.480439	4.67577	7.30469	FEZ2
Negative Regulation Of Vascular Endothelial Growth Factor Receptor Signaling Pathway (GO:0030948)	0.209665	0.480439	4.67577	7.30469	NEDD4
Nuclear RNA Surveillance (GO:0071027)	0.209665	0.480439	4.67577	7.30469	XRN1
Nuclear Pore Complex Assembly (GO:0051292)	0.209665	0.480439	4.67577	7.30469	NUP93
Positive Regulation Of MHC Class II Biosynthetic Process (GO:0045348)	0.209665	0.480439	4.67577	7.30469	SIRT1
Positive Regulation Of Cellular Respiration (GO:1901857)	0.209665	0.480439	4.67577	7.30469	ISCU
Positive Regulation Of Cellular Senescence (GO:2000774)	0.209665	0.480439	4.67577	7.30469	SIRT1
Positive Regulation Of Chondrocyte Differentiation (GO:0032332)	0.209665	0.480439	4.67577	7.30469	SOX6
Positive Regulation Of Dendrite Development (GO:1900006)	0.209665	0.480439	4.67577	7.30469	ZDHHC15
Positive Regulation Of Integrin Activation (GO:0033625)	0.209665	0.480439	4.67577	7.30469	RAP1B
Positive Regulation Of Mitochondrial Outer Membrane Permeabilization Involved In Apoptotic Signaling Pathway (GO:1901030)	0.209665	0.480439	4.67577	7.30469	MAPK8
Positive Regulation Of Phospholipid Transport (GO:2001140)	0.209665	0.480439	4.67577	7.30469	TMEM30A
Protein Deneddylation (GO:0000338)	0.209665	0.480439	4.67577	7.30469	COPS4
Protein Localization To Endosome (GO:0036010)	0.209665	0.480439	4.67577	7.30469	TMEM30A
Protein Prenylation (GO:0018342)	0.209665	0.480439	4.67577	7.30469	PTAR1
Regulation Of B Cell Apoptotic Process (GO:0002902)	0.209665	0.480439	4.67577	7.30469	FNIP1
Regulation Of T-helper 2 Cell Cytokine Production (GO:2000551)	0.209665	0.480439	4.67577	7.30469	DENND1B
Regulation Of Amyloid Precursor Protein Biosynthetic Process (GO:0042984)	0.209665	0.480439	4.67577	7.30469	NECAB1
Regulation Of Biosynthetic Process (GO:0009889)	0.209665	0.480439	4.67577	7.30469	SLC25A33
Nervous System Development (GO:0007399)	0.210583	0.482058	1.30897	2.03921	MEF2C;MBD5;GMFB;RYK;PTEN;PPP2R5D;RAPGEFL1;TGFBR1;ATXN1;FEZ2;NF1;RAPGEF5;SOX6
Regulation Of p38MAPK Cascade (GO:1900744)	0.212332	0.482669	2.40666	3.72938	STK39;RASGRP1
Regulation Of Phosphoprotein Phosphatase Activity (GO:0043666)	0.212332	0.482669	2.40666	3.72938	PPP1R2;PPP6R3
Regulation Of Vascular Associated Smooth Muscle Cell Proliferation (GO:1904705)	0.212332	0.482669	2.40666	3.72938	MEF2C;PTEN
Negative Regulation Of Endothelial Cell Proliferation (GO:0001937)	0.212332	0.482669	2.40666	3.72938	MEF2C;NF1
Negative Regulation Of Smooth Muscle Cell Proliferation (GO:0048662)	0.212332	0.482669	2.40666	3.72938	MEF2C;PTEN
Positive Regulation Of Signaling (GO:0023056)	0.212332	0.482669	2.40666	3.72938	RIMS1;CDKN2AIP
Protein Acylation (GO:0043543)	0.212332	0.482669	2.40666	3.72938	ZDHHC21;ZDHHC15
Protein Catabolic Process (GO:0030163)	0.213438	0.484699	1.72093	2.65782	BNIP3L;MDM2;SQSTM1;CUL4B
Central Nervous System Development (GO:0007417)	0.214694	0.48635	1.38741	2.13459	EPHA7;NIPBL;ATXN1;CADM2;NF1;PTEN;TBC1D23;SOX6;SPATA5
Positive Regulation Of Cell Differentiation (GO:0045597)	0.214694	0.48635	1.38741	2.13459	MEF2C;ZFP36;SMAD4;FRZB;RAPGEF2;SOX6;PLCB1;ARID2;TGFBR1
Regulation Of Monoatomic Ion Transmembrane Transporter Activity (GO:0032412)	0.216324	0.48635	1.91549	2.93256	MEF2C;NEDD4;STK39
Establishment Of Protein Localization To Membrane (GO:0090150)	0.216324	0.48635	1.91549	2.93256	GORASP2;ZDHHC21;ZDHHC15
Inorganic Cation Transmembrane Transport (GO:0098662)	0.217546	0.48635	1.3823	2.10848	SLC12A2;SLC30A4;KCNA4;SLC30A1;ATP6V0D1;SLC6A1;ATP2C1;SLC4A4;RYR3
Regulation Of Neuron Projection Development (GO:0010975)	0.219546	0.48635	1.50692	2.28479	RUFY3;PTEN;TWF1;RAPGEF2;EPHA3;ZDHHC15
G2/M Transition Of Mitotic Cell Cycle (GO:0000086)	0.220914	0.48635	2.33969	3.5329	PLCB1;BACH1
Regulation Of Intracellular Transport (GO:0032386)	0.220914	0.48635	2.33969	3.5329	NUMA1;MAP2
Regulation Of Protein Import Into Nucleus (GO:0042306)	0.220914	0.48635	2.33969	3.5329	RAB23;UBR5
Regulation Of Telomere Maintenance (GO:0032204)	0.220914	0.48635	2.33969	3.5329	SMG1;SLF2
Response To cAMP (GO:0051591)	0.220914	0.48635	2.33969	3.5329	RAP1B;RAPGEF2
Fatty Acid Transport (GO:0015908)	0.220914	0.48635	2.33969	3.5329	KDM5A;ARID4A
Lymphocyte Proliferation (GO:0046651)	0.220914	0.48635	2.33969	3.5329	MEF2C;RASGRP1
Membrane Assembly (GO:0071709)	0.220914	0.48635	2.33969	3.5329	SPAST;PTEN
Negative Regulation Of Epithelial Cell Apoptotic Process (GO:1904036)	0.220914	0.48635	2.33969	3.5329	PRKAA2;GATA2
Negative Regulation Of Extrinsic Apoptotic Signaling Pathway (GO:2001237)	0.222428	0.48635	1.8868	2.83615	BIRC6;CFLAR;TGFBR1
Positive Regulation Of Protein Transport (GO:0051222)	0.222428	0.48635	1.8868	2.83615	RUFY3;APBB1;ATP2C1
Positive Regulation Of Cellular Process (GO:0048522)	0.222883	0.48635	1.24677	1.87154	SS18;PRKAA2;NUMA1;PTEN;LIFR;NAP1L1;SIRT1;CDKN2AIP;TGFBR1;ZFP36;MAPK8;MDM2;RICTOR;CD47;TNPO1;ARID2;SLC25A33
Negative Regulation Of Wnt Signaling Pathway (GO:0030178)	0.227156	0.48635	1.562	2.31507	TLE3;WNT11;FRZB;TMEM170B;RBMS3
DNA Methylation-Dependent Heterochromatin Formation (GO:0006346)	0.22805	0.48635	4.20797	6.2202	SIRT1
Regulation Of Epithelial Cell Apoptotic Process (GO:1904035)	0.22805	0.48635	4.20797	6.2202	ZFP36
Regulation Of Keratinocyte Migration (GO:0051547)	0.22805	0.48635	4.20797	6.2202	PTEN
Regulation Of Microtubule-Based Movement (GO:0060632)	0.22805	0.48635	4.20797	6.2202	MAP2
Regulation Of Muscle System Process (GO:0090257)	0.22805	0.48635	4.20797	6.2202	DMD
Base-Excision Repair, AP Site Formation (GO:0006285)	0.22805	0.48635	4.20797	6.2202	TDG
Brain Morphogenesis (GO:0048854)	0.22805	0.48635	4.20797	6.2202	PTEN
Calcineurin-Mediated Signaling (GO:0097720)	0.22805	0.48635	4.20797	6.2202	NFAT5
Regulation Of Protein Exit From Endoplasmic Reticulum (GO:0070861)	0.22805	0.48635	4.20797	6.2202	TMEM30A
Cellular Response To Fluid Shear Stress (GO:0071498)	0.22805	0.48635	4.20797	6.2202	MEF2C
Cellular Response To Growth Hormone Stimulus (GO:0071378)	0.22805	0.48635	4.20797	6.2202	GHR
Central Nervous System Myelination (GO:0022010)	0.22805	0.48635	4.20797	6.2202	PTEN
Central Nervous System Neuron Axonogenesis (GO:0021955)	0.22805	0.48635	4.20797	6.2202	PTEN
Respiratory Chain Complex III Assembly (GO:0017062)	0.22805	0.48635	4.20797	6.2202	SLC25A33
Response To X-ray (GO:0010165)	0.22805	0.48635	4.20797	6.2202	NIPBL
Digestive System Development (GO:0055123)	0.22805	0.48635	4.20797	6.2202	NIPBL
Smooth Muscle Cell Differentiation (GO:0051145)	0.22805	0.48635	4.20797	6.2202	MEF2C
Ganglion Development (GO:0061548)	0.22805	0.48635	4.20797	6.2202	FZD3
Visual Learning (GO:0008542)	0.22805	0.48635	4.20797	6.2202	NF1
Magnesium Ion Transport (GO:0015693)	0.22805	0.48635	4.20797	6.2202	MAGT1
Melanocyte Differentiation (GO:0030318)	0.22805	0.48635	4.20797	6.2202	MEF2C
Mitochondrial Genome Maintenance (GO:0000002)	0.22805	0.48635	4.20797	6.2202	SLC25A33
Mitochondrial Respiratory Chain Complex III Assembly (GO:0034551)	0.22805	0.48635	4.20797	6.2202	SLC25A33
Negative Regulation Of calcineurin-NFAT Signaling Cascade (GO:0070885)	0.22805	0.48635	4.20797	6.2202	DYRK2
Negative Regulation Of Calcineurin-Mediated Signaling (GO:0106057)	0.22805	0.48635	4.20797	6.2202	DYRK2
Negative Regulation Of Heart Contraction (GO:0045822)	0.22805	0.48635	4.20797	6.2202	PDE4D
Negative Regulation Of Microtubule Polymerization (GO:0031115)	0.22805	0.48635	4.20797	6.2202	MAP2
Negative Regulation Of Potassium Ion Transmembrane Transport (GO:1901380)	0.22805	0.48635	4.20797	6.2202	STK39
Negative Regulation Of Vascular Permeability (GO:0043116)	0.22805	0.48635	4.20797	6.2202	DDAH1
Nucleotide-Binding Oligomerization Domain Containing Signaling Pathway (GO:0070423)	0.22805	0.48635	4.20797	6.2202	ITCH
Phosphatidylinositol-3-Phosphate Biosynthetic Process (GO:0036092)	0.22805	0.48635	4.20797	6.2202	PIK3C2B
Positive Regulation Of Behavior (GO:0048520)	0.22805	0.48635	4.20797	6.2202	MEF2C
Positive Regulation Of Circadian Rhythm (GO:0042753)	0.22805	0.48635	4.20797	6.2202	RORA
Positive Regulation Of Endoplasmic Reticulum Unfolded Protein Response (GO:1900103)	0.22805	0.48635	4.20797	6.2202	TMEM33
Positive Regulation Of Protein Exit From Endoplasmic Reticulum (GO:0070863)	0.22805	0.48635	4.20797	6.2202	TMEM30A
Positive Regulation Of Protein Polyubiquitination (GO:1902916)	0.22805	0.48635	4.20797	6.2202	XIAP
Post-Transcriptional Gene Silencing (GO:0016441)	0.22805	0.48635	4.20797	6.2202	HELZ
pre-mRNA Cleavage Required For Polyadenylation (GO:0098789)	0.22805	0.48635	4.20797	6.2202	CPSF6
Protein Polyglutamylation (GO:0018095)	0.22805	0.48635	4.20797	6.2202	TTLL7
Regulation Of RNA Export From Nucleus (GO:0046831)	0.22805	0.48635	4.20797	6.2202	CPSF6
Regulation Of Adipose Tissue Development (GO:1904177)	0.22805	0.48635	4.20797	6.2202	SIRT1
Regulation Of Amyloid Precursor Protein Catabolic Process (GO:1902991)	0.22805	0.48635	4.20797	6.2202	ROCK1
Regulation Of Cell Communication By Electrical Coupling Involved In Cardiac Conduction (GO:1901844)	0.22805	0.48635	4.20797	6.2202	PDE4D
Regulation Of Neuron Apoptotic Process (GO:0043523)	0.228208	0.48635	1.66955	2.46676	EPHA7;MEF2C;TRIM2;NF1
Negative Regulation Of MAPK Cascade (GO:0043409)	0.228208	0.48635	1.66955	2.46676	SMAD4;SPRED1;NF1;PTEN
Regulation Of Double-Strand Break Repair Via Homologous Recombination (GO:0010569)	0.228565	0.48635	1.85896	2.7437	MBTD1;EPC2;ARID2
Kidney Development (GO:0001822)	0.228565	0.48635	1.85896	2.7437	NIPBL;NF1;TGFBR1
Negative Regulation Of Cellular Response To Growth Factor Stimulus (GO:0090288)	0.228565	0.48635	1.85896	2.7437	NEDD4;LEMD3;TRIM33
DNA Metabolic Process (GO:0006259)	0.229098	0.48635	1.3622	2.00734	PURA;INO80D;FMR1;TDG;SMARCAD1;NAP1L1;PDS5B;SMC1A;BACH1
RNA Transport (GO:0050658)	0.229523	0.48635	2.27634	3.35021	ZFP36;FMR1
Regulation Of Nitric Oxide Biosynthetic Process (GO:0045428)	0.229523	0.48635	2.27634	3.35021	DDAH1;CD47
Internal Peptidyl-Lysine Acetylation (GO:0018393)	0.229523	0.48635	2.27634	3.35021	MBTD1;EPC2
Negative Regulation Of Transport (GO:0051051)	0.229523	0.48635	2.27634	3.35021	PTEN;EPHA3
Regulation Of G1/S Transition Of Mitotic Cell Cycle (GO:2000045)	0.233188	0.491875	1.6531	2.40677	PTEN;ARID2;PLCB1;APPL1
Cholesterol Homeostasis (GO:0042632)	0.234734	0.491875	1.83192	2.65501	RORA;SIRT1;HDAC9
Protein Targeting To Membrane (GO:0006612)	0.234734	0.491875	1.83192	2.65501	ARL6IP1;ZDHHC21;ZDHHC15
Notch Signaling Pathway (GO:0007219)	0.238154	0.491875	2.21632	3.18007	MAML1;MIB1
Regulation Of Glycolytic Process (GO:0006110)	0.238154	0.491875	2.21632	3.18007	PRKAA2;SLC4A4
Regulation Of Microtubule Polymerization (GO:0031113)	0.238154	0.491875	2.21632	3.18007	NUMA1;MAP2
Regulation Of Protein Dephosphorylation (GO:0035304)	0.238154	0.491875	2.21632	3.18007	PPP1R2;PPP6R3
Regulation Of Small Molecule Metabolic Process (GO:0062012)	0.238154	0.491875	2.21632	3.18007	RORA;SIRT1
Retinoid Metabolic Process (GO:0001523)	0.238154	0.491875	2.21632	3.18007	KDM5A;ARID4A
mRNA 3'-End Processing (GO:0031124)	0.238154	0.491875	2.21632	3.18007	CPSF6;WDR33
Nucleic Acid-Templated Transcription (GO:0097659)	0.238154	0.491875	2.21632	3.18007	SMAD4;PDE10A
Positive Regulation Of Catalytic Activity (GO:0043085)	0.238154	0.491875	2.21632	3.18007	MAPK8;CHTOP
Positive Regulation Of Insulin Secretion (GO:0032024)	0.238154	0.491875	2.21632	3.18007	ACSL4;MYRIP
Protein Localization To Chromosome (GO:0034502)	0.238154	0.491875	2.21632	3.18007	SLF2;ESR1
Cellular Response To Reactive Oxygen Species (GO:0034614)	0.240932	0.491875	1.80566	2.56989	MAPK8;SIRT1;SQSTM1
Sterol Homeostasis (GO:0055092)	0.240932	0.491875	1.80566	2.56989	RORA;SIRT1;HDAC9
Monocarboxylic Acid Transport (GO:0015718)	0.240932	0.491875	1.80566	2.56989	KDM5A;ARID4A;SLC16A7
Positive Regulation Of Secretion By Cell (GO:1903532)	0.240932	0.491875	1.80566	2.56989	SLC12A2;APBB1;CLASP2
Protein Tetramerization (GO:0051262)	0.240932	0.491875	1.80566	2.56989	CPSF6;TNPO1;RYR3
Glycerophospholipid Biosynthetic Process (GO:0046474)	0.243225	0.491875	1.62114	2.29192	PI4K2B;DGKB;ETNK1;PTEN
Positive Regulation Of Translation (GO:0045727)	0.243225	0.491875	1.62114	2.29192	RPS6KB1;FMR1;LARP4;CPEB3
Regulation Of Chromosome Separation (GO:1905818)	0.246007	0.491875	3.82524	5.36449	NUMA1
Regulation Of Dosage Compensation By Inactivation Of X Chromosome (GO:1900095)	0.246007	0.491875	3.82524	5.36449	PHF20
Regulation Of Hematopoietic Stem Cell Differentiation (GO:1902036)	0.246007	0.491875	3.82524	5.36449	ITCH
Regulation Of Interleukin-5 Production (GO:0032674)	0.246007	0.491875	3.82524	5.36449	PDE4D
Axonal Fasciculation (GO:0007413)	0.246007	0.491875	3.82524	5.36449	EPHA3
Axonal Transport Of Mitochondrion (GO:0019896)	0.246007	0.491875	3.82524	5.36449	SPAST
cAMP Metabolic Process (GO:0046058)	0.246007	0.491875	3.82524	5.36449	ADCY9
Regulation Of Retrograde Protein Transport, ER To Cytosol (GO:1904152)	0.246007	0.491875	3.82524	5.36449	YOD1
Cellular Response To Leucine Starvation (GO:1990253)	0.246007	0.491875	3.82524	5.36449	SESN3
Regulation Of Tube Diameter (GO:0035296)	0.246007	0.491875	3.82524	5.36449	ROCK1
Regulation Of Vascular Associated Smooth Muscle Cell Migration (GO:1904752)	0.246007	0.491875	3.82524	5.36449	MEF2C
Defense Response To Tumor Cell (GO:0002357)	0.246007	0.491875	3.82524	5.36449	RBMS3
Response To Muramyl Dipeptide (GO:0032495)	0.246007	0.491875	3.82524	5.36449	ERBIN
Secretion (GO:0046903)	0.246007	0.491875	3.82524	5.36449	RIMS1
Endochondral Bone Morphogenesis (GO:0060350)	0.246007	0.491875	3.82524	5.36449	MEF2C
Sodium Ion Export Across Plasma Membrane (GO:0036376)	0.246007	0.491875	3.82524	5.36449	SLC4A4
Spinal Cord Development (GO:0021510)	0.246007	0.491875	3.82524	5.36449	NF1
Vascular Process In Circulatory System (GO:0003018)	0.246007	0.491875	3.82524	5.36449	ROCK1
Histone H4-K16 Acetylation (GO:0043984)	0.246007	0.491875	3.82524	5.36449	PHF20
mRNA Cleavage Involved In mRNA Processing (GO:0098787)	0.246007	0.491875	3.82524	5.36449	CPSF6
Mitochondrial Transcription (GO:0006390)	0.246007	0.491875	3.82524	5.36449	SLC25A33
Multicellular Organismal-Level Iron Ion Homeostasis (GO:0060586)	0.246007	0.491875	3.82524	5.36449	NEO1
Myelination In Peripheral Nervous System (GO:0022011)	0.246007	0.491875	3.82524	5.36449	NF1
Negative Regulation Of Cardiac Muscle Hypertrophy (GO:0010614)	0.246007	0.491875	3.82524	5.36449	SMAD4
Negative Regulation Of Hippo Signaling (GO:0035331)	0.246007	0.491875	3.82524	5.36449	WWC2
Negative Regulation Of Intrinsic Apoptotic Signaling Pathway In Response To DNA Damage By P53 Class Mediator (GO:1902166)	0.246007	0.491875	3.82524	5.36449	SIRT1
Negative Regulation Of Mononuclear Cell Migration (GO:0071676)	0.246007	0.491875	3.82524	5.36449	PLCB1
Negative Regulation Of Potassium Ion Transport (GO:0043267)	0.246007	0.491875	3.82524	5.36449	STK39
Negative Regulation Of Voltage-Gated Calcium Channel Activity (GO:1901386)	0.246007	0.491875	3.82524	5.36449	FMR1
Polysaccharide Biosynthetic Process (GO:0000271)	0.246007	0.491875	3.82524	5.36449	HS2ST1
Positive Regulation Of T Cell Chemotaxis (GO:0010820)	0.246007	0.491875	3.82524	5.36449	STK39
Positive Regulation Of Insulin Receptor Signaling Pathway (GO:0046628)	0.246007	0.491875	3.82524	5.36449	SIRT1
Positive Regulation Of Sodium Ion Transmembrane Transporter Activity (GO:2000651)	0.246007	0.491875	3.82524	5.36449	DMD
Positive Regulation Of Vascular Endothelial Cell Proliferation (GO:1905564)	0.246007	0.491875	3.82524	5.36449	AKT3
Protein Heterotetramerization (GO:0051290)	0.246007	0.491875	3.82524	5.36449	CPSF6
Pyrimidine Deoxyribonucleotide Catabolic Process (GO:0009223)	0.246007	0.491875	3.82524	5.36449	TDG
Regulation Of Acrosome Reaction (GO:0060046)	0.246007	0.491875	3.82524	5.36449	PLCB1
Regulation Of Actomyosin Structure Organization (GO:0110020)	0.246007	0.491875	3.82524	5.36449	ROCK1
Regulation Of Cell Communication By Electrical Coupling (GO:0010649)	0.246007	0.491875	3.82524	5.36449	PDE4D
Regulation Of Dendrite Development (GO:0050773)	0.246801	0.491875	2.15938	3.02136	NEDD4;ZDHHC15
Cellular Response To Retinoic Acid (GO:0071300)	0.246801	0.491875	2.15938	3.02136	WNT11;EPHA3
Response To Amino Acid Starvation (GO:1990928)	0.246801	0.491875	2.15938	3.02136	MAPK8;SESN3
Stem Cell Differentiation (GO:0048863)	0.246801	0.491875	2.15938	3.02136	MEF2C;MTF2
Synaptic Vesicle Exocytosis (GO:0016079)	0.246801	0.491875	2.15938	3.02136	RIMS1;SNAP23
Negative Regulation Of mRNA Catabolic Process (GO:1902373)	0.246801	0.491875	2.15938	3.02136	FMR1;IREB2
Protein Localization To Lysosome (GO:0061462)	0.246801	0.491875	2.15938	3.02136	SNX16;NEDD4
Regulation Of Amide Metabolic Process (GO:0034248)	0.246801	0.491875	2.15938	3.02136	SAMD8;ROCK1
Gland Development (GO:0048732)	0.247156	0.492154	1.78014	2.48816	WNT11;NF1;TGFBR1
Regulation Of Proteasomal Ubiquitin-Dependent Protein Catabolic Process (GO:0032434)	0.248281	0.493961	1.60562	2.23694	XPO1;ANKIB1;MDM2;ARIH1
Negative Regulation Of Response To External Stimulus (GO:0032102)	0.253023	0.501412	1.49507	2.05463	ITCH;PTEN;RORA;ATG12;ATG5
Adenylate Cyclase-Activating G Protein-Coupled Receptor Signaling Pathway (GO:0007189)	0.253358	0.501412	1.59039	2.18353	ADGRE2;ADCY9;RAPGEF2;ADGRL1
External Encapsulating Structure Organization (GO:0045229)	0.253358	0.501412	1.59039	2.18353	COL24A1;MMP16;COL14A1;NF1
Positive Regulation Of Neurogenesis (GO:0050769)	0.253406	0.501412	1.75532	2.40964	FZD3;NAP1L1;HAPLN1
Cellular Response To Amino Acid Starvation (GO:0034198)	0.255458	0.501412	2.10529	2.87309	MAPK8;SESN3
Regulation Of Ubiquitin-Dependent Protein Catabolic Process (GO:2000058)	0.255458	0.501412	2.10529	2.87309	XPO1;PTEN
Ceramide Biosynthetic Process (GO:0046513)	0.255458	0.501412	2.10529	2.87309	SAMD8;SMPD4
Regulation Of Axonogenesis (GO:0050770)	0.255458	0.501412	2.10529	2.87309	RUFY3;PTEN
Mitotic Sister Chromatid Segregation (GO:0000070)	0.258458	0.501412	1.57545	2.13162	EML4;STAG2;SMC1A;CLASP2
Transcription Initiation At RNA Polymerase II Promoter (GO:0006367)	0.259677	0.501412	1.73119	2.33419	GTF2A1;DR1;ESR1
Positive Regulation Of Protein Secretion (GO:0050714)	0.259677	0.501412	1.73119	2.33419	ACSL4;MYRIP;APBB1
Cellular Component Assembly (GO:0022607)	0.259764	0.501412	1.33952	1.80564	RIMS1;ARL6IP1;GORASP2;MDM2;PAWR;PDE4DIP;DMD;MDM4
ATP Transport (GO:0015867)	0.263548	0.501412	3.50629	4.6757	CD47
ERBB2 Signaling Pathway (GO:0038128)	0.263548	0.501412	3.50629	4.6757	CUL5
GTP Metabolic Process (GO:0046039)	0.263548	0.501412	3.50629	4.6757	RAB23
Regulation Of Gastrulation (GO:0010470)	0.263548	0.501412	3.50629	4.6757	CLASP2
N-terminal Protein Amino Acid Modification (GO:0031365)	0.263548	0.501412	3.50629	4.6757	NAA16
Regulation Of Intrinsic Apoptotic Signaling Pathway In Response To DNA Damage By P53 Class Mediator (GO:1902165)	0.263548	0.501412	3.50629	4.6757	SIRT1
Regulation Of Lamellipodium Organization (GO:1902743)	0.263548	0.501412	3.50629	4.6757	TWF1
Regulation Of Macrophage Cytokine Production (GO:0010935)	0.263548	0.501412	3.50629	4.6757	SIRT1
Atrial Septum Development (GO:0003283)	0.263548	0.501412	3.50629	4.6757	MDM4
Atrioventricular Valve Development (GO:0003171)	0.263548	0.501412	3.50629	4.6757	MDM4
Regulation Of Nitrogen Compound Metabolic Process (GO:0051171)	0.263548	0.501412	3.50629	4.6757	SSH1
Cardiac Left Ventricle Morphogenesis (GO:0003214)	0.263548	0.501412	3.50629	4.6757	SMAD4
Regulation Of Vasculogenesis (GO:2001212)	0.263548	0.501412	3.50629	4.6757	RAPGEF2
Response To Nerve Growth Factor (GO:1990089)	0.263548	0.501412	3.50629	4.6757	RAPGEF2
Endoplasmic Reticulum Mannose Trimming (GO:1904380)	0.263548	0.501412	3.50629	4.6757	EDEM3
Thymus Development (GO:0048538)	0.263548	0.501412	3.50629	4.6757	TGFBR1
Interleukin-6-Mediated Signaling Pathway (GO:0070102)	0.263548	0.501412	3.50629	4.6757	SMAD4
Intracellular Potassium Ion Homeostasis (GO:0030007)	0.263548	0.501412	3.50629	4.6757	SLC12A2
ncRNA Transcription (GO:0098781)	0.263548	0.501412	3.50629	4.6757	SPIN1
Negative Regulation Of Myoblast Differentiation (GO:0045662)	0.263548	0.501412	3.50629	4.6757	TMEM182
Negative Regulation Of Translational Initiation (GO:0045947)	0.263548	0.501412	3.50629	4.6757	FMR1
Negative Regulation Of Viral Transcription (GO:0032897)	0.263548	0.501412	3.50629	4.6757	ZFP36
Plasma Membrane Tubulation (GO:0097320)	0.263548	0.501412	3.50629	4.6757	SNX18
Positive Regulation Of Cardiac Muscle Cell Proliferation (GO:0060045)	0.263548	0.501412	3.50629	4.6757	MEF2C
Positive Regulation Of Cellular Response To Insulin Stimulus (GO:1900078)	0.263548	0.501412	3.50629	4.6757	SIRT1
Positive Regulation Of Chromosome Separation (GO:1905820)	0.263548	0.501412	3.50629	4.6757	NUMA1
Positive Regulation Of Glycogen Biosynthetic Process (GO:0045725)	0.263548	0.501412	3.50629	4.6757	DYRK2
Positive Regulation Of Glycoprotein Biosynthetic Process (GO:0010560)	0.263548	0.501412	3.50629	4.6757	PLCB1
Positive Regulation Of Granulocyte Macrophage Colony-Stimulating Factor Production (GO:0032725)	0.263548	0.501412	3.50629	4.6757	RASGRP1
Positive Regulation Of Keratinocyte Differentiation (GO:0045618)	0.263548	0.501412	3.50629	4.6757	NUMA1
Positive Regulation Of Type 2 Immune Response (GO:0002830)	0.263548	0.501412	3.50629	4.6757	DENND1B
Protein Localization To Synapse (GO:0035418)	0.263548	0.501412	3.50629	4.6757	ZDHHC15
Regulation Of IRE1-mediated Unfolded Protein Response (GO:1903894)	0.263548	0.501412	3.50629	4.6757	TMEM33
Regulation Of T Cell Chemotaxis (GO:0010819)	0.263548	0.501412	3.50629	4.6757	STK39
Regulation Of Cellular Ketone Metabolic Process (GO:0010565)	0.263548	0.501412	3.50629	4.6757	SIRT1
Regulation Of Protein Serine/Threonine Kinase Activity (GO:0071900)	0.263577	0.501412	1.56078	2.08116	CCNT2;CCNE2;SOS1;SIRT1
Negative Regulation Of Defense Response (GO:0031348)	0.263577	0.501412	1.56078	2.08116	ITCH;RORA;ATG12;ATG5
SCF-dependent Proteasomal Ubiquitin-Dependent Protein Catabolic Process (GO:0031146)	0.264121	0.501412	2.05384	2.73437	CUL5;FBXO3
Intracellular Glucose Homeostasis (GO:0001678)	0.264121	0.501412	2.05384	2.73437	PRKAA2;SIRT1
Lysosome Organization (GO:0007040)	0.264121	0.501412	2.05384	2.73437	GNPTAB;TMEM106B
mRNA Catabolic Process (GO:0006402)	0.264121	0.501412	2.05384	2.73437	ZFP36;XRN1
Negative Regulation Of BMP Signaling Pathway (GO:0030514)	0.264121	0.501412	2.05384	2.73437	LEMD3;TRIM33
Regulation Of Cell-Cell Adhesion (GO:0022407)	0.264121	0.501412	2.05384	2.73437	EPHA7;CD47
Regulation Of Immune Response (GO:0050776)	0.265969	0.503309	1.7077	2.26164	DENND1B;XIAP;APPL1
Positive Regulation Of Response To Stimulus (GO:0048584)	0.265969	0.503309	1.7077	2.26164	INO80D;SIRT1;CDKN2AIP
Positive Regulation Of Synaptic Transmission (GO:0050806)	0.265969	0.503309	1.7077	2.26164	RIMS1;FMR1;SQSTM1
Skeletal System Development (GO:0001501)	0.266224	0.503309	1.46369	1.93708	WNT11;MMP16;FRZB;SOX6;TGFBR1
Negative Regulation Of DNA-binding Transcription Factor Activity (GO:0043433)	0.266224	0.503309	1.46369	1.93708	ITCH;ERBIN;ESR1;SIRT1;MTURN
Negative Regulation Of Cellular Process (GO:0048523)	0.269727	0.509508	1.21411	1.59091	SS18;SMAD4;PTEN;PDS5B;SIRT1;CDKN2AIP;ST7L;WNT11;DDAH1;FRZB;CLMN;RAPGEF2;MDM4;ARID2;MYBL1
Proteolysis Involved In Protein Catabolic Process (GO:0051603)	0.272279	0.509683	1.68485	2.19187	UBE2W;MDM2;CUL4B
Nucleus Organization (GO:0006997)	0.272784	0.509683	2.00483	2.60443	NUP93;NUMA1
Positive Regulation Of Leukocyte Cell-Cell Adhesion (GO:1903039)	0.272784	0.509683	2.00483	2.60443	NFAT5;CD47
Regulation Of B Cell Proliferation (GO:0030888)	0.272784	0.509683	2.00483	2.60443	VAV3;MEF2C
Regulation Of Cyclin-Dependent Protein Serine/Threonine Kinase Activity (GO:0000079)	0.278605	0.509683	1.66259	2.12473	CCNT2;CCNE2;PTEN
Cellular Response To UV (GO:0034644)	0.278605	0.509683	1.66259	2.12473	NEDD4;SIRT1;CUL4B
Negative Regulation Of Cellular Component Organization (GO:0051129)	0.278605	0.509683	1.66259	2.12473	RIOK3;EPHA3;ANKS1B
Positive Regulation Of Protein Localization To Membrane (GO:1905477)	0.278605	0.509683	1.66259	2.12473	MAPK8;SQSTM1;EPHA3
Positive Regulation Of Protein Modification By Small Protein Conjugation Or Removal (GO:1903322)	0.278605	0.509683	1.66259	2.12473	DCUN1D1;XIAP;FBXO33
Positive Regulation Of Signal Transduction (GO:0009967)	0.279608	0.509683	1.30796	1.66682	RIMS1;MBD5;SPIN1;PTEN;SIRT1;CDKN2AIP;TGFBR1;TRIM44
COPII-coated Vesicle Cargo Loading (GO:0090110)	0.280682	0.509683	3.23641	4.11196	SEC24A
Regulation Of Exit From Mitosis (GO:0007096)	0.280682	0.509683	3.23641	4.11196	CDC14A
Regulation Of Extracellular Matrix Disassembly (GO:0010715)	0.280682	0.509683	3.23641	4.11196	CLASP2
T Cell Proliferation (GO:0042098)	0.280682	0.509683	3.23641	4.11196	RASGRP1
Regulation Of Integrin Activation (GO:0033623)	0.280682	0.509683	3.23641	4.11196	RAP1B
Calcium Ion-Regulated Exocytosis Of Neurotransmitter (GO:0048791)	0.280682	0.509683	3.23641	4.11196	RIMS1
Regulation Of Transposition (GO:0010528)	0.280682	0.509683	3.23641	4.11196	MYBL1
Renal Water Homeostasis (GO:0003091)	0.280682	0.509683	3.23641	4.11196	PRKACB
Copper Ion Homeostasis (GO:0055070)	0.280682	0.509683	3.23641	4.11196	XIAP
Response To Muscle Stretch (GO:0035994)	0.280682	0.509683	3.23641	4.11196	DMD
Establishment Of Protein Localization To Chromosome (GO:0070199)	0.280682	0.509683	3.23641	4.11196	NIPBL
Establishment Of Spindle Localization (GO:0051293)	0.280682	0.509683	3.23641	4.11196	CLASP2
Synaptic Vesicle Membrane Organization (GO:0048499)	0.280682	0.509683	3.23641	4.11196	SNAP23
Formation Of Cytoplasmic Translation Initiation Complex (GO:0001732)	0.280682	0.509683	3.23641	4.11196	EIF5
Glucosamine-Containing Compound Metabolic Process (GO:1901071)	0.280682	0.509683	3.23641	4.11196	EXTL2
Histone mRNA Catabolic Process (GO:0071044)	0.280682	0.509683	3.23641	4.11196	XRN1
miRNA-mediated Gene Silencing By Inhibition Of Translation (GO:0035278)	0.280682	0.509683	3.23641	4.11196	ZFP36
Mitochondrion Transport Along Microtubule (GO:0047497)	0.280682	0.509683	3.23641	4.11196	SPAST
Mitotic Recombination (GO:0006312)	0.280682	0.509683	3.23641	4.11196	PTEN
Myotube Cell Development (GO:0014904)	0.280682	0.509683	3.23641	4.11196	TMEM182
Negative Regulation Of Androgen Receptor Signaling Pathway (GO:0060766)	0.280682	0.509683	3.23641	4.11196	SIRT1
Negative Regulation Of Chondrocyte Differentiation (GO:0032331)	0.280682	0.509683	3.23641	4.11196	TGFBR1
Negative Regulation Of Fatty Acid Biosynthetic Process (GO:0045717)	0.280682	0.509683	3.23641	4.11196	SIRT1
Negative Regulation Of mRNA Splicing, Via Spliceosome (GO:0048025)	0.280682	0.509683	3.23641	4.11196	SRSF6
Negative Regulation Of Nucleocytoplasmic Transport (GO:0046823)	0.280682	0.509683	3.23641	4.11196	RAB23
Negative Regulation Of Peptidyl-Threonine Phosphorylation (GO:0010801)	0.280682	0.509683	3.23641	4.11196	SPRED1
Negative Regulation Of Smooth Muscle Cell Migration (GO:0014912)	0.280682	0.509683	3.23641	4.11196	MEF2C
Neuron Cell-Cell Adhesion (GO:0007158)	0.280682	0.509683	3.23641	4.11196	NRXN3
Nuclear Pore Organization (GO:0006999)	0.280682	0.509683	3.23641	4.11196	NUP93
Pathway-Restricted SMAD Protein Phosphorylation (GO:0060389)	0.280682	0.509683	3.23641	4.11196	TGFBR1
Positive Regulation Of Glycogen Metabolic Process (GO:0070875)	0.280682	0.509683	3.23641	4.11196	DYRK2
Positive Regulation Of Histone Acetylation (GO:0035066)	0.280682	0.509683	3.23641	4.11196	SMAD4
Positive Regulation Of Long-Term Synaptic Potentiation (GO:1900273)	0.280682	0.509683	3.23641	4.11196	SQSTM1
Positive Regulation Of Response To Cytokine Stimulus (GO:0060760)	0.280682	0.509683	3.23641	4.11196	TRIM44
Positive Regulation Of Telomere Maintenance In Response To DNA Damage (GO:1904507)	0.280682	0.509683	3.23641	4.11196	INO80D
Positive Regulation Of Transporter Activity (GO:0032411)	0.280682	0.509683	3.23641	4.11196	STK39
Regulation Of MHC Class II Biosynthetic Process (GO:0045346)	0.280682	0.509683	3.23641	4.11196	SIRT1
Regulation Of Bone Remodeling (GO:0046850)	0.280682	0.509683	3.23641	4.11196	NF1
I-kappaB kinase/NF-kappaB Signaling (GO:0007249)	0.281443	0.509683	1.95811	2.48254	ROCK1;AZI2
Regulation Of Protein Modification Process (GO:0031399)	0.281443	0.509683	1.95811	2.48254	SPRED1;FNIP1
Epidermal Growth Factor Receptor Signaling Pathway (GO:0007173)	0.281443	0.509683	1.95811	2.48254	ERBIN;SOS1
Establishment Of Protein Localization To Extracellular Region (GO:0035592)	0.281443	0.509683	1.95811	2.48254	TMEM167A;TVP23B
Regulation Of Protein Localization To Plasma Membrane (GO:1903076)	0.284944	0.514796	1.64092	2.06011	SQSTM1;EPHA3;APPL1
Wound Healing (GO:0042060)	0.284944	0.514796	1.64092	2.06011	NF1;CFLAR;TGFBR1
Negative Regulation Of Protein Serine/Threonine Kinase Activity (GO:0071901)	0.284944	0.514796	1.64092	2.06011	PTEN;NF1;SIRT1
Transcription By RNA Polymerase II (GO:0006366)	0.289378	0.518454	1.35983	1.68622	GTF2A1;NFAT5;CCNT2;CBFB;TBPL1;ETV1
Protein Maturation (GO:0051604)	0.289434	0.518454	1.49133	1.84899	MMP16;CPD;CASP2;NAA16
B Cell Receptor Signaling Pathway (GO:0050853)	0.290094	0.518454	1.91351	2.36806	VAV3;MEF2C
Regulation Of Fibroblast Proliferation (GO:0048145)	0.290094	0.518454	1.91351	2.36806	NF1;BMI1
Regulation Of mRNA Catabolic Process (GO:0061013)	0.290094	0.518454	1.91351	2.36806	ZFP36;FMR1
Antiviral Innate Immune Response (GO:0140374)	0.290094	0.518454	1.91351	2.36806	SENP7;UBE2W
Negative Regulation Of Cold-Induced Thermogenesis (GO:0120163)	0.290094	0.518454	1.91351	2.36806	TLE3;ARRDC3
Cytoskeleton-Dependent Cytokinesis (GO:0061640)	0.291295	0.518454	1.6198	1.99789	SNX18;SPAST;ROCK1
Positive Regulation Of Cell Cycle Process (GO:0090068)	0.29465	0.518454	1.47817	1.80628	SPAST;NUMA1;PKN2;CDC14A
Positive Regulation Of MAPK Cascade (GO:0043410)	0.296206	0.518454	1.26119	1.53449	GHR;MEF2C;ROCK1;RYK;TAOK1;RAPGEF2;RASGRP1;MTURN;TGFBR1
3'-UTR-mediated mRNA Destabilization (GO:0061158)	0.297418	0.518454	3.00508	3.64402	ZFP36
Regulation Of Cellular Response To Heat (GO:1900034)	0.297418	0.518454	3.00508	3.64402	SIRT1
Regulation Of Dephosphorylation (GO:0035303)	0.297418	0.518454	3.00508	3.64402	ROCK1
N-acetylglucosamine Metabolic Process (GO:0006044)	0.297418	0.518454	3.00508	3.64402	EXTL2
Regulation Of Granulocyte Macrophage Colony-Stimulating Factor Production (GO:0032645)	0.297418	0.518454	3.00508	3.64402	RASGRP1
Regulation Of Lipoprotein Lipase Activity (GO:0051004)	0.297418	0.518454	3.00508	3.64402	HDAC9
Adenylate Cyclase-Activating Adrenergic Receptor Signaling Pathway (GO:0071880)	0.297418	0.518454	3.00508	3.64402	RAPGEF2
Astrocyte Development (GO:0014002)	0.297418	0.518454	3.00508	3.64402	NF1
Cellular Response To Estrogen Stimulus (GO:0071391)	0.297418	0.518454	3.00508	3.64402	ESR1
Regulation Of Systemic Arterial Blood Pressure (GO:0003073)	0.297418	0.518454	3.00508	3.64402	DDAH1
Regulation Of Telomere Maintenance In Response To DNA Damage (GO:1904505)	0.297418	0.518454	3.00508	3.64402	INO80D
Cellular Response To Sterol (GO:0036315)	0.297418	0.518454	3.00508	3.64402	RORA
Dendritic Spine Morphogenesis (GO:0060997)	0.297418	0.518454	3.00508	3.64402	PTEN
Digestive Tract Morphogenesis (GO:0048546)	0.297418	0.518454	3.00508	3.64402	NIPBL
Sphingolipid Catabolic Process (GO:0030149)	0.297418	0.518454	3.00508	3.64402	SMPD4
Glutamine Family Amino Acid Catabolic Process (GO:0009065)	0.297418	0.518454	3.00508	3.64402	DDAH1
Histone H4-K5 Acetylation (GO:0043981)	0.297418	0.518454	3.00508	3.64402	PHF20
Histone H4-K8 Acetylation (GO:0043982)	0.297418	0.518454	3.00508	3.64402	PHF20
mRNA Methylation (GO:0080009)	0.297418	0.518454	3.00508	3.64402	METTL4
Negative Regulation Of Cation Transmembrane Transport (GO:1904063)	0.297418	0.518454	3.00508	3.64402	STK39
Negative Regulation Of Epithelial Cell Differentiation (GO:0030857)	0.297418	0.518454	3.00508	3.64402	SPRED1
Negative Regulation Of Immune Effector Process (GO:0002698)	0.297418	0.518454	3.00508	3.64402	CD47
Negative Regulation Of mRNA Processing (GO:0050686)	0.297418	0.518454	3.00508	3.64402	SRSF6
Neurotrophin Signaling Pathway (GO:0038179)	0.297418	0.518454	3.00508	3.64402	RAPGEF2
Nucleotide-Sugar Biosynthetic Process (GO:0009226)	0.297418	0.518454	3.00508	3.64402	GFPT1
Phagosome Maturation (GO:0090382)	0.297418	0.518454	3.00508	3.64402	SLC4A7
Positive Regulation Of DNA Damage Response, Signal Transduction By P53 Class Mediator (GO:0043517)	0.297418	0.518454	3.00508	3.64402	SPRED1
Positive Regulation Of Glucose Metabolic Process (GO:0010907)	0.297418	0.518454	3.00508	3.64402	SIRT1
Presynapse Assembly (GO:0099054)	0.297418	0.518454	3.00508	3.64402	PTEN
Receptor Catabolic Process (GO:0032801)	0.297418	0.518454	3.00508	3.64402	NEDD4
Regulation Of Rac Protein Signal Transduction (GO:0035020)	0.297418	0.518454	3.00508	3.64402	AUTS2
Regulation Of Activin Receptor Signaling Pathway (GO:0032925)	0.297418	0.518454	3.00508	3.64402	LEMD3
Regulation Of Amyloid-Beta Clearance (GO:1900221)	0.297418	0.518454	3.00508	3.64402	ROCK1
Regulation Of Bicellular Tight Junction Assembly (GO:2000810)	0.297418	0.518454	3.00508	3.64402	ROCK1
Regulation Of Phosphorylation (GO:0042325)	0.297656	0.518454	1.59921	1.93795	ROCK1;FNIP1;SIRT1
Sodium Ion Transmembrane Transport (GO:0035725)	0.297656	0.518454	1.59921	1.93795	SLC12A2;SLC6A1;SLC4A4
Negative Regulation Of Apoptotic Signaling Pathway (GO:2001234)	0.297656	0.518454	1.59921	1.93795	BIRC6;CFLAR;TGFBR1
Regulation Of Signal Transduction By P53 Class Mediator (GO:1901796)	0.298731	0.518741	1.87089	2.26043	DYRK2;MDM2
Regulation Of Wound Healing (GO:0061041)	0.298731	0.518741	1.87089	2.26043	ARFGEF1;SRSF6
Positive Regulation Of Epithelial To Mesenchymal Transition (GO:0010718)	0.298731	0.518741	1.87089	2.26043	SMAD4;TGFBR1
Protein Monoubiquitination (GO:0006513)	0.298731	0.518741	1.87089	2.26043	UBE2W;ITCH
Cellular Response To Tumor Necrosis Factor (GO:0071356)	0.299877	0.520335	1.46525	1.76472	ZFP36;SMPD4;ERBIN;SIRT1
Regulation Of Programmed Cell Death (GO:0043067)	0.301472	0.522705	1.33804	1.60441	MBTD1;BNIP3L;MECOM;XIAP;EPC2;SIRT1
Positive Regulation Of Proteasomal Ubiquitin-Dependent Protein Catabolic Process (GO:0032436)	0.304025	0.52673	1.57914	1.8802	ANKIB1;MDM2;ARIH1
Cellular Defense Response (GO:0006968)	0.307352	0.528739	1.83012	2.15911	RAB23;ZNF148
Cytoplasmic Microtubule Organization (GO:0031122)	0.307352	0.528739	1.83012	2.15911	NUMA1;KATNBL1
Regulation Of Cell Migration (GO:0030334)	0.311125	0.528739	1.19977	1.40081	RAP2C;WNT11;ROCK1;RUFY3;NF1;PTEN;ARID4A;ARID4B;ARID2;SCAI;TGFBR1;APPL1
Response To Lipopolysaccharide (GO:0032496)	0.311194	0.528739	1.36794	1.59685	ZFP36;MEF2C;MAPK8;ERBIN;FBXO3
DNA Repair-Dependent Chromatin Remodeling (GO:0140861)	0.313765	0.528739	2.8046	3.25084	UBR5
Autonomic Nervous System Development (GO:0048483)	0.313765	0.528739	2.8046	3.25084	NF1
Regulation Of Nucleocytoplasmic Transport (GO:0046822)	0.313765	0.528739	2.8046	3.25084	NEDD4
Regulation Of Protein Kinase C Signaling (GO:0090036)	0.313765	0.528739	2.8046	3.25084	WNT11
Regulation Of Steroid Biosynthetic Process (GO:0050810)	0.313765	0.528739	2.8046	3.25084	SIRT1
Cellular Response To Gamma Radiation (GO:0071480)	0.313765	0.528739	2.8046	3.25084	MDM2
Regulation Of Transforming Growth Factor Beta Production (GO:0071634)	0.313765	0.528739	2.8046	3.25084	SMAD4
Cellular Response To Nitrogen Compound (GO:1901699)	0.313765	0.528739	2.8046	3.25084	RIOK3
Regulation Of Triglyceride Biosynthetic Process (GO:0010866)	0.313765	0.528739	2.8046	3.25084	SIRT1
Endoplasmic Reticulum Tubular Network Organization (GO:0071786)	0.313765	0.528739	2.8046	3.25084	TMEM33
Extrinsic Apoptotic Signaling Pathway In Absence Of Ligand (GO:0097192)	0.313765	0.528739	2.8046	3.25084	CASP2
Male Meiosis I (GO:0007141)	0.313765	0.528739	2.8046	3.25084	MYBL1
Maturation Of 5.8S rRNA (GO:0000460)	0.313765	0.528739	2.8046	3.25084	NEDD4
Mesonephric Tubule Development (GO:0072164)	0.313765	0.528739	2.8046	3.25084	WNT11
Mitophagy (GO:0000423)	0.313765	0.528739	2.8046	3.25084	SQSTM1
Negative Regulation Of ATP-dependent Activity (GO:0032780)	0.313765	0.528739	2.8046	3.25084	SIRT1
Negative Regulation Of Amyloid-Beta Formation (GO:1902430)	0.313765	0.528739	2.8046	3.25084	ROCK1
Negative Regulation Of Inflammatory Response To Antigenic Stimulus (GO:0002862)	0.313765	0.528739	2.8046	3.25084	YES1
Negative Regulation Of Viral-Induced Cytoplasmic Pattern Recognition Receptor Signaling Pathway (GO:0039532)	0.313765	0.528739	2.8046	3.25084	RIOK3
Nuclear Migration (GO:0007097)	0.313765	0.528739	2.8046	3.25084	CLMN
Pharyngeal System Development (GO:0060037)	0.313765	0.528739	2.8046	3.25084	TGFBR1
Phosphatidylinositol Dephosphorylation (GO:0046856)	0.313765	0.528739	2.8046	3.25084	PTEN
Positive Regulation Of Autophagosome Assembly (GO:2000786)	0.313765	0.528739	2.8046	3.25084	SNX18
Positive Regulation Of Cardiac Muscle Tissue Growth (GO:0055023)	0.313765	0.528739	2.8046	3.25084	MEF2C
Positive Regulation Of Muscle Hypertrophy (GO:0014742)	0.313765	0.528739	2.8046	3.25084	ROCK1
Positive Regulation Of Myeloid Leukocyte Cytokine Production Involved In Immune Response (GO:0061081)	0.313765	0.528739	2.8046	3.25084	SIRT1
Protein Alpha-1,2-Demannosylation (GO:0036508)	0.313765	0.528739	2.8046	3.25084	EDEM3
Protein Kinase A Signaling (GO:0010737)	0.313765	0.528739	2.8046	3.25084	PRKACB
Regulation Of DNA Strand Elongation (GO:0060382)	0.313765	0.528739	2.8046	3.25084	INO80D
Regulation Of Golgi Organization (GO:1903358)	0.313765	0.528739	2.8046	3.25084	PDE4DIP
Regulation Of NMDA Receptor Activity (GO:2000310)	0.313765	0.528739	2.8046	3.25084	MEF2C
Regulation Of Blood Vessel Endothelial Cell Proliferation Involved In Sprouting Angiogenesis (GO:1903587)	0.313765	0.528739	2.8046	3.25084	GATA2
Regulation Of Cardiac Muscle Contraction By Regulation Of The Release Of Sequestered Calcium Ion (GO:0010881)	0.313765	0.528739	2.8046	3.25084	DMD
Erythrocyte Differentiation (GO:0030218)	0.315951	0.531246	1.79109	2.06364	ACIN1;CFLAR
Nuclear Export (GO:0051168)	0.315951	0.531246	1.79109	2.06364	XPO1;ATXN1
Positive Regulation Of Pathway-Restricted SMAD Protein Phosphorylation (GO:0010862)	0.315951	0.531246	1.79109	2.06364	SMAD4;TGFBR1
Positive Regulation Of Endothelial Cell Migration (GO:0010595)	0.316778	0.532243	1.54047	1.77085	AKT3;GATA2;SIRT1
Positive Regulation Of Epithelial Cell Proliferation (GO:0050679)	0.320884	0.532429	1.4157	1.60919	AKT3;SRSF6;SIRT1;TGFBR1
Regulation Of Mitotic Cell Cycle Phase Transition (GO:1901990)	0.323159	0.532429	1.52183	1.71907	ARID2;CDC14A;APPL1
Negative Regulation Of Angiogenesis (GO:0016525)	0.323159	0.532429	1.52183	1.71907	SLC12A2;SPRED1;ROCK1
Regulation Of Interleukin-12 Production (GO:0032655)	0.324526	0.532429	1.75369	1.97358	CD47;PLCB1
Negative Regulation Of Cell Projection Organization (GO:0031345)	0.324526	0.532429	1.75369	1.97358	PTEN;RAPGEF2
Positive Regulation Of Fat Cell Differentiation (GO:0045600)	0.324526	0.532429	1.75369	1.97358	ZFP36;FRZB
Regulation Of TORC1 Signaling (GO:1903432)	0.324526	0.532429	1.75369	1.97358	SESN3;GPR137C
Enzyme-Linked Receptor Protein Signaling Pathway (GO:0007167)	0.326155	0.532429	1.40383	1.57283	YES1;RYK;FRS2;LIFR
Regulation Of DNA Metabolic Process (GO:0051052)	0.326155	0.532429	1.40383	1.57283	SMG1;INO80D;SLF2;SMARCAD1
Regulation Of Type II Interferon Production (GO:0032649)	0.32954	0.532429	1.50363	1.66912	PDE4D;CD47;RASGRP1
Glucose Homeostasis (GO:0042593)	0.32954	0.532429	1.50363	1.66912	MBD5;PRKAA2;SIRT1
DNA Biosynthetic Process (GO:0071897)	0.329733	0.532429	2.62918	2.917	SIRT1
DNA Modification (GO:0006304)	0.329733	0.532429	2.62918	2.917	TDG
G Protein-Coupled Acetylcholine Receptor Signaling Pathway (GO:0007213)	0.329733	0.532429	2.62918	2.917	PLCB1
Regulation Of Hematopoietic Progenitor Cell Differentiation (GO:1901532)	0.329733	0.532429	2.62918	2.917	ITCH
Regulation Of Inflammatory Response To Antigenic Stimulus (GO:0002861)	0.329733	0.532429	2.62918	2.917	YES1
T Cell Migration (GO:0072678)	0.329733	0.532429	2.62918	2.917	SLC12A2
Regulation Of Leukocyte Chemotaxis (GO:0002688)	0.329733	0.532429	2.62918	2.917	MTUS1
Regulation Of Oxidative Phosphorylation (GO:0002082)	0.329733	0.532429	2.62918	2.917	SLC25A33
Cellular Response To Alkaloid (GO:0071312)	0.329733	0.532429	2.62918	2.917	RYR3
Cellular Response To dsRNA (GO:0071359)	0.329733	0.532429	2.62918	2.917	RIOK3
Regulation Of Ubiquitin Protein Ligase Activity (GO:1904666)	0.329733	0.532429	2.62918	2.917	PTEN
Regulation Of Vacuole Organization (GO:0044088)	0.329733	0.532429	2.62918	2.917	TBC1D12
Regulation Of Viral Transcription (GO:0046782)	0.329733	0.532429	2.62918	2.917	ZFP36
Embryo Development Ending In Birth Or Egg Hatching (GO:0009792)	0.329733	0.532429	2.62918	2.917	RICTOR
Facultative Heterochromatin Formation (GO:0140718)	0.329733	0.532429	2.62918	2.917	SIRT1
Transepithelial Transport (GO:0070633)	0.329733	0.532429	2.62918	2.917	SLC12A2
Growth Hormone Receptor Signaling Pathway (GO:0060396)	0.329733	0.532429	2.62918	2.917	GHR
Hippo Signaling (GO:0035329)	0.329733	0.532429	2.62918	2.917	MOB1B
Intracellular Estrogen Receptor Signaling Pathway (GO:0030520)	0.329733	0.532429	2.62918	2.917	ESR1
Intracellular Zinc Ion Homeostasis (GO:0006882)	0.329733	0.532429	2.62918	2.917	SLC30A1
Leukocyte Tethering Or Rolling (GO:0050901)	0.329733	0.532429	2.62918	2.917	ROCK1
Long-Chain fatty-acyl-CoA Biosynthetic Process (GO:0035338)	0.329733	0.532429	2.62918	2.917	ACSL4
mRNA Cis Splicing, Via Spliceosome (GO:0045292)	0.329733	0.532429	2.62918	2.917	SRSF1
Motile Cilium Assembly (GO:0044458)	0.329733	0.532429	2.62918	2.917	SPATA6
Negative Regulation Of Rho Protein Signal Transduction (GO:0035024)	0.329733	0.532429	2.62918	2.917	SCAI
Negative Regulation Of Calcium Ion Transport (GO:0051926)	0.329733	0.532429	2.62918	2.917	SLC30A1
Negative Regulation Of Fibroblast Proliferation (GO:0048147)	0.329733	0.532429	2.62918	2.917	NF1
Negative Regulation Of Oxidative Stress-Induced Intrinsic Apoptotic Signaling Pathway (GO:1902176)	0.329733	0.532429	2.62918	2.917	SIRT1
Nuclear Envelope Organization (GO:0006998)	0.329733	0.532429	2.62918	2.917	NUP93
Positive Regulation Of Cardiac Muscle Hypertrophy (GO:0010613)	0.329733	0.532429	2.62918	2.917	ROCK1
Positive Regulation Of Cartilage Development (GO:0061036)	0.329733	0.532429	2.62918	2.917	SOX6
Positive Regulation Of Dendrite Extension (GO:1903861)	0.329733	0.532429	2.62918	2.917	RIMS1
Positive Regulation Of Heart Rate (GO:0010460)	0.329733	0.532429	2.62918	2.917	PDE4D
Positive Regulation Of Leukocyte Adhesion To Vascular Endothelial Cell (GO:1904996)	0.329733	0.532429	2.62918	2.917	NFAT5
Positive Regulation Of Lymphocyte Chemotaxis (GO:0140131)	0.329733	0.532429	2.62918	2.917	STK39
Positive Regulation Of Peptidyl-Lysine Acetylation (GO:2000758)	0.329733	0.532429	2.62918	2.917	PRKAA2
Positive Regulation Of Small GTPase Mediated Signal Transduction (GO:0051057)	0.329733	0.532429	2.62918	2.917	RASGRP1
Positive Regulation Of Stem Cell Differentiation (GO:2000738)	0.329733	0.532429	2.62918	2.917	SOX6
Purine-Containing Compound Biosynthetic Process (GO:0072522)	0.329733	0.532429	2.62918	2.917	SLC4A7
rRNA Transcription (GO:0009303)	0.329733	0.532429	2.62918	2.917	SPIN1
Regulation Of DNA-templated DNA Replication (GO:0090329)	0.329733	0.532429	2.62918	2.917	METTL4
Regulation Of Adenylate Cyclase Activity (GO:0045761)	0.329733	0.532429	2.62918	2.917	NF1
Regulation Of Aerobic Respiration (GO:1903715)	0.329733	0.532429	2.62918	2.917	SLC25A33
Regulation Of Brown Fat Cell Differentiation (GO:0090335)	0.329733	0.532429	2.62918	2.917	SIRT1
Regulation Of Release Of Sequestered Calcium Ion Into Cytosol (GO:0051279)	0.333073	0.535926	1.71781	1.88855	PDE4D;DMD
Regulation Of Stress-Activated MAPK Cascade (GO:0032872)	0.333073	0.535926	1.71781	1.88855	TAOK1;RASGRP1
Microtubule Bundle Formation (GO:0001578)	0.333073	0.535926	1.71781	1.88855	SPAST;NUMA1
Negative Regulation Of MAP Kinase Activity (GO:0043407)	0.333073	0.535926	1.71781	1.88855	NF1;ANKS1B
Receptor Internalization (GO:0031623)	0.333073	0.535926	1.71781	1.88855	ITCH;NEDD4
Positive Regulation Of Plasma Membrane Bounded Cell Projection Assembly (GO:0120034)	0.33592	0.539282	1.48587	1.62091	AUTS2;FMR1;CCP110
Positive Regulation Of Intracellular Protein Transport (GO:0090316)	0.336711	0.539282	1.38068	1.50291	MAPK8;TMEM30A;RUFY3;UBR5
Rho Protein Signal Transduction (GO:0007266)	0.341589	0.539282	1.68337	1.80819	ROCK1;ARHGEF3
Cartilage Development (GO:0051216)	0.341589	0.539282	1.68337	1.80819	MEF2C;SOX6
Negative Regulation Of Innate Immune Response (GO:0045824)	0.341589	0.539282	1.68337	1.80819	ATG12;ATG5
Negative Regulation Of Response To Stimulus (GO:0048585)	0.341589	0.539282	1.68337	1.80819	DDAH1;SIRT1
Positive Regulation Of B Cell Activation (GO:0050871)	0.341589	0.539282	1.68337	1.80819	VAV3;MEF2C
Positive Regulation Of Transcription Initiation By RNA Polymerase II (GO:0060261)	0.341589	0.539282	1.68337	1.80819	GTF2A1;MED13
Cellular Response To Peptide Hormone Stimulus (GO:0071375)	0.342296	0.539282	1.46851	1.57436	RPS6KB1;HDAC9;SLC25A33
Sodium Ion Transport (GO:0006814)	0.342296	0.539282	1.46851	1.57436	SLC12A2;SLC6A1;SLC4A4
Intracellular Protein Transport (GO:0006886)	0.344502	0.539282	1.20039	1.2792	NUP93;XPO1;RAB23;RAB28;TMED7;NXT2;TNPO1;RAB6B;APPL1
3'-UTR-mediated mRNA Stabilization (GO:0070935)	0.345329	0.539282	2.47439	2.63091	ZFP36
Regulation Of Dendrite Extension (GO:1903859)	0.345329	0.539282	2.47439	2.63091	RIMS1
Regulation Of Histone Modification (GO:0031056)	0.345329	0.539282	2.47439	2.63091	ZZZ3
Regulation Of Lymphocyte Activation (GO:0051249)	0.345329	0.539282	2.47439	2.63091	PAG1
Autophagy Of Nucleus (GO:0044804)	0.345329	0.539282	2.47439	2.63091	ATG5
Regulation Of Oligodendrocyte Differentiation (GO:0048713)	0.345329	0.539282	2.47439	2.63091	NF1
Regulation Of Oxidative Stress-Induced Intrinsic Apoptotic Signaling Pathway (GO:1902175)	0.345329	0.539282	2.47439	2.63091	SIRT1
Response To Cholesterol (GO:0070723)	0.345329	0.539282	2.47439	2.63091	TGFBR1
Energy Reserve Metabolic Process (GO:0006112)	0.345329	0.539282	2.47439	2.63091	GFPT1
Excitatory Postsynaptic Potential (GO:0060079)	0.345329	0.539282	2.47439	2.63091	MEF2C
fatty-acyl-CoA Metabolic Process (GO:0035337)	0.345329	0.539282	2.47439	2.63091	ACSL4
Ureteric Bud Development (GO:0001657)	0.345329	0.539282	2.47439	2.63091	WNT11
Ureteric Bud Morphogenesis (GO:0060675)	0.345329	0.539282	2.47439	2.63091	WNT11
Heart Trabecula Morphogenesis (GO:0061384)	0.345329	0.539282	2.47439	2.63091	TGFBR1
Vesicle-Mediated Transport In Synapse (GO:0099003)	0.345329	0.539282	2.47439	2.63091	RIMS1
Intracellular Sodium Ion Homeostasis (GO:0006883)	0.345329	0.539282	2.47439	2.63091	SLC12A2
Mesenchyme Morphogenesis (GO:0072132)	0.345329	0.539282	2.47439	2.63091	MDM4
ncRNA-mediated Post-Transcriptional Gene Silencing (GO:0035194)	0.345329	0.539282	2.47439	2.63091	HELZ
Negative Regulation Of Amyloid Precursor Protein Catabolic Process (GO:1902992)	0.345329	0.539282	2.47439	2.63091	ROCK1
Negative Regulation Of Monoatomic Ion Transport (GO:0043271)	0.345329	0.539282	2.47439	2.63091	NEDD4
Neural Crest Cell Differentiation (GO:0014033)	0.345329	0.539282	2.47439	2.63091	MEF2C
Neuron Fate Commitment (GO:0048663)	0.345329	0.539282	2.47439	2.63091	TGFBR1
Nitric Oxide Mediated Signal Transduction (GO:0007263)	0.345329	0.539282	2.47439	2.63091	DDAH1
Nucleosome Disassembly (GO:0006337)	0.345329	0.539282	2.47439	2.63091	ARID2
Positive Regulation Of NLRP3 Inflammasome Complex Assembly (GO:1900227)	0.345329	0.539282	2.47439	2.63091	MAPK8
Positive Regulation Of Chromosome Segregation (GO:0051984)	0.345329	0.539282	2.47439	2.63091	NUMA1
Positive Regulation Of Epidermal Cell Differentiation (GO:0045606)	0.345329	0.539282	2.47439	2.63091	NUMA1
Positive Regulation Of Extracellular Matrix Organization (GO:1903055)	0.345329	0.539282	2.47439	2.63091	CLASP2
Positive Regulation Of Focal Adhesion Assembly (GO:0051894)	0.345329	0.539282	2.47439	2.63091	ROCK1
Positive Regulation Of Nervous System Process (GO:0031646)	0.345329	0.539282	2.47439	2.63091	RIMS1
Positive Regulation Of Stress-Activated Protein Kinase Signaling Cascade (GO:0070304)	0.345329	0.539282	2.47439	2.63091	TAOK1
Regulation Of Adaptive Immune Response (GO:0002819)	0.345329	0.539282	2.47439	2.63091	SIRT1
Regulation Of Peptidyl-Tyrosine Phosphorylation (GO:0050730)	0.348668	0.542966	1.45156	1.52941	GHR;RAP2C;EPHA7
Regulation Of Cyclin-Dependent Protein Kinase Activity (GO:1904029)	0.35007	0.542966	1.65028	1.73217	CCNT2;CCNE2
Actin Polymerization Or Depolymerization (GO:0008154)	0.35007	0.542966	1.65028	1.73217	DIAPH2;TWF1
Blood Vessel Morphogenesis (GO:0048514)	0.35007	0.542966	1.65028	1.73217	NF1;TGFBR1
Endosome Organization (GO:0007032)	0.35007	0.542966	1.65028	1.73217	PI4K2B;SQSTM1
Spermatid Development (GO:0007286)	0.35007	0.542966	1.65028	1.73217	CDYL;FNDC3A
mRNA Stabilization (GO:0048255)	0.35007	0.542966	1.65028	1.73217	ZFP36;IREB2
Negative Regulation Of Metabolic Process (GO:0009892)	0.35007	0.542966	1.65028	1.73217	TLE3;ARRDC3
Positive Regulation Of NIK/NF-kappaB Signaling (GO:1901224)	0.35007	0.542966	1.65028	1.73217	NFAT5;TRIM44
Protein Homotetramerization (GO:0051289)	0.35007	0.542966	1.65028	1.73217	TNPO1;RYR3
Double-Strand Break Repair (GO:0006302)	0.352479	0.544789	1.29181	1.34705	MBTD1;SLF2;RNF138;REV3L;SMARCAD1
Positive Regulation Of MAP Kinase Activity (GO:0043406)	0.355034	0.544789	1.43499	1.48599	GHR;MEF2C;RASGRP1
Regulation Of Cell Cycle Process (GO:0010564)	0.357856	0.544789	1.33657	1.37349	AHCTF1;CCP110;BIRC6;ARID2
Ribosomal Large Subunit Biogenesis (GO:0042273)	0.358513	0.544789	1.61846	1.6602	NEDD4;SPATA5
Endoplasmic Reticulum Organization (GO:0007029)	0.358513	0.544789	1.61846	1.6602	SMPD4;TMEM33
Negative Regulation Of Neuron Projection Development (GO:0010977)	0.358513	0.544789	1.61846	1.6602	RUFY3;PTEN
Negative Regulation Of Protein Modification By Small Protein Conjugation Or Removal (GO:1903321)	0.358513	0.544789	1.61846	1.6602	SPOPL;SQSTM1
Negative Regulation Of Protein Ubiquitination (GO:0031397)	0.358513	0.544789	1.61846	1.6602	SPOPL;SQSTM1
Protein K63-linked Ubiquitination (GO:0070534)	0.358513	0.544789	1.61846	1.6602	ITCH;NEDD4
Regulation Of Cellular Response To Growth Factor Stimulus (GO:0090287)	0.360564	0.544789	2.33681	2.38374	XIAP
Cardiac Epithelial To Mesenchymal Transition (GO:0060317)	0.360564	0.544789	2.33681	2.38374	TGFBR1
Cardiac Ventricle Development (GO:0003231)	0.360564	0.544789	2.33681	2.38374	MDM4
Regulation Of Protein-Containing Complex Disassembly (GO:0043244)	0.360564	0.544789	2.33681	2.38374	ATG5
Regulation Of Transcription Involved In G1/S Transition Of Mitotic Cell Cycle (GO:0000083)	0.360564	0.544789	2.33681	2.38374	CDK17
Cellular Response To Misfolded Protein (GO:0071218)	0.360564	0.544789	2.33681	2.38374	UBE2W
Cortical Actin Cytoskeleton Organization (GO:0030866)	0.360564	0.544789	2.33681	2.38374	ROCK1
Cyclic Nucleotide Biosynthetic Process (GO:0009190)	0.360564	0.544789	2.33681	2.38374	ADCY9
Dopaminergic Neuron Differentiation (GO:0071542)	0.360564	0.544789	2.33681	2.38374	RYK
Embryonic Digestive Tract Development (GO:0048566)	0.360564	0.544789	2.33681	2.38374	NIPBL
Superoxide Anion Generation (GO:0042554)	0.360564	0.544789	2.33681	2.38374	CYBB
Fluid Transport (GO:0042044)	0.360564	0.544789	2.33681	2.38374	TNPO1
Heme Biosynthetic Process (GO:0006783)	0.360564	0.544789	2.33681	2.38374	COX10
Water Transport (GO:0006833)	0.360564	0.544789	2.33681	2.38374	TNPO1
Inositol Phosphate-Mediated Signaling (GO:0048016)	0.360564	0.544789	2.33681	2.38374	NFAT5
Interleukin-1-Mediated Signaling Pathway (GO:0070498)	0.360564	0.544789	2.33681	2.38374	PLCB1
Leukocyte Adhesion To Vascular Endothelial Cell (GO:0061756)	0.360564	0.544789	2.33681	2.38374	ROCK1
Multicellular Organismal-Level Water Homeostasis (GO:0050891)	0.360564	0.544789	2.33681	2.38374	PRKACB
Negative Regulation Of RNA Splicing (GO:0033119)	0.360564	0.544789	2.33681	2.38374	SRSF6
Negative Regulation Of Cyclin-Dependent Protein Serine/Threonine Kinase Activity (GO:0045736)	0.360564	0.544789	2.33681	2.38374	PTEN
Negative Regulation Of Execution Phase Of Apoptosis (GO:1900118)	0.360564	0.544789	2.33681	2.38374	FZD3
Negative Regulation Of Leukocyte Cell-Cell Adhesion (GO:1903038)	0.360564	0.544789	2.33681	2.38374	PAG1
Negative Regulation Of Telomere Maintenance Via Telomerase (GO:0032211)	0.360564	0.544789	2.33681	2.38374	XRN1
Nucleotide Biosynthetic Process (GO:0009165)	0.360564	0.544789	2.33681	2.38374	SLC4A7
Oligodendrocyte Differentiation (GO:0048709)	0.360564	0.544789	2.33681	2.38374	SOX6
Positive Regulation Of Axon Extension (GO:0045773)	0.360564	0.544789	2.33681	2.38374	RUFY3
Positive Regulation Of Mitochondrial Fission (GO:0090141)	0.360564	0.544789	2.33681	2.38374	DDHD1
Protein Heterooligomerization (GO:0051291)	0.360564	0.544789	2.33681	2.38374	CPSF6
rRNA Catabolic Process (GO:0016075)	0.360564	0.544789	2.33681	2.38374	XRN1
Regulation Of Behavior (GO:0050795)	0.360564	0.544789	2.33681	2.38374	MBD5
DNA Repair (GO:0006281)	0.365722	0.552216	1.19087	1.19787	FMR1;TDG;PDS5B;SMC1A;BACH1;SIRT1;WDR33;CUL4B
Metal Ion Transport (GO:0030001)	0.366318	0.552749	1.26827	1.27366	KCNA4;MAGT1;ATP2C1;SLC4A4;RYR3
Cellular Response To Fibroblast Growth Factor Stimulus (GO:0044344)	0.366916	0.552921	1.58784	1.592	ZFP36;FRS2
Ceramide Metabolic Process (GO:0006672)	0.366916	0.552921	1.58784	1.592	SMPD4;SAMD8
Regulation Of mRNA Splicing, Via Spliceosome (GO:0048024)	0.374076	0.554773	1.38747	1.36429	TIA1;FMR1;SRSF6
RNA Polymerase II Preinitiation Complex Assembly (GO:0051123)	0.375276	0.554773	1.55836	1.52733	GTF2A1;ESR1
Peptide Metabolic Process (GO:0006518)	0.375276	0.554773	1.55836	1.52733	CPD;DMD
Positive Regulation Of DNA-templated Transcription Initiation (GO:2000144)	0.375276	0.554773	1.55836	1.52733	GTF2A1;MED13
DNA Methylation (GO:0006306)	0.375445	0.554773	2.2137	2.16864	METTL4
DNA Unwinding Involved In DNA Replication (GO:0006268)	0.375445	0.554773	2.2137	2.16864	PURA
Regulation Of Macrophage Chemotaxis (GO:0010758)	0.375445	0.554773	2.2137	2.16864	MTUS1
Regulation Of Protein Localization To Cell Periphery (GO:1904375)	0.375445	0.554773	2.2137	2.16864	APPL1
Regulation Of Smooth Muscle Contraction (GO:0006940)	0.375445	0.554773	2.2137	2.16864	ZDHHC21
Regulation Of Spindle Organization (GO:0090224)	0.375445	0.554773	2.2137	2.16864	NUMA1
Response To Fibroblast Growth Factor (GO:0071774)	0.375445	0.554773	2.2137	2.16864	ZFP36
Stress-Activated Protein Kinase Signaling Cascade (GO:0031098)	0.375445	0.554773	2.2137	2.16864	MAPK8
Gamma-Aminobutyric Acid Signaling Pathway (GO:0007214)	0.375445	0.554773	2.2137	2.16864	SLC12A2
Late Endosome To Vacuole Transport (GO:0045324)	0.375445	0.554773	2.2137	2.16864	TMEM50B
Limb Morphogenesis (GO:0035108)	0.375445	0.554773	2.2137	2.16864	NIPBL
Long-Term Memory (GO:0007616)	0.375445	0.554773	2.2137	2.16864	CPEB3
Maturation Of LSU-rRNA (GO:0000470)	0.375445	0.554773	2.2137	2.16864	NEDD4
Mitochondrial RNA Metabolic Process (GO:0000959)	0.375445	0.554773	2.2137	2.16864	SLC25A33
Negative Regulation Of Cyclin-Dependent Protein Kinase Activity (GO:1904030)	0.375445	0.554773	2.2137	2.16864	PTEN
Negative Regulation Of miRNA Transcription (GO:1902894)	0.375445	0.554773	2.2137	2.16864	ESR1
Negative Regulation Of Phosphoprotein Phosphatase Activity (GO:0032515)	0.375445	0.554773	2.2137	2.16864	ROCK1
Negative Regulation Of Stem Cell Population Maintenance (GO:1902455)	0.375445	0.554773	2.2137	2.16864	ARID4B
Nuclear-Transcribed mRNA poly(A) Tail Shortening (GO:0000289)	0.375445	0.554773	2.2137	2.16864	ZFP36
Peripheral Nervous System Development (GO:0007422)	0.375445	0.554773	2.2137	2.16864	NF1
Positive Regulation Of Embryonic Development (GO:0040019)	0.375445	0.554773	2.2137	2.16864	PLCB1
Positive Regulation Of Phospholipase Activity (GO:0010518)	0.375445	0.554773	2.2137	2.16864	ESR1
protein-DNA Complex Disassembly (GO:0032986)	0.375445	0.554773	2.2137	2.16864	ARID2
Receptor Metabolic Process (GO:0043112)	0.375445	0.554773	2.2137	2.16864	NEDD4
Regulation Of Calcium Ion Import (GO:0090279)	0.375445	0.554773	2.2137	2.16864	SLC30A1
Regulation Of Cardiac Muscle Contraction By Calcium Ion Signaling (GO:0010882)	0.375445	0.554773	2.2137	2.16864	DMD
Antigen Receptor-Mediated Signaling Pathway (GO:0050851)	0.37899	0.559649	1.29518	1.25664	VAV3;DENND1B;MEF2C;PDE4D
Positive Regulation Of Protein Phosphorylation (GO:0001934)	0.38099	0.562238	1.14789	1.10769	RAP2C;MOB1B;GHR;SMAD4;FMR1;RAPGEF2;FNIP1;SIRT1;RASGRP1;TGFBR1
Regulation Of Transcription Initiation By RNA Polymerase II (GO:0060260)	0.383591	0.564185	1.52994	1.46596	GTF2A1;MED13
Striated Muscle Contraction (GO:0006941)	0.383591	0.564185	1.52994	1.46596	DMD;RYR3
Monoatomic Anion Transport (GO:0006820)	0.383591	0.564185	1.52994	1.46596	CLCN5;ANO5
Myeloid Cell Differentiation (GO:0030099)	0.383591	0.564185	1.52994	1.46596	TET2;CFLAR
Positive Regulation Of I-kappaB kinase/NF-kappaB Signaling (GO:0043123)	0.384779	0.564185	1.23817	1.18256	PPM1A;CANT1;GOLT1B;CFLAR;ATP2C1
Negative Regulation Of Cell Population Proliferation (GO:0008285)	0.38723	0.564185	1.14155	1.08303	DDAH1;FRZB;CLMN;NF1;PTEN;RAPGEF2;MDM4;PDS5B;GATA2;ARID2
Extracellular Matrix Organization (GO:0030198)	0.389392	0.564185	1.23087	1.16092	COL24A1;MMP16;COL14A1;NF1;TGFBR1
Regulation Of Protein Kinase B Signaling (GO:0051896)	0.389534	0.564185	1.27542	1.20247	PTEN;RICTOR;SIRT1;TGFBR1
Cytokine-Mediated Signaling Pathway (GO:0019221)	0.389613	0.564185	1.179	1.11132	GHR;SMAD4;LIFR;PLCB1;SOS1;SIRT1;APPL1
DNA Replication Initiation (GO:0006270)	0.389981	0.564185	2.10291	1.98022	PURA
Regulation Of Lipid Storage (GO:0010883)	0.389981	0.564185	2.10291	1.98022	SIRT1
Regulation Of Membrane Protein Ectodomain Proteolysis (GO:0051043)	0.389981	0.564185	2.10291	1.98022	ROCK1
Regulation Of Steroid Metabolic Process (GO:0019218)	0.389981	0.564185	2.10291	1.98022	RORA
Cellular Response To Nerve Growth Factor Stimulus (GO:1990090)	0.389981	0.564185	2.10291	1.98022	RAPGEF2
Response To Cadmium Ion (GO:0046686)	0.389981	0.564185	2.10291	1.98022	MAPK8
Endocardial Cushion Morphogenesis (GO:0003203)	0.389981	0.564185	2.10291	1.98022	MDM4
Focal Adhesion Assembly (GO:0048041)	0.389981	0.564185	2.10291	1.98022	ARHGEF7
Macrophage Differentiation (GO:0030225)	0.389981	0.564185	2.10291	1.98022	SIRT1
Maturation Of 5.8S rRNA From Tricistronic rRNA Transcript (SSU-rRNA, 5.8S rRNA, LSU-rRNA) (GO:0000466)	0.389981	0.564185	2.10291	1.98022	ERI2
Modulation By Host Of Viral Genome Replication (GO:0044827)	0.389981	0.564185	2.10291	1.98022	FMR1
Negative Regulation Of Biomineral Tissue Development (GO:0070168)	0.389981	0.564185	2.10291	1.98022	ROCK1
Negative Regulation Of miRNA Metabolic Process (GO:2000629)	0.389981	0.564185	2.10291	1.98022	ESR1
Negative Regulation Of Osteoclast Differentiation (GO:0045671)	0.389981	0.564185	2.10291	1.98022	LRRC17
Negative Regulation Of Tumor Necrosis Factor-Mediated Signaling Pathway (GO:0010804)	0.389981	0.564185	2.10291	1.98022	XIAP
poly(A)+ mRNA Export From Nucleus (GO:0016973)	0.389981	0.564185	2.10291	1.98022	NUP93
Porphyrin-Containing Compound Biosynthetic Process (GO:0006779)	0.389981	0.564185	2.10291	1.98022	COX10
Positive Regulation Of T Cell Cytokine Production (GO:0002726)	0.389981	0.564185	2.10291	1.98022	DENND1B
Positive Regulation Of Natural Killer Cell Mediated Cytotoxicity (GO:0045954)	0.389981	0.564185	2.10291	1.98022	RASGRP1
Positive Regulation Of Signal Transduction By P53 Class Mediator (GO:1901798)	0.389981	0.564185	2.10291	1.98022	SPRED1
Positive Regulation Of Vacuole Organization (GO:0044090)	0.389981	0.564185	2.10291	1.98022	SNX18
Purine Nucleotide Biosynthetic Process (GO:0006164)	0.389981	0.564185	2.10291	1.98022	SLC4A7
Regulation Of Neuron Death (GO:1901214)	0.391857	0.565465	1.50255	1.40767	MEF2C;TRIM2
Regulation Of Phagocytosis (GO:0050764)	0.391857	0.565465	1.50255	1.40767	CD47;GATA2
Inorganic Anion Transport (GO:0015698)	0.391857	0.565465	1.50255	1.40767	CLCN5;ANO5
Positive Regulation Of Type II Interferon Production (GO:0032729)	0.391857	0.565465	1.50255	1.40767	PDE4D;RASGRP1
Regulation Of Defense Response (GO:0031347)	0.393006	0.566406	1.34298	1.25425	ELMOD2;XIAP;APPL1
Regulation Of Protein Localization (GO:0032880)	0.393006	0.566406	1.34298	1.25425	MAPK8;PRKAA2;MAP2
Protein Localization To Organelle (GO:0033365)	0.394798	0.568269	1.26577	1.17638	TIA1;PRKAA2;TMEM30A;MDM2
Protein Localization To Plasma Membrane (GO:0072659)	0.394798	0.568269	1.26577	1.17638	ROCK1;GORASP2;RAPGEF2;CLASP2
Negative Regulation Of Cytokine Production (GO:0001818)	0.39861	0.573395	1.21651	1.11891	ZFP36;ITCH;HDAC9;ATG12;ATG5
RNA Splicing (GO:0008380)	0.399285	0.573446	1.32878	1.21992	SCAF11;LUC7L3;SMNDC1
Phosphatidylinositol Biosynthetic Process (GO:0006661)	0.399285	0.573446	1.32878	1.21992	PI4K2B;SMG1;PTEN
Cellular Response To Chemokine (GO:1990869)	0.400073	0.573446	1.47611	1.35227	SLC12A2;STK39
Chordate Embryonic Development (GO:0043009)	0.400073	0.573446	1.47611	1.35227	WNT11;TGFBR1
Transcription Preinitiation Complex Assembly (GO:0070897)	0.400073	0.573446	1.47611	1.35227	GTF2A1;ESR1
Acetylcholine Receptor Signaling Pathway (GO:0095500)	0.404178	0.573446	2.00267	1.81421	PLCB1
Cellular Response To Cadmium Ion (GO:0071276)	0.404178	0.573446	2.00267	1.81421	MAPK8
Cellular Response To Topologically Incorrect Protein (GO:0035967)	0.404178	0.573446	2.00267	1.81421	UBE2W
Regulation Of Vascular Endothelial Growth Factor Receptor Signaling Pathway (GO:0030947)	0.404178	0.573446	2.00267	1.81421	NEDD4
Response To Gamma Radiation (GO:0010332)	0.404178	0.573446	2.00267	1.81421	MDM2
tRNA Aminoacylation (GO:0043039)	0.404178	0.573446	2.00267	1.81421	QRSL1
Negative Regulation Of Macroautophagy (GO:0016242)	0.404178	0.573446	2.00267	1.81421	FEZ2
Negative Regulation Of Myeloid Cell Differentiation (GO:0045638)	0.404178	0.573446	2.00267	1.81421	ZFP36
Negative Regulation Of Protein Localization To Nucleus (GO:1900181)	0.404178	0.573446	2.00267	1.81421	RAB23
Peptidyl-Glutamic Acid Modification (GO:0018200)	0.404178	0.573446	2.00267	1.81421	TTLL7
Positive Regulation Of Cholesterol Efflux (GO:0010875)	0.404178	0.573446	2.00267	1.81421	SIRT1
Positive Regulation Of Cilium Assembly (GO:0045724)	0.404178	0.573446	2.00267	1.81421	CCP110
Positive Regulation Of Protein Autophosphorylation (GO:0031954)	0.404178	0.573446	2.00267	1.81421	RAP2C
Positive Regulation Of Receptor Internalization (GO:0002092)	0.404178	0.573446	2.00267	1.81421	FMR1
Positive Regulation Of Viral Life Cycle (GO:1903902)	0.404178	0.573446	2.00267	1.81421	FMR1
Postreplication Repair (GO:0006301)	0.404178	0.573446	2.00267	1.81421	WDR33
Regulation Of Catabolic Process (GO:0009894)	0.404178	0.573446	2.00267	1.81421	MDM2
Response To Retinoic Acid (GO:0032526)	0.408237	0.578125	1.45058	1.29959	WNT11;EPHA3
Homophilic Cell Adhesion Via Plasma Membrane Adhesion Molecules (GO:0007156)	0.408237	0.578125	1.45058	1.29959	CADM2;NECTIN1
Positive Regulation Of Phagocytosis (GO:0050766)	0.408237	0.578125	1.45058	1.29959	CD47;GATA2
BMP Signaling Pathway (GO:0030509)	0.416346	0.581541	1.42593	1.24945	SMAD4;SMAD5
Regulation Of Pathway-Restricted SMAD Protein Phosphorylation (GO:0060393)	0.416346	0.581541	1.42593	1.24945	SMAD4;TGFBR1
Negative Regulation Of Intrinsic Apoptotic Signaling Pathway (GO:2001243)	0.416346	0.581541	1.42593	1.24945	MDM2;SIRT1
Hemopoiesis (GO:0030097)	0.418007	0.581541	1.2879	1.12338	MECOM;TET2;BMI1
Regulation Of Centrosome Cycle (GO:0046605)	0.418047	0.581541	1.91154	1.66717	SIRT1
Axon Extension (GO:0048675)	0.418047	0.581541	1.91154	1.66717	AUTS2
Cellular Response To Interleukin-6 (GO:0071354)	0.418047	0.581541	1.91154	1.66717	SMAD4
Regulation Of Toll-Like Receptor 4 Signaling Pathway (GO:0034143)	0.418047	0.581541	1.91154	1.66717	APPL1
Rescue Of Stalled Ribosome (GO:0072344)	0.418047	0.581541	1.91154	1.66717	LTN1
Response To BMP (GO:0071772)	0.418047	0.581541	1.91154	1.66717	SMAD4
Cytosolic Pattern Recognition Receptor Signaling Pathway (GO:0002753)	0.418047	0.581541	1.91154	1.66717	ITCH
Diacylglycerol Metabolic Process (GO:0046339)	0.418047	0.581541	1.91154	1.66717	DGKB
Endocardial Cushion Development (GO:0003197)	0.418047	0.581541	1.91154	1.66717	MDM4
Glial Cell Development (GO:0021782)	0.418047	0.581541	1.91154	1.66717	NF1
Translesion Synthesis (GO:0019985)	0.418047	0.581541	1.91154	1.66717	REV3L
Heparan Sulfate Proteoglycan Biosynthetic Process (GO:0015012)	0.418047	0.581541	1.91154	1.66717	HS2ST1
Histone mRNA Metabolic Process (GO:0008334)	0.418047	0.581541	1.91154	1.66717	XRN1
Long-Chain Fatty Acid Transport (GO:0015909)	0.418047	0.581541	1.91154	1.66717	RPS6KB1
Long-Chain fatty-acyl-CoA Metabolic Process (GO:0035336)	0.418047	0.581541	1.91154	1.66717	ACSL4
Microtubule Nucleation (GO:0007020)	0.418047	0.581541	1.91154	1.66717	CLASP2
Negative Regulation Of Extrinsic Apoptotic Signaling Pathway Via Death Domain Receptors (GO:1902042)	0.418047	0.581541	1.91154	1.66717	CFLAR
Negative Regulation Of Lymphocyte Activation (GO:0051250)	0.418047	0.581541	1.91154	1.66717	PAG1
Negative Regulation Of Oxidative Stress-Induced Cell Death (GO:1903202)	0.418047	0.581541	1.91154	1.66717	SIRT1
Nuclear Membrane Reassembly (GO:0031468)	0.418047	0.581541	1.91154	1.66717	SPAST
Positive Regulation Of Cell-Substrate Junction Organization (GO:0150117)	0.418047	0.581541	1.91154	1.66717	ROCK1
Positive Regulation Of Lamellipodium Assembly (GO:0010592)	0.418047	0.581541	1.91154	1.66717	AUTS2
Potassium Ion Homeostasis (GO:0055075)	0.418047	0.581541	1.91154	1.66717	SLC12A2
Protein N-linked Glycosylation Via Asparagine (GO:0018279)	0.418047	0.581541	1.91154	1.66717	MAGT1
Protein Localization To Cell Junction (GO:1902414)	0.418047	0.581541	1.91154	1.66717	NECTIN1
Regulation Of Cell Population Proliferation (GO:0042127)	0.419303	0.582934	1.07147	0.931276	SS18;PTEN;XIAP;LIFR;NAP1L1;PDS5B;SIRT1;TGFBR1;DDAH1;FRZB;CLMN;MDM2;RAPGEF2;MDM4;BIRC6;CD47;SOS1;ARID2;SLC25A33
RNA Processing (GO:0006396)	0.421585	0.585749	1.18203	1.02096	ATXN1;CPSF6;SCAF11;SRSF1;LUC7L3
Activation Of GTPase Activity (GO:0090630)	0.424206	0.586799	1.27483	1.09321	TBC1D12;RASGRP1;EVI5
Regulation Of RNA Splicing (GO:0043484)	0.424206	0.586799	1.27483	1.09321	TIA1;SRSF1;METTL4
RNA Methylation (GO:0001510)	0.4244	0.586799	1.40209	1.2017	METTL4;TRMT13
Cell Junction Organization (GO:0034330)	0.4244	0.586799	1.40209	1.2017	APBB2;SLC6A1
Fat Cell Differentiation (GO:0045444)	0.4244	0.586799	1.40209	1.2017	GATA2;SIRT1
Negative Regulation Of Kinase Activity (GO:0033673)	0.4244	0.586799	1.40209	1.2017	SPRED1;NF1
Positive Regulation Of Apoptotic Signaling Pathway (GO:2001235)	0.4244	0.586799	1.40209	1.2017	BCLAF1;TGFBR1
Regulation Of T Cell Activation (GO:0050863)	0.4244	0.586799	1.40209	1.2017	CD47;PAG1
Positive Regulation Of Protein Modification Process (GO:0031401)	0.425221	0.587131	1.15295	0.985944	MOB1B;TAOK1;FMR1;FNIP1;SIRT1;RASGRP1
Positive Regulation Of Transferase Activity (GO:0051347)	0.4262	0.587131	1.21076	1.03259	RYK;ARRDC3;DCUN1D1;BMI1
Negative Regulation Of Signal Transduction (GO:0009968)	0.427612	0.587131	1.13306	0.962582	RPS6KB1;FRZB;NEDD4;CD47;GATA2;SMAD5;APPL1
Regulation Of Cell Adhesion (GO:0030155)	0.431397	0.587131	1.20205	1.01059	PPP1CB;EPHA7;ROCK1;TNPO1
Regulation Of Cysteine-Type Endopeptidase Activity (GO:2000116)	0.431593	0.587131	1.82834	1.5363	EPHA7
Regulation Of Execution Phase Of Apoptosis (GO:1900117)	0.431593	0.587131	1.82834	1.5363	FZD3
Acylglycerol Homeostasis (GO:0055090)	0.431593	0.587131	1.82834	1.5363	RORA
Amyloid Fibril Formation (GO:1990000)	0.431593	0.587131	1.82834	1.5363	MDM2
Regulation Of Muscle Cell Differentiation (GO:0051147)	0.431593	0.587131	1.82834	1.5363	HDAC9
Regulation Of Proteolysis Involved In Protein Catabolic Process (GO:1903050)	0.431593	0.587131	1.82834	1.5363	TMF1
Cell Morphogenesis Involved In Differentiation (GO:0000904)	0.431593	0.587131	1.82834	1.5363	MEF2C
Regulation Of Supramolecular Fiber Organization (GO:1902903)	0.431593	0.587131	1.82834	1.5363	MAP2
Ear Morphogenesis (GO:0042471)	0.431593	0.587131	1.82834	1.5363	NIPBL
Early Endosome To Late Endosome Transport (GO:0045022)	0.431593	0.587131	1.82834	1.5363	SNX16
Endosome Transport Via Multivesicular Body Sorting Pathway (GO:0032509)	0.431593	0.587131	1.82834	1.5363	TMEM50B
Gliogenesis (GO:0042063)	0.431593	0.587131	1.82834	1.5363	HAPLN1
mRNA Polyadenylation (GO:0006378)	0.431593	0.587131	1.82834	1.5363	WDR33
Negative Regulation Of Ossification (GO:0030279)	0.431593	0.587131	1.82834	1.5363	MEF2C
Outflow Tract Septum Morphogenesis (GO:0003148)	0.431593	0.587131	1.82834	1.5363	SMAD4
Positive Regulation Of Cellular Response To Transforming Growth Factor Beta Stimulus (GO:1903846)	0.431593	0.587131	1.82834	1.5363	SMAD4
Positive Regulation Of Natural Killer Cell Mediated Immunity (GO:0002717)	0.431593	0.587131	1.82834	1.5363	RASGRP1
Positive Regulation Of p38MAPK Cascade (GO:1900745)	0.431593	0.587131	1.82834	1.5363	STK39
Positive Regulation Of Transforming Growth Factor Beta Receptor Signaling Pathway (GO:0030511)	0.431593	0.587131	1.82834	1.5363	SMAD4
Positive Regulation Of Vascular Endothelial Growth Factor Production (GO:0010575)	0.431593	0.587131	1.82834	1.5363	RORA
Protein K48-linked Deubiquitination (GO:0071108)	0.431593	0.587131	1.82834	1.5363	YOD1
Protein Kinase B Signaling (GO:0043491)	0.431593	0.587131	1.82834	1.5363	PTEN
Regulation Of AMPA Receptor Activity (GO:2000311)	0.431593	0.587131	1.82834	1.5363	MEF2C
Positive Regulation Of Gene Expression (GO:0010628)	0.440241	0.59206	1.07924	0.885447	RIMS1;MEF2C;MAPK8;ROCK1;RPS6KB1;FMR1;UBR5;GATA2;LARP4;CPEB3;TGFBR1;RBMS3
Cellular Response To Virus (GO:0098586)	0.44033	0.59206	1.35672	1.11282	RIOK3;FMR1
Endocytic Recycling (GO:0032456)	0.44033	0.59206	1.35672	1.11282	DENND1B;ANKRD50
Negative Regulation Of Cell Death (GO:0060548)	0.44033	0.59206	1.35672	1.11282	BNIP3L;MECOM
Positive Regulation Of Type I Interferon Production (GO:0032481)	0.44033	0.59206	1.35672	1.11282	RIOK3;XIAP
Regulation Of Cold-Induced Thermogenesis (GO:0120161)	0.441752	0.59206	1.18499	0.968148	TLE3;KDM3A;ARRDC3;ESRRG
Lysosomal Transport (GO:0007041)	0.442662	0.59206	1.23714	1.00821	SNX16;NEDD4;TMEM106B
Protein Transport (GO:0015031)	0.4433	0.59206	1.10371	0.897874	SNX18;TMEM167A;RAB23;ARRDC3;TVP23B;RAB28;TMED7;RAB6B
Regulation Of Glycogen Biosynthetic Process (GO:0005979)	0.444824	0.59206	1.75207	1.41931	DYRK2
RNA Polyadenylation (GO:0043631)	0.444824	0.59206	1.75207	1.41931	WDR33
Regulation Of Postsynapse Organization (GO:0099175)	0.444824	0.59206	1.75207	1.41931	ZDHHC15
Cellular Response To Hexose Stimulus (GO:0071331)	0.444824	0.59206	1.75207	1.41931	PRKAA2
Cellular Response To Steroid Hormone Stimulus (GO:0071383)	0.444824	0.59206	1.75207	1.41931	NR3C1
Chemical Synaptic Transmission, Postsynaptic (GO:0099565)	0.444824	0.59206	1.75207	1.41931	MEF2C
Response To dsRNA (GO:0043331)	0.444824	0.59206	1.75207	1.41931	RIOK3
Response To Zinc Ion (GO:0010043)	0.444824	0.59206	1.75207	1.41931	SLC30A4
Sodium Ion Homeostasis (GO:0055078)	0.444824	0.59206	1.75207	1.41931	SLC12A2
fatty-acyl-CoA Biosynthetic Process (GO:0046949)	0.444824	0.59206	1.75207	1.41931	ACSL4
Vesicle Cargo Loading (GO:0035459)	0.444824	0.59206	1.75207	1.41931	SEC24A
Vesicle-Mediated Transport Between Endosomal Compartments (GO:0098927)	0.444824	0.59206	1.75207	1.41931	SNX16
Lamellipodium Assembly (GO:0030032)	0.444824	0.59206	1.75207	1.41931	ARHGEF7
Late Endosome To Vacuole Transport Via Multivesicular Body Sorting Pathway (GO:0032511)	0.444824	0.59206	1.75207	1.41931	TMEM50B
Mismatch Repair (GO:0006298)	0.444824	0.59206	1.75207	1.41931	TDG
Negative Regulation Of TORC1 Signaling (GO:1904262)	0.444824	0.59206	1.75207	1.41931	SESN3
Negative Regulation Of Intracellular Protein Transport (GO:0090317)	0.444824	0.59206	1.75207	1.41931	RAB23
Negative Regulation Of Intrinsic Apoptotic Signaling Pathway In Response To DNA Damage (GO:1902230)	0.444824	0.59206	1.75207	1.41931	SIRT1
Negative Regulation Of Lipid Biosynthetic Process (GO:0051055)	0.444824	0.59206	1.75207	1.41931	SIRT1
Negative Regulation Of Proteolysis Involved In Protein Catabolic Process (GO:1903051)	0.444824	0.59206	1.75207	1.41931	PSMF1
Negative Regulation Of Telomere Maintenance Via Telomere Lengthening (GO:1904357)	0.444824	0.59206	1.75207	1.41931	XRN1
Negative Regulation Of Transposition (GO:0010529)	0.444824	0.59206	1.75207	1.41931	MYBL1
Organophosphate Ester Transport (GO:0015748)	0.444824	0.59206	1.75207	1.41931	PRELID3B
Phosphatidylethanolamine Metabolic Process (GO:0046337)	0.444824	0.59206	1.75207	1.41931	ETNK1
Positive Regulation Of T Cell Migration (GO:2000406)	0.444824	0.59206	1.75207	1.41931	STK39
Positive Regulation Of Glucose Import (GO:0046326)	0.444824	0.59206	1.75207	1.41931	APPL1
Positive Regulation Of Interleukin-2 Production (GO:0032743)	0.444824	0.59206	1.75207	1.41931	PDE4D
Proteoglycan Metabolic Process (GO:0006029)	0.444824	0.59206	1.75207	1.41931	CANT1
Regulation Of Biomineral Tissue Development (GO:0070167)	0.444824	0.59206	1.75207	1.41931	ROCK1
Cellular Response To Light Stimulus (GO:0071482)	0.448204	0.59621	1.33512	1.07144	NEDD4;CUL4B
Positive Regulation Of Phosphorylation (GO:0042327)	0.449911	0.598133	1.12186	0.896034	MOB1B;RYK;FMR1;FNIP1;SIRT1;RASGRP1
Regulation Of Endocytosis (GO:0030100)	0.456015	0.599904	1.31419	1.03194	ROCK1;EPHA3
Cellular Response To BMP Stimulus (GO:0071773)	0.456015	0.599904	1.31419	1.03194	SMAD4;SMAD5
Regulation Of Myeloid Cell Differentiation (GO:0045637)	0.457748	0.599904	1.6819	1.3143	MEF2C
Regulation Of Nucleotide-Excision Repair (GO:2000819)	0.457748	0.599904	1.6819	1.3143	ARID2
Calcium-Ion Regulated Exocytosis (GO:0017156)	0.457748	0.599904	1.6819	1.3143	RIMS1
Camera-Type Eye Development (GO:0043010)	0.457748	0.599904	1.6819	1.3143	NF1
Regulation Of Reactive Oxygen Species Biosynthetic Process (GO:1903426)	0.457748	0.599904	1.6819	1.3143	SLC25A33
Regulation Of Vascular Endothelial Growth Factor Production (GO:0010574)	0.457748	0.599904	1.6819	1.3143	RORA
Cellular Response To Xenobiotic Stimulus (GO:0071466)	0.457748	0.599904	1.6819	1.3143	MEF2C
Regulation Of Vasoconstriction (GO:0019229)	0.457748	0.599904	1.6819	1.3143	ZDHHC21
Respiratory Chain Complex IV Assembly (GO:0008535)	0.457748	0.599904	1.6819	1.3143	COX10
Dendritic Spine Organization (GO:0097061)	0.457748	0.599904	1.6819	1.3143	PTEN
Establishment Or Maintenance Of Apical/Basal Cell Polarity (GO:0035088)	0.457748	0.599904	1.6819	1.3143	ERBIN
Meiosis I (GO:0007127)	0.457748	0.599904	1.6819	1.3143	MYBL1
miRNA-mediated Gene Silencing (GO:0035195)	0.457748	0.599904	1.6819	1.3143	ZFP36
Negative Regulation Of Endothelial Cell Apoptotic Process (GO:2000352)	0.457748	0.599904	1.6819	1.3143	GATA2
Negative Regulation Of Insulin Receptor Signaling Pathway (GO:0046627)	0.457748	0.599904	1.6819	1.3143	RPS6KB1
Nuclear Membrane Organization (GO:0071763)	0.457748	0.599904	1.6819	1.3143	SPAST
Plasma Membrane Invagination (GO:0099024)	0.457748	0.599904	1.6819	1.3143	SNX18
Positive Regulation Of Adenylate Cyclase Activity (GO:0045762)	0.457748	0.599904	1.6819	1.3143	NF1
Positive Regulation Of Microtubule Polymerization Or Depolymerization (GO:0031112)	0.457748	0.599904	1.6819	1.3143	NUMA1
Protein Localization To Cell Surface (GO:0034394)	0.457748	0.599904	1.6819	1.3143	WNT11
Regulation Of Actin Filament Bundle Assembly (GO:0032231)	0.457748	0.599904	1.6819	1.3143	ROCK1
Regulation Of Cardiac Muscle Cell Contraction (GO:0086004)	0.457748	0.599904	1.6819	1.3143	PDE4D
Plasma Membrane Bounded Cell Projection Assembly (GO:0120031)	0.457821	0.599904	1.09878	0.858453	RAP2C;RAP1B;RAB23;RAPGEF2;ATP6V0D1;ARHGEF7;CDC14A
Lipid Transport (GO:0006869)	0.460883	0.603569	1.20161	0.930778	KDM5A;ARID4A;PRELID3B
Protein Localization To Membrane (GO:0072657)	0.462496	0.605334	1.12462	0.867215	ROCK1;RAPGEF2;RAB6B;ZDHHC15;CLASP2
Protein Secretion (GO:0009306)	0.463762	0.606643	1.2939	0.994213	TMEM167A;TVP23B
Regulation Of Wnt Signaling Pathway (GO:0030111)	0.4669	0.606931	1.19021	0.906512	FRZB;SPIN1;PPP1CA
Regulation Of Signal Transduction (GO:0009966)	0.466993	0.606931	1.11858	0.851734	RORA;SIK2;PLCB1;SIRT1;CDKN2AIP
DNA Synthesis Involved In DNA Repair (GO:0000731)	0.470372	0.606931	1.61713	1.21969	SIRT1
Regulation Of Mitochondrial Fission (GO:0090140)	0.470372	0.606931	1.61713	1.21969	DDHD1
Cardiac Muscle Cell Differentiation (GO:0055007)	0.470372	0.606931	1.61713	1.21969	MEF2C
Cellular Response To Acid Chemical (GO:0071229)	0.470372	0.606931	1.61713	1.21969	CPEB3
Cellular Response To Epidermal Growth Factor Stimulus (GO:0071364)	0.470372	0.606931	1.61713	1.21969	ZFP36
Clathrin-Dependent Endocytosis (GO:0072583)	0.470372	0.606931	1.61713	1.21969	GPR107
Cortical Cytoskeleton Organization (GO:0030865)	0.470372	0.606931	1.61713	1.21969	ROCK1
Dorsal/Ventral Pattern Formation (GO:0009953)	0.470372	0.606931	1.61713	1.21969	ANKS1B
In Utero Embryonic Development (GO:0001701)	0.470372	0.606931	1.61713	1.21969	TGFBR1
Iron-Sulfur Cluster Assembly (GO:0016226)	0.470372	0.606931	1.61713	1.21969	ISCU
mRNA Modification (GO:0016556)	0.470372	0.606931	1.61713	1.21969	METTL4
Metallo-Sulfur Cluster Assembly (GO:0031163)	0.470372	0.606931	1.61713	1.21969	ISCU
Negative Regulation Of Notch Signaling Pathway (GO:0045746)	0.470372	0.606931	1.61713	1.21969	GATA2
Negative Regulation Of Cellular Response To Insulin Stimulus (GO:1900077)	0.470372	0.606931	1.61713	1.21969	RPS6KB1
Phospholipid Biosynthetic Process (GO:0008654)	0.470372	0.606931	1.61713	1.21969	SAMD8
Positive Regulation Of TORC1 Signaling (GO:1904263)	0.470372	0.606931	1.61713	1.21969	GPR137C
Positive Regulation Of Filopodium Assembly (GO:0051491)	0.470372	0.606931	1.61713	1.21969	FMR1
Positive Regulation Of Nitric Oxide Biosynthetic Process (GO:0045429)	0.470372	0.606931	1.61713	1.21969	DDAH1
Positive Regulation Of Response To Wounding (GO:1903036)	0.470372	0.606931	1.61713	1.21969	ARFGEF1
Protein Quality Control For Misfolded Or Incompletely Synthesized Proteins (GO:0006515)	0.470372	0.606931	1.61713	1.21969	UBE2W
Regulation Of Actin Polymerization Or Depolymerization (GO:0008064)	0.470372	0.606931	1.61713	1.21969	ARHGAP28
Regulation Of Androgen Receptor Signaling Pathway (GO:0060765)	0.470372	0.606931	1.61713	1.21969	SIRT1
B Cell Differentiation (GO:0030183)	0.471444	0.607628	1.27423	0.958165	FNIP1;HDAC9
Telomere Maintenance (GO:0000723)	0.471444	0.607628	1.27423	0.958165	INO80D;PTEN
Response To Lipid (GO:0033993)	0.472887	0.609087	1.17903	0.882971	ERBIN;FBXO3;ESR1
Positive Regulation Of Macromolecule Metabolic Process (GO:0010604)	0.473111	0.609087	1.06635	0.79808	RIMS1;MEF2C;ITCH;MAPK8;ROCK1;UBR5;GATA2;TGFBR1;RBMS3
DNA-templated DNA Replication (GO:0006261)	0.47906	0.615526	1.25515	0.923702	PURA;REV3L
Response To Molecule Of Bacterial Origin (GO:0002237)	0.47906	0.615526	1.25515	0.923702	ERBIN;FBXO3
Positive Regulation Of Phosphatidylinositol 3-Kinase Signaling (GO:0014068)	0.47906	0.615526	1.25515	0.923702	NEDD4;SIRT1
Regulation Of Chromosome Segregation (GO:0051983)	0.482702	0.615526	1.55715	1.13416	NUMA1
RNA Phosphodiester Bond Hydrolysis (GO:0090501)	0.482702	0.615526	1.55715	1.13416	XRN1
Regulation Of Monoatomic Ion Transport (GO:0043269)	0.482702	0.615526	1.55715	1.13416	NEDD4
Regulation Of Plasma Membrane Bounded Cell Projection Organization (GO:0120035)	0.482702	0.615526	1.55715	1.13416	PTEN
Regulation Of Protein Localization To Membrane (GO:1905475)	0.482702	0.615526	1.55715	1.13416	APPL1
Cell-Substrate Junction Assembly (GO:0007044)	0.482702	0.615526	1.55715	1.13416	ARHGEF7
Negative Regulation Of Cation Channel Activity (GO:2001258)	0.482702	0.615526	1.55715	1.13416	FMR1
Nuclear-Transcribed mRNA Catabolic Process, Nonsense-Mediated Decay (GO:0000184)	0.482702	0.615526	1.55715	1.13416	SMG1
Positive Regulation Of Defense Response To Virus By Host (GO:0002230)	0.482702	0.615526	1.55715	1.13416	TRIM44
Positive Regulation Of Fibroblast Proliferation (GO:0048146)	0.482702	0.615526	1.55715	1.13416	BMI1
Positive Regulation Of Nitric Oxide Metabolic Process (GO:1904407)	0.482702	0.615526	1.55715	1.13416	DDAH1
Positive Regulation Of Protein Import Into Nucleus (GO:0042307)	0.482702	0.615526	1.55715	1.13416	UBR5
Protein Depolymerization (GO:0051261)	0.482702	0.615526	1.55715	1.13416	TWF1
Regulation Of Bone Resorption (GO:0045124)	0.482702	0.615526	1.55715	1.13416	NF1
Protein Deubiquitination (GO:0016579)	0.484769	0.617591	1.15727	0.837963	USP48;OTUD6B;YOD1
Golgi Vesicle Transport (GO:0048193)	0.484863	0.617591	1.09505	0.792696	SPAST;SEC24A;SNAP23;TMED7;RAB6B
Regulation Of G Protein-Coupled Receptor Signaling Pathway (GO:0008277)	0.486608	0.619122	1.23663	0.890739	ROCK1;PLCB1
Regulation Of Cellular Biosynthetic Process (GO:0031326)	0.486608	0.619122	1.23663	0.890739	CD47;SIRT1
Regulation Of Autophagy (GO:0010506)	0.490496	0.622872	1.07356	0.764741	MAPK8;PRKAA2;ROCK1;NEDD4;ATP6V0D1;SQSTM1
Synapse Assembly (GO:0007416)	0.494087	0.622872	1.21864	0.859196	RYK;PTEN
RNA Biosynthetic Process (GO:0032774)	0.494746	0.622872	1.50146	1.0566	TBPL1
RNA-mediated Gene Silencing (GO:0031047)	0.494746	0.622872	1.50146	1.0566	HELZ
Alpha-Amino Acid Metabolic Process (GO:1901605)	0.494746	0.622872	1.50146	1.0566	DDAH1
Regulation Of Monoatomic Ion Transmembrane Transport (GO:0034765)	0.494746	0.622872	1.50146	1.0566	NEDD4
Cardiac Muscle Cell Action Potential (GO:0086001)	0.494746	0.622872	1.50146	1.0566	DMD
Regulation Of Spindle Assembly (GO:0090169)	0.494746	0.622872	1.50146	1.0566	NUMA1
Regulation Of Striated Muscle Contraction (GO:0006942)	0.494746	0.622872	1.50146	1.0566	DMD
Response To Alcohol (GO:0097305)	0.494746	0.622872	1.50146	1.0566	TGFBR1
Response To Steroid Hormone (GO:0048545)	0.494746	0.622872	1.50146	1.0566	NR3C1
Establishment Of Mitotic Spindle Orientation (GO:0000132)	0.494746	0.622872	1.50146	1.0566	NUMA1
Lipid Droplet Organization (GO:0034389)	0.494746	0.622872	1.50146	1.0566	PRKAA2
Negative Regulation Of Plasma Membrane Bounded Cell Projection Assembly (GO:0120033)	0.494746	0.622872	1.50146	1.0566	CCP110
Peptidyl-Tyrosine Dephosphorylation (GO:0035335)	0.494746	0.622872	1.50146	1.0566	PTPN13
Phosphatidic Acid Biosynthetic Process (GO:0006654)	0.494746	0.622872	1.50146	1.0566	DGKB
Positive Regulation Of Dephosphorylation (GO:0035306)	0.494746	0.622872	1.50146	1.0566	ROCK1
Positive Regulation Of Viral Genome Replication (GO:0045070)	0.494746	0.622872	1.50146	1.0566	PKN2
Protein K11-linked Ubiquitination (GO:0070979)	0.494746	0.622872	1.50146	1.0566	UBE2W
Protein-Containing Complex Assembly (GO:0065003)	0.495534	0.623519	1.05115	0.738033	RIMS1;SMAD4;CAND1;OTUD6B;MDM2;PDE4DIP;DMD;MDM4
Regulation Of Cellular Localization (GO:0060341)	0.501497	0.62998	1.20117	0.828997	MAPK8;MAP2
Negative Regulation Of Catabolic Process (GO:0009895)	0.501497	0.62998	1.20117	0.828997	MDM4;AZIN1
Plasma Membrane Organization (GO:0007009)	0.501497	0.62998	1.20117	0.828997	SNX18;SERP1
Endoplasmic Reticulum To Golgi Vesicle-Mediated Transport (GO:0006888)	0.502345	0.630571	1.1261	0.775284	SPAST;SEC24A;TMED7
Organic Substance Transport (GO:0071702)	0.502521	0.630571	1.07248	0.737995	SNX18;ARRDC3;TNPO1;ATP2C1;RYR3
Regulation Of Vasculature Development (GO:1901342)	0.50651	0.631062	1.44961	0.986043	NF1
Response To Amino Acid (GO:0043200)	0.50651	0.631062	1.44961	0.986043	CPEB3
Response To Epidermal Growth Factor (GO:0070849)	0.50651	0.631062	1.44961	0.986043	ZFP36
Cytoplasmic Translational Initiation (GO:0002183)	0.50651	0.631062	1.44961	0.986043	EIF5
Embryonic Skeletal System Morphogenesis (GO:0048704)	0.50651	0.631062	1.44961	0.986043	TGFBR1
Lamellipodium Organization (GO:0097581)	0.50651	0.631062	1.44961	0.986043	ARHGEF7
Mitotic G2 DNA Damage Checkpoint Signaling (GO:0007095)	0.50651	0.631062	1.44961	0.986043	TAOK1
Negative Regulation Of Axon Extension (GO:0030517)	0.50651	0.631062	1.44961	0.986043	MAP2
Negative Regulation Of Calcium Ion Transmembrane Transporter Activity (GO:1901020)	0.50651	0.631062	1.44961	0.986043	FMR1
Negative Regulation Of Myeloid Leukocyte Differentiation (GO:0002762)	0.50651	0.631062	1.44961	0.986043	LRRC17
Phospholipid Dephosphorylation (GO:0046839)	0.50651	0.631062	1.44961	0.986043	PTEN
Positive Regulation Of Phosphate Metabolic Process (GO:0045937)	0.50651	0.631062	1.44961	0.986043	ROCK1
Regulation Of Arp2/3 Complex-Mediated Actin Nucleation (GO:0034315)	0.50651	0.631062	1.44961	0.986043	GMFB
DNA Replication (GO:0006260)	0.508837	0.633269	1.18419	0.800073	REV3L;NAP1L1
Regulation Of Rho Protein Signal Transduction (GO:0035023)	0.508837	0.633269	1.18419	0.800073	ARHGEF3;SCAI
Cellular Response To Molecule Of Bacterial Origin (GO:0071219)	0.513891	0.637024	1.10623	0.736467	ZFP36;MEF2C;MAPK8
Cellular Response To Oxidative Stress (GO:0034599)	0.513891	0.637024	1.10623	0.736467	MAPK8;PRKAA2;SQSTM1
Protein Processing (GO:0016485)	0.513891	0.637024	1.10623	0.736467	MMP16;CPD;CASP2
Positive Regulation Of Lymphocyte Proliferation (GO:0050671)	0.516106	0.637024	1.16769	0.772358	VAV3;MEF2C
Regulation Of Centrosome Duplication (GO:0010824)	0.518001	0.637024	1.40122	0.921692	SIRT1
Regulation Of Extrinsic Apoptotic Signaling Pathway Via Death Domain Receptors (GO:1902041)	0.518001	0.637024	1.40122	0.921692	CFLAR
Regulation Of Gluconeogenesis (GO:0006111)	0.518001	0.637024	1.40122	0.921692	SIRT1
Actin Filament Polymerization (GO:0030041)	0.518001	0.637024	1.40122	0.921692	DIAPH2
Regulation Of Long-Term Synaptic Potentiation (GO:1900271)	0.518001	0.637024	1.40122	0.921692	SQSTM1
Glutamine Family Amino Acid Metabolic Process (GO:0009064)	0.518001	0.637024	1.40122	0.921692	DDAH1
Leukocyte Cell-Cell Adhesion (GO:0007159)	0.518001	0.637024	1.40122	0.921692	ROCK1
Negative Chemotaxis (GO:0050919)	0.518001	0.637024	1.40122	0.921692	EPHA7
Negative Regulation Of DNA Biosynthetic Process (GO:2000279)	0.518001	0.637024	1.40122	0.921692	XRN1
Negative Regulation Of Intracellular Steroid Hormone Receptor Signaling Pathway (GO:0033144)	0.518001	0.637024	1.40122	0.921692	SIRT1
Positive Regulation Of G1/S Transition Of Mitotic Cell Cycle (GO:1900087)	0.518001	0.637024	1.40122	0.921692	PLCB1
Positive Regulation Of Rho Protein Signal Transduction (GO:0035025)	0.518001	0.637024	1.40122	0.921692	ARHGEF3
Positive Regulation Of Cholesterol Transport (GO:0032376)	0.518001	0.637024	1.40122	0.921692	SIRT1
Positive Regulation Of Glucose Transmembrane Transport (GO:0010828)	0.518001	0.637024	1.40122	0.921692	APPL1
Positive Regulation Of Leukocyte Migration (GO:0002687)	0.518001	0.637024	1.40122	0.921692	LYVE1
Positive Regulation Of Mononuclear Cell Migration (GO:0071677)	0.518001	0.637024	1.40122	0.921692	CD47
Receptor Signaling Pathway Via STAT (GO:0097696)	0.518001	0.637024	1.40122	0.921692	GHR
Regulation Of Cell Morphogenesis (GO:0022604)	0.518001	0.637024	1.40122	0.921692	LARP4
Ribonucleoprotein Complex Biogenesis (GO:0022613)	0.519611	0.638315	1.09656	0.717888	XPO1;SPATA5;CUL4B
Positive Regulation Of Cell Projection Organization (GO:0031346)	0.519611	0.638315	1.09656	0.717888	TWF1;RAPGEF2;EPHA3
Regulation Of Angiogenesis (GO:0045765)	0.519939	0.638375	1.05082	0.687279	SPRED1;ROCK1;NF1;GATA2;SIRT1
Mitochondrion Organization (GO:0007005)	0.522125	0.640368	1.06411	0.691513	BNIP3L;MTX3;AKT3;SLC25A33
Protein Autophosphorylation (GO:0046777)	0.522125	0.640368	1.06411	0.691513	SMG1;TAOK1;STK39;SIK2
Nucleosome Organization (GO:0034728)	0.523304	0.641469	1.15163	0.745789	NAP1L1;ARID2
Adenylate Cyclase-Modulating G Protein-Coupled Receptor Signaling Pathway (GO:0007188)	0.526971	0.643881	1.05737	0.677359	ADGRE2;ADCY9;ADGRL1;PRKACB
Nitrogen Compound Transport (GO:0071705)	0.526971	0.643881	1.05737	0.677359	SLC12A2;SNX18;TMEM30A;ARRDC3
Regulation Of Cholesterol Efflux (GO:0010874)	0.529225	0.643881	1.35595	0.862848	SIRT1
Regulation Of Metaphase/Anaphase Transition Of Cell Cycle (GO:1902099)	0.529225	0.643881	1.35595	0.862848	ARID2
Regulation Of Natural Killer Cell Mediated Cytotoxicity (GO:0042269)	0.529225	0.643881	1.35595	0.862848	RASGRP1
Regulation Of Transmembrane Transport (GO:0034762)	0.529225	0.643881	1.35595	0.862848	NEDD4
Female Gamete Generation (GO:0007292)	0.529225	0.643881	1.35595	0.862848	DIAPH2
Mitochondrial Membrane Organization (GO:0007006)	0.529225	0.643881	1.35595	0.862848	MTX3
Muscle Cell Development (GO:0055001)	0.529225	0.643881	1.35595	0.862848	DMD
Negative Regulation Of G1/S Transition Of Mitotic Cell Cycle (GO:2000134)	0.529225	0.643881	1.35595	0.862848	PTEN
Negative Regulation Of Osteoblast Differentiation (GO:0045668)	0.529225	0.643881	1.35595	0.862848	HDAC9
Negative Regulation Of Proteasomal Ubiquitin-Dependent Protein Catabolic Process (GO:0032435)	0.529225	0.643881	1.35595	0.862848	STYX
Proteoglycan Biosynthetic Process (GO:0030166)	0.529225	0.643881	1.35595	0.862848	CANT1
Purine Ribonucleoside Triphosphate Metabolic Process (GO:0009205)	0.529225	0.643881	1.35595	0.862848	RAB23
Regulation Of Ras Protein Signal Transduction (GO:0046578)	0.530429	0.645001	1.13601	0.72031	SQSTM1;RASGRP1
Protein Stabilization (GO:0050821)	0.532832	0.647578	1.03513	0.651663	AAK1;PTEN;MDM4;NAA16;TRIM44
Sphingolipid Biosynthetic Process (GO:0030148)	0.537481	0.647885	1.12081	0.695866	SMPD4;SAMD8
Negative Regulation Of Blood Vessel Morphogenesis (GO:2000181)	0.537481	0.647885	1.12081	0.695866	SPRED1;ROCK1
Actin Filament Bundle Assembly (GO:0051017)	0.540188	0.647885	1.31351	0.80891	PAWR
Actin Filament Bundle Organization (GO:0061572)	0.540188	0.647885	1.31351	0.80891	PAWR
Cardiac Muscle Contraction (GO:0060048)	0.540188	0.647885	1.31351	0.80891	DMD
Signal Transduction By P53 Class Mediator (GO:0072331)	0.540188	0.647885	1.31351	0.80891	MDM4
Epithelial Tube Morphogenesis (GO:0060562)	0.540188	0.647885	1.31351	0.80891	MEF2C
Ubiquitin-Dependent Protein Catabolic Process Via The Multivesicular Body Sorting Pathway (GO:0043162)	0.540188	0.647885	1.31351	0.80891	NEDD4
Vasculogenesis (GO:0001570)	0.540188	0.647885	1.31351	0.80891	SPRED1
intra-Golgi Vesicle-Mediated Transport (GO:0006891)	0.540188	0.647885	1.31351	0.80891	RAB6B
Lung Development (GO:0030324)	0.540188	0.647885	1.31351	0.80891	WNT11
ncRNA Catabolic Process (GO:0034661)	0.540188	0.647885	1.31351	0.80891	XRN1
Negative Regulation Of Blood Vessel Endothelial Cell Migration (GO:0043537)	0.540188	0.647885	1.31351	0.80891	MEF2C
Negative Regulation Of Endocytosis (GO:0045806)	0.540188	0.647885	1.31351	0.80891	EPHA3
Negative Regulation Of Epithelial Cell Migration (GO:0010633)	0.540188	0.647885	1.31351	0.80891	PTEN
Phosphatidic Acid Metabolic Process (GO:0046473)	0.540188	0.647885	1.31351	0.80891	DGKB
Positive Regulation Of RNA Metabolic Process (GO:0051254)	0.540188	0.647885	1.31351	0.80891	RBM27
Positive Regulation Of Establishment Of Protein Localization To Mitochondrion (GO:1903749)	0.540188	0.647885	1.31351	0.80891	MAPK8
Positive Regulation Of Interleukin-12 Production (GO:0032735)	0.540188	0.647885	1.31351	0.80891	PLCB1
Positive Regulation Of Nitrogen Compound Metabolic Process (GO:0051173)	0.540188	0.647885	1.31351	0.80891	MAPK8
Positive Regulation Of Reproductive Process (GO:2000243)	0.540188	0.647885	1.31351	0.80891	PLCB1
Protein K63-linked Deubiquitination (GO:0070536)	0.540188	0.647885	1.31351	0.80891	YOD1
Regulation Of G0 To G1 Transition (GO:0070316)	0.540188	0.647885	1.31351	0.80891	ARID2
Regulation Of NLRP3 Inflammasome Complex Assembly (GO:1900225)	0.540188	0.647885	1.31351	0.80891	MAPK8
Regulation Of Amyloid-Beta Formation (GO:1902003)	0.540188	0.647885	1.31351	0.80891	ROCK1
Receptor-Mediated Endocytosis (GO:0006898)	0.542116	0.649856	1.05948	0.648692	ITCH;NEDD4;GPR107
Cellular Response To Glucose Stimulus (GO:0071333)	0.550896	0.653725	1.27364	0.759356	PRKAA2
Cellular Response To Hydrogen Peroxide (GO:0070301)	0.550896	0.653725	1.27364	0.759356	SIRT1
Response To Estrogen (GO:0043627)	0.550896	0.653725	1.27364	0.759356	ESR1
Embryonic Limb Morphogenesis (GO:0030326)	0.550896	0.653725	1.27364	0.759356	NIPBL
Embryonic Skeletal System Development (GO:0048706)	0.550896	0.653725	1.27364	0.759356	WNT11
Sister Chromatid Segregation (GO:0000819)	0.550896	0.653725	1.27364	0.759356	SMC1A
Smoothened Signaling Pathway (GO:0007224)	0.550896	0.653725	1.27364	0.759356	DYRK2
Superoxide Metabolic Process (GO:0006801)	0.550896	0.653725	1.27364	0.759356	CYBB
Glial Cell Differentiation (GO:0010001)	0.550896	0.653725	1.27364	0.759356	HAPLN1
Inner Mitochondrial Membrane Organization (GO:0007007)	0.550896	0.653725	1.27364	0.759356	MTX3
Microtubule Polymerization (GO:0046785)	0.550896	0.653725	1.27364	0.759356	CLASP2
Negative Regulation Of Ras Protein Signal Transduction (GO:0046580)	0.550896	0.653725	1.27364	0.759356	SCAI
Negative Regulation Of Cell Cycle Process (GO:0010948)	0.550896	0.653725	1.27364	0.759356	CCP110
Negative Regulation Of Mitotic Cell Cycle (GO:0045930)	0.550896	0.653725	1.27364	0.759356	FZD3
Positive Regulation Of Organelle Organization (GO:0010638)	0.550896	0.653725	1.27364	0.759356	KATNBL1
Purine Nucleotide Metabolic Process (GO:0006163)	0.550896	0.653725	1.27364	0.759356	SLC4A7
Regulation Of calcineurin-NFAT Signaling Cascade (GO:0070884)	0.550896	0.653725	1.27364	0.759356	DYRK2
Regulation Of Neuron Differentiation (GO:0045664)	0.551365	0.653725	1.09158	0.649882	MEF2C;ROCK1
Positive Regulation Of Catabolic Process (GO:0009896)	0.551365	0.653725	1.09158	0.649882	NEDD4;PTEN
Positive Regulation Of Cytoskeleton Organization (GO:0051495)	0.551365	0.653725	1.09158	0.649882	NUMA1;KATNBL1
Positive Regulation Of Endocytosis (GO:0045807)	0.551365	0.653725	1.09158	0.649882	CD47;GATA2
Cellular Response To Lipopolysaccharide (GO:0071222)	0.553139	0.655146	1.04186	0.616933	ZFP36;MEF2C;MAPK8
Positive Regulation Of Defense Response (GO:0031349)	0.553139	0.655146	1.04186	0.616933	MEF2C;RIOK3;CD47
Calcium Ion Transmembrane Transport (GO:0070588)	0.558196	0.660418	1.07753	0.628249	ATP2C1;RYR3
Positive Regulation Of Immune Response (GO:0050778)	0.558196	0.660418	1.07753	0.628249	RIOK3;SIRT1
Response To Cytokine (GO:0034097)	0.55859	0.660418	1.03327	0.601711	NFAT5;LIFR;MAP4K3
Action Potential (GO:0001508)	0.561356	0.660418	1.23612	0.713735	DMD
Regulation Of mRNA Processing (GO:0050684)	0.561356	0.660418	1.23612	0.713735	TIA1
Regulation Of Postsynaptic Membrane Potential (GO:0060078)	0.561356	0.660418	1.23612	0.713735	MEF2C
Regulation Of Regulated Secretory Pathway (GO:1903305)	0.561356	0.660418	1.23612	0.713735	RIMS1
Regulation Of Sodium Ion Transport (GO:0002028)	0.561356	0.660418	1.23612	0.713735	NEDD4
Establishment Of Spindle Orientation (GO:0051294)	0.561356	0.660418	1.23612	0.713735	NUMA1
Liver Development (GO:0001889)	0.561356	0.660418	1.23612	0.713735	NF1
Positive Regulation Of Cell Development (GO:0010720)	0.561356	0.660418	1.23612	0.713735	NAP1L1
Positive Regulation Of Substrate Adhesion-Dependent Cell Spreading (GO:1900026)	0.561356	0.660418	1.23612	0.713735	ARHGEF7
Regulation Of Cardiac Muscle Contraction (GO:0055117)	0.561356	0.660418	1.23612	0.713735	PDE4D
Cellular Response To Interleukin-1 (GO:0071347)	0.564953	0.663966	1.06384	0.607464	CD47;PLCB1
Macromolecule Modification (GO:0043412)	0.564953	0.663966	1.06384	0.607464	SERP1;YES1
Regulation Of Response To External Stimulus (GO:0032101)	0.569373	0.665304	1.0165	0.57251	ELMOD2;XIAP;APPL1
Regulation Of Tumor Necrosis Factor Production (GO:0032680)	0.569373	0.665304	1.0165	0.57251	ZFP36;CD47;RASGRP1
Cell-Cell Adhesion Via Plasma-Membrane Adhesion Molecules (GO:0098742)	0.569465	0.665304	1.00026	0.563203	CADM2;ADGRL1;ATP2C1;NECTIN1
Positive Regulation Of Cell Population Proliferation (GO:0008284)	0.570668	0.665304	0.978557	0.54892	SS18;MEF2C;MDM2;PTEN;LIFR;NAP1L1;CD47;BMI1;SIRT1;SLC25A33;TGFBR1
COPII-coated Vesicle Budding (GO:0090114)	0.571572	0.665304	1.20074	0.671651	SEC24A
Regulation Of Erythrocyte Differentiation (GO:0045646)	0.571572	0.665304	1.20074	0.671651	ZFP36
Regulation Of Glucose Import (GO:0046324)	0.571572	0.665304	1.20074	0.671651	APPL1
Regulation Of Intracellular Protein Transport (GO:0033157)	0.571572	0.665304	1.20074	0.671651	RUFY3
Base-Excision Repair (GO:0006284)	0.571572	0.665304	1.20074	0.671651	TDG
Blood Vessel Diameter Maintenance (GO:0097746)	0.571572	0.665304	1.20074	0.671651	ROCK1
Regulation Of Peptidyl-Threonine Phosphorylation (GO:0010799)	0.571572	0.665304	1.20074	0.671651	SPRED1
Regulation Of Receptor Internalization (GO:0002090)	0.571572	0.665304	1.20074	0.671651	FMR1
tRNA Methylation (GO:0030488)	0.571572	0.665304	1.20074	0.671651	TRMT13
Negative Regulation Of Sequestering Of Calcium Ion (GO:0051283)	0.571572	0.665304	1.20074	0.671651	PLCB1
Positive Regulation Of Interferon-Beta Production (GO:0032728)	0.571572	0.665304	1.20074	0.671651	RIOK3
Positive Regulation Of Myeloid Cell Differentiation (GO:0045639)	0.571572	0.665304	1.20074	0.671651	MTURN
Positive Regulation Of Phospholipase C Activity (GO:0010863)	0.571572	0.665304	1.20074	0.671651	ESR1
Receptor Signaling Pathway Via JAK-STAT (GO:0007259)	0.571572	0.665304	1.20074	0.671651	GHR
Cellular Response To Organic Substance (GO:0071310)	0.571636	0.665304	1.05049	0.587488	GHR;NFAT5
Vesicle-Mediated Transport To The Plasma Membrane (GO:0098876)	0.578244	0.672651	1.03746	0.568281	DENND1B;ANKRD50
Protein Homooligomerization (GO:0051260)	0.579992	0.672722	1.00026	0.544881	SPAST;TNPO1;RYR3
Regulation Of Defense Response To Virus By Host (GO:0050691)	0.581551	0.672722	1.16733	0.632757	TRIM44
RNA Stabilization (GO:0043489)	0.581551	0.672722	1.16733	0.632757	IREB2
Aortic Valve Morphogenesis (GO:0003180)	0.581551	0.672722	1.16733	0.632757	ROCK1
Regulation Of Ossification (GO:0030278)	0.581551	0.672722	1.16733	0.632757	MEF2C
Synaptic Vesicle Cycle (GO:0099504)	0.581551	0.672722	1.16733	0.632757	RIMS1
Negative Regulation Of Endothelial Cell Migration (GO:0010596)	0.581551	0.672722	1.16733	0.632757	MEF2C
Negative Regulation Of Transferase Activity (GO:0051348)	0.581551	0.672722	1.16733	0.632757	ZFP36
Positive Regulation Of Exocytosis (GO:0045921)	0.581551	0.672722	1.16733	0.632757	CLASP2
Positive Regulation Of Receptor Signaling Pathway Via JAK-STAT (GO:0046427)	0.581551	0.672722	1.16733	0.632757	GHR
Positive Regulation Of Receptor Signaling Pathway Via STAT (GO:1904894)	0.581551	0.672722	1.16733	0.632757	GHR
Regulation Of Osteoblast Differentiation (GO:0045667)	0.591234	0.67849	1.01236	0.532039	MEF2C;HDAC9
Epidermis Development (GO:0008544)	0.591234	0.67849	1.01236	0.532039	KDM5A;ATP2C1
Integrin-Mediated Signaling Pathway (GO:0007229)	0.591234	0.67849	1.01236	0.532039	ERBIN;CD47
Macromolecule Catabolic Process (GO:0009057)	0.591234	0.67849	1.01236	0.532039	NEDD4;SQSTM1
Negative Regulation Of Cell Cycle (GO:0045786)	0.591234	0.67849	1.01236	0.532039	PTEN;SIRT1
Positive Regulation Of Protein Localization (GO:1903829)	0.591234	0.67849	1.01236	0.532039	PRKAA2;NUMA1
RNA 3'-End Processing (GO:0031123)	0.591298	0.67849	1.13572	0.596746	CPSF6
Connective Tissue Development (GO:0061448)	0.591298	0.67849	1.13572	0.596746	SOX6
Response To Peptide (GO:1901652)	0.591298	0.67849	1.13572	0.596746	ERBIN
Signal Release From Synapse (GO:0099643)	0.591298	0.67849	1.13572	0.596746	RIMS1
Establishment Of Protein Localization To Plasma Membrane (GO:0061951)	0.591298	0.67849	1.13572	0.596746	GORASP2
Heart Looping (GO:0001947)	0.591298	0.67849	1.13572	0.596746	MEF2C
Maturation Of SSU-rRNA (GO:0030490)	0.591298	0.67849	1.13572	0.596746	RIOK3
Membrane Fission (GO:0090148)	0.591298	0.67849	1.13572	0.596746	SPAST
Positive Regulation Of Axonogenesis (GO:0050772)	0.591298	0.67849	1.13572	0.596746	RUFY3
Positive Regulation Of Bone Mineralization (GO:0030501)	0.591298	0.67849	1.13572	0.596746	MEF2C
Regulation Of Mitochondrial Membrane Potential (GO:0051881)	0.600818	0.684249	1.10577	0.563351	SLC25A33
Anterograde Axonal Transport (GO:0008089)	0.600818	0.684249	1.10577	0.563351	SPAST
Regulation Of Mitotic Spindle Organization (GO:0060236)	0.600818	0.684249	1.10577	0.563351	NUMA1
Axonal Transport (GO:0098930)	0.600818	0.684249	1.10577	0.563351	SPAST
Carboxylic Acid Transmembrane Transport (GO:1905039)	0.600818	0.684249	1.10577	0.563351	SLC16A7
Regulation Of Protein Tyrosine Kinase Activity (GO:0061097)	0.600818	0.684249	1.10577	0.563351	RAP2C
Release Of Sequestered Calcium Ion Into Cytosol (GO:0051209)	0.600818	0.684249	1.10577	0.563351	PLCB1
Digestive Tract Development (GO:0048565)	0.600818	0.684249	1.10577	0.563351	NIPBL
Fibroblast Growth Factor Receptor Signaling Pathway (GO:0008543)	0.600818	0.684249	1.10577	0.563351	FRS2
Negative Regulation Of Proteasomal Protein Catabolic Process (GO:1901799)	0.600818	0.684249	1.10577	0.563351	PSMF1
Neuron Projection Extension (GO:1990138)	0.600818	0.684249	1.10577	0.563351	AUTS2
[truncated: 282 more rows]

## Sheet: Table S7D
Table S7D. EnrichR Gene Ontologies (GO)_molecular functions enriched terms of ceRNA network
Term	P-value	Adjusted P-value	Odds Ratio	Combined Score	Genes
Ubiquitin-Protein Transferase Activity (GO:0004842)	1.3727e-05	0.00305159	2.81125	31.4752	CUL5;UHRF2;LTN1;XIAP;ZNRF2;HECTD2;RNF138;UBE2Q2;TRIM2;UBR5;FBXO3;ARIH1;TRIM44;ANKIB1;NHLRC3;MIB1;UBE2W;ITCH;NEDD4;TTC3;MDM2;MDM4;BIRC6;RNF141;TRIM33
Ubiquitin-Like Protein Transferase Activity (GO:0019787)	1.40626e-05	0.00305159	3.50317	39.1374	CUL5;UHRF2;XIAP;HDAC9;MIB1;UBE2W;ITCH;UBE2Q2;TRIM2;TTC3;MDM2;FBXO3;MDM4;BIRC6;ARIH1;RNF141;TRIM33;ATG5
Protein Serine/Threonine Kinase Activity (GO:0004674)	5.61472e-05	0.00669345	2.83106	27.7091	MAP3K2;SMG1;MAP3K1;DYRK2;PRKAA2;ROCK1;RIOK3;STK39;CDC42BPB;CDC42BPA;TGFBR1;MAPK8;RPS6KB1;TAOK1;AKT3;PKN2;SIK2;NEK3;PRKACB;SQSTM1;MAP4K3
GTPase Regulator Activity (GO:0030695)	6.16908e-05	0.00669345	2.6034	25.2357	VAV3;ARFGEF1;DENND1B;RABGAP1;DOCK9;ELMOD2;ARHGAP28;RASGRP1;RAPGEFL1;PREX2;RIMS1;EIF5;WNT11;NF1;ARHGEF3;RAPGEF2;TBC1D12;PLCB1;RAPGEF5;SOS1;FNIP1;ARHGEF7;EVI5;SOS2
cAMP Binding (GO:0030552)	8.36053e-05	0.00725694	24.2058	227.278	POPDC3;PDE10A;PDE4D;RAPGEF2
Methylation-Dependent Protein Binding (GO:0140034)	0.000175079	0.012664	5.68198	49.1507	KDM5A;MBTD1;ZZZ3;FMR1;MTF2;SPIN1;CDYL;KDM7A
Methylated Histone Binding (GO:0035064)	0.000237156	0.0147037	5.41058	45.161	KDM5A;MBTD1;ZZZ3;FMR1;MTF2;SPIN1;CDYL;KDM7A
Guanyl-Nucleotide Exchange Factor Activity (GO:0005085)	0.000298803	0.0154685	3.17747	25.7874	VAV3;ARFGEF1;DENND1B;DOCK9;RASGRP1;RAPGEFL1;PREX2;ARHGEF3;RAPGEF2;ARHGEF7;RAPGEF5;SOS1;FNIP1;SOS2
Adrenergic Receptor Binding (GO:0031690)	0.000321164	0.0154685	15.4005	123.875	PDE4D;NEDD4;ARRDC3;RAPGEF2
Adenyl Ribonucleotide Binding (GO:0032559)	0.000356418	0.0154685	2.66298	21.1425	POPDC3;PANK3;DYRK2;PDE4D;ATP10D;RHOBTB3;TWF1;CDC42BPB;CDC42BPA;TGFBR1;PDE10A;TAOK1;TDG;AKT3;RAPGEF2;SIK2;PRKACB;MAP4K3
RNA Polymerase Binding (GO:0070063)	0.000539692	0.0212933	13.0299	98.0434	ZFP36;CCNT2;NEDD4;PKN2
Cyclic Nucleotide Binding (GO:0030551)	0.00126083	0.0427896	9.96198	66.506	POPDC3;PDE10A;PDE4D;RAPGEF2
Estrogen Response Element Binding (GO:0034056)	0.00132661	0.0427896	18.115	120.014	ESRRG;NR3C1;ESR1
GTPase Activator Activity (GO:0005096)	0.00138031	0.0427896	2.80885	18.4975	VAV3;ARFGEF1;RABGAP1;ELMOD2;ARHGAP28;PREX2;WNT11;NF1;RAPGEF2;TBC1D12;PLCB1;SOS1;EVI5
Protein Serine/Threonine Phosphatase Activity (GO:0004722)	0.00169133	0.048936	5.19835	33.1771	PPP1CB;PHLPP2;PPM1A;PTEN;CDC14A;PPP1CA
Transcription Coregulator Binding (GO:0001221)	0.00217213	0.0554532	3.7404	22.9363	SMAD4;CCNT2;MTF2;LCOR;RORA;ZNF644;GATA2;ESR1
Histone Deacetylase Binding (GO:0042826)	0.00217213	0.0554532	3.7404	22.9363	MEF2C;NIPBL;MAPK8;MIER3;LCOR;PKN2;ANKRA2;HDAC9
RNA Polymerase II Core Promoter Sequence-Specific DNA Binding (GO:0000979)	0.00234929	0.056644	14.088	85.2839	GTF2A1;POU2F1;TBPL1
Ubiquitin Protein Ligase Activity (GO:0061630)	0.00267354	0.0604212	2.32411	13.7688	ANKIB1;NHLRC3;UHRF2;LTN1;XIAP;MIB1;ITCH;ZNRF2;HECTD2;RNF138;TRIM2;NEDD4;UBR5;MDM2;ARIH1;TRIM44
Transcription Corepressor Binding (GO:0001222)	0.00278439	0.0604212	5.72797	33.7018	MTF2;LCOR;RORA;ZNF644;ESR1
I-SMAD Binding (GO:0070411)	0.00300171	0.0620354	12.6786	73.6444	SMAD4;SMAD5;TGFBR1
Ubiquitin-Like Protein Ligase Binding (GO:0044389)	0.00330033	0.0646934	2.34319	13.3883	SLF2;CUL5;RHOBTB3;YOD1;SMAD5;UBE2W;ITCH;MDM2;SPOPL;ARIH1;APBB1;ANKRA2;PRKACB;SQSTM1;CUL4B
Ubiquitin-Like Protein Ligase Activity (GO:0061659)	0.00342845	0.0646934	2.26181	12.8372	ANKIB1;NHLRC3;UHRF2;LTN1;XIAP;MIB1;ITCH;ZNRF2;HECTD2;RNF138;TRIM2;NEDD4;UBR5;MDM2;ARIH1;TRIM44
Ubiquitin Protein Ligase Binding (GO:0031625)	0.00463691	0.0838508	2.32852	12.5128	SLF2;CUL5;RHOBTB3;YOD1;SMAD5;UBE2W;MDM2;SPOPL;ARIH1;APBB1;ANKRA2;PRKACB;SQSTM1;CUL4B
Poly-Purine Tract Binding (GO:0070717)	0.00552001	0.0958273	6.26914	32.5956	TIA1;FMR1;LARP4;RBMS3
ATP Binding (GO:0005524)	0.00596057	0.0994957	2.25729	11.5632	PANK3;DYRK2;ATP10D;RHOBTB3;TWF1;CDC42BPB;CDC42BPA;TGFBR1;TAOK1;TDG;AKT3;SIK2;PRKACB;MAP4K3
Beta-Tubulin Binding (GO:0048487)	0.00619469	0.099574	6.04493	30.7328	EML4;TTLL7;SPAST;TAOK1
Zinc Ion Binding (GO:0008270)	0.0064493	0.0999641	2.10629	10.6237	KDM5A;SEC24A;LANCL1;TET2;MYRIP;BMI1;RASGRP1;ZDHHC15;ZMYM2;MMP16;TRIM2;MDM2;MDM4;ARIH1;ISCU;KDM7A
G-quadruplex RNA Binding (GO:0002151)	0.00760458	0.103335	21.0918	102.907	XRN1;FMR1
Transcription Coactivator Binding (GO:0001223)	0.00770355	0.103335	5.64136	27.4513	SMAD4;CCNT2;RORA;ESR1
DNA-binding Transcription Activator Activity, RNA Polymerase II-specific (GO:0001228)	0.00776957	0.103335	2.06113	10.012	NFAT5;MEF2C;SMAD4;ZNF493;POU2F1;PLAG1;TCF12;ETV1;NR3C1;ESR1;CDKN2AIP;MECOM;PLAGL2;ZNF107;MYBL1;GABPA
TBP-class Protein Binding (GO:0017025)	0.00785729	0.103335	8.45022	40.9524	GTF2A1;DR1;ESR1
Histone Deacetylase Activity (GO:0004407)	0.00785729	0.103335	8.45022	40.9524	MIER3;HDAC9;SIRT1
Myosin Binding (GO:0017022)	0.00825221	0.105337	4.32254	20.7364	ARFGEF1;DMD;MYRIP;SPATA6;RAB6B
Core Promoter Sequence-Specific DNA Binding (GO:0001046)	0.00854095	0.105908	5.4591	26.0011	GTF2A1;POU2F1;TBPL1;NR3C1
R-SMAD Binding (GO:0070412)	0.0091717	0.11057	7.92167	37.1656	PPM1A;SMAD4;TRIM33
Transition Metal Ion Binding (GO:0046914)	0.0107818	0.126468	1.86177	8.43361	KDM5A;KDM3A;SEC24A;DYRK2;GALNT1;LANCL1;TET2;MYRIP;BMI1;RASGRP1;ZDHHC15;ZMYM2;MMP16;TRIM2;MDM2;MDM4;ARIH1;ISCU;KDM7A
Alpha-Tubulin Binding (GO:0043014)	0.011403	0.130234	4.97665	22.2649	EML4;TTLL7;SPAST;TAOK1
Cyclic-Nucleotide Phosphodiesterase Activity (GO:0004112)	0.0137642	0.150232	14.0598	60.2557	PDE10A;PDE4D
Phosphatase Inhibitor Activity (GO:0019212)	0.0138463	0.150232	6.66986	28.5453	PPP1R2;STYX;SIRT1
2-Oxoglutarate-Dependent Dioxygenase Activity (GO:0016706)	0.0148179	0.153184	4.57243	19.2587	KDM5A;KDM3A;TET2;KDM7A
DNA Binding (GO:0003677)	0.0148242	0.153184	1.58207	6.66286	KDM5A;GTF2A1;KDM3A;CSRNP3;CBFB;FMR1;ARID4A;RORA;PDS5B;LIN9;CDKN2AIP;PURA;BCLAF1;MECOM;RNF138;TDG;PLAGL2;SMARCAD1;ZNF148;SOX6;MBD5;SMAD4;KLF12;POU2F1;SMC1A;FOXP2;TOX4;XRN1;MTF2;CUL4B
mRNA Binding (GO:0003729)	0.0152007	0.153421	2.05989	8.62356	CHTOP;TIA1;MYEF2;CPSF6;FMR1;IREB2;SRSF1;LARP4;ZFP36;LUC7L3;CPEB3;LUC7L2;RBMS3
mRNA 3'-UTR AU-rich Region Binding (GO:0035925)	0.0156535	0.1544	6.33604	26.3393	ZFP36;CPEB3;RBMS3
Purine Ribonucleoside Triphosphate Binding (GO:0035639)	0.016281	0.155771	1.77842	7.32312	PANK3;DYRK2;ATP10D;RHOBTB3;GTPBP10;RRAS2;TWF1;CDC42BPB;CDC42BPA;TGFBR1;RAP1B;RAP2C;TAOK1;TDG;AKT3;RAB28;SIK2;PRKACB;MAP4K3
Protein Kinase Binding (GO:0019901)	0.0168831	0.155771	1.7432	7.11476	SLC12A2;MAP3K2;MAP3K1;MAML1;XIAP;NR3C1;SIRT1;HDAC9;ESR1;PPP1CB;GHR;ZFP36;SPRED1;MAPK8;RNF138;RICTOR;ANKRA2;ARHGEF7;SQSTM1;APPL1
Sequence-Specific DNA Binding (GO:0043565)	0.0174205	0.155771	1.61512	6.54139	NFAT5;SMG1;CSRNP3;CBFB;ZBTB26;RORA;GATA2;NR3C1;BACH2;PLAGL2;ZNF148;GABPA;MEF2C;CHTOP;SMAD4;KLF12;POU2F1;TCF12;ZBTB10;ESRRG;ETV1;FOXN2;SMAD5;ESR1;FOXP2;RFX7
RNA Polymerase II General Transcription Initiation Factor Binding (GO:0001091)	0.0174268	0.155771	12.0506	48.8018	GTF2A1;ESR1
SUMO Transferase Activity (GO:0019789)	0.017587	0.155771	6.03401	24.381	UHRF2;MDM2;HDAC9
poly(A) Binding (GO:0008143)	0.0196476	0.170541	5.75945	22.6335	TIA1;LARP4;RBMS3
mRNA 3'-UTR Binding (GO:0003730)	0.0213721	0.178804	2.92209	11.2374	ZFP36;TIA1;FMR1;LARP4;CPEB3;RBMS3
cGMP Binding (GO:0030553)	0.0214519	0.178804	10.5437	40.5084	PDE10A;RAPGEF2
Protein Serine/Threonine/Tyrosine Kinase Activity (GO:0004712)	0.0218355	0.178804	5.50875	21.0667	MAPK10;PRKAA2;RPS6KB1
Kinase Binding (GO:0019900)	0.0226838	0.182311	1.73947	6.58581	SLC12A2;MAP3K2;MAP3K1;MAML1;WWC2;NR3C1;HDAC9;ESR1;PPP1CB;MOB1B;GHR;ZFP36;SPRED1;RNF138;RICTOR;ANKRA2;ARHGEF7;SQSTM1
MAP Kinase Activity (GO:0004707)	0.0258206	0.196599	9.37173	34.2685	MAPK10;MAPK8
Cysteine-Type Endopeptidase Activity Involved In Apoptotic Process (GO:0097153)	0.0258206	0.196599	9.37173	34.2685	CASP2;CFLAR
Monoatomic Cation:Bicarbonate Symporter Activity (GO:0140410)	0.0258206	0.196599	9.37173	34.2685	SLC4A7;SLC4A4
Ubiquitin Conjugating Enzyme Binding (GO:0031624)	0.0265938	0.198995	5.06753	18.3803	ZMYM2;DCUN1D1;ARIH1
Histone Demethylase Activity (GO:0032452)	0.0291636	0.214526	4.87238	17.223	KDM5A;KDM3A;KDM7A
General Transcription Initiation Factor Binding (GO:0140296)	0.03186	0.230454	4.69168	16.1694	GTF2A1;DR1;ESR1
3',5'-cyclic-AMP Phosphodiesterase Activity (GO:0004115)	0.0355173	0.237146	7.66699	25.5904	PDE4D;PDE7A
Histone H3K9 Demethylase Activity (GO:0032454)	0.0355173	0.237146	7.66699	25.5904	KDM3A;KDM7A
Phosphotransferase Activity, For Other Substituted Phosphate Groups (GO:0016780)	0.0355173	0.237146	7.66699	25.5904	SAMD8;GNPTAB
Ribosomal Large Subunit Binding (GO:0043023)	0.0355173	0.237146	7.66699	25.5904	CPSF6;LTN1
Sodium:Chloride Symporter Activity (GO:0015378)	0.0355173	0.237146	7.66699	25.5904	SLC12A2;SLC6A1
Kinase Activity (GO:0016301)	0.0373543	0.240163	2.54052	8.35148	PANK3;PANK1;ETNK1;TAOK1;STK39;PKN2
Phosphatidylinositol Binding (GO:0035091)	0.0373543	0.240163	2.54052	8.35148	DENND1B;SNX18;NUMA1;SNX16;ANKS1B;APPL1
Ubiquitin-Like Protein Peptidase Activity (GO:0019783)	0.0376292	0.240163	4.36767	14.3258	COPS4;USP48;YOD1
Telomeric DNA Binding (GO:0042162)	0.0406999	0.250995	4.22186	13.5164	PURA;SMG1;ZBTB10
Transmembrane-Ephrin Receptor Activity (GO:0005005)	0.0408111	0.250995	7.02772	22.4803	EPHA7;EPHA3
Iron Ion Binding (GO:0005506)	0.0410614	0.250995	3.25096	10.3793	KDM3A;TET2;ISCU;KDM7A
Ubiquitin-Like Protein Conjugating Enzyme Binding (GO:0044390)	0.0438931	0.264578	4.08546	12.7712	ZMYM2;DCUN1D1;ARIH1
Ephrin Receptor Activity (GO:0005003)	0.0463799	0.275738	6.48679	19.9202	EPHA7;EPHA3
Ribosome Binding (GO:0043022)	0.0480655	0.281898	2.64334	8.02305	CPSF6;FMR1;LTN1;NAA16;CPEB3
Nuclear Receptor Binding (GO:0016922)	0.0519786	0.286816	2.32968	6.88867	KDM3A;MED13;TMF1;LCOR;ESR1;SIRT1
3',5'-Cyclic-Nucleotide Phosphodiesterase Activity (GO:0004114)	0.0522084	0.286816	6.02314	17.7834	PDE4D;PDE7A
RNA Methyltransferase Activity (GO:0008173)	0.0522084	0.286816	6.02314	17.7834	METTL4;TRMT13
Wnt Receptor Activity (GO:0042813)	0.0522084	0.286816	6.02314	17.7834	FZD3;RYK
Phosphatidylinositol Kinase Activity (GO:0052742)	0.0522084	0.286816	6.02314	17.7834	PI4K2B;PIK3C2B
Phosphatase Activator Activity (GO:0019211)	0.0582813	0.316176	5.62131	15.9784	FRS2;PPP2R5D
RNA Binding (GO:0003723)	0.0594004	0.318269	1.31754	3.72002	RBM27;SMG1;RBM26;COL14A1;FMR1;IREB2;SRSF1;PTEN;GTPBP10;RIMS1;PURA;BCLAF1;ZFP36;TNPO1;SMNDC1;ZC3H15;PRPF38B;TIA1;CHTOP;MYEF2;CPSF6;SCAF11;FNDC3B;HELZ;NAP1L1;FNDC3A;LARP4;SMC1A;ANKHD1;U2SURP;WDR33;AIMP1;EIF5;XRN1;NEDD4;LUC7L3;ACIN1;PKN2;SREK1;CPEB3;SRSF6;LUC7L2
Tau Protein Binding (GO:0048156)	0.0616423	0.326253	3.51714	9.80017	ROCK1;MAP2;TAOK1
Magnesium Ion Binding (GO:0000287)	0.0704803	0.363046	2.00208	5.31036	DYRK2;TDG;ATP10D;SIK2;CDC42BPB;CDC42BPA;PRKACB
GDP Binding (GO:0019003)	0.0705146	0.363046	2.68182	7.112	RAP2C;RAP1B;RRAS2;RAB28
Microtubule Plus-End Binding (GO:0051010)	0.0711035	0.363046	4.95947	13.111	NUMA1;CLASP2
Tubulin Binding (GO:0015631)	0.0744086	0.375504	1.64281	4.26832	EML4;TTLL7;SPAST;RABGAP1;NUMA1;MAP2;TAOK1;FMR1;MTUS1;ARHGEF7;APPL1;CLASP2
Tau-Protein Kinase Activity (GO:0050321)	0.0778253	0.38382	4.68371	11.9588	ROCK1;TAOK1
Ubiquitin-Specific Protease Binding (GO:1990381)	0.0778253	0.38382	4.68371	11.9588	PTEN;LCOR
Transcription Regulatory Region Nucleic Acid Binding (GO:0001067)	0.0789581	0.385032	1.77356	4.50279	KDM5A;MEF2C;SMAD4;TBL1XR1;TCF12;ARID4A;ARID4B;SOX6;GABPA
Protein Tyrosine Kinase Activity (GO:0004713)	0.0811134	0.391147	2.24803	5.64685	EPHA7;YES1;DYRK2;RYK;TWF1
Phosphoric Diester Hydrolase Activity (GO:0008081)	0.0821911	0.391988	3.08742	7.71457	SMPD4;GPCPD1;PLCB1
Telomerase RNA Binding (GO:0070034)	0.084737	0.399738	4.43697	10.9513	XRN1;PTEN
bHLH Transcription Factor Binding (GO:0043425)	0.0918261	0.408127	4.2149	10.0646	TCF12;SIRT1
Low-Density Lipoprotein Particle Receptor Binding (GO:0050750)	0.0918261	0.408127	4.2149	10.0646	LANCL1;APBB1
poly(U) RNA Binding (GO:0008266)	0.0918261	0.408127	4.2149	10.0646	FMR1;RBMS3
Disordered Domain Specific Binding (GO:0097718)	0.0990807	0.408127	4.01399	9.27962	NUMA1;MDM2
Protein-Cysteine S-palmitoyltransferase Activity (GO:0019706)	0.0990807	0.408127	4.01399	9.27962	ZDHHC21;ZDHHC15
Phosphotransferase Activity, Alcohol Group As Acceptor (GO:0016773)	0.10448	0.408127	2.31326	5.2251	PANK3;DGKB;PANK1;ETNK1
Nuclear Receptor Coactivator Activity (GO:0030374)	0.110151	0.408127	2.69246	5.93931	SS18;MED13;TMF1
Telomerase Activity (GO:0003720)	0.110979	0.408127	10.5232	23.1343	PTEN
DNA-methyltransferase Activity (GO:0009008)	0.110979	0.408127	10.5232	23.1343	METTL4
RNA-directed DNA Polymerase Activity (GO:0003964)	0.110979	0.408127	10.5232	23.1343	PTEN
Annealing Activity (GO:0140666)	0.110979	0.408127	10.5232	23.1343	FMR1
arachidonate-CoA Ligase Activity (GO:0047676)	0.110979	0.408127	10.5232	23.1343	ACSL4
cAMP-dependent Protein Kinase Activity (GO:0004691)	0.110979	0.408127	10.5232	23.1343	PRKACB
Chromo Shadow Domain Binding (GO:0070087)	0.110979	0.408127	10.5232	23.1343	NIPBL
Ciliary Neurotrophic Factor Receptor Binding (GO:0005127)	0.110979	0.408127	10.5232	23.1343	LIFR
Coreceptor Activity Involved In Wnt Signaling Pathway, Planar Cell Polarity Pathway (GO:1904929)	0.110979	0.408127	10.5232	23.1343	RYK
Keratin Filament Binding (GO:1990254)	0.110979	0.408127	10.5232	23.1343	SIRT1
Mismatched DNA Binding (GO:0030983)	0.110979	0.408127	10.5232	23.1343	TDG
Myosin Light Chain Binding (GO:0032027)	0.110979	0.408127	10.5232	23.1343	SPATA6
Neurotrophin TRK Receptor Binding (GO:0005167)	0.110979	0.408127	10.5232	23.1343	FRS2
Neurotrophin TRKA Receptor Binding (GO:0005168)	0.110979	0.408127	10.5232	23.1343	FRS2
Pyruvate Transmembrane Transporter Activity (GO:0050833)	0.110979	0.408127	10.5232	23.1343	SLC16A7
Secondary Active Monocarboxylate Transmembrane Transporter Activity (GO:0015355)	0.110979	0.408127	10.5232	23.1343	SLC16A7
Ferrous Iron Binding (GO:0008198)	0.114041	0.408127	3.66457	7.95652	TET2;ISCU
Nuclear Androgen Receptor Binding (GO:0050681)	0.114041	0.408127	3.66457	7.95652	KDM3A;TMF1
Poly-Pyrimidine Tract Binding (GO:0008187)	0.114041	0.408127	3.66457	7.95652	FMR1;RBMS3
Lipoprotein Particle Receptor Binding (GO:0070325)	0.12953	0.408127	3.37106	6.88991	LANCL1;APBB1
Palmitoyltransferase Activity (GO:0016409)	0.12953	0.408127	3.37106	6.88991	ZDHHC21;ZDHHC15
1-Phosphatidylinositol-4-Phosphate 3-Kinase Activity (GO:0035005)	0.131654	0.408127	8.4181	17.0684	PIK3C2B
Symporter Activity (GO:0015293)	0.131654	0.408127	8.4181	17.0684	SLC4A4
DEAD/H-box RNA Helicase Binding (GO:0017151)	0.131654	0.408127	8.4181	17.0684	SMAD5
NEDD8 Transferase Activity (GO:0019788)	0.131654	0.408127	8.4181	17.0684	MDM2
Aminophospholipid Flippase Activity (GO:0015247)	0.131654	0.408127	8.4181	17.0684	TMEM30A
Aspartic-Type Endopeptidase Inhibitor Activity (GO:0019828)	0.131654	0.408127	8.4181	17.0684	ROCK1
Calcium-Dependent Protein Serine/Threonine Phosphatase Activity (GO:0004723)	0.131654	0.408127	8.4181	17.0684	PPM1A
Gamma-Aminobutyric Acid Transmembrane Transporter Activity (GO:0015185)	0.131654	0.408127	8.4181	17.0684	SLC6A1
Leucine Binding (GO:0070728)	0.131654	0.408127	8.4181	17.0684	SESN3
Mannosyl-Oligosaccharide 1,2-Alpha-Mannosidase Activity (GO:0004571)	0.131654	0.408127	8.4181	17.0684	EDEM3
Mannosyl-Oligosaccharide Mannosidase Activity (GO:0015924)	0.131654	0.408127	8.4181	17.0684	EDEM3
Minor Groove Of Adenine-Thymine-Rich DNA Binding (GO:0003680)	0.131654	0.408127	8.4181	17.0684	MEF2C
Nitric-Oxide Synthase Binding (GO:0050998)	0.131654	0.408127	8.4181	17.0684	DMD
Oxysterol Binding (GO:0008142)	0.131654	0.408127	8.4181	17.0684	RORA
Phosphatidic Acid Transfer Activity (GO:1990050)	0.131654	0.408127	8.4181	17.0684	PRELID3B
Phosphatidylinositol 3-Kinase Regulatory Subunit Binding (GO:0036312)	0.131654	0.408127	8.4181	17.0684	PTPN13
Phosphatidylinositol Trisphosphate Phosphatase Activity (GO:0034594)	0.131654	0.408127	8.4181	17.0684	PTEN
Retinol Binding (GO:0019841)	0.131654	0.408127	8.4181	17.0684	ARID4A
Serine-Type Exopeptidase Activity (GO:0070008)	0.131654	0.408127	8.4181	17.0684	CPD
Sodium Ion Binding (GO:0031402)	0.131654	0.408127	8.4181	17.0684	TDG
Hydrolase Activity, Acting On Carbon-Nitrogen (But Not Peptide) Bonds, In Linear Amides (GO:0016811)	0.141196	0.409141	2.38691	4.67264	MIER3;SIRT1;HDAC9
Protein Serine/Threonine Kinase Activator Activity (GO:0043539)	0.141196	0.409141	2.38691	4.67264	CCNT2;TAOK1;RICTOR
Metal Ion Transmembrane Transporter Activity (GO:0046873)	0.14547	0.409141	3.12103	6.01669	SLC12A2;MAGT1
Protein Kinase Activator Activity (GO:0030295)	0.14878	0.409141	2.00919	3.82808	MOB1B;WNT11;TAOK1;RICTOR
7SK snRNA Binding (GO:0097322)	0.151849	0.409141	7.01473	13.2218	CCNT2
C-C Chemokine Binding (GO:0019957)	0.151849	0.409141	7.01473	13.2218	ZFP36
Coreceptor Activity Involved In Wnt Signaling Pathway (GO:0071936)	0.151849	0.409141	7.01473	13.2218	RYK
Cyclic Nucleotide-Dependent Protein Kinase Activity (GO:0004690)	0.151849	0.409141	7.01473	13.2218	PRKACB
Manganese Ion Transmembrane Transporter Activity (GO:0005384)	0.151849	0.409141	7.01473	13.2218	ATP2C1
Nucleotide Transmembrane Transporter Activity (GO:0015215)	0.151849	0.409141	7.01473	13.2218	SLC25A33
Peptide alpha-N-acetyltransferase Activity (GO:0004596)	0.151849	0.409141	7.01473	13.2218	NAA30
Phosphatidylethanolamine Binding (GO:0008429)	0.151849	0.409141	7.01473	13.2218	NF1
poly(G) Binding (GO:0034046)	0.151849	0.409141	7.01473	13.2218	FMR1
Preribosome Binding (GO:1990275)	0.151849	0.409141	7.01473	13.2218	SPATA5
Protein Kinase B Binding (GO:0043422)	0.151849	0.409141	7.01473	13.2218	APPL1
Sodium Channel Inhibitor Activity (GO:0019871)	0.151849	0.409141	7.01473	13.2218	NEDD4
Cis-Regulatory Region Sequence-Specific DNA Binding (GO:0000987)	0.152903	0.409141	1.23631	2.32173	ZNF253;NFAT5;ZNF493;PLAG1;RORA;GATA2;NR3C1;BACH1;BACH2;ZBTB41;CDKN2AIP;MECOM;ZNF107;ZNF644;ZNF148;SOX6;MYBL1;GABPA;ZNF583;MEF2C;SMAD4;KLF12;POU2F1;TCF12;ETV1;FOXN2;SMAD5;ESR1;FOXP2;RFX7;HBP1
RNA Exonuclease Activity, Producing 5'-Phosphomonoesters (GO:0016896)	0.153585	0.409141	3.00941	5.63814	XRN1;ERI2
Retinoid Binding (GO:0005501)	0.153585	0.409141	3.00941	5.63814	KDM5A;ARID4A
SH2 Domain Binding (GO:0042169)	0.161785	0.409141	2.90549	5.29232	SQSTM1;PAG1
Potassium Ion Transmembrane Transporter Activity (GO:0015079)	0.161785	0.409141	2.90549	5.29232	SLC12A2;TMEM38B
RNA Polymerase II Transcription Regulatory Region Sequence-Specific DNA Binding (GO:0000977)	0.16254	0.409141	1.21502	2.20749	ZNF253;GTF2A1;NFAT5;ZNF493;PLAG1;RORA;GATA2;NR3C1;BACH1;BACH2;ZBTB41;CDKN2AIP;PURA;MECOM;ZNF107;ZNF644;ZNF148;SOX6;MYBL1;GABPA;ZNF583;MEF2C;SMAD4;KLF12;POU2F1;TCF12;ZBTB10;ETV1;SMAD5;ESR1;FOXP2;RFX7;TBPL1;HBP1
Sequence-Specific Double-Stranded DNA Binding (GO:1990837)	0.162807	0.409141	1.28405	2.33079	KDM5A;NFAT5;MEF2C;SMAD4;KLF12;TCF12;ZBTB26;ARID4A;ESRRG;ARID4B;ETV1;GATA2;FOXN2;NR3C1;SMAD5;ESR1;BACH2;RFX7;TBL1XR1;SOX6;GABPA
Secondary Active Transmembrane Transporter Activity (GO:0015291)	0.163325	0.409141	2.21896	4.02078	CLCN5;SLC16A7;SLC4A4
Protein Phosphatase Regulator Activity (GO:0019888)	0.169012	0.409141	2.18059	3.87662	PPP1R2;PPP6R3;PPP2R5D
Ubiquitin Conjugating Enzyme Activity (GO:0061631)	0.170062	0.409141	2.8085	4.97551	UBE2W;UBE2Q2
Monocarboxylic Acid Transmembrane Transporter Activity (GO:0008028)	0.170062	0.409141	2.8085	4.97551	SLC16A7;SLC6A1
Superoxide-Generating NAD(P)H Oxidase Activity (GO:0016175)	0.171575	0.409141	6.01232	10.5981	CYBB
5S rRNA Binding (GO:0008097)	0.171575	0.409141	6.01232	10.5981	MDM2
Tubulin-Glutamic Acid Ligase Activity (GO:0070740)	0.171575	0.409141	6.01232	10.5981	TTLL7
Type II Transforming Growth Factor Beta Receptor Binding (GO:0005114)	0.171575	0.409141	6.01232	10.5981	TGFBR1
P-type Calcium Transporter Activity (GO:0005388)	0.171575	0.409141	6.01232	10.5981	ATP2C1
Activin Receptor Activity (GO:0017002)	0.171575	0.409141	6.01232	10.5981	TGFBR1
Carbon-Nitrogen Ligase Activity, With Glutamine As amido-N-donor (GO:0016884)	0.171575	0.409141	6.01232	10.5981	QRSL1
Chloride:Monoatomic Cation Symporter Activity (GO:0015377)	0.171575	0.409141	6.01232	10.5981	SLC6A1
Double-Stranded Telomeric DNA Binding (GO:0003691)	0.171575	0.409141	6.01232	10.5981	PURA
Histone H3K4 Demethylase Activity (GO:0032453)	0.171575	0.409141	6.01232	10.5981	KDM5A
Leucine Zipper Domain Binding (GO:0043522)	0.171575	0.409141	6.01232	10.5981	PAWR
Peptide N-acetyltransferase Activity (GO:0034212)	0.171575	0.409141	6.01232	10.5981	NAA30
Phosphoserine Residue Binding (GO:0050815)	0.171575	0.409141	6.01232	10.5981	NEDD4
Potassium:Chloride Symporter Activity (GO:0015379)	0.171575	0.409141	6.01232	10.5981	SLC12A2
Prenyltransferase Activity (GO:0004659)	0.171575	0.409141	6.01232	10.5981	COX10
PDZ Domain Binding (GO:0030165)	0.174755	0.410031	2.14352	3.73909	FZD3;PTEN;RAPGEF2
Transition Metal Ion Transmembrane Transporter Activity (GO:0046915)	0.178408	0.410031	2.71776	4.68456	SLC30A4;SLC30A1
Frizzled Binding (GO:0005109)	0.178408	0.410031	2.71776	4.68456	WNT11;RYK
RNA Polymerase II Cis-Regulatory Region Sequence-Specific DNA Binding (GO:0000978)	0.182419	0.410031	1.20754	2.05457	ZNF253;NFAT5;ZNF493;PLAG1;RORA;GATA2;NR3C1;BACH1;BACH2;ZBTB41;CDKN2AIP;MECOM;ZNF107;ZNF644;ZNF148;SOX6;MYBL1;GABPA;ZNF583;MEF2C;SMAD4;KLF12;POU2F1;TCF12;ESRRG;ETV1;SMAD5;ESR1;FOXP2;RFX7;HBP1
Acyltransferase Activity, Transferring Groups Other Than Amino-Acyl Groups (GO:0016747)	0.186401	0.410031	2.07303	3.48238	ZDHHC21;NAA16;ZDHHC15
Nuclear Estrogen Receptor Binding (GO:0030331)	0.186815	0.410031	2.63269	4.41671	LCOR;ESR1
Solute:Sodium Symporter Activity (GO:0015370)	0.186815	0.410031	2.63269	4.41671	SLC4A7;SLC4A4
1-Phosphatidylinositol-3-Kinase Activity (GO:0016303)	0.190844	0.410031	5.26051	8.71298	PIK3C2B
DNA N-glycosylase Activity (GO:0019104)	0.190844	0.410031	5.26051	8.71298	TDG
G-quadruplex DNA Binding (GO:0051880)	0.190844	0.410031	5.26051	8.71298	XRN1
Voltage-Gated Chloride Channel Activity (GO:0005247)	0.190844	0.410031	5.26051	8.71298	CLCN5
Clathrin Heavy Chain Binding (GO:0032050)	0.190844	0.410031	5.26051	8.71298	GPR107
co-SMAD Binding (GO:0070410)	0.190844	0.410031	5.26051	8.71298	TRIM33
Glutathione Binding (GO:0043295)	0.190844	0.410031	5.26051	8.71298	LANCL1
Histone H3K36 Demethylase Activity (GO:0051864)	0.190844	0.410031	5.26051	8.71298	KDM7A
Histone H3K9 Methyltransferase Activity (GO:0046974)	0.190844	0.410031	5.26051	8.71298	MECOM
Hydrolase Activity, Acting On Carbon-Nitrogen (But Not Peptide) Bonds, In Linear Amidines (GO:0016813)	0.190844	0.410031	5.26051	8.71298	DDAH1
Protein Binding Involved In Heterotypic Cell-Cell Adhesion (GO:0086080)	0.190844	0.410031	5.26051	8.71298	CD47
Protein Serine Kinase Activity (GO:0106310)	0.190844	0.410031	5.26051	8.71298	SIK2
siRNA Binding (GO:0035197)	0.190844	0.410031	5.26051	8.71298	FMR1
Ubiquitin-Like Protein Conjugating Enzyme Activity (GO:0061650)	0.195276	0.413413	2.55278	4.16957	UBE2W;UBE2Q2
Hsp90 Protein Binding (GO:0051879)	0.195276	0.413413	2.55278	4.16957	SLC12A2;NR3C1
Ion Channel Inhibitor Activity (GO:0008200)	0.195276	0.413413	2.55278	4.16957	NEDD4;SLC30A1
Amino Acid Binding (GO:0016597)	0.203784	0.421272	2.47758	3.94107	SESN3;DDAH1
Protein Kinase C Binding (GO:0005080)	0.203784	0.421272	2.47758	3.94107	HDAC9;SQSTM1
DNA-binding Transcription Repressor Activity, RNA Polymerase II-specific (GO:0001227)	0.206227	0.421272	1.43768	2.26979	KLF12;ZBTB10;ZNF10;ZNF248;ZNF148;NR3C1;BACH1;FOXP2
Transforming Growth Factor Beta Receptor Activity (GO:0005024)	0.209665	0.421272	4.67577	7.30469	TGFBR1
Vinculin Binding (GO:0017166)	0.209665	0.421272	4.67577	7.30469	DMD
Ammonium Transmembrane Transporter Activity (GO:0008519)	0.209665	0.421272	4.67577	7.30469	SLC12A2
Calcium Channel Inhibitor Activity (GO:0019855)	0.209665	0.421272	4.67577	7.30469	SLC30A1
Chloride Ion Binding (GO:0031404)	0.209665	0.421272	4.67577	7.30469	TDG
Diacylglycerol Kinase Activity (GO:0004143)	0.209665	0.421272	4.67577	7.30469	DGKB
Magnesium Ion Transmembrane Transporter Activity (GO:0015095)	0.209665	0.421272	4.67577	7.30469	MAGT1
Protein Serine/Threonine Phosphatase Inhibitor Activity (GO:0004865)	0.209665	0.421272	4.67577	7.30469	PPP1R2
Monoatomic Cation Transmembrane Transporter Activity (GO:0008324)	0.212332	0.424664	2.40666	3.72938	UNC80;SLC12A2
Transcription Cis-Regulatory Region Binding (GO:0000976)	0.216173	0.430363	1.28724	1.97163	KDM5A;MEF2C;SMAD4;TCF12;ZBTB10;ARID4A;RORA;ARID4B;FOXN2;NR3C1;PURA;TBL1XR1;SOX6;GABPA
Protein Kinase Regulator Activity (GO:0019887)	0.218331	0.432675	1.70346	2.59222	MOB1B;GMFB;WNT11;CCNE2
C2H2 Zinc Finger Domain Binding (GO:0070742)	0.22805	0.437936	4.20797	6.2202	GATA2
P-type Ion Transporter Activity (GO:0015662)	0.22805	0.437936	4.20797	6.2202	ATP2C1
Histone Methyltransferase Binding (GO:1990226)	0.22805	0.437936	4.20797	6.2202	LCOR
Ionotropic Glutamate Receptor Binding (GO:0035255)	0.22805	0.437936	4.20797	6.2202	SQSTM1
Phosphatidylinositol 3-Kinase Activity (GO:0035004)	0.22805	0.437936	4.20797	6.2202	PIK3C2B
Phosphatidylinositol-3-Phosphate Phosphatase Activity (GO:0004438)	0.22805	0.437936	4.20797	6.2202	PTEN
Sequence-Specific mRNA Binding (GO:1990825)	0.22805	0.437936	4.20797	6.2202	FMR1
Catalytic Activity, Acting On A tRNA (GO:0140101)	0.229523	0.438824	2.27634	3.35021	TRMT13;QRSL1
Acetylglucosaminyltransferase Activity (GO:0008375)	0.238154	0.446724	2.21632	3.18007	EXTL2;MGAT4A
ATPase Binding (GO:0051117)	0.240932	0.446724	1.80566	2.56989	PDE4D;TMEM106B;ESR1
Phosphatidylinositol-4,5-Bisphosphate Binding (GO:0005546)	0.240932	0.446724	1.80566	2.56989	SNX18;TWF1;PLCB1
2 Iron, 2 Sulfur Cluster Binding (GO:0051537)	0.246007	0.446724	3.82524	5.36449	ISCU
GDP-dissociation Inhibitor Activity (GO:0005092)	0.246007	0.446724	3.82524	5.36449	EIF5
LRR Domain Binding (GO:0030275)	0.246007	0.446724	3.82524	5.36449	PAWR
NAD+ Binding (GO:0070403)	0.246007	0.446724	3.82524	5.36449	SIRT1
Intracellular Ligand-Gated Monoatomic Ion Channel Activity (GO:0005217)	0.246007	0.446724	3.82524	5.36449	RYR3
Microtubule Minus-End Binding (GO:0051011)	0.246007	0.446724	3.82524	5.36449	NUMA1
Monocarboxylate:Sodium Symporter Activity (GO:0140161)	0.246007	0.446724	3.82524	5.36449	SLC6A1
Oxidoreductase Activity, Acting On NAD(P)H, Oxygen As Acceptor (GO:0050664)	0.246007	0.446724	3.82524	5.36449	CYBB
Phosphatidylinositol Monophosphate Phosphatase Activity (GO:0052744)	0.246007	0.446724	3.82524	5.36449	PTEN
Promoter-Specific Chromatin Binding (GO:1990841)	0.255458	0.452394	2.10529	2.87309	NIPBL;BMI1
4 Iron, 4 Sulfur Cluster Binding (GO:0051539)	0.263548	0.452394	3.50629	4.6757	IREB2
tRNA Methyltransferase Activity (GO:0008175)	0.263548	0.452394	3.50629	4.6757	TRMT13
5'-3' Exonuclease Activity (GO:0008409)	0.263548	0.452394	3.50629	4.6757	XRN1
Transmembrane Receptor Protein Tyrosine Kinase Adaptor Activity (GO:0005068)	0.263548	0.452394	3.50629	4.6757	FRS2
Ubiquitin-Ubiquitin Ligase Activity (GO:0034450)	0.263548	0.452394	3.50629	4.6757	UBR5
Ubiquitination-Like Modification-Dependent Protein Binding (GO:0140035)	0.263548	0.452394	3.50629	4.6757	SQSTM1
K63-linked Deubiquitinase Activity (GO:0061578)	0.263548	0.452394	3.50629	4.6757	YOD1
Caspase Binding (GO:0089720)	0.263548	0.452394	3.50629	4.6757	RIOK3
Nuclear Vitamin D Receptor Binding (GO:0042809)	0.263548	0.452394	3.50629	4.6757	MED13
Phosphatidylinositol Phosphate Kinase Activity (GO:0016307)	0.263548	0.452394	3.50629	4.6757	PIK3C2B
Endopeptidase Inhibitor Activity (GO:0004866)	0.263577	0.452394	1.56078	2.08116	PRKAA2;ROCK1;BIRC6;PSMF1
Cell-Cell Adhesion Mediator Activity (GO:0098632)	0.264121	0.452394	2.05384	2.73437	CD47;PPP1CA
Phospholipase Activity (GO:0004620)	0.265969	0.452394	1.7077	2.26164	SMPD4;DDHD1;PLCB1
Ubiquitin Ligase-Substrate Adaptor Activity (GO:1990756)	0.272784	0.452394	2.00483	2.60443	SH3BGRL;FBXO3
Kinase Activator Activity (GO:0019209)	0.272784	0.452394	2.00483	2.60443	MOB1B;WNT11
Guanyl Ribonucleotide Binding (GO:0032561)	0.273864	0.452394	1.34805	1.74589	RAP2C;RAP1B;PDE10A;GTPBP10;RRAS2;RAPGEF2;RAB28
Transaminase Activity (GO:0008483)	0.280682	0.452394	3.23641	4.11196	MGAT4A
Water Channel Activity (GO:0015250)	0.280682	0.452394	3.23641	4.11196	TNPO1
MAP Kinase Kinase Activity (GO:0004708)	0.280682	0.452394	3.23641	4.11196	MAPK10
SUMO Binding (GO:0032183)	0.280682	0.452394	3.23641	4.11196	TDG
Acetylgalactosaminyltransferase Activity (GO:0008376)	0.280682	0.452394	3.23641	4.11196	EXTL2
Alkali Metal Ion Binding (GO:0031420)	0.280682	0.452394	3.23641	4.11196	TDG
Cyclin-Dependent Protein Serine/Threonine Kinase Activator Activity (GO:0061575)	0.280682	0.452394	3.23641	4.11196	CCNT2
Hyaluronic Acid Binding (GO:0005540)	0.280682	0.452394	3.23641	4.11196	LYVE1
Myosin V Binding (GO:0031489)	0.280682	0.452394	3.23641	4.11196	RAB6B
Protein Kinase C Activity (GO:0004697)	0.280682	0.452394	3.23641	4.11196	SMG1
Protein Heterodimerization Activity (GO:0046982)	0.281373	0.452394	1.37475	1.74328	GTF2A1;MEF2C;FMR1;CYBB;PSMF1;SMC1A
Damaged DNA Binding (GO:0003684)	0.281443	0.452394	1.95811	2.48254	TDG;CUL4B
Protein Kinase Inhibitor Activity (GO:0004860)	0.281443	0.452394	1.95811	2.48254	SPRED1;GMFB
Protein Phosphorylated Amino Acid Binding (GO:0045309)	0.281443	0.452394	1.95811	2.48254	YES1;NEDD4
Ubiquitin Binding (GO:0043130)	0.284944	0.456331	1.64092	2.06011	NEDD4;MDM2;SQSTM1
Cyclin-Dependent Protein Serine/Threonine Kinase Regulator Activity (GO:0016538)	0.290094	0.461175	1.91351	2.36806	CCNT2;CCNE2
Hydro-Lyase Activity (GO:0016836)	0.290094	0.461175	1.91351	2.36806	IREB2;CDYL
Transmembrane Receptor Protein Serine/Threonine Kinase Activity (GO:0004675)	0.297418	0.46599	3.00508	3.64402	TGFBR1
Voltage-Gated Monoatomic Anion Channel Activity (GO:0008308)	0.297418	0.46599	3.00508	3.64402	CLCN5
K48-linked Deubiquitinase Activity (GO:1990380)	0.297418	0.46599	3.00508	3.64402	YOD1
Protein Phosphatase Activator Activity (GO:0072542)	0.297418	0.46599	3.00508	3.64402	PPP2R5D
Manganese Ion Binding (GO:0030145)	0.307352	0.479823	1.83012	2.15911	DYRK2;GALNT1
Syntaxin-1 Binding (GO:0017075)	0.313765	0.482886	2.8046	3.25084	SNAP23
CXCR Chemokine Receptor Binding (GO:0045236)	0.313765	0.482886	2.8046	3.25084	ITCH
Ubiquitin-Dependent Protein Binding (GO:0140036)	0.313765	0.482886	2.8046	3.25084	SQSTM1
Water Transmembrane Transporter Activity (GO:0005372)	0.313765	0.482886	2.8046	3.25084	TNPO1
Microtubule Binding (GO:0008017)	0.321615	0.491766	1.27166	1.44257	EML4;SPAST;NUMA1;MAP2;FMR1;MTUS1;CLASP2
Transmembrane Receptor Protein Tyrosine Kinase Activity (GO:0004714)	0.324526	0.491766	1.75369	1.97358	RYK;EPHA3
Heme Binding (GO:0020037)	0.32954	0.491766	1.50363	1.66912	CYBB;SDHC;BACH1
Cadherin Binding Involved In Cell-Cell Adhesion (GO:0098641)	0.329733	0.491766	2.62918	2.917	PPP1CA
Calcium-Release Channel Activity (GO:0015278)	0.329733	0.491766	2.62918	2.917	RYR3
Carboxylic Acid Binding (GO:0031406)	0.329733	0.491766	2.62918	2.917	DDAH1
Chemokine Binding (GO:0019956)	0.329733	0.491766	2.62918	2.917	ZFP36
Histone Acetyltransferase Binding (GO:0035035)	0.329733	0.491766	2.62918	2.917	KANSL1L
Intracellular Calcium Activated Chloride Channel Activity (GO:0005229)	0.329733	0.491766	2.62918	2.917	ANO5
Protease Binding (GO:0002020)	0.331431	0.492606	1.39216	1.53741	RIOK3;PTEN;LCOR;CFLAR
Channel Activity (GO:0015267)	0.341589	0.497917	1.68337	1.80819	SLC12A2;TNPO1
Phosphoric Ester Hydrolase Activity (GO:0042578)	0.341589	0.497917	1.68337	1.80819	PPP1CB;PPP1CA
Double-Stranded DNA Binding (GO:0003690)	0.344207	0.497917	1.13312	1.20848	NFAT5;MEF2C;KLF12;TCF12;ZBTB26;ESRRG;ETV1;GATA2;FOXN2;NR3C1;SMAD5;ESR1;BACH2;PURA;RFX7;TDG;GABPA
Transforming Growth Factor Beta Receptor Binding (GO:0005160)	0.345329	0.497917	2.47439	2.63091	TGFBR1
Amino Acid:Sodium Symporter Activity (GO:0005283)	0.345329	0.497917	2.47439	2.63091	SLC6A1
Glutamate Receptor Binding (GO:0035254)	0.345329	0.497917	2.47439	2.63091	SQSTM1
Hydrolase Activity, Hydrolyzing N-glycosyl Compounds (GO:0016799)	0.345329	0.497917	2.47439	2.63091	TDG
Intracellular Chloride Channel Activity (GO:0061778)	0.345329	0.497917	2.47439	2.63091	ANO5
Ligand-Gated Calcium Channel Activity (GO:0099604)	0.345329	0.497917	2.47439	2.63091	RYR3
MAP Kinase Kinase Kinase Activity (GO:0004709)	0.360564	0.514753	2.33681	2.38374	MAP3K1
Cysteine-Type Endopeptidase Inhibitor Activity Involved In Apoptotic Process (GO:0043027)	0.360564	0.514753	2.33681	2.38374	XIAP
Metalloaminopeptidase Activity (GO:0070006)	0.360564	0.514753	2.33681	2.38374	MMP16
Chloride Transmembrane Transporter Activity (GO:0015108)	0.366916	0.521565	1.58784	1.592	SLC12A2;ANO5
Phosphatidylinositol Bisphosphate Binding (GO:1902936)	0.367739	0.521565	1.40296	1.40349	SNX18;TWF1;PLCB1
DNA-directed DNA Polymerase Activity (GO:0003887)	0.375445	0.523933	2.2137	2.16864	REV3L
RNA Stem-Loop Binding (GO:0035613)	0.375445	0.523933	2.2137	2.16864	FMR1
WW Domain Binding (GO:0050699)	0.375445	0.523933	2.2137	2.16864	RAPGEF2
Phosphatidic Acid Binding (GO:0070300)	0.375445	0.523933	2.2137	2.16864	RAPGEF2
Phosphatidylinositol Phospholipase C Activity (GO:0004435)	0.375445	0.523933	2.2137	2.16864	PLCB1
Metalloexopeptidase Activity (GO:0008235)	0.383591	0.533585	1.52994	1.46596	MMP16;CPD
Transforming Growth Factor Beta Binding (GO:0050431)	0.389981	0.533917	2.10291	1.98022	TGFBR1
DNA Polymerase Activity (GO:0034061)	0.389981	0.533917	2.10291	1.98022	REV3L
Ephrin Receptor Binding (GO:0046875)	0.389981	0.533917	2.10291	1.98022	ANKS1B
Lipid Kinase Activity (GO:0001727)	0.389981	0.533917	2.10291	1.98022	DGKB
Metal Cation:Proton Antiporter Activity (GO:0051139)	0.389981	0.533917	2.10291	1.98022	SLC30A1
Cysteine-Type Deubiquitinase Activity (GO:0004843)	0.399285	0.5443	1.32878	1.21992	USP48;OTUD6B;YOD1
Receptor Tyrosine Kinase Binding (GO:0030971)	0.400073	0.5443	1.47611	1.35227	FRS2;SQSTM1
Cysteine-Type Endopeptidase Inhibitor Activity (GO:0004869)	0.404178	0.544762	2.00267	1.81421	PRKAA2
Fibroblast Growth Factor Receptor Binding (GO:0005104)	0.404178	0.544762	2.00267	1.81421	FRS2
Protein Kinase A Regulatory Subunit Binding (GO:0034237)	0.404178	0.544762	2.00267	1.81421	ARFGEF1
UDP-glycosyltransferase Activity (GO:0008194)	0.416346	0.546483	1.42593	1.24945	MGAT4A;GXYLT1
Zinc Ion Transmembrane Transporter Activity (GO:0005385)	0.418047	0.546483	1.91154	1.66717	SLC30A4
K63-linked Polyubiquitin Modification-Dependent Protein Binding (GO:0070530)	0.418047	0.546483	1.91154	1.66717	SQSTM1
Acetylation-Dependent Protein Binding (GO:0140033)	0.418047	0.546483	1.91154	1.66717	ZZZ3
Actin Monomer Binding (GO:0003785)	0.418047	0.546483	1.91154	1.66717	TWF1
High Voltage-Gated Calcium Channel Activity (GO:0008331)	0.418047	0.546483	1.91154	1.66717	CACNB4
Lysine-Acetylated Histone Binding (GO:0070577)	0.418047	0.546483	1.91154	1.66717	ZZZ3
Mitogen-Activated Protein Kinase Binding (GO:0051019)	0.418047	0.546483	1.91154	1.66717	SIRT1
Phospholipase C Activity (GO:0004629)	0.418047	0.546483	1.91154	1.66717	PLCB1
Phospholipid Transfer Activity (GO:0120014)	0.418047	0.546483	1.91154	1.66717	PRELID3B
GTPase Activity (GO:0003924)	0.420024	0.547419	1.14196	0.990589	RAP2C;RAP1B;RAB23;GTPBP10;RRAS2;RAB28;RAB6B
Actin Binding (GO:0003779)	0.421585	0.547808	1.18203	1.02096	TWF1;PAWR;DMD;MYRIP;SSH1
Cysteine-Type Peptidase Activity (GO:0008234)	0.431397	0.554175	1.20205	1.01059	USP48;OTUD6B;CASP2;YOD1
Chemorepellent Activity (GO:0045499)	0.431593	0.554175	1.82834	1.5363	EPHA7
mRNA 5'-UTR Binding (GO:0048027)	0.431593	0.554175	1.82834	1.5363	FMR1
Nuclear Localization Sequence Binding (GO:0008139)	0.431593	0.554175	1.82834	1.5363	TNPO1
Ribonucleoside Triphosphate Phosphatase Activity (GO:0017111)	0.438971	0.561986	1.11996	0.922091	RAP2C;RAP1B;RAB23;GTPBP10;RRAS2;RAB28;RAB6B
Chloride Channel Activity (GO:0005254)	0.44033	0.562068	1.35672	1.11282	CLCN5;ANO5
Monoatomic Cation Channel Activity (GO:0005261)	0.442662	0.563388	1.23714	1.00821	UNC80;CUL5;TMEM38B
Cysteine-Type Endopeptidase Activity (GO:0004197)	0.448763	0.569483	1.22507	0.981597	USP48;CASP2;CFLAR
NAD Binding (GO:0051287)	0.457748	0.577507	1.6819	1.3143	SIRT1
NAD+ ADP-ribosyltransferase Activity (GO:0003950)	0.457748	0.577507	1.6819	1.3143	SIRT1
Cadherin Binding (GO:0045296)	0.464323	0.584105	1.08207	0.830141	EIF5;DOCK9;ABI1;TWF1;PKN2;ARGLU1;ZC3H15;PPP1CA
Acetyltransferase Activity (GO:0016407)	0.470372	0.584591	1.61713	1.21969	NAA16
Carboxy-Lyase Activity (GO:0016831)	0.470372	0.584591	1.61713	1.21969	AZIN1
Nuclear Thyroid Hormone Receptor Binding (GO:0046966)	0.470372	0.584591	1.61713	1.21969	MED13
Protein Phosphatase Inhibitor Activity (GO:0004864)	0.470372	0.584591	1.61713	1.21969	PPP1R2
Calcium Ion Transmembrane Transporter Activity (GO:0015085)	0.471444	0.584591	1.27423	0.958165	CUL5;ATP2C1
Protein Homodimerization Activity (GO:0042803)	0.473048	0.584908	1.04196	0.779967	BNIP3L;SMAD4;CANT1;PANK3;PANK1;FMR1;FOXP2;AIMP1;GHR;MGAT4A;TDG;PSMF1;SOX6;ISCU;APPL1;NECTIN1
Cell Adhesion Mediator Activity (GO:0098631)	0.482702	0.59168	1.55715	1.13416	CD47
Delayed Rectifier Potassium Channel Activity (GO:0005251)	0.482702	0.59168	1.55715	1.13416	KCNA4
Glutathione Transferase Activity (GO:0004364)	0.482702	0.59168	1.55715	1.13416	LANCL1
DNA-binding Transcription Factor Binding (GO:0140297)	0.483978	0.59168	1.07042	0.776824	PURA;MEF2C;UHRF2;TCF12;GATA2;SIRT1;HDAC9
Deubiquitinase Activity (GO:0101005)	0.490661	0.596444	1.14669	0.816449	USP48;OTUD6B;YOD1
Aminopeptidase Activity (GO:0004177)	0.494746	0.596444	1.50146	1.0566	MMP16
Metallocarboxypeptidase Activity (GO:0004181)	0.494746	0.596444	1.50146	1.0566	CPD
methyl-CpG Binding (GO:0008327)	0.494746	0.596444	1.50146	1.0566	CHTOP
miRNA Binding (GO:0035198)	0.494746	0.596444	1.50146	1.0566	FMR1
GTP Binding (GO:0005525)	0.502521	0.604138	1.07248	0.737995	RAP2C;RAP1B;GTPBP10;RRAS2;RAB28
pre-mRNA Binding (GO:0036002)	0.50651	0.607253	1.44961	0.986043	SRSF6
Protein Serine/Threonine Kinase Inhibitor Activity (GO:0030291)	0.529225	0.628978	1.35595	0.862848	SPRED1
Voltage-Gated Monoatomic Cation Channel Activity (GO:0022843)	0.530429	0.628978	1.13601	0.72031	CACNB4;KCNA4
Cytokine Receptor Activity (GO:0004896)	0.530429	0.628978	1.13601	0.72031	GHR;LIFR
Protein Tyrosine Phosphatase Activity (GO:0004725)	0.530429	0.628978	1.13601	0.72031	PTEN;PTPN13
DNA Secondary Structure Binding (GO:0000217)	0.540188	0.638805	1.31351	0.80891	MEF2C
3'-5'-RNA Exonuclease Activity (GO:0000175)	0.550896	0.643259	1.27364	0.759356	ERI2
Kinase Inhibitor Activity (GO:0019210)	0.550896	0.643259	1.27364	0.759356	GMFB
Sodium Channel Regulator Activity (GO:0017080)	0.550896	0.643259	1.27364	0.759356	NEDD4
Amyloid-Beta Binding (GO:0001540)	0.551365	0.643259	1.09158	0.649882	APBB2;APBB1
Potassium Channel Activity (GO:0005267)	0.551365	0.643259	1.09158	0.649882	KCNA4;TMEM38B
Inorganic Cation Transmembrane Transporter Activity (GO:0022890)	0.561356	0.653159	1.23612	0.713735	SLC12A2
Basal RNA Polymerase II Transcription Machinery Binding (GO:0001099)	0.571572	0.657274	1.20074	0.671651	GTF2A1
Histone H3 Methyltransferase Activity (GO:0140938)	0.571572	0.657274	1.20074	0.671651	MECOM
Non-Membrane Spanning Protein Tyrosine Kinase Activity (GO:0004715)	0.571572	0.657274	1.20074	0.671651	YES1
Chromatin DNA Binding (GO:0031490)	0.578244	0.657274	1.03746	0.568281	TOX4;KDM3A
Phosphatase Activity (GO:0016791)	0.578244	0.657274	1.03746	0.568281	PPP1CB;PPP1CA
Transmembrane Receptor Protein Kinase Activity (GO:0019199)	0.581551	0.657274	1.16733	0.632757	RYK
N-acyltransferase Activity (GO:0016410)	0.581551	0.657274	1.16733	0.632757	SIRT1
Calcium Channel Regulator Activity (GO:0005246)	0.581551	0.657274	1.16733	0.632757	SLC30A1
Methyltransferase Activity (GO:0008168)	0.581551	0.657274	1.16733	0.632757	METTL4
Monoatomic Ion Channel Activity (GO:0005216)	0.581551	0.657274	1.16733	0.632757	UNC80
Peptidase Inhibitor Activity (GO:0030414)	0.581551	0.657274	1.16733	0.632757	PSMF1
Carboxypeptidase Activity (GO:0004180)	0.591298	0.666554	1.13572	0.596746	CPD
Pentosyltransferase Activity (GO:0016763)	0.600818	0.673786	1.10577	0.563351	SIRT1
Phosphotyrosine Residue Binding (GO:0001784)	0.600818	0.673786	1.10577	0.563351	YES1
GTPase Binding (GO:0051020)	0.602676	0.674128	0.954298	0.483233	AIMP1;RIMS1;RABGAP1;RHOBTB3;EVI5
RNA Polymerase II-specific DNA-binding Transcription Factor Binding (GO:0061629)	0.614374	0.685445	0.941314	0.458563	MEF2C;UHRF2;GATA2;SIRT1;HDAC9
Translation Initiation Factor Activity (GO:0003743)	0.6192	0.687296	1.05038	0.503474	EIF5
Signal Sequence Binding (GO:0005048)	0.6192	0.687296	1.05038	0.503474	TNPO1
3'-5' Exonuclease Activity (GO:0008408)	0.628072	0.688708	1.02471	0.476591	ERI2
Endopeptidase Regulator Activity (GO:0061135)	0.628072	0.688708	1.02471	0.476591	PSMF1
Lipase Activity (GO:0016298)	0.628072	0.688708	1.02471	0.476591	DDHD1
Regulatory RNA Binding (GO:0061980)	0.628072	0.688708	1.02471	0.476591	FMR1
Calcium Channel Activity (GO:0005262)	0.628406	0.688708	0.94382	0.43847	CACNB4;CUL5
Single-Stranded RNA Binding (GO:0003727)	0.636737	0.694332	1.00026	0.451514	FMR1
snRNA Binding (GO:0017069)	0.636737	0.694332	1.00026	0.451514	CCNT2
Signaling Receptor Complex Adaptor Activity (GO:0030159)	0.645201	0.701798	0.976945	0.42809	FRS2
Single-Stranded DNA Binding (GO:0003697)	0.657334	0.713207	0.893387	0.374833	PURA;RNF138
rRNA Binding (GO:0019843)	0.661544	0.715985	0.933429	0.385674	MDM2
Voltage-Gated Calcium Channel Activity (GO:0005245)	0.669431	0.722719	0.91309	0.366448	CACNB4
Cytokine Receptor Binding (GO:0005126)	0.679157	0.7314	0.856746	0.331477	SPRED1;LIFR
Small GTPase Binding (GO:0031267)	0.683033	0.733684	0.86056	0.328056	RIMS1;RABGAP1;RHOBTB3;EVI5
Pyrophosphatase Activity (GO:0016462)	0.684659	0.733684	0.874955	0.331463	ACYP1
S-adenosylmethionine-dependent Methyltransferase Activity (GO:0008757)	0.692009	0.737916	0.857055	0.31553	METTL4
Chemokine Receptor Binding (GO:0042379)	0.692009	0.737916	0.857055	0.31553	ITCH
tRNA Binding (GO:0000049)	0.699188	0.743744	0.839871	0.300536	AIMP1
Syntaxin Binding (GO:0019905)	0.713048	0.751123	0.807485	0.273097	SNAP23
Antiporter Activity (GO:0015297)	0.713048	0.751123	0.807485	0.273097	CLCN5
Monoatomic Anion Channel Activity (GO:0005253)	0.713048	0.751123	0.807485	0.273097	ANO5
Polyubiquitin Modification-Dependent Protein Binding (GO:0031593)	0.713048	0.751123	0.807485	0.273097	SQSTM1
Protein-Lysine N-methyltransferase Activity (GO:0016279)	0.719737	0.756334	0.792209	0.260533	MECOM
Flavin Adenine Dinucleotide Binding (GO:0050660)	0.726271	0.761357	0.777498	0.248669	CYBB
Amino Acid Transmembrane Transporter Activity (GO:0015171)	0.732653	0.766196	0.763323	0.237457	SLC6A1
Phosphatase Binding (GO:0019902)	0.737873	0.7698	0.762812	0.231882	SPRED1;MAPK8
Sterol Binding (GO:0032934)	0.750921	0.777803	0.723729	0.207316	RORA
SH3 Domain Binding (GO:0017124)	0.750921	0.777803	0.723729	0.207316	LANCL1
Carboxylic Acid Transmembrane Transporter Activity (GO:0046943)	0.750921	0.777803	0.723729	0.207316	SLC16A7
Metal Ion Binding (GO:0046872)	0.773946	0.799744	0.818219	0.209671	CANT1;DYRK2;TDG;ATP10D;RAPGEF2;CDC42BPB;SIK2;CDC42BPA;PRKACB;RASGRP1
G Protein-Coupled Receptor Binding (GO:0001664)	0.840135	0.866077	0.607162	0.105763	WNT11;RYK
Voltage-Gated Potassium Channel Activity (GO:0005249)	0.848281	0.872403	0.530773	0.087335	KCNA4
Protein Tyrosine Kinase Binding (GO:1990782)	0.865183	0.887682	0.499051	0.0722696	SQSTM1
Growth Factor Receptor Binding (GO:0070851)	0.896044	0.915019	0.441016	0.0484085	FRS2
Hexosyltransferase Activity (GO:0016758)	0.896044	0.915019	0.441016	0.0484085	MGAT4A
Metalloendopeptidase Activity (GO:0004222)	0.907634	0.924679	0.418858	0.0405933	MMP16
Cytokine Activity (GO:0005125)	0.921377	0.936481	0.475137	0.0389073	AIMP1;WNT11
Phosphatidylinositol Phosphate Binding (GO:1901981)	0.923555	0.936502	0.387672	0.0308295	DENND1B
G Protein-Coupled Receptor Activity (GO:0004930)	0.932547	0.942356	0.507072	0.0354118	ADGRE2;LANCL1;ADGRL1
Protein Phosphatase Binding (GO:0019903)	0.933671	0.942356	0.367154	0.0251982	MAPK8
Metallopeptidase Activity (GO:0008237)	0.946396	0.952983	0.340132	0.0187394	MMP16
Receptor Ligand Activity (GO:0048018)	0.980128	0.984665	0.394933	0.00792725	AIMP1;EPHA7;WNT11
Endopeptidase Activity (GO:0004175)	0.985209	0.987484	0.375587	0.00559675	USP48;MMP16;CASP2
Calcium Ion Binding (GO:0005509)	0.987953	0.987953	0.363333	0.00440348	CANT1;RAPGEF2;RASGRP1
