# Supplementary material for: circRNA-miRNA-mRNA Deregulated Network in Ischemic Heart Failure Patients
Source: Cells. 2023 Nov 5;12(21):2578. doi: 10.3390/cells12212578 (PMC10648415; doi:10.3390/cells12212578)
Supplement: Supplementary file 1 [file cells-12-02578-s001.zip › Supplementary Tables/Supplemental_Table_S8.xlsx]

## Sheet: Table S8A
Table S8A.REACTOME_2022 enriched terms by EnrichR of the circBPTF ceRNA network.
Term	Overlap	P-value	Adjusted P-value	Old P-value	Old Adjusted P-value	Odds Ratio	Combined Score	Genes
Diseases Of Signal Transduction By Growth Factor Receptors And Second Messengers R-HSA-5663202	11/424	0.000324453	0.119554	0	0	3.77917	30.3594	EML4;SMAD4;SPRED1;YES1;CNTRL;BIRC6;RICTOR;ESR1;HDAC9;TGFBR1;MIB1
EPH-Ephrin Signaling R-HSA-2682334	5/91	0.000578413	0.119554	0	0	8.03627	59.9121	EPHA7;YES1;ROCK1;ARHGEF7;EPHA3
Signal Transduction R-HSA-162582	32/2465	0.000998468	0.119554	0	0	1.97503	13.646	GTF2A1;AHCTF1;CCNT2;ROCK1;RHOBTB3;XIAP;ZDHHC21;FAM169A;RASGRP1;HDAC9;CDC14A;SPRED1;MAPK8;RICTOR;CLASP2;SMAD4;PRPF38B;POU2F1;YES1;ARHGAP28;CFLAR;ESR1;TGFBR1;MIB1;MOB1B;SLC4A7;DIAPH2;ITCH;FAM135A;STAG2;SPOPL;ARHGEF7
Loss Of Function Of SMAD2/3 In Cancer R-HSA-3304349	2/7	0.00111473	0.119554	0	0	54.3753	369.706	SMAD4;TGFBR1
Signaling By TGF-beta Receptor Complex In Cancer R-HSA-3304351	2/8	0.00147909	0.126906	0	0	45.3105	295.258	SMAD4;TGFBR1
CD28 Co-Stimulation R-HSA-389356	3/34	0.00200834	0.132709	0	0	13.2287	82.1561	YES1;RICTOR;ARHGEF7
Cohesin Loading Onto Chromatin R-HSA-2470946	2/10	0.00235412	0.132709	0	0	33.9795	205.63	STAG2;PDS5B
Mitotic Prometaphase R-HSA-68877	6/186	0.00264378	0.132709	0	0	4.61784	27.4094	EML4;AHCTF1;STAG2;CNTRL;PDS5B;CLASP2
Establishment Of Sister Chromatid Cohesion R-HSA-2468052	2/11	0.00286332	0.132709	0	0	30.2024	176.859	STAG2;PDS5B
ALK Mutants Bind TKIs R-HSA-9700645	2/12	0.00341935	0.132709	0	0	27.1808	154.341	EML4;BIRC6
RHOF GTPase Cycle R-HSA-9035034	3/42	0.0036903	0.132709	0	0	10.5109	58.8824	SLC4A7;DIAPH2;FAM169A
Death Receptor Signaling R-HSA-73887	5/139	0.00377043	0.132709	0	0	5.14508	28.7124	PRPF38B;MAPK8;XIAP;CFLAR;ARHGEF7
Mitotic Telophase/Cytokinesis R-HSA-68884	3/13	0.0040215	0.132709	0	0	24.7086	136.295	STAG2;PDS5B
EPHA-mediated Growth Cone Collapse R-HSA-3928663	3/15	0.00536134	0.152932	0	0	20.9052	109.304	YES1;ROCK1
Retrograde Transport At Trans-Golgi-Network R-HSA-6811440	3/48	0.00538337	0.152932	0	0	9.10667	47.5772	NAA30;TMF1;RHOBTB3
EPH-ephrin Mediated Repulsion Of Cells R-HSA-3928665	3/49	0.00570375	0.152932	0	0	8.90825	46.0256	EPHA7;YES1;EPHA3
Resolution Of Sister Chromatid Cohesion R-HSA-2500257	4/106	0.00798467	0.201495	0	0	5.37854	25.9796	AHCTF1;STAG2;PDS5B;CLASP2
NRAGE Signals Death Thru JNK R-HSA-193648	3/57	0.00867805	0.205526	0	0	7.58544	36.0078	MAPK8;PRPF38B;ARHGEF7
Late SARS-CoV-2 Infection Events R-HSA-9772573	3/58	0.00910254	0.205526	0	0	7.44715	34.9956	GALNT1;MGAT4A;MAGT1
Signaling By Rho GTPases, Miro GTPases And RHOBTB3 R-HSA-9716542	11/660	0.0100941	0.21463	0	0	2.37573	10.9184	SLC4A7;PRPF38B;DIAPH2;AHCTF1;FAM135A;ROCK1;RHOBTB3;ARHGAP28;ARHGEF7;FAM169A;CLASP2
Apoptosis R-HSA-109581	5/178	0.0105064	0.21463	0	0	3.97732	18.1198	MAPK8;ROCK1;XIAP;CFLAR;APPL1
Estrogen-dependent Gene Expression R-HSA-9018519	4/119	0.0118609	0.231288	0	0	4.76739	21.141	GTF2A1;POU2F1;STAG2;ESR1
ESR-mediated Signaling R-HSA-8939211	5/188	0.0130677	0.241788	0	0	3.75807	16.3011	GTF2A1;POU2F1;STAG2;ZDHHC21;ESR1
Costimulation By CD28 Family R-HSA-388841	3/68	0.0140151	0.241788	0	0	6.29825	26.8785	YES1;RICTOR;ARHGEF7
Caspase Activation Via Extrinsic Apoptotic Signaling Pathway R-HSA-5357769	3/26	0.0157364	0.241788	0	0	11.3174	46.9872	CFLAR;APPL1
VEGFR2 Mediated Vascular Permeability R-HSA-5218920	3/27	0.0169137	0.241788	0	0	10.8641	44.3215	RICTOR;ARHGEF7
RHO GTPase Cycle R-HSA-9012999	8/441	0.0170348	0.241788	0	0	2.56272	10.4367	SLC4A7;PRPF38B;DIAPH2;FAM135A;ROCK1;ARHGAP28;ARHGEF7;FAM169A
RNA Polymerase II Transcribes snRNA Genes R-HSA-6807505	3/74	0.0175581	0.241788	0	0	5.76425	23.3005	GTF2A1;CCNT2;POU2F1
Cell Death Signaling Via NRAGE, NRIF And NADE R-HSA-204998	3/74	0.0175581	0.241788	0	0	5.76425	23.3005	MAPK8;PRPF38B;ARHGEF7
Signaling By NOTCH1 R-HSA-1980143	3/74	0.0175581	0.241788	0	0	5.76425	23.3005	ITCH;HDAC9;MIB1
Deubiquitination R-HSA-5688426	6/279	0.0177793	0.241788	0	0	3.03034	12.2114	SMAD4;USP48;INO80D;YOD1;ESR1;TGFBR1
Regulation Of Necroptotic Cell Death R-HSA-5675482	3/29	0.0193769	0.241788	0	0	10.0583	39.6668	XIAP;CFLAR
FCERI Mediated MAPK Activation R-HSA-2871796	3/29	0.0193769	0.241788	0	0	10.0583	39.6668	MAPK8;MAP3K1
Programmed Cell Death R-HSA-5357801	5/208	0.0193909	0.241788	0	0	3.38437	13.3444	MAPK8;ROCK1;XIAP;CFLAR;APPL1
G Alpha (12/13) Signaling Events R-HSA-416482	3/78	0.0201721	0.241788	0	0	5.45572	21.2962	PRPF38B;ROCK1;ARHGEF7
Signaling By Rho GTPases R-HSA-194315	10/644	0.0216352	0.241788	0	0	2.19654	8.4203	SLC4A7;PRPF38B;DIAPH2;AHCTF1;FAM135A;ROCK1;ARHGAP28;ARHGEF7;FAM169A;CLASP2
Activated NOTCH1 Transmits Signal To Nucleus R-HSA-2122948	3/31	0.0219807	0.241788	0	0	9.36372	35.7469	ITCH;MIB1
RIPK1-mediated Regulated Necrosis R-HSA-5213460	3/31	0.0219807	0.241788	0	0	9.36372	35.7469	XIAP;CFLAR
RUNX2 Regulates Bone Development R-HSA-8941326	3/31	0.0219807	0.241788	0	0	9.36372	35.7469	SMAD4;YES1
Global Genome Nucleotide Excision Repair (GG-NER) R-HSA-5696399	3/82	0.0229889	0.246556	0	0	5.17844	19.5369	INO80D;LRIG3;CUL4B
RHOA GTPase Cycle R-HSA-8980692	4/147	0.0238345	0.24939	0	0	3.82848	14.3056	PRPF38B;ROCK1;ARHGAP28;ARHGEF7
EPHB-mediated Forward Signaling R-HSA-3928662	3/34	0.02614	0.267002	0	0	8.48459	30.9203	YES1;ROCK1
Regulation Of TNFR1 Signaling R-HSA-5357905	3/35	0.0275919	0.267821	0	0	8.22707	29.5371	XIAP;CFLAR
RHOH GTPase Cycle R-HSA-9013407	3/36	0.0290755	0.267821	0	0	7.98469	28.2487	SLC4A7;ROCK1
Regulation Of TP53 Degradation R-HSA-6804757	3/36	0.0290755	0.267821	0	0	7.98469	28.2487	PHF20;RICTOR
SMAD2/SMAD3:SMAD4 Heterotrimer Regulates Transcription R-HSA-2173796	3/36	0.0290755	0.267821	0	0	7.98469	28.2487	SMAD4;CCNT2
Signaling By TGF-beta Receptor Complex R-HSA-170834	3/91	0.0300679	0.267821	0	0	4.64671	16.2835	SMAD4;CCNT2;TGFBR1
Regulation Of TP53 Expression And Degradation R-HSA-6806003	3/37	0.0305903	0.267821	0	0	7.75616	27.0463	PHF20;RICTOR
DNA Damage Recognition In GG-NER R-HSA-5696394	3/37	0.0305903	0.267821	0	0	7.75616	27.0463	INO80D;CUL4B
VEGFA-VEGFR2 Pathway R-HSA-4420097	3/93	0.0317797	0.27267	0	0	4.54299	15.6684	ROCK1;RICTOR;ARHGEF7
P75 NTR Receptor-Mediated Signaling R-HSA-193704	3/95	0.0335417	0.27812	0	0	4.44378	15.0865	MAPK8;PRPF38B;ARHGEF7
Ovarian Tumor Domain Proteases R-HSA-5689896	2/39	0.0337115	0.27812	0	0	7.33617	24.869	YOD1;ESR1
EML4 And NUDC In Mitotic Spindle Formation R-HSA-9648025	3/97	0.0353537	0.286164	0	0	4.34879	14.5352	EML4;AHCTF1;CLASP2
RUNX3 Regulates BCL2L11 (BIM) Transcription R-HSA-8952158	1/5	0.0364598	0.287706	0	0	33.7551	111.782	SMAD4
Separation Of Sister Chromatids R-HSA-2467813	4/170	0.0377123	0.287706	0	0	3.29418	10.7975	AHCTF1;STAG2;PDS5B;CLASP2
Gene Expression (Transcription) R-HSA-74160	17/1449	0.0395683	0.287706	0	0	1.66926	5.39126	ZNF253;GTF2A1;ZNF583;SMAD4;CCNT2;POU2F1;YES1;PHF20;TET2;ESR1;HDAC9;ITCH;SESN3;RICTOR;ZNF248;SRSF6;MYBL1
Signaling By VEGF R-HSA-194138	3/102	0.0401001	0.287706	0	0	4.12811	13.2775	ROCK1;RICTOR;ARHGEF7
Collagen Chain Trimerization R-HSA-8948216	2/44	0.0420243	0.287706	0	0	6.46119	20.4788	COL24A1;COL14A1
TGF-beta Receptor Signaling Activates SMADs R-HSA-2173789	2/44	0.0420243	0.287706	0	0	6.46119	20.4788	SMAD4;TGFBR1
TNF Signaling R-HSA-75893	2/44	0.0420243	0.287706	0	0	6.46119	20.4788	XIAP;CFLAR
Activation Of Caspases Thru Apoptosome-Mediated Cleavage R-HSA-111459	1/6	0.0435918	0.287706	0	0	27.0027	84.5965	XIAP
RAS Signaling Downstream Of NF1 Loss-Of-Function Variants R-HSA-6802953	1/6	0.0435918	0.287706	0	0	27.0027	84.5965	SPRED1
RUNX1 Regulates Estrogen Receptor Mediated Transcription R-HSA-8931987	1/6	0.0435918	0.287706	0	0	27.0027	84.5965	ESR1
RUNX1 Regulates Transcription Of Genes Involved In WNT Signaling R-HSA-8939256	1/6	0.0435918	0.287706	0	0	27.0027	84.5965	ESR1
SMAD2/3 Phosphorylation Motif Mutants In Cancer R-HSA-3304356	1/6	0.0435918	0.287706	0	0	27.0027	84.5965	TGFBR1
Signaling By Nuclear Receptors R-HSA-9006931	5/260	0.044288	0.287872	0	0	2.6871	8.37579	GTF2A1;POU2F1;STAG2;ZDHHC21;ESR1
Intra-Golgi And Retrograde Golgi-to-ER Traffic R-HSA-6811442	4/181	0.0456917	0.28984	0	0	3.08773	9.52823	NAA30;TMF1;GALNT1;RHOBTB3
Nucleotide Excision Repair R-HSA-5696398	3/108	0.0461993	0.28984	0	0	3.89103	11.9641	INO80D;LRIG3;CUL4B
RHO GTPase Effectors R-HSA-195258	5/269	0.0499309	0.28984	0	0	2.5943	7.77542	DIAPH2;AHCTF1;ROCK1;ARHGEF7;CLASP2

## Sheet: Table S8B
Table S8B. KEGG_2021 tenriched terms by EnrichR of the circBPTF ceRNA network.
Term	Overlap	P-value	Adjusted P-value	Old P-value	Old Adjusted P-value	Odds Ratio	Combined Score	Genes
Ubiquitin mediated proteolysis	7/140	8.33058e-05	0.0118294	0	0	7.36058	69.1379	UBE2W;ITCH;MAP3K1;UBR5;XIAP;BIRC6;CUL4B
Colorectal cancer	4/86	0.00382256	0.177035	0	0	6.69715	37.2819	MAPK8;SMAD4;TGFBR1;APPL1
Other types of O-glycan biosynthesis	3/87	0.0050741	0.177035	0	0	9.31411	49.2121	GALNT1;EOGT;GXYLT1
Human T-cell leukemia virus 1 infection	6/219	0.00585373	0.177035	0	0	3.89585	20.0273	SMAD4;MAPK8;MAP3K1;TBPL1;XIAP;TGFBR1
Pathways in cancer	10/531	0.00623361	0.177035	0	0	2.68867	13.6525	EML4;FZD3;SMAD4;MAPK8;ROCK1;XIAP;RASGRP1;ESR1;TGFBR1;APPL1
Axon guidance	5/182	0.0114853	0.27182	0	0	3.88665	17.3604	EPHA7;FZD3;ROCK1;LRIG2;EPHA3
RIG-I-like receptor signaling pathway	3/70	0.0151459	0.279209	0	0	6.10962	25.5995	MAPK8;MAP3K1;AZI2
Adherens junction	3/71	0.0157301	0.279209	0	0	6.01947	24.9939	SMAD4;YES1;TGFBR1
Pancreatic cancer	3/76	0.0188398	0.29725	0	0	5.60576	22.2649	MAPK8;SMAD4;TGFBR1
Apoptosis	4/142	0.0213111	0.302617	0	0	3.9682	15.2717	MAPK8;XIAP;BIRC6;CFLAR
Hepatitis B	4/162	0.0324571	0.355889	0	0	3.46238	11.8685	SMAD4;MAPK8;MAP3K1;TGFBR1
TGF-beta signaling pathway	3/94	0.0326545	0.355889	0	0	4.49284	15.3735	SMAD4;ROCK1;TGFBR1
Hippo signaling pathway	4/163	0.0330888	0.355889	0	0	3.44043	11.7269	MOB1B;FZD3;SMAD4;TGFBR1
Tight junction	4/169	0.0370302	0.355889	0	0	3.31431	10.924	RAP2C;MAPK8;MAP3K1;ROCK1
AGE-RAGE signaling pathway in diabetic complications	3/100	0.0381646	0.355889	0	0	4.21365	13.7611	SMAD4;MAPK8;TGFBR1
Chagas disease	3/102	0.0401001	0.355889	0	0	4.12811	13.2775	MAPK8;CFLAR;TGFBR1
Basal transcription factors	2/45	0.0437701	0.356203	0	0	6.31061	19.7447	GTF2A1;TBPL1
Th17 cell differentiation	3/107	0.0451526	0.356203	0	0	3.92865	12.1698	SMAD4;MAPK8;TGFBR1
TNF signaling pathway	3/112	0.0505055	0.377462	0	0	3.74748	11.1888	MAPK8;ITCH;CFLAR
